# Supplementary material for: Comparative genomic analysis of 5Mg chromosome of Aegilops geniculata and 5Uu chromosome of Aegilops umbellulata reveal genic diversity in the tertiary gene pool
Source: Front Plant Sci. 2023 Jul 13;14:1144000. doi: 10.3389/fpls.2023.1144000 (PMC10373596; doi:10.3389/fpls.2023.1144000)
Supplement: Supplementary file 9 [file Table_1.xlsx]

## Sheet: Table S1
Table S1: Repetitive elements identified in Ae. geniculata (5M) and Ae. umbellulata (5U)
	Ae. geniculata (5M)					Ae. umbellulata (5U)
	Repeat	Classes				Repeat	Classes
	Total Sequences:	202327				Total Sequences:	219000
	Total Length:	397502599bp				Total Length:	243153551bp
	Class		Count	bpMasked	%masked	Class		Count	bpMasked	%masked
	DNA		5743	853598	0.0021	DNA		4059	548351	0.0023
		CMC-EnSpm	569	249341	0.0006		CMC-EnSpm	112	35219	0.0001
		En-Spm	98492	52726242	0.1326		En-Spm	87077	25282840	0.104
		Harbinger	4066	1269746	0.0032		Harbinger	3237	807691	0.0033
		MULE-MuDR	88	32110	0.0001		MULE-MuDR	211	68563	0.0003
		Mite	11344	1408406	0.0035		Mite	7417	819460	0.0034
		MuDR	7711	1975441	0.005		MuDR	5755	1247274	0.0051
		Stowaway	2153	175214	0.0004		PIF-Harbinger	894	218460	0.0009
		TcMar	6316	589374	0.0015		Stowaway	1519	123608	0.0005
		Tourist	424	71087	0.0002		TcMar	4125	349683	0.0014
		hAT	352	74975	0.0002		Tourist	280	41681	0.0002
							hAT	264	52277	0.0002
							hAT-Tip100	109	24615	0.0001
	LINE		14730	8470809	0.0213	LINE		14003	5947712	0.0245
		L1	1220	436984	0.0011		L1	2933	816726	0.0034
	LTR		126441	59286980	0.1491	LTR		112436	30102559	0.1238
		Copia	74658	47094808	0.1185		Copia	58883	18058544	0.0743
		Gypsy	175428	127190969	0.32		Gypsy	174013	59263363	0.2437
	Other		20534	5038588	0.0127	Other		16056	3454190	0.0142
		Helitron	609	273701	0.0007		Helitron	501	181250	0.0007
	Retroelement		125	18432	0	Retroelement		82	9527	0
	SINE		503	103527	0.0003	SINE		461	83835	0.0003
	Unknown		37247	7270451	0.0183	Unknown		36738	6189658	0.0255
	nonLTR		105	22081	0.0001	nonLTR		101	19309	0.0001
		Total interspersed	588858	314632864	0.7915		Total interspersed	531266	153746395	0.6323
	Simple_repeat		135	10944	0
	rRNA		943	403023	0.001	rRNA		465	81612	0.0003
	Total		589936	315046831	0.7926	Total		531731	153828007	0.6326
