# Supplementary material for: Comparative genomic analysis of 5Mg chromosome of Aegilops geniculata and 5Uu chromosome of Aegilops umbellulata reveal genic diversity in the tertiary gene pool
Source: Front Plant Sci. 2023 Jul 13;14:1144000. doi: 10.3389/fpls.2023.1144000 (PMC10373596; doi:10.3389/fpls.2023.1144000)
Supplement: Supplementary file 10 [file Table_2.xlsx]

## Sheet: 5M
Table S2: Functional annotation of the full-length genes in Ae. geniculata (5M) and Ae. umbellulata (5U)
SeqName	Blast homolog match	Description	e-Value	Similarity	GO IDs	GO Names	Enzyme Codes	Enzyme Names	Protein domain	Transcription factors	R gene
5M_gene999.t1	XP_020201290.1	PAN domain-containing protein At5g03700-like	7.5e-285	90.01	P:GO:0048544; C:GO:0016021	P:recognition of pollen; C:integral component of membrane	-	-	DNA_pol_A_exo1	-	-
5M_gene997.t1	XP_020188092.1	tyrosine N-monooxygenase-like	1e-306	91.46	F:GO:0004497; F:GO:0005506; F:GO:0016705; F:GO:0020037; C:GO:0016021	F:monooxygenase activity; F:iron ion binding; F:oxidoreductase activity, acting on paired donors, with incorporation or reduction of molecular oxygen; F:heme binding; C:integral component of membrane	EC:1.14	Acting on paired donors, with incorporation or reduction of molecular oxygen. The oxygen incorporated need not be derived from O(2)	-	-	-
5M_gene996.t1	BAK06430.1	predicted protein	1.5e-25	95.87	P:GO:0032981; C:GO:0005743; C:GO:0070469	P:mitochondrial respiratory chain complex I assembly; C:mitochondrial inner membrane; C:respirasome	-	-	-	-	-
5M_gene995.t1	ACN59483.1	serpin 1	1.5e-125	71.78	P:GO:0010466; F:GO:0030414; C:GO:0005615	P:negative regulation of peptidase activity; F:peptidase inhibitor activity; C:extracellular space	-	-	SWIB,Plus-3,GYF	-	-
5M_gene994.t1	XP_020150401.1	protein LURP-one-related 8-like	4.5e-129	86.69	-	-	-	-	UDPGT	-	-
5M_gene991.t1	XP_020156047.1	R3H domain-containing protein 4	9.4e-135	94.68	F:GO:0003676	F:nucleic acid binding	-	-	-	-	-
5M_gene990.t1	---NA---		-	-	-	-	-	-	PPR,PPR_2,PPR,PPR_2,PPR,PPR_2,PPR,PPR,PPR,PPR_2,PPR	-	-
5M_gene988.t1	KAE8771268.1	hypothetical protein D1007_56866	1.1e-16	76.83	-	-	-	-	CaM_binding	-	-
5M_gene987.t1	BAJ94390.1	predicted protein	4e-11	76	F:GO:0003824	F:catalytic activity	-	-	MatE,MatE	-	-
5M_gene986.t1	---NA---		-	-	-	-	-	-	-	-	-
5M_gene984.t1	XP_020192273.1	7-deoxyloganetin glucosyltransferase-like	9.4e-153	89.8	F:GO:0008194	F:UDP-glycosyltransferase activity	EC:2.4	Glycosyltransferases	GATase_7,Asn_synthase	-	-
5M_gene983.t1	XP_020192273.1	7-deoxyloganetin glucosyltransferase-like	7.1e-94	93.04	F:GO:0008194	F:UDP-glycosyltransferase activity	EC:2.4	Glycosyltransferases	-	-	-
5M_gene981.t1	KAF7071038.1	hypothetical protein CFC21_076453	5.4e-231	84.09	C:GO:0016020	C:membrane	-	-	zf-RING_2,p450	-	-
5M_gene979.t1	---NA---		-	-	-	-	-	-	Abhydrolase_1	-	-
5M_gene978.t1	XP_020201187.1	hyphal wall protein 2-like	8.6e-277	84.98	F:GO:0005516	F:calmodulin binding	-	-	F-box	-	-
5M_gene977.t1	XP_020160458.1	protein DETOXIFICATION 54-like	3.3e-275	91.62	P:GO:1990961; F:GO:0015297; F:GO:0042910; C:GO:0005802; C:GO:0016021	P:xenobiotic detoxification by transmembrane export across the plasma membrane; F:antiporter activity; F:xenobiotic transmembrane transporter activity; C:trans-Golgi network; C:integral component of membrane	EC:7	Translocases	F-box	-	-
5M_gene976.t1	---NA---		-	-	-	-	-	-	-	-	-
5M_gene975.t1	BAJ89332.1	predicted protein	8.3e-193	96.73	P:GO:0006529; F:GO:0004066; F:GO:0046982; C:GO:0005669	P:asparagine biosynthetic process; F:asparagine synthase (glutamine-hydrolyzing) activity; F:protein heterodimerization activity; C:transcription factor TFIID complex	EC:6.3.5.4	Asparagine synthase (glutamine-hydrolyzing)	-	-	-
5M_gene974.t1	NP_001348067.1	asparagine synthetase domain-containing protein 1	0	86.25	P:GO:0006529; F:GO:0004066	P:asparagine biosynthetic process; F:asparagine synthase (glutamine-hydrolyzing) activity	EC:6.3.5.4	Asparagine synthase (glutamine-hydrolyzing)	-	-	-
5M_gene972.t1	XP_020177238.1	uncharacterized protein LOC109762777	6.7e-232	90.63	-	-	-	-	-	-	-
5M_gene971.t1	PWZ28072.1	Cytochrome P450 714C3	0	72.61	P:GO:0044238; P:GO:0044260; F:GO:0004497; F:GO:0005506; F:GO:0016705; F:GO:0020037; C:GO:0016021	P:primary metabolic process; P:cellular macromolecule metabolic process; F:monooxygenase activity; F:iron ion binding; F:oxidoreductase activity, acting on paired donors, with incorporation or reduction of molecular oxygen; F:heme binding; C:integral component of membrane	EC:1.14	Acting on paired donors, with incorporation or reduction of molecular oxygen. The oxygen incorporated need not be derived from O(2)	-	-	-
5M_gene9702.t1	EMS49353.1	3beta-hydroxysteroid-dehydrogenase/decarboxylase isoform 1	6e-207	92.27	P:GO:0006694; F:GO:0003854; C:GO:0016021	P:steroid biosynthetic process; F:3-beta-hydroxy-delta5-steroid dehydrogenase activity; C:integral component of membrane	EC:1.1.1.145	3-beta-hydroxy-Delta(5)-steroid dehydrogenase	RCC1,RCC1,RCC1,RCC1	-	-
5M_gene9700.t1	---NA---		-	-	-	-	-	-	-	-	-
5M_gene970.t1	XP_020189228.1	acetyltransferase NSI	7.8e-79	94.64	P:GO:0006048; F:GO:0004343	P:UDP-N-acetylglucosamine biosynthetic process; F:glucosamine 6-phosphate N-acetyltransferase activity	EC:2.3.1.4	Glucosamine-phosphate N-acetyltransferase	-	-	-
5M_gene97.t1	VAI12418.1	unnamed protein product	1.6e-199	51.47	C:GO:0016020	C:membrane	-	-	DUF4220,DUF594	-	-
5M_gene9699.t1	XP_020200303.1	protein UXT homolog	1.3e-72	98.38	-	-	-	-	F-box	-	-
5M_gene9698.t1	XP_020200270.1	condensin-2 complex subunit H2-like	5.6e-306	77	P:GO:0010032; P:GO:0051306; F:GO:0003682; C:GO:0000796; C:GO:0005634	P:meiotic chromosome condensation; P:mitotic sister chromatid separation; F:chromatin binding; C:condensin complex; C:nucleus	-	-	-	-	-
5M_gene9697.t1	XP_020200302.1	vacuolar protein sorting-associated protein 52 A	0	94.46	P:GO:0015031; C:GO:0005794	P:protein transport; C:Golgi apparatus	-	-	PPR,PPR_2,PPR_2,PPR_3,PPR_3	-	-
5M_gene9696.t1	VAI24228.1	unnamed protein product	7.3e-99	56.6	-	-	-	-	-	-	-
5M_gene9695.t1	KQK12428.2	hypothetical protein BRADI_1g03681v3	3.5e-63	58.18	-	-	-	-	-	-	-
5M_gene9694.t1	BAS87098.1	Os03g0821550	1.4e-47	63.4	-	-	-	-	FAF	-	-
5M_gene9693.t1	KAE8784053.1	Secologanin synthase	1.2e-37	89.91	-	-	-	-	-	-	-
5M_gene9692.t1	EMS46551.1	Leucine-rich repeat extensin-like protein 3	2.6e-136	95.11	-	-	-	-	-	-	R gene
5M_gene9691.t1	XP_020159715.1	pentatricopeptide repeat-containing protein At2g02980, chloroplastic	6.6e-286	92.42	P:GO:0031425; P:GO:1900865; F:GO:0008270; C:GO:0009507	P:chloroplast RNA processing; P:chloroplast RNA modification; F:zinc ion binding; C:chloroplast	-	-	-	-	-
5M_gene9690.t1	QBP14672.1	deeper rooting 1	1.5e-124	92.44	P:GO:0009958; P:GO:0040008	P:positive gravitropism; P:regulation of growth	-	-	TBCA	-	-
5M_gene9688.t1	XP_020184880.1	UDP-glycosyltransferase 90A1-like	1e-262	90.22	F:GO:0035251	F:UDP-glucosyltransferase activity	EC:2.4.1	Glycosyltransferases	-	-	-
5M_gene9687.t1	KAF7068909.1	hypothetical protein CFC21_074615	3.1e-40	78.09	-	-	-	-	-	-	-
5M_gene9686.t1	---NA---		-	-	-	-	-	-	zf-Tim10_DDP	-	-
5M_gene9685.t1	RLN41336.1	myosin-6-like isoform X1	0	71.05	P:GO:0007015; P:GO:0030050; F:GO:0000146; F:GO:0000166; F:GO:0051015; C:GO:0005737; C:GO:0015629; C:GO:0031982	P:actin filament organization; P:vesicle transport along actin filament; F:microfilament motor activity; F:nucleotide binding; F:actin filament binding; C:cytoplasm; C:actin cytoskeleton; C:vesicle	EC:5.6.1.8	Myosin ATPase	Auxin_inducible	-	-
5M_gene9684.t1	BAJ88957.1	predicted protein	0	93.48	F:GO:0003950	F:NAD+ ADP-ribosyltransferase activity	EC:2.4.2.30	NAD(+) ADP-ribosyltransferase	Auxin_inducible	-	-
5M_gene9681.t1	BAK06455.1	predicted protein	6.5e-73	49.24	C:GO:0043231	C:intracellular membrane-bounded organelle	-	-	-	-	-
5M_gene9680.t1	VAI19257.1	unnamed protein product	3e-145	70.69	C:GO:0016020	C:membrane	-	-	-	-	-
5M_gene9679.t1	XP_020157060.1	calcium-transporting ATPase 9, plasma membrane-type-like	0	70.04	P:GO:0006811; F:GO:0005488; C:GO:0110165	P:ion transport; F:binding; C:cellular anatomical entity	-	-	WD40,WD40	-	-
5M_gene9678.t1	KAE8821658.1	Ras-related protein Rab11B	1.8e-11	52.07	-	-	-	-	-	-	-
5M_gene9676.t1	EMS46185.1	hypothetical protein TRIUR3_05232	6.8e-158	99.51	C:GO:0016021	C:integral component of membrane	-	-	zf-Dof	-	-
5M_gene9675.t1	XP_020197222.1	putative protease Do-like 14	3e-97	80.47	P:GO:0006508; F:GO:0008233; C:GO:0043231	P:proteolysis; F:peptidase activity; C:intracellular membrane-bounded organelle	-	-	-	-	-
5M_gene9674.t1	KAF7058886.1	hypothetical protein CFC21_065859	8.1e-80	58.38	-	-	-	-	Surp,G-patch	-	-
5M_gene9673.t1	XP_020197224.1	putative protease Do-like 14	3.6e-142	60.72	-	-	-	-	F-box,FBD	-	-
5M_gene9672.t1	XP_020197222.1	putative protease Do-like 14	4e-185	59.92	P:GO:0006508; F:GO:0008233; C:GO:0043231	P:proteolysis; F:peptidase activity; C:intracellular membrane-bounded organelle	-	-	LEA_2	-	-
5M_gene9670.t1	EMS46613.1	Mitochondrial inner membrane protease subunit 2	6.7e-89	94.69	P:GO:0006465; P:GO:0006627; F:GO:0004252; C:GO:0016021; C:GO:0042720	P:signal peptide processing; P:protein processing involved in protein targeting to mitochondrion; F:serine-type endopeptidase activity; C:integral component of membrane; C:mitochondrial inner membrane peptidase complex	EC:3.4.21	Acting on peptide bonds (peptidases)	p450	-	-
5M_gene967.t1	KAF7076367.1	hypothetical protein CFC21_081029	1.4e-263	78.6	-	-	-	-	-	-	-
5M_gene9669.t1	EMS63942.1	Putative disease resistance protein RGA3	0	61.23	P:GO:0006952; F:GO:0005524; F:GO:0043531	P:defense response; F:ATP binding; F:ADP binding	-	-	3Beta_HSD	-	-
5M_gene9667.t1	XP_020173523.1	auxin-responsive protein SAUR36-like	1.3e-69	92.14	P:GO:0009733	P:response to auxin	-	-	AAA_assoc,AAA	-	-
5M_gene9666.t1	XP_020173522.1	auxin-responsive protein SAUR36-like	2.1e-67	86.95	P:GO:0009733	P:response to auxin	-	-	-	-	-
5M_gene9665.t1	XP_020173525.1	auxin-responsive protein SAUR36-like	8.1e-44	94.03	P:GO:0009733	P:response to auxin	-	-	Usp	-	-
5M_gene9664.t1	XP_020173537.1	auxin-responsive protein SAUR36-like	3.5e-67	92.51	P:GO:0009733	P:response to auxin	-	-	-	-	-
5M_gene9663.t1	KAE8767734.1	auxin-responsive protein SAUR36-like	8.8e-63	87.61	P:GO:0009733	P:response to auxin	-	-	-	-	-
5M_gene9662.t1	XP_020173525.1	auxin-responsive protein SAUR36-like	1e-69	91.29	P:GO:0009733	P:response to auxin	-	-	-	-	-
5M_gene9661.t1	---NA---		-	-	-	-	-	-	zf-BED	-	-
5M_gene966.t1	BAK04291.1	predicted protein	1.5e-163	81.65	-	-	-	-	F-box	-	-
5M_gene9659.t1	EMS51460.1	hypothetical protein TRIUR3_04168	1.4e-81	90.24	P:GO:0006368; P:GO:0016570; C:GO:0016593	P:transcription elongation from RNA polymerase II promoter; P:histone modification; C:Cdc73/Paf1 complex	-	-	-	-	-
5M_gene9658.t1	XP_021307183.1	mitotic-spindle organizing protein 1B	1.1e-32	70.3	P:GO:0000226; P:GO:0022607; C:GO:0005815	P:microtubule cytoskeleton organization; P:cellular component assembly; C:microtubule organizing center	-	-	-	-	-
5M_gene9656.t1	EMS46296.1	Putative F-box/LRR-repeat protein 23	5.4e-101	85.41	-	-	-	-	Peptidase_C48	-	-
5M_gene9653.t1	XP_020184420.1	CRM-domain containing factor CFM3, chloroplastic/mitochondrial-like	0	83.82	F:GO:0003729	F:mRNA binding	-	-	RVT_3	-	-
5M_gene9651.t1	KAF7066631.1	hypothetical protein CFC21_072580	2.1e-27	79.41	P:GO:0006952	P:defense response	-	-	-	-	-
5M_gene9650.t1	XP_020146440.1	pentatricopeptide repeat-containing protein At1g71060, mitochondrial-like	1.8e-165	94.63	-	-	-	-	-	-	-
5M_gene965.t1	KAF7069030.1	hypothetical protein CFC21_074710	2.3e-21	63.8	-	-	-	-	-	-	-
5M_gene9647.t1	XP_020170594.1	hydroxymethylglutaryl-CoA lyase, mitochondrial-like	1.7e-215	95.4	P:GO:0006552; P:GO:0006629; P:GO:0046951; F:GO:0004419	P:leucine catabolic process; P:lipid metabolic process; P:ketone body biosynthetic process; F:hydroxymethylglutaryl-CoA lyase activity	EC:4.1.3.4	Hydroxymethylglutaryl-CoA lyase	Myb_DNA-binding	-	-
5M_gene9645.t1	KAE8767273.1	calmodulin-binding protein 60 D-like	2.5e-223	94.98	F:GO:0005516	F:calmodulin binding	-	-	-	-	-
5M_gene9644.t1	XP_020159229.1	kinesin-like protein KIN-14Q	0	70.98	F:GO:0005488	F:binding	-	-	Vps35	-	-
5M_gene9643.t1	---NA---		-	-	-	-	-	-	Pkinase	-	-
5M_gene9641.t1	XP_020159839.1	uncharacterized protein LOC109745115 isoform X1	1.5e-61	71.37	-	-	-	-	-	-	-
5M_gene9640.t1	KAF7087246.1	hypothetical protein CFC21_090444	0	81.32	-	-	-	-	Rx_N	-	-
5M_gene964.t1	EMS63572.1	SKP1-like protein 3	1.1e-42	92.87	P:GO:0006511	P:ubiquitin-dependent protein catabolic process	-	-	p450,p450	-	-
5M_gene9637.t1	XP_020167812.1	uncharacterized protein LOC109753320	9.6e-218	70.57	F:GO:0003677; C:GO:0005634	F:DNA binding; C:nucleus	-	-	-	B3	-
5M_gene9636.t1	CAG23921.1	putative mitogen-activated protein kinase	3.7e-174	89.03	P:GO:0000165; P:GO:0006468; F:GO:0004707; F:GO:0004712; F:GO:0005524; F:GO:0106310; C:GO:0005634; C:GO:0005737	P:MAPK cascade; P:protein phosphorylation; F:MAP kinase activity; F:protein serine/threonine/tyrosine kinase activity; F:ATP binding; F:protein serine kinase activity; C:nucleus; C:cytoplasm	EC:2.7.12.1; EC:2.7.11.24	Dual-specificity kinase; Mitogen-activated protein kinase	Hydrolase_4	-	-
5M_gene9633.t1	EMS66377.1	Putative invertase inhibitor	1.3e-18	88.03	P:GO:0043086; F:GO:0004857	P:negative regulation of catalytic activity; F:enzyme inhibitor activity	-	-	-	-	-
5M_gene9632.t1	BAL45182.1	PHD finger protein	1.4e-283	99.14	P:GO:0010048; P:GO:0045814; P:GO:0048575; P:GO:0051571; P:GO:0061087; C:GO:0005677; C:GO:0016607	P:vernalization response; P:negative regulation of gene expression, epigenetic; P:short-day photoperiodism, flowering; P:positive regulation of histone H3-K4 methylation; P:positive regulation of histone H3-K27 methylation; C:chromatin silencing complex; C:nuclear speck	-	-	-	-	-
5M_gene9631.t1	XP_020171420.1	rho GTPase-activating protein 2-like	2.4e-196	84.55	P:GO:0007165; P:GO:0050790; F:GO:0005096	P:signal transduction; P:regulation of catalytic activity; F:GTPase activator activity	-	-	DUF1618	-	-
5M_gene9630.t1	XP_020188167.1	sulfate transporter 1.2-like	0	98.53	P:GO:1902358; F:GO:0008271; C:GO:0016021	P:sulfate transmembrane transport; F:secondary active sulfate transmembrane transporter activity; C:integral component of membrane	EC:7	Translocases	Glyco_transf_8	-	-
5M_gene963.t1	XP_020180823.1	UDP-glycosyltransferase 73E1-like	1.4e-50	81.56	F:GO:0008194	F:UDP-glycosyltransferase activity	EC:2.4	Glycosyltransferases	-	-	-
5M_gene9629.t1	XP_020162260.1	putative serine carboxypeptidase-like 23	1.1e-280	94.97	P:GO:0006508; F:GO:0004185	P:proteolysis; F:serine-type carboxypeptidase activity	EC:3.4.21; EC:3.4.16	Acting on peptide bonds (peptidases); Acting on peptide bonds (peptidases)	-	-	-
5M_gene9628.t1	---NA---		-	-	-	-	-	-	-	-	-
5M_gene9626.t1	XP_020192115.1	triosephosphate isomerase, chloroplastic	1.5e-142	95.47	P:GO:0006094; P:GO:0006096; P:GO:0006642; P:GO:0009658; P:GO:0019253; P:GO:0019563; P:GO:0032504; P:GO:0046166; P:GO:0080022; F:GO:0004807; C:GO:0005829; C:GO:0009507	P:gluconeogenesis; P:glycolytic process; P:triglyceride mobilization; P:chloroplast organization; P:reductive pentose-phosphate cycle; P:glycerol catabolic process; P:multicellular organism reproduction; P:glyceraldehyde-3-phosphate biosynthetic process; P:primary root development; F:triose-phosphate isomerase activity; C:cytosol; C:chloroplast	EC:5.3.1.1	Triose-phosphate isomerase	-	-	-
5M_gene9625.t1	BAF28645.1	Os11g0616200	2.4e-30	90.77	-	-	-	-	Sulfotransfer_1	-	-
5M_gene9624.t1	XP_020192107.1	translation initiation factor eIF-2B subunit alpha-like	4.1e-148	75	P:GO:0006413; F:GO:0003743; F:GO:0005085; C:GO:0005851	P:translational initiation; F:translation initiation factor activity; F:guanyl-nucleotide exchange factor activity; C:eukaryotic translation initiation factor 2B complex	-	-	-	-	-
5M_gene9622.t1	KAE8779219.1	electron transfer flavoprotein subunit alpha, mitochondrial	7.7e-175	92.61	P:GO:0022900; P:GO:0033539; F:GO:0009055; F:GO:0050660; C:GO:0005759	P:electron transport chain; P:fatty acid beta-oxidation using acyl-CoA dehydrogenase; F:electron transfer activity; F:flavin adenine dinucleotide binding; C:mitochondrial matrix	EC:1	Oxidoreductases	-	-	-
5M_gene9619.t1	KAF7021764.1	hypothetical protein CFC21_034658	4.1e-62	76.57	C:GO:0016020; C:GO:0016021	C:membrane; C:integral component of membrane	-	-	-	-	-
5M_gene9618.t1	XP_020186597.1	cytosolic sulfotransferase 8-like	2.4e-24	83.87	P:GO:0051923; F:GO:0008146; C:GO:0005737	P:sulfation; F:sulfotransferase activity; C:cytoplasm	EC:2.8.2	Transferring sulfur-containing groups	-	-	-
5M_gene9617.t1	KAE8781997.1	cytosolic sulfotransferase 5-like	9.5e-159	74.57	P:GO:0051923; F:GO:0008146; C:GO:0005737	P:sulfation; F:sulfotransferase activity; C:cytoplasm	EC:2.8.2	Transferring sulfur-containing groups	-	-	-
5M_gene9615.t1	XP_020170189.1	calmodulin-binding protein 60 D-like isoform X1	0	88.72	F:GO:0005516	F:calmodulin binding	-	-	-	-	-
5M_gene9614.t1	XP_020170185.1	CTP synthase	8.2E-309	92.97	P:GO:0006541; P:GO:0019856; P:GO:0044210; F:GO:0003883; F:GO:0005524; F:GO:0042802	P:glutamine metabolic process; P:pyrimidine nucleobase biosynthetic process; P:'de novo' CTP biosynthetic process; F:CTP synthase activity; F:ATP binding; F:identical protein binding	EC:6.3.4.2	CTP synthase (glutamine hydrolyzing)	-	-	-
5M_gene9612.t1	XP_020194822.1	myb-related protein Hv1	5.3e-80	90.87	F:GO:0003677; C:GO:0005634	F:DNA binding; C:nucleus	-	-	-	-	-
5M_gene9610.t1	KAE8795200.1	Transcription factor bHLH79	6.6e-13	38.75	-	-	-	-	-	-	-
5M_gene961.t1	KAE8792938.1	hypothetical protein D1007_32440	2.7e-18	47.88	-	-	-	-	DIOX_N,2OG-FeII_Oxy	-	-
5M_gene9607.t1	XP_020171573.1	probable calcium-binding protein CML21	1.3e-76	84.88	F:GO:0005509	F:calcium ion binding	-	-	BTB	-	-
5M_gene9606.t1	XP_020165501.1	putative BPI/LBP family protein At1g04970	1.1e-167	70.62	F:GO:0008289; C:GO:0005615	F:lipid binding; C:extracellular space	-	-	DUF4220,DUF594	-	-
5M_gene9605.t1	CDM86071.1	unnamed protein product	3.5e-72	51.92	-	-	-	-	Ku,SAP	-	-
5M_gene9604.t1	KAF7068265.1	hypothetical protein CFC21_074041	8.7e-103	79.26	-	-	-	-	-	-	-
5M_gene9602.t1	KAE8813744.1	pantothenate kinase 2	0	85.74	P:GO:0015937; P:GO:0016310; F:GO:0004594; F:GO:0005524; F:GO:0046872	P:coenzyme A biosynthetic process; P:phosphorylation; F:pantothenate kinase activity; F:ATP binding; F:metal ion binding	EC:2.7.1.33	Pantothenate kinase	zf-RVT	-	-
5M_gene960.t1	---NA---		-	-	-	-	-	-	DIOX_N,2OG-FeII_Oxy	-	-
5M_gene9599.t1	EMS59941.1	Pumilio-like protein 5	3.8e-301	72.56	P:GO:0006417; F:GO:0003723	P:regulation of translation; F:RNA binding	-	-	-	-	-
5M_gene9597.t1	KAF6992079.1	hypothetical protein CFC21_009106	2.3e-99	58.21	-	-	-	-	-	-	-
5M_gene9595.t1	VAI88527.1	unnamed protein product	1.9e-75	78.35	-	-	-	-	-	-	-
5M_gene9594.t1	XP_020199712.1	RNA-binding protein 8A-like isoform X2	4.8e-83	84.78	P:GO:0008380; F:GO:0003729; C:GO:0005737; C:GO:0035145	P:RNA splicing; F:mRNA binding; C:cytoplasm; C:exon-exon junction complex	-	-	-	-	-
5M_gene9593.t1	XP_020199710.1	uncharacterized protein LOC109785531	4.1e-142	93.98	P:GO:0044238; P:GO:0044260; F:GO:0046872	P:primary metabolic process; P:cellular macromolecule metabolic process; F:metal ion binding	-	-	IBR	-	-
5M_gene9592.t1	XP_020194899.1	cinnamoyl-CoA reductase 1-like	3.6e-159	96.05	F:GO:0003824	F:catalytic activity	-	-	-	-	-
5M_gene9591.t1	EMS45385.1	Heat shock cognate 70 kDa protein 1	6.5e-286	84.78	P:GO:0034620; P:GO:0042026; P:GO:0051085; F:GO:0003677; F:GO:0005524; F:GO:0016887; F:GO:0031072; F:GO:0044183; F:GO:0051082; F:GO:0051787; C:GO:0005634; C:GO:0005737	P:cellular response to unfolded protein; P:protein refolding; P:chaperone cofactor-dependent protein refolding; F:DNA binding; F:ATP binding; F:ATP hydrolysis activity; F:heat shock protein binding; F:protein folding chaperone; F:unfolded protein binding; F:misfolded protein binding; C:nucleus; C:cytoplasm	EC:3.6.1	Acting on acid anhydrides	-	-	-
5M_gene9590.t1	XP_020193973.1	polyol transporter 5-like	6.9e-251	96.56	P:GO:0055085; F:GO:0015293; C:GO:0016021	P:transmembrane transport; F:symporter activity; C:integral component of membrane	EC:7	Translocases	-	-	-
5M_gene959.t1	---NA---		-	-	-	-	-	-	F-box	-	-
5M_gene9589.t1	XP_020156627.1	heterogeneous nuclear ribonucleoprotein 1-like	2.7e-193	89.05	F:GO:0003723	F:RNA binding	-	-	Prolamin_like	-	-
5M_gene9587.t1	XP_020188924.1	actin-related protein 4-like isoform X1	7.4e-233	93.75	P:GO:0006357; P:GO:0043967; F:GO:0003682; C:GO:0016514; C:GO:0035267	P:regulation of transcription by RNA polymerase II; P:histone H4 acetylation; F:chromatin binding; C:SWI/SNF complex; C:NuA4 histone acetyltransferase complex	-	-	DUF761	-	-
5M_gene9586.t1	XP_020160896.1	regulation of nuclear pre-mRNA domain-containing protein 1A-like	1.8e-257	93.13	P:GO:0031124; F:GO:0000993; C:GO:0016591	P:mRNA 3'-end processing; F:RNA polymerase II complex binding; C:RNA polymerase II, holoenzyme	-	-	Glu-tRNAGln	-	-
5M_gene9584.t1	KAF7061823.1	hypothetical protein CFC21_068487	4e-56	71.73	-	-	-	-	Actin	-	-
5M_gene9583.t1	XP_020177782.1	uncharacterized protein LOC109763355	5e-59	74.47	-	-	-	-	DNA_methylase	-	-
5M_gene9582.t1	XP_020167862.1	ankyrin repeat and SAM domain-containing protein 6-like isoform X2	3.2e-141	67.19	C:GO:0043231	C:intracellular membrane-bounded organelle	-	-	-	-	-
5M_gene9581.t1	---NA---		-	-	-	-	-	-	-	-	-
5M_gene9580.t1	XP_020148772.1	putative disease resistance protein RGA1 isoform X1	7.9e-96	69.68	P:GO:0016310; F:GO:0016301; F:GO:0032559; F:GO:0043168; C:GO:0016020	P:phosphorylation; F:kinase activity; F:adenyl ribonucleotide binding; F:anion binding; C:membrane	EC:2.7	Transferring phosphorus-containing groups	Peptidase_S10	-	-
5M_gene9579.t1	XP_020176896.1	F-box protein At1g78280-like	0	66.47	C:GO:0016020	C:membrane	-	-	-	-	-
5M_gene9576.t1	KAE8804452.1	protein DETOXIFICATION 40	2.4e-68	92.81	P:GO:1990961; F:GO:0015297; F:GO:0042910; C:GO:0016021	P:xenobiotic detoxification by transmembrane export across the plasma membrane; F:antiporter activity; F:xenobiotic transmembrane transporter activity; C:integral component of membrane	EC:7	Translocases	Ribosomal_L34e	-	-
5M_gene9575.t1	EMS58513.1	Spermine synthase	1.5e-143	99.22	P:GO:0006596; F:GO:0016740	P:polyamine biosynthetic process; F:transferase activity	EC:2	Transferases	GLTSCR1	-	-
5M_gene9574.t1	BAK07278.1	predicted protein	3.2e-115	85.35	C:GO:0016021	C:integral component of membrane	-	-	Epimerase	-	-
5M_gene9572.t1	XP_020151171.1	trafficking protein particle complex II-specific subunit 130 homolog	0	94.81	P:GO:0048193; C:GO:1990071	P:Golgi vesicle transport; C:TRAPPII protein complex	-	-	-	-	-
5M_gene9571.t1	XP_020160326.1	pentatricopeptide repeat-containing protein At5g19020, mitochondrial	1.6e-292	88.75	P:GO:0080156; C:GO:0005739	P:mitochondrial mRNA modification; C:mitochondrion	-	-	-	-	-
5M_gene957.t1	EMS65776.1	hypothetical protein TRIUR3_03237	1.6e-138	85.75	-	-	-	-	F-box,F-box	-	-
5M_gene9569.t1	KAF7056776.1	hypothetical protein CFC21_064154	8.7e-72	79.72	-	-	-	-	F-box	-	-
5M_gene9568.t1	XP_020148683.1	leucine-rich repeat receptor protein kinase MSP1-like	0	67.4	P:GO:0016310; F:GO:0016301; C:GO:0016020; C:GO:0016021	P:phosphorylation; F:kinase activity; C:membrane; C:integral component of membrane	-	-	-	-	R gene
5M_gene9567.t1	CDM80976.1	unnamed protein product	2.5e-12	84.31	-	-	-	-	RVT_3	-	-
5M_gene9566.t1	XP_020198921.1	wall-associated receptor kinase 2-like	1.1e-154	86.33	P:GO:0006468; F:GO:0004674; F:GO:0005509; F:GO:0005524; F:GO:0030247; C:GO:0016021	P:protein phosphorylation; F:protein serine/threonine kinase activity; F:calcium ion binding; F:ATP binding; F:polysaccharide binding; C:integral component of membrane	EC:2.7.1	Transferring phosphorus-containing groups	-	-	-
5M_gene9562.t1	KAE8806164.1	Ethylene-responsive transcription factor 15	3.7e-67	60.32	P:GO:0006355; P:GO:0009873; F:GO:0003677; F:GO:0003700; C:GO:0005634	P:regulation of transcription, DNA-templated; P:ethylene-activated signaling pathway; F:DNA binding; F:DNA-binding transcription factor activity; C:nucleus	-	-	Band_7	-	-
5M_gene9561.t1	AQK53286.1	ARM-repeat/Tetratricopeptide repeat (TPR)-like protein	7.5e-285	97.09	-	-	-	-	Aldolase_II	-	-
5M_gene956.t1	XP_020166194.1	uncharacterized protein LOC109751714	8.9e-213	90.43	-	-	-	-	-	-	-
5M_gene9559.t1	XP_020147622.1	proteasome subunit beta type-2-B-like	1.5e-103	75.29	C:GO:0000502; C:GO:0005622	C:proteasome complex; C:intracellular anatomical structure	-	-	-	-	-
5M_gene9558.t1	---NA---		-	-	-	-	-	-	-	-	-
5M_gene9557.t1	---NA---		-	-	-	-	-	-	LRR_1,LRR_1	-	-
5M_gene9555.t1	KAF7078457.1	hypothetical protein CFC21_082886	2.7e-34	86.12	-	-	-	-	RIP	-	-
5M_gene9554.t1	KAE8774581.1	hypothetical protein D1007_53009	4e-78	78.3	-	-	-	-	-	-	-
5M_gene9551.t1	XP_020200168.1	protein Asterix	1.7e-30	94.2	P:GO:0006457; P:GO:0045048; F:GO:0044183; C:GO:0030176	P:protein folding; P:protein insertion into ER membrane; F:protein folding chaperone; C:integral component of endoplasmic reticulum membrane	-	-	Na_H_Exchanger	-	-
5M_gene9549.t1	EMS67176.1	L-type lectin-domain containing receptor kinase IX.2	0	70.48	P:GO:0006468; F:GO:0004672; F:GO:0005524; F:GO:0030246	P:protein phosphorylation; F:protein kinase activity; F:ATP binding; F:carbohydrate binding	EC:2.7.1	Transferring phosphorus-containing groups	-	-	-
5M_gene9547.t1	EMS65660.1	Phytosulfokine receptor 2	4.6e-83	85.92	-	-	-	-	Auxin_inducible	-	R gene
5M_gene9545.t1	XP_020173216.1	AT-rich interactive domain-containing protein 4	1.8e-71	99.29	F:GO:0003677; F:GO:0046872	F:DNA binding; F:metal ion binding	-	-	-	-	-
5M_gene9544.t1	EMS66349.1	Alanine aminotransferase 2	9.8e-102	56.26	F:GO:0016740	F:transferase activity	EC:2	Transferases	-	-	-
5M_gene9541.t1	XP_020156127.1	guanylate-binding protein 4-like	1.9e-286	85.83	F:GO:0003924; F:GO:0005525; C:GO:0016021	F:GTPase activity; F:GTP binding; C:integral component of membrane	EC:3.6.1	Acting on acid anhydrides	zf-RING_2	-	-
5M_gene954.t1	XP_020164329.1	cytochrome P450 709B1-like	6.8e-257	85.76	F:GO:0004497; F:GO:0005506; F:GO:0016705; F:GO:0020037; C:GO:0016021	F:monooxygenase activity; F:iron ion binding; F:oxidoreductase activity, acting on paired donors, with incorporation or reduction of molecular oxygen; F:heme binding; C:integral component of membrane	EC:1.14	Acting on paired donors, with incorporation or reduction of molecular oxygen. The oxygen incorporated need not be derived from O(2)	HATPase_c,Response_reg	-	-
5M_gene9539.t1	---NA---		-	-	-	-	-	-	-	-	-
5M_gene9538.t1	---NA---		-	-	-	-	-	-	-	-	-
5M_gene9534.t1	XP_020153018.1	probable glutathione S-transferase GSTU1	1.9e-61	90.36	P:GO:0006749; F:GO:0004364; C:GO:0005737	P:glutathione metabolic process; F:glutathione transferase activity; C:cytoplasm	EC:2.5.1.18	Glutathione transferase	zf-RING_11	-	-
5M_gene9533.t1	KAF7067495.1	hypothetical protein CFC21_073384	1.4e-106	63.82	C:GO:0016021	C:integral component of membrane	-	-	-	-	-
5M_gene9532.t1	XP_020160073.1	flowering locus K homology domain-like	3.6e-75	96.04	F:GO:0003723	F:RNA binding	-	-	-	-	-
5M_gene9531.t1	XP_020160074.1	probable ureidoglycolate hydrolase	8.7e-203	84.79	F:GO:0016813; C:GO:0005783	F:hydrolase activity, acting on carbon-nitrogen (but not peptide) bonds, in linear amidines; C:endoplasmic reticulum	EC:3.5.3	Acting on carbon-nitrogen bonds, other than peptide bonds	-	-	-
5M_gene9530.t1	XP_020168292.1	heptahelical transmembrane protein 4-like	1.4e-198	90.22	P:GO:0009725; P:GO:0009744; F:GO:0038023; C:GO:0016021	P:response to hormone; P:response to sucrose; F:signaling receptor activity; C:integral component of membrane	-	-	-	-	-
5M_gene953.t1	KAF7096763.1	hypothetical protein CFC21_098661	1.4e-16	60.5	-	-	-	-	-	-	-
5M_gene9529.t1	XP_020189710.1	putative disease resistance protein RGA1	3.1e-246	65.28	P:GO:0006952	P:defense response	-	-	-	-	-
5M_gene9527.t1	XP_020161547.1	serine/threonine-protein phosphatase PP-X isozyme 2 isoform X1	2.1e-181	99.1	P:GO:0006470; F:GO:0004722	P:protein dephosphorylation; F:protein serine/threonine phosphatase activity	EC:3.1.3.16	Protein-serine/threonine phosphatase	-	-	-
5M_gene9525.t1	XP_020161393.1	fatty acyl-CoA reductase 1-like	7.9e-114	48.95	P:GO:0006629; F:GO:0016491; F:GO:0016620; F:GO:0080019; F:GO:0102965; C:GO:0016020; C:GO:0016021	P:lipid metabolic process; F:oxidoreductase activity; F:oxidoreductase activity, acting on the aldehyde or oxo group of donors, NAD or NADP as acceptor; F:fatty-acyl-CoA reductase (alcohol-forming) activity; F:alcohol-forming fatty acyl-CoA reductase activity; C:membrane; C:integral component of membrane	-	-	-	-	-
5M_gene9521.t1	BAJ90208.1	predicted protein	0	89.99	C:GO:0031011	C:Ino80 complex	-	-	GDP_Man_Dehyd	-	-
5M_gene952.t1	XP_020195356.1	wiskott-Aldrich syndrome protein homolog 1-like	4.1e-65	94.12	-	-	-	-	-	C2H2	-
5M_gene9519.t1	XP_020158304.1	disease resistance protein RFL1-like isoform X4	2.4e-183	84.77	F:GO:0043531	F:ADP binding	-	-	F-box	-	R gene
5M_gene9516.t1	XP_020184426.1	THO complex subunit 6	5.4e-125	96.36	P:GO:0009788; P:GO:0010267; P:GO:0016567; C:GO:0000347; C:GO:0016021; C:GO:0080008	P:negative regulation of abscisic acid-activated signaling pathway; P:primary ta-siRNA processing; P:protein ubiquitination; C:THO complex; C:integral component of membrane; C:Cul4-RING E3 ubiquitin ligase complex	-	-	-	-	-
5M_gene9515.t1	BAJ85356.1	predicted protein	1.7e-267	97.15	C:GO:0016021	C:integral component of membrane	-	-	-	-	-
5M_gene9514.t1	VAI33490.1	unnamed protein product	1.4e-284	89.57	-	-	-	-	-	-	-
5M_gene9513.t1	XP_020161229.1	putative F-box only protein 9	1.3e-284	91.14	-	-	-	-	F-box,FBA_1,F-box	-	-
5M_gene9512.t1	---NA---		-	-	-	-	-	-	-	-	-
5M_gene9511.t1	XP_020149276.1	3'(2'),5'-bisphosphate nucleotidase-like isoform X2	2e-178	93.22	P:GO:0006790; P:GO:0046854; P:GO:0046855; F:GO:0008441; F:GO:0046872	P:sulfur compound metabolic process; P:phosphatidylinositol phosphate biosynthetic process; P:inositol phosphate dephosphorylation; F:3'(2'),5'-bisphosphate nucleotidase activity; F:metal ion binding	EC:3.1.3.7	3'(2'),5'-bisphosphate nucleotidase	Piwi	-	-
5M_gene9510.t1	XP_020149260.1	2-oxoisovalerate dehydrogenase subunit alpha 2, mitochondrial-like	7.7e-205	80.02	F:GO:0016624	F:oxidoreductase activity, acting on the aldehyde or oxo group of donors, disulfide as acceptor	EC:1.2.4	Acting on the aldehyde or oxo group of donors	AMP-binding	-	-
5M_gene951.t1	BBO36729.1	Fe(II)/2-oxoglutarate dependent dioxygenase	1e-195	96.89	F:GO:0016491; F:GO:0046872	F:oxidoreductase activity; F:metal ion binding	EC:1	Oxidoreductases	zf-Tim10_DDP	-	-
5M_gene9509.t1	XP_020170426.1	protein DEHYDRATION-INDUCED 19 homolog 4-like isoform X1	4.4e-84	80.41	-	-	-	-	-	-	-
5M_gene9508.t1	XP_020174643.1	probable purple acid phosphatase 20	7.3e-252	93.87	P:GO:0006950; P:GO:0016311; F:GO:0003993; F:GO:0046872	P:response to stress; P:dephosphorylation; F:acid phosphatase activity; F:metal ion binding	EC:3.1.3.2	Acid phosphatase	EFG_IV,EFG_C	-	-
5M_gene9506.t1	XP_020175055.1	uncharacterized protein LOC109760657	2.3e-205	80.96	-	-	-	-	-	-	-
5M_gene9505.t1	---NA---		-	-	-	-	-	-	-	-	-
5M_gene9504.t1	KAE8797930.1	B3 domain-containing protein	1.3e-172	86.5	F:GO:0003677; C:GO:0005634	F:DNA binding; C:nucleus	-	-	-	B3	-
5M_gene9503.t1	XP_020193657.1	B3 domain-containing protein Os12g0592300-like	2.9e-146	78.29	F:GO:0003677; C:GO:0005634	F:DNA binding; C:nucleus	-	-	-	B3	-
5M_gene9502.t1	---NA---		-	-	-	-	-	-	-	-	-
5M_gene9500.t1	XP_020167742.1	ATPase ASNA1 homolog	2.2e-147	76.18	P:GO:0006620; F:GO:0000166; F:GO:0016887; C:GO:0043529	P:posttranslational protein targeting to endoplasmic reticulum membrane; F:nucleotide binding; F:ATP hydrolysis activity; C:GET complex	EC:3.6.1	Acting on acid anhydrides	His_Phos_1,His_Phos_1	-	-
5M_gene950.t1	AND01217.1	ascorbate-dependent oxidoreductase	1.7e-198	93.05	F:GO:0016491; F:GO:0046872	F:oxidoreductase activity; F:metal ion binding	EC:1	Oxidoreductases	-	-	-
5M_gene9499.t1	KAE8807016.1	TGACG-sequence-specific DNA-binding protein TGA-2.1	2.2e-45	89.61	-	-	-	-	-	-	-
5M_gene9497.t1	BAK05791.1	predicted protein	1.8e-234	85.12	-	-	-	-	-	-	-
5M_gene9495.t1	XP_020163257.1	phosphatidylinositol N-acetylglucosaminyltransferase subunit A-like isoform X1	1e-240	94.99	P:GO:0006506; P:GO:0009846; P:GO:0009860; F:GO:0017176; C:GO:0000506	P:GPI anchor biosynthetic process; P:pollen germination; P:pollen tube growth; F:phosphatidylinositol N-acetylglucosaminyltransferase activity; C:glycosylphosphatidylinositol-N-acetylglucosaminyltransferase (GPI-GnT) complex	EC:2.4.1.198	Phosphatidylinositol N-acetylglucosaminyltransferase	-	-	-
5M_gene9494.t1	KAF7071474.1	hypothetical protein CFC21_076773	0	84.63	P:GO:0010468; C:GO:0005777	P:regulation of gene expression; C:peroxisome	-	-	Peptidase_S10,Peptidase_S10	-	-
5M_gene9493.t1	XP_020201128.1	transmembrane 9 superfamily member 1-like	0	94.63	P:GO:0072657; C:GO:0000139; C:GO:0010008; C:GO:0016021	P:protein localization to membrane; C:Golgi membrane; C:endosome membrane; C:integral component of membrane	-	-	-	-	-
5M_gene9490.t1	XP_020179779.1	DNA repair protein XRCC4 isoform X2	5.8e-110	82.44	P:GO:0006303; P:GO:0006310; P:GO:0010165; P:GO:0051103; P:GO:0051351; F:GO:0003677; C:GO:0005958; C:GO:0032807	P:double-strand break repair via nonhomologous end joining; P:DNA recombination; P:response to X-ray; P:DNA ligation involved in DNA repair; P:positive regulation of ligase activity; F:DNA binding; C:DNA-dependent protein kinase-DNA ligase 4 complex; C:DNA ligase IV complex	-	-	-	-	-
5M_gene949.t1	EMS67479.1	Protein SRG1	4.4e-148	85.64	F:GO:0016491	F:oxidoreductase activity	EC:1	Oxidoreductases	Ribosomal_S21	-	-
5M_gene9489.t1	KAE8808186.1	hypothetical protein D1007_15316	1.6e-24	61.49	-	-	-	-	Tubulin,Tubulin_C	-	-
5M_gene9488.t1	XP_020172539.1	uncharacterized protein LOC109758106	1.6e-15	73	-	-	-	-	-	-	-
5M_gene9487.t1	---NA---		-	-	-	-	-	-	-	-	-
5M_gene9486.t1	XP_020147295.1	GDSL esterase/lipase At5g45910-like	3.3e-216	88.69	F:GO:0016788; C:GO:0016021	F:hydrolase activity, acting on ester bonds; C:integral component of membrane	EC:3.1	Acting on ester bonds	PPR,PPR,PPR_2,PPR,PPR_2,PPR	-	-
5M_gene9485.t1	XP_003570639.1	putative laccase-9	6.7e-92	50.38	P:GO:0046274; F:GO:0005507; F:GO:0016491; F:GO:0046872; F:GO:0052716; C:GO:0005576; C:GO:0048046	P:lignin catabolic process; F:copper ion binding; F:oxidoreductase activity; F:metal ion binding; F:hydroquinone:oxygen oxidoreductase activity; C:extracellular region; C:apoplast	-	-	-	-	-
5M_gene9484.t1	EMS67950.1	hypothetical protein TRIUR3_01989	1.3e-28	81.02	C:GO:0016021	C:integral component of membrane	-	-	RRM_1,PWI	-	-
5M_gene9482.t1	EMS45461.1	28 kDa ribonucleoprotein, chloroplastic	4.4e-284	83.04	F:GO:0003723	F:RNA binding	-	-	-	-	-
5M_gene9481.t1	XP_020161249.1	E3 ubiquitin-protein ligase RNF126-B-like	7.6e-179	91.64	P:GO:0016567; F:GO:0061630; C:GO:0005737	P:protein ubiquitination; F:ubiquitin protein ligase activity; C:cytoplasm	EC:2	Transferases	-	-	-
5M_gene9480.t1	XP_020200628.1	WRKY transcription factor 6-like	1.6e-173	84.72	P:GO:0006355; P:GO:0050896; F:GO:0003700; F:GO:0043565; C:GO:0005634	P:regulation of transcription, DNA-templated; P:response to stimulus; F:DNA-binding transcription factor activity; F:sequence-specific DNA binding; C:nucleus	-	-	-	WRKY	-
5M_gene948.t1	KAE8773884.1	Retrovirus-related Pol polyprotein from transposon TNT 1-94	0	95.14	-	-	-	-	-	-	-
5M_gene9478.t1	XP_020180327.1	casein kinase II subunit alpha-2-like	3e-209	97.19	P:GO:0006468; F:GO:0004674; F:GO:0005524	P:protein phosphorylation; F:protein serine/threonine kinase activity; F:ATP binding	EC:2.7.1	Transferring phosphorus-containing groups	-	-	-
5M_gene9477.t1	KAE8795132.1	Lectin-domain containing receptor kinase A4.3	8.9e-90	69.02	-	-	-	-	-	-	-
5M_gene9476.t1	XP_020169881.1	uncharacterized protein LOC109755380	1.8e-31	84.02	-	-	-	-	adh_short	-	-
5M_gene9475.t1	XP_020169883.1	protein CHAPERONE-LIKE PROTEIN OF POR1, chloroplastic-like	2.1e-81	83.32	C:GO:0005783; C:GO:0016021	C:endoplasmic reticulum; C:integral component of membrane	-	-	-	-	-
5M_gene9474.t1	BAJ98775.1	predicted protein	2e-17	83.5	C:GO:0005747	C:mitochondrial respiratory chain complex I	-	-	-	-	-
5M_gene9473.t1	AGL50913.1	alpha expansin 6	3e-144	97.89	P:GO:0009664; C:GO:0005576; C:GO:0016020	P:plant-type cell wall organization; C:extracellular region; C:membrane	-	-	-	-	-
5M_gene9472.t1	XP_020200269.1	glutamate receptor 2.8-like	1.1e-35	85.06	P:GO:0007186; P:GO:0034220; P:GO:0035235; F:GO:0004930; F:GO:0004970; C:GO:0005886; C:GO:0016021	P:G protein-coupled receptor signaling pathway; P:ion transmembrane transport; P:ionotropic glutamate receptor signaling pathway; F:G protein-coupled receptor activity; F:ionotropic glutamate receptor activity; C:plasma membrane; C:integral component of membrane	EC:7	Translocases	-	-	-
5M_gene9471.t1	XP_020200241.1	uncharacterized protein LOC109786072	3.1e-59	85.16	-	-	-	-	Fer4_7	-	-
5M_gene9470.t1	XP_020172289.1	NDR1/HIN1-like protein 12	8.1e-84	89.09	P:GO:0098542; C:GO:0016021	P:defense response to other organism; C:integral component of membrane	-	-	-	-	-
5M_gene947.t1	EMS57641.1	Retrovirus-related Pol polyprotein from transposon TNT 1-94	0	93.07	P:GO:0015074; F:GO:0003676	P:DNA integration; F:nucleic acid binding	-	-	-	-	-
5M_gene9469.t1	---NA---		-	-	-	-	-	-	Glucan_synthase	-	-
5M_gene9468.t1	KAE8820823.1	Eyes absent-like protein 4	6.2e-36	83.15	-	-	-	-	-	-	-
5M_gene9467.t1	EMS64930.1	Cyclin-dependent kinase F-3	1.8e-95	74.69	P:GO:0006468; F:GO:0004672; F:GO:0005524	P:protein phosphorylation; F:protein kinase activity; F:ATP binding	EC:2.7.1	Transferring phosphorus-containing groups	PMEI	-	-
5M_gene9466.t1	VAI12117.1	unnamed protein product	3.2e-154	68.7	C:GO:0043231	C:intracellular membrane-bounded organelle	-	-	-	-	-
5M_gene9464.t1	XP_020167061.1	uncharacterized protein LOC109752570	1.7e-173	74.75	-	-	-	-	-	-	-
5M_gene9463.t1	EMS55621.1	Cytochrome P450 86B1	4e-190	90.05	F:GO:0004497; F:GO:0005506; F:GO:0016705; F:GO:0020037	F:monooxygenase activity; F:iron ion binding; F:oxidoreductase activity, acting on paired donors, with incorporation or reduction of molecular oxygen; F:heme binding	EC:1.14	Acting on paired donors, with incorporation or reduction of molecular oxygen. The oxygen incorporated need not be derived from O(2)	-	-	-
5M_gene9462.t1	XP_020169740.1	mediator of RNA polymerase II transcription subunit 8 isoform X1	4.3e-112	56.74	C:GO:0016592	C:mediator complex	-	-	-	-	-
5M_gene9459.t1	XP_020158263.1	cyclic nucleotide-gated ion channel 17-like	1.5e-265	67.84	P:GO:0006810	P:transport	-	-	-	-	-
5M_gene9458.t1	BAK01869.1	predicted protein	1.2e-132	95.93	P:GO:0000162; F:GO:0004834	P:tryptophan biosynthetic process; F:tryptophan synthase activity	EC:4.2.1.20	Tryptophan synthase	-	-	-
5M_gene9457.t1	---NA---		-	-	-	-	-	-	-	-	-
5M_gene9456.t1	---NA---		-	-	-	-	-	-	-	-	-
5M_gene9455.t1	KAF7069092.1	hypothetical protein CFC21_074767	5.2e-202	53.6	P:GO:0030244; P:GO:0044238; P:GO:0044260; P:GO:0071555; P:GO:0071669; F:GO:0016740; F:GO:0016757; F:GO:0016760; F:GO:0046872; C:GO:0005886; C:GO:0016020; C:GO:0016021	P:cellulose biosynthetic process; P:primary metabolic process; P:cellular macromolecule metabolic process; P:cell wall organization; P:plant-type cell wall organization or biogenesis; F:transferase activity; F:glycosyltransferase activity; F:cellulose synthase (UDP-forming) activity; F:metal ion binding; C:plasma membrane; C:membrane; C:integral component of membrane	-	-	-	-	-
5M_gene9454.t1	XP_034602200.1	disease resistance protein Pik-2-like	9.6e-110	61.29	P:GO:0006952; F:GO:0005524; F:GO:0043531	P:defense response; F:ATP binding; F:ADP binding	-	-	-	-	-
5M_gene9452.t1	XP_020185469.1	B3 domain-containing protein Os11g0156000-like	4.2e-154	97.19	P:GO:0006355; F:GO:0003677; F:GO:0003700; C:GO:0005634	P:regulation of transcription, DNA-templated; F:DNA binding; F:DNA-binding transcription factor activity; C:nucleus	-	-	-	B3	-
5M_gene9451.t1	XP_020146594.1	rhodanese-like domain-containing protein 9, chloroplastic	4.6e-123	97.22	C:GO:0016021	C:integral component of membrane	-	-	-	-	-
5M_gene9450.t1	XP_020146595.1	30S ribosomal protein 2, chloroplastic-like	1.8e-122	96.78	F:GO:0003723	F:RNA binding	-	-	RPE65	-	-
5M_gene945.t1	---NA---		-	-	-	-	-	-	-	-	-
5M_gene9449.t1	KAF7076369.1	hypothetical protein CFC21_081031	4.3e-255	93.57	-	-	-	-	-	-	-
5M_gene9448.t1	KAF7059325.1	hypothetical protein CFC21_066244	4.1e-65	86.33	-	-	-	-	-	-	-
5M_gene9447.t1	XP_020156256.1	protein NEDD1 isoform X1	7.6e-185	71.95	P:GO:0000919; P:GO:0032467; P:GO:0060236; P:GO:2000694; C:GO:0005828	P:cell plate assembly; P:positive regulation of cytokinesis; P:regulation of mitotic spindle organization; P:regulation of phragmoplast microtubule organization; C:kinetochore microtubule	-	-	-	-	-
5M_gene9446.t1	XP_020176942.1	folate-biopterin transporter 1, chloroplastic-like	3.4e-224	77.82	C:GO:0016021	C:integral component of membrane	-	-	-	-	-
5M_gene9444.t1	XP_020199995.1	protein ACCELERATED CELL DEATH 6-like	9.9e-158	56.37	C:GO:0016020; C:GO:0016021	C:membrane; C:integral component of membrane	-	-	-	-	-
5M_gene9441.t1	---NA---		-	-	-	-	-	-	DUF1668	-	-
5M_gene9440.t1	EMS62590.1	Nuclear export mediator factor Nemf	1.4e-255	86.51	F:GO:0003676; F:GO:0008270	F:nucleic acid binding; F:zinc ion binding	-	-	PhetRS_B1	-	-
5M_gene944.t1	XP_020190043.1	probable histidine kinase 2	1.4e-299	85.77	P:GO:0000160; P:GO:0006468; P:GO:0009736; F:GO:0000155; C:GO:0016021	P:phosphorelay signal transduction system; P:protein phosphorylation; P:cytokinin-activated signaling pathway; F:phosphorelay sensor kinase activity; C:integral component of membrane	EC:2.7.3; EC:2.7.13.3	Transferring phosphorus-containing groups; Histidine kinase	Lipase_GDSL	-	-
5M_gene9438.t1	XP_020146991.1	serine/threonine-protein kinase D6PK-like	0	93.65	P:GO:0006468; F:GO:0004674; F:GO:0005524; C:GO:0005634; C:GO:0005737; C:GO:0005886	P:protein phosphorylation; F:protein serine/threonine kinase activity; F:ATP binding; C:nucleus; C:cytoplasm; C:plasma membrane	EC:2.7.1	Transferring phosphorus-containing groups	-	-	-
5M_gene9437.t1	RLM99522.1	transcription factor PIF1-like	1.1e-32	54.84	F:GO:0046983; C:GO:0005634	F:protein dimerization activity; C:nucleus	-	-	PPR,PPR,PPR,PPR,PPR,PPR,PPR,PPR	bHLH	-
5M_gene9436.t1	KAE8783039.1	Transcription factor UNE10	1.6e-115	64.67	F:GO:0046983; C:GO:0005634	F:protein dimerization activity; C:nucleus	-	-	-	bHLH	-
5M_gene9435.t1	KAE8809190.1	Protease 2	5.1e-268	63.22	F:GO:0008233	F:peptidase activity	EC:3.4	Acting on peptide bonds (peptidases)	-	-	-
5M_gene9434.t1	XP_020172438.1	probable NAD(P)H dehydrogenase subunit CRR3, chloroplastic	2.1e-52	88.19	P:GO:0009773; C:GO:0009535; C:GO:0010598; C:GO:0016021	P:photosynthetic electron transport in photosystem I; C:chloroplast thylakoid membrane; C:NAD(P)H dehydrogenase complex (plastoquinone); C:integral component of membrane	-	-	DUF538	-	-
5M_gene9431.t1	---NA---		-	-	-	-	-	-	LUC7	-	-
5M_gene943.t1	---NA---		-	-	-	-	-	-	Hat1_N,Acetyltransf_1	-	-
5M_gene9428.t1	XP_020148480.1	luc7-like protein 3	6.1e-161	93.07	P:GO:0006376; F:GO:0003729; C:GO:0005685; C:GO:0071004	P:mRNA splice site selection; F:mRNA binding; C:U1 snRNP; C:U2-type prespliceosome	-	-	-	-	-
5M_gene9426.t1	XP_020157127.1	agamous-like MADS-box protein AGL61	1.7e-72	73.6	P:GO:0045944; F:GO:0000977; F:GO:0046983; C:GO:0005634	P:positive regulation of transcription by RNA polymerase II; F:RNA polymerase II transcription regulatory region sequence-specific DNA binding; F:protein dimerization activity; C:nucleus	-	-	-	M-type_MADS	-
5M_gene9425.t1	XP_020183970.1	U2 small nuclear ribonucleoprotein A'	4.2e-130	78.66	P:GO:0000398; F:GO:0030620	P:mRNA splicing, via spliceosome; F:U2 snRNA binding	-	-	-	-	R gene
5M_gene9424.t1	KQK14159.1	hypothetical protein BRADI_1g14575v3	7.4e-63	49.59	F:GO:0003676; F:GO:0008270; C:GO:0016020; C:GO:0016021	F:nucleic acid binding; F:zinc ion binding; C:membrane; C:integral component of membrane	-	-	tRNA_deacylase	-	-
5M_gene9420.t1	XP_020150802.1	60S ribosomal protein L8	1.2e-145	98.79	P:GO:0002181; F:GO:0003723; F:GO:0003735; C:GO:0022625; C:GO:0043231	P:cytoplasmic translation; F:RNA binding; F:structural constituent of ribosome; C:cytosolic large ribosomal subunit; C:intracellular membrane-bounded organelle	-	-	DUF4378	-	-
5M_gene942.t1	---NA---		-	-	-	-	-	-	zf-CCHC	-	-
5M_gene9419.t1	EMS66572.1	Cytochrome b-c1 complex subunit 6	1e-34	94.98	P:GO:0006122; C:GO:0005750	P:mitochondrial electron transport, ubiquinol to cytochrome c; C:mitochondrial respiratory chain complex III	-	-	Auxin_inducible	-	-
5M_gene9417.t1	---NA---		-	-	-	-	-	-	-	-	-
5M_gene9416.t1	XP_020169179.1	uncharacterized protein LOC109754679	2.2e-152	93.47	-	-	-	-	-	-	-
5M_gene9415.t1	---NA---		-	-	-	-	-	-	zf-RING_2	-	-
5M_gene9412.t1	XP_020190998.1	ribosome production factor 2 homolog	1.7e-170	98.73	P:GO:0000027; P:GO:0000470; F:GO:0019843; C:GO:0005730	P:ribosomal large subunit assembly; P:maturation of LSU-rRNA; F:rRNA binding; C:nucleolus	-	-	-	-	-
5M_gene9411.t1	XP_020190996.1	GDSL esterase/lipase At5g45910-like	1.6e-215	90.37	F:GO:0016788	F:hydrolase activity, acting on ester bonds	EC:3.1	Acting on ester bonds	-	-	-
5M_gene941.t1	XP_020198586.1	mitochondrial import inner membrane translocase subunit Tim9	2.8e-44	97.42	P:GO:0007005; P:GO:0015031; F:GO:0046872; C:GO:0005743	P:mitochondrion organization; P:protein transport; F:metal ion binding; C:mitochondrial inner membrane	-	-	Inhibitor_I29	-	-
5M_gene9409.t1	XP_020177789.1	transcription factor LHW-like isoform X1	0	78.74	P:GO:0006355; F:GO:0003700; F:GO:0046983	P:regulation of transcription, DNA-templated; F:DNA-binding transcription factor activity; F:protein dimerization activity	-	-	-	-	-
5M_gene9406.t1	XP_020180224.1	BTB/POZ and MATH domain-containing protein 2-like	1.5e-230	88.9	P:GO:0009628; P:GO:0016567	P:response to abiotic stimulus; P:protein ubiquitination	-	-	-	-	-
5M_gene9405.t1	XP_020174091.1	subtilisin-like protease SBT3.9	0	94.39	P:GO:0006508; F:GO:0004252	P:proteolysis; F:serine-type endopeptidase activity	EC:3.4.21	Acting on peptide bonds (peptidases)	Transposase_24	-	-
5M_gene9403.t1	EMS61376.1	Trafficking protein particle complex subunit 2-like protein	2.5e-73	99.62	P:GO:0006888; C:GO:0005634; C:GO:0005737; C:GO:0030008	P:endoplasmic reticulum to Golgi vesicle-mediated transport; C:nucleus; C:cytoplasm; C:TRAPP complex	-	-	-	-	-
5M_gene9401.t1	KAF7059721.1	hypothetical protein CFC21_066587	1e-137	48.98	-	-	-	-	LysM	-	-
5M_gene9400.t1	XP_020148848.1	proteasome subunit beta type-1	4.3e-120	99.24	P:GO:0010498; F:GO:0004298; C:GO:0005634; C:GO:0005737; C:GO:0019774	P:proteasomal protein catabolic process; F:threonine-type endopeptidase activity; C:nucleus; C:cytoplasm; C:proteasome core complex, beta-subunit complex	EC:3.4.25	Acting on peptide bonds (peptidases)	-	-	-
5M_gene940.t1	KAF7057243.1	hypothetical protein CFC21_064553	1.4e-111	93.02	-	-	-	-	ABC_membrane,ABC_tran	-	-
5M_gene9397.t1	KAE8818870.1	BTB/POZ domain-containing protein	1.2e-285	97.61	P:GO:0016567	P:protein ubiquitination	-	-	-	-	-
5M_gene9396.t1	KAF7058842.1	hypothetical protein CFC21_065820	0	71.26	F:GO:0003682	F:chromatin binding	-	-	-	-	-
5M_gene9395.t1	XP_020151186.1	beta-1,4-mannosyl-glycoprotein 4-beta-N-acetylglucosaminyltransferase-like	2.1e-233	99.24	P:GO:0006487; F:GO:0003830; C:GO:0016021	P:protein N-linked glycosylation; F:beta-1,4-mannosylglycoprotein 4-beta-N-acetylglucosaminyltransferase activity; C:integral component of membrane	EC:2.4.1.144	Beta-1,4-mannosyl-glycoprotein 4-beta-N-acetylglucosaminyltransferase	-	-	-
5M_gene9392.t1	ABA99970.1	TPR Domain containing protein, expressed	6.1e-106	69.19	C:GO:0043231	C:intracellular membrane-bounded organelle	-	-	-	-	-
5M_gene9391.t1	XP_020160430.1	cytochrome P450 90A1	1e-278	96.66	P:GO:0009911; P:GO:0010224; P:GO:0010268; P:GO:0010584; P:GO:0016125; P:GO:0016132; P:GO:0048657; F:GO:0004497; F:GO:0005506; F:GO:0016705; F:GO:0020037; C:GO:0016021	P:positive regulation of flower development; P:response to UV-B; P:brassinosteroid homeostasis; P:pollen exine formation; P:sterol metabolic process; P:brassinosteroid biosynthetic process; P:anther wall tapetum cell differentiation; F:monooxygenase activity; F:iron ion binding; F:oxidoreductase activity, acting on paired donors, with incorporation or reduction of molecular oxygen; F:heme binding…	EC:1.14	Acting on paired donors, with incorporation or reduction of molecular oxygen. The oxygen incorporated need not be derived from O(2)	-	-	-
5M_gene9390.t1	XP_020191878.1	basic leucine zipper 43-like	1.4e-74	85.58	P:GO:0006355; F:GO:0003700	P:regulation of transcription, DNA-templated; F:DNA-binding transcription factor activity	-	-	-	bZIP	-
5M_gene939.t1	BAK04837.1	predicted protein	6.4e-44	96.66	P:GO:0006412; F:GO:0003735; C:GO:0005840	P:translation; F:structural constituent of ribosome; C:ribosome	-	-	peroxidase	-	-
5M_gene9389.t1	---NA---		-	-	-	-	-	-	HMA	-	-
5M_gene9387.t1	KAF7076396.1	hypothetical protein CFC21_081052	0	72.56	C:GO:0016020; C:GO:0016021	C:membrane; C:integral component of membrane	-	-	Peptidase_C48	-	-
5M_gene9386.t1	VAI22172.1	unnamed protein product	0	97.96	-	-	-	-	-	-	-
5M_gene9384.t1	EMS65694.1	Alcohol dehydrogenase 2	3.1e-183	88.84	F:GO:0004022; F:GO:0008270; C:GO:0005737	F:alcohol dehydrogenase (NAD+) activity; F:zinc ion binding; C:cytoplasm	EC:1.1.1.1; EC:1.1.1.71	Alcohol dehydrogenase; Alcohol dehydrogenase (NAD(P)(+))	-	-	-
5M_gene9382.t1	XP_020174047.1	lipid phosphate phosphatase 2-like	5.1e-155	91.26	P:GO:0006644; P:GO:0016311; F:GO:0008195; F:GO:0042577; C:GO:0016021	P:phospholipid metabolic process; P:dephosphorylation; F:phosphatidate phosphatase activity; F:lipid phosphatase activity; C:integral component of membrane	EC:3.1.3.4	Phosphatidate phosphatase	DCP1	-	-
5M_gene9380.t1	XP_020164524.1	protein NPG1	0	93.47	C:GO:0009579	C:thylakoid	-	-	NAGLU_C	-	-
5M_gene9379.t1	EMS66182.1	Indole-3-glycerol phosphate synthase, chloroplastic	1.3e-68	78.92	P:GO:0000162; F:GO:0004425; F:GO:0004640	P:tryptophan biosynthetic process; F:indole-3-glycerol-phosphate synthase activity; F:phosphoribosylanthranilate isomerase activity	EC:4.1.1.48; EC:5.3.1.24	Indole-3-glycerol-phosphate synthase; Phosphoribosylanthranilate isomerase	PWWP	-	-
5M_gene9378.t1	XP_020147322.1	peroxisomal (S)-2-hydroxy-acid oxidase GLO1	3.6e-188	95.22	P:GO:0009854; F:GO:0003973; F:GO:0010181; C:GO:0005777	P:oxidative photosynthetic carbon pathway; F:(S)-2-hydroxy-acid oxidase activity; F:FMN binding; C:peroxisome	EC:1.1.3.15	(S)-2-hydroxy-acid oxidase	-	-	-
5M_gene9377.t1	BAJ91592.1	predicted protein	4.7e-233	89.85	P:GO:0006357; P:GO:0016573; F:GO:0004402; C:GO:0032777	P:regulation of transcription by RNA polymerase II; P:histone acetylation; F:histone acetyltransferase activity; C:Piccolo NuA4 histone acetyltransferase complex	EC:2.3.1.48	Histone acetyltransferase	-	-	-
5M_gene9375.t1	XP_020189712.1	putative leucine-rich repeat receptor-like protein kinase At2g19210	0	69.86	P:GO:0016310; F:GO:0000166; F:GO:0004672; C:GO:0016020	P:phosphorylation; F:nucleotide binding; F:protein kinase activity; C:membrane	EC:2.7.1	Transferring phosphorus-containing groups	-	-	-
5M_gene9374.t1	BAK06593.1	predicted protein	1.9e-228	92.51	F:GO:0003723	F:RNA binding	-	-	-	-	-
5M_gene9368.t1	XP_020199897.1	non-specific lipid-transfer protein	1.3e-54	93.18	P:GO:0006869; F:GO:0008289	P:lipid transport; F:lipid binding	-	-	Auxin_inducible	-	-
5M_gene9367.t1	XP_020189069.1	uncharacterized protein LOC109774719 isoform X1	4.6e-33	66.27	-	-	-	-	-	-	-
5M_gene9366.t1	KAE8807149.1	Receptor-like protein kinase HSL1	3e-146	78.75	P:GO:0006468; F:GO:0004672; F:GO:0005524; C:GO:0016021	P:protein phosphorylation; F:protein kinase activity; F:ATP binding; C:integral component of membrane	EC:2.7.1	Transferring phosphorus-containing groups	DUF4228	-	R gene
5M_gene9365.t1	XP_020187690.1	chromatin assembly factor 1 subunit FSM	0	86.5	P:GO:0000724; P:GO:0006334; P:GO:0009555; P:GO:0009825; P:GO:0009934; P:GO:0010026; P:GO:0010448; P:GO:0010449; P:GO:0031507; P:GO:0045787; P:GO:0048366; P:GO:0051301; C:GO:0005634; C:GO:0033186	P:double-strand break repair via homologous recombination; P:nucleosome assembly; P:pollen development; P:multidimensional cell growth; P:regulation of meristem structural organization; P:trichome differentiation; P:vegetative meristem growth; P:root meristem growth; P:heterochromatin assembly; P:positive regulation of cell cycle; P:leaf development; P:cell division; C:nucleus; C:CAF-1 complex	-	-	-	-	-
5M_gene9363.t1	XP_020155333.1	F-box/kelch-repeat protein At3g23880-like	2.5e-139	86.1	-	-	-	-	-	-	-
5M_gene9361.t1	XP_020166026.1	protein GAMETE EXPRESSED 1	6.5e-53	55.6	C:GO:0016020; C:GO:0016021	C:membrane; C:integral component of membrane	-	-	GUB_WAK_bind	-	-
5M_gene9360.t1	XP_020162505.1	auxin-responsive protein SAUR36-like	2.5e-60	87.73	P:GO:0009733	P:response to auxin	-	-	DUF674	-	-
5M_gene936.t1	XP_020150747.1	uncharacterized acetyltransferase At3g50280-like	1.2e-26	90.62	F:GO:0016747	F:acyltransferase activity, transferring groups other than amino-acyl groups	EC:2.3.1	Acyltransferases	-	-	-
5M_gene9359.t1	XP_020171436.1	auxin-responsive protein SAUR36-like	2.2e-70	91.96	P:GO:0009733	P:response to auxin	-	-	-	-	-
5M_gene9358.t1	XP_020171437.1	auxin-responsive protein SAUR36-like	1e-109	91.25	P:GO:0009733	P:response to auxin	-	-	Dynamin_N	-	-
5M_gene9357.t1	XP_020153042.1	glutathione S-transferase	2.3e-118	98.7	P:GO:0006559; P:GO:0006749; F:GO:0004364; F:GO:0016034; C:GO:0005737	P:L-phenylalanine catabolic process; P:glutathione metabolic process; F:glutathione transferase activity; F:maleylacetoacetate isomerase activity; C:cytoplasm	EC:2.5.1.18; EC:5.2.1.2	Glutathione transferase; Maleylacetoacetate isomerase	-	-	-
5M_gene9356.t1	XP_020153041.1	glutathione S-transferase-like	1.9e-115	95.36	P:GO:0006749; P:GO:0009072; F:GO:0016740; C:GO:0005737	P:glutathione metabolic process; P:aromatic amino acid family metabolic process; F:transferase activity; C:cytoplasm	EC:2	Transferases	-	-	-
5M_gene9355.t1	BAJ90027.1	predicted protein	3.2e-102	94.21	C:GO:0016021	C:integral component of membrane	-	-	MatE	-	-
5M_gene9354.t1	EMS45320.1	hypothetical protein TRIUR3_28735	3.5e-129	82.35	-	-	-	-	-	-	-
5M_gene9353.t1	KAF7076342.1	hypothetical protein CFC21_081006	5.2e-222	83.15	-	-	-	-	-	-	-
5M_gene9352.t1	EMS45217.1	Multiple C2 and transmembrane domain-containing protein 1	0	93.18	P:GO:0009901; P:GO:0010930; F:GO:0005515; F:GO:0046872; C:GO:0005886; C:GO:0016021	P:anther dehiscence; P:negative regulation of auxin mediated signaling pathway; F:protein binding; F:metal ion binding; C:plasma membrane; C:integral component of membrane	-	-	Peptidase_S10	-	-
5M_gene9348.t1	XP_020190891.1	meiotic nuclear division protein 1 homolog	2.5e-77	93.82	P:GO:0006302; P:GO:0007131; P:GO:0009553; P:GO:0009555; P:GO:0010212; F:GO:0003690; C:GO:0005634	P:double-strand break repair; P:reciprocal meiotic recombination; P:embryo sac development; P:pollen development; P:response to ionizing radiation; F:double-stranded DNA binding; C:nucleus	-	-	-	-	-
5M_gene9347.t1	XP_020185256.1	OBERON-like protein	1.3e-211	72.89	F:GO:0046872; C:GO:0005634	F:metal ion binding; C:nucleus	-	-	-	-	-
5M_gene9346.t1	---NA---		-	-	-	-	-	-	-	-	-
5M_gene9345.t1	XP_020165498.1	eukaryotic translation initiation factor 3 subunit E	4.8e-251	95.87	P:GO:0001732; F:GO:0003743; C:GO:0005634; C:GO:0016282; C:GO:0033290; C:GO:0071540	P:formation of cytoplasmic translation initiation complex; F:translation initiation factor activity; C:nucleus; C:eukaryotic 43S preinitiation complex; C:eukaryotic 48S preinitiation complex; C:eukaryotic translation initiation factor 3 complex, eIF3e	-	-	-	-	-
5M_gene9344.t1	XP_020151027.1	protein DMR6-LIKE OXYGENASE 1-like	1.1e-178	90.48	F:GO:0016491; F:GO:0046872	F:oxidoreductase activity; F:metal ion binding	EC:1	Oxidoreductases	-	-	-
5M_gene9343.t1	XP_020151020.1	protein DMR6-LIKE OXYGENASE 1-like	6.3e-35	88.13	F:GO:0016491; F:GO:0046872	F:oxidoreductase activity; F:metal ion binding	EC:1	Oxidoreductases	-	-	-
5M_gene9342.t1	KAE8774326.1	DNA (cytosine-5)-methyltransferase 1A	0	84.6	P:GO:0090116; F:GO:0003677; F:GO:0003682; F:GO:0003886; C:GO:0005634	P:C-5 methylation of cytosine; F:DNA binding; F:chromatin binding; F:DNA (cytosine-5-)-methyltransferase activity; C:nucleus	EC:2.1.1.37	DNA (cytosine-5-)-methyltransferase	-	-	-
5M_gene9341.t1	---NA---		-	-	-	-	-	-	-	-	-
5M_gene934.t1	XP_020195130.1	GDSL esterase/lipase At5g55050-like	1.2e-143	96.63	F:GO:0016788	F:hydrolase activity, acting on ester bonds	EC:3.1	Acting on ester bonds	-	-	-
5M_gene9338.t1	XP_020176943.1	queuine tRNA-ribosyltransferase accessory subunit 2-like	1.3e-182	81.06	P:GO:0101030; F:GO:0008479; F:GO:0046872; C:GO:0005737	P:tRNA-guanine transglycosylation; F:queuine tRNA-ribosyltransferase activity; F:metal ion binding; C:cytoplasm	EC:2.4.2.29	tRNA-guanosine(34) preQ(1) transglycosylase	-	-	-
5M_gene9337.t1	---NA---		-	-	-	-	-	-	-	-	-
5M_gene9334.t1	KAE8805829.1	hypothetical protein D1007_17971	1.4e-160	73.55	-	-	-	-	-	-	-
5M_gene9333.t1	---NA---		-	-	-	-	-	-	TPT	-	-
5M_gene9331.t1	XP_020166308.1	conserved oligomeric Golgi complex subunit 2	4.4e-228	80.69	P:GO:0007030; P:GO:0015031; P:GO:0060178; F:GO:0042803; C:GO:0005794; C:GO:0016020; C:GO:0031410	P:Golgi organization; P:protein transport; P:regulation of exocyst localization; F:protein homodimerization activity; C:Golgi apparatus; C:membrane; C:cytoplasmic vesicle	-	-	-	-	-
5M_gene9324.t1	XP_020169994.1	squamosa promoter-binding-like protein 6	0	91.75	F:GO:0003677; F:GO:0046872; C:GO:0005634; C:GO:0016021	F:DNA binding; F:metal ion binding; C:nucleus; C:integral component of membrane	-	-	Cullin,Cullin_Nedd8	SBP	-
5M_gene9321.t1	XP_020146172.1	inactive LRR receptor-like serine/threonine-protein kinase BIR2	6.6e-100	93.04	C:GO:0016021	C:integral component of membrane	-	-	-	-	-
5M_gene9318.t1	XP_020195564.1	vegetative cell wall protein gp1-like	4.3e-20	88.53	-	-	-	-	-	-	-
5M_gene9316.t1	XP_020155330.1	F-box/kelch-repeat protein At3g06240-like	2.8e-166	85.09	-	-	-	-	-	-	-
5M_gene9313.t1	AOO86833.1	CBL-interacting protein kinase 15	8.3e-240	95.76	P:GO:0006468; P:GO:0007165; F:GO:0004674; F:GO:0004712; F:GO:0005524; F:GO:0106310	P:protein phosphorylation; P:signal transduction; F:protein serine/threonine kinase activity; F:protein serine/threonine/tyrosine kinase activity; F:ATP binding; F:protein serine kinase activity	EC:2.7.12.1	Dual-specificity kinase	Metallophos_C	-	-
5M_gene9312.t1	XP_020172046.1	5'-adenylylsulfate reductase-like 6	1e-164	93.02	C:GO:0016021	C:integral component of membrane	-	-	-	-	-
5M_gene9310.t1	BAK06397.1	predicted protein	3.6e-69	81.03	-	-	-	-	-	-	-
5M_gene931.t1	XP_020190134.1	cysteine proteinase EP-B 2-like	3.7e-109	68.48	-	-	-	-	Serpin	-	-
5M_gene9308.t1	KAE8768000.1	Peptide transporter PTR5	1.8e-179	96.5	P:GO:0055085; F:GO:0022857; C:GO:0016021	P:transmembrane transport; F:transmembrane transporter activity; C:integral component of membrane	EC:7	Translocases	-	-	-
5M_gene9306.t1	KAF7098192.1	hypothetical protein CFC21_099949	5.7e-97	89.07	-	-	-	-	-	-	-
5M_gene9304.t1	XP_020180330.1	cytochrome P450 94A2-like	1.3e-189	77.84	F:GO:0016491; F:GO:0046872; C:GO:0016020	F:oxidoreductase activity; F:metal ion binding; C:membrane	EC:1	Oxidoreductases	-	-	-
5M_gene9296.t1	XP_020197355.1	chitinase-like protein 1	1e-190	88.32	P:GO:0000272; P:GO:0006032; P:GO:0016998; F:GO:0004568	P:polysaccharide catabolic process; P:chitin catabolic process; P:cell wall macromolecule catabolic process; F:chitinase activity	EC:3.2.1.14	Chitinase	-	-	-
5M_gene9292.t1	XP_020185234.1	cytoplasmic tRNA 2-thiolation protein 1	9.5e-141	95.6	P:GO:0002143; P:GO:0032447; F:GO:0000049; F:GO:0016779; C:GO:0002144	P:tRNA wobble position uridine thiolation; P:protein urmylation; F:tRNA binding; F:nucleotidyltransferase activity; C:cytosolic tRNA wobble base thiouridylase complex	EC:2.7.7	Transferring phosphorus-containing groups	-	-	-
5M_gene929.t1	BAJ99589.1	predicted protein	6.2e-121	75.47	P:GO:0006979; P:GO:0042744; P:GO:0098869; F:GO:0004601; F:GO:0020037; F:GO:0046872	P:response to oxidative stress; P:hydrogen peroxide catabolic process; P:cellular oxidant detoxification; F:peroxidase activity; F:heme binding; F:metal ion binding	EC:1.11.1	Acting on a peroxide as acceptor	-	-	-
5M_gene9286.t1	KAF7076543.1	hypothetical protein CFC21_081177	4.6e-226	75.72	-	-	-	-	-	-	-
5M_gene9284.t1	VAH97557.1	unnamed protein product	5.1e-101	56.83	-	-	-	-	GST_C_2	-	-
5M_gene9283.t1	---NA---		-	-	-	-	-	-	Peptidase_C48	-	-
5M_gene9279.t1	KAF7059544.1	hypothetical protein CFC21_066435	5.3e-147	89.56	-	-	-	-	-	-	-
5M_gene9278.t1	XP_020166855.1	uncharacterized protein LOC109752374	0	91.31	C:GO:0016021	C:integral component of membrane	-	-	-	-	-
5M_gene9277.t1	XP_020146432.1	flowering time control protein FPA	2.2e-15	41.29	F:GO:0003676; F:GO:0003723; C:GO:0110165	F:nucleic acid binding; F:RNA binding; C:cellular anatomical entity	-	-	DUF92	-	-
5M_gene9276.t1	EMS63274.1	CAX-interacting protein 4	1.1e-88	84.15	F:GO:0003676; F:GO:0008270; C:GO:0005622	F:nucleic acid binding; F:zinc ion binding; C:intracellular anatomical structure	-	-	-	-	-
5M_gene9270.t1	XP_020174456.1	putative HVA22-like protein g isoform X1	1.6e-48	97.73	C:GO:0016021	C:integral component of membrane	-	-	-	-	-
5M_gene9269.t1	XP_020167761.1	dehydration-responsive element-binding protein 1B-like	8e-108	94.39	P:GO:0006355; F:GO:0003677; F:GO:0003700; C:GO:0005634	P:regulation of transcription, DNA-templated; F:DNA binding; F:DNA-binding transcription factor activity; C:nucleus	-	-	ubiquitin	ERF	-
5M_gene9267.t1	XP_020182209.1	protein SMG7	0	93.82	P:GO:0000184; P:GO:0031347; P:GO:0060548; P:GO:0090306; C:GO:0000932; C:GO:0005634	P:nuclear-transcribed mRNA catabolic process, nonsense-mediated decay; P:regulation of defense response; P:negative regulation of cell death; P:meiotic spindle assembly; C:P-body; C:nucleus	-	-	Nucleotid_trans	-	-
5M_gene9266.t1	EMS65474.1	Glutamate receptor 2.7	1.6e-159	49.45	P:GO:0006811; F:GO:0015276; F:GO:0038023; C:GO:0005886	P:ion transport; F:ligand-gated ion channel activity; F:signaling receptor activity; C:plasma membrane	EC:7	Translocases	BTB	-	-
5M_gene9264.t1	XP_020182267.1	mediator of RNA polymerase II transcription subunit 15-like	2.6e-165	81.64	-	-	-	-	-	-	-
5M_gene9263.t1	EMS58479.1	DnaJ homolog subfamily C member 15	3.6e-55	96.38	P:GO:0030150; F:GO:0001671; C:GO:0001405; C:GO:0005783; C:GO:0016021	P:protein import into mitochondrial matrix; F:ATPase activator activity; C:PAM complex, Tim23 associated import motor; C:endoplasmic reticulum; C:integral component of membrane	-	-	-	-	-
5M_gene9260.t1	KAE8797217.1	IAA-amino acid hydrolase ILR1-like protein 7	1.7e-221	90.22	P:GO:0009850; F:GO:0016787	P:auxin metabolic process; F:hydrolase activity	EC:3	Hydrolases	-	-	-
5M_gene926.t1	---NA---		-	-	-	-	-	-	-	-	-
5M_gene9257.t1	KAF7068408.1	hypothetical protein CFC21_074178	4.2e-84	73.25	-	-	-	-	-	-	-
5M_gene9256.t1	XP_020197669.1	importin subunit beta-1-like	0	87.71	P:GO:0006606; F:GO:0031267; C:GO:0005737	P:protein import into nucleus; F:small GTPase binding; C:cytoplasm	-	-	AAA_lid_3,Peptidase_M41	-	-
5M_gene9253.t1	XP_020161555.1	probable F-box protein At5g47300	6.6e-79	53.02	P:GO:0006468; P:GO:0016310; F:GO:0000166; F:GO:0004672; F:GO:0005524; F:GO:0016301; F:GO:0016740; C:GO:0016020; C:GO:0016021	P:protein phosphorylation; P:phosphorylation; F:nucleotide binding; F:protein kinase activity; F:ATP binding; F:kinase activity; F:transferase activity; C:membrane; C:integral component of membrane	-	-	-	-	-
5M_gene9252.t1	XP_020169193.1	ferrochelatase-2, chloroplastic	3.5e-263	95.34	P:GO:0006783; P:GO:0006979; F:GO:0004325; C:GO:0005739; C:GO:0009507; C:GO:0016021	P:heme biosynthetic process; P:response to oxidative stress; F:ferrochelatase activity; C:mitochondrion; C:chloroplast; C:integral component of membrane	EC:4.99.1.1	Protoporphyrin ferrochelatase	-	-	-
5M_gene9251.t1	---NA---		-	-	-	-	-	-	-	-	-
5M_gene9250.t1	XP_020193334.1	sucrose transport protein SUT2	9.1e-262	91.54	P:GO:0005985; P:GO:0015770; F:GO:0008506; C:GO:0005887; C:GO:0009705	P:sucrose metabolic process; P:sucrose transport; F:sucrose:proton symporter activity; C:integral component of plasma membrane; C:plant-type vacuole membrane	EC:7	Translocases	-	-	-
5M_gene9245.t1	BAJ92926.1	predicted protein	7.7e-79	86.03	-	-	-	-	HAP2-GCS1	-	-
5M_gene9244.t1	KAF6993062.1	hypothetical protein CFC21_010003	6.6e-102	86.6	-	-	-	-	VARLMGL	-	-
5M_gene9242.t1	XP_020161791.1	UDP-glycosyltransferase 74F2-like	1.1e-266	93.19	F:GO:0080043; F:GO:0080044	F:quercetin 3-O-glucosyltransferase activity; F:quercetin 7-O-glucosyltransferase activity	EC:2.4.1	Glycosyltransferases	F-box	-	-
5M_gene9241.t1	XP_020188012.1	AT-hook motif nuclear-localized protein 10-like	1.4e-206	84.09	F:GO:0003680; C:GO:0005634	F:minor groove of adenine-thymine-rich DNA binding; C:nucleus	-	-	-	-	-
5M_gene9240.t1	BAK08016.1	predicted protein	1.5e-39	98.29	F:GO:0003680; C:GO:0005634	F:minor groove of adenine-thymine-rich DNA binding; C:nucleus	-	-	-	-	-
5M_gene924.t1	XP_020195579.1	proline-rich receptor-like protein kinase PERK2	1.5e-15	90.22	-	-	-	-	-	-	-
5M_gene9238.t1	KAE8786055.1	suppressor protein SRP40	4.8e-19	84.31	C:GO:0005730	C:nucleolus	-	-	DUF2828	-	-
5M_gene9237.t1	XP_020169352.1	putative disease resistance RPP13-like protein 2	0	70.64	P:GO:0006952; F:GO:0005524; F:GO:0043531	P:defense response; F:ATP binding; F:ADP binding	-	-	-	-	R gene
5M_gene9234.t1	XP_020158165.1	TIP41-like protein	1.7e-121	82.1	P:GO:0043666	P:regulation of phosphoprotein phosphatase activity	-	-	RepL	-	-
5M_gene9233.t1	VAI37009.1	unnamed protein product	4.1e-58	99.82	F:GO:0004497; F:GO:0005506; F:GO:0016705; F:GO:0020037; C:GO:0016021	F:monooxygenase activity; F:iron ion binding; F:oxidoreductase activity, acting on paired donors, with incorporation or reduction of molecular oxygen; F:heme binding; C:integral component of membrane	EC:1.14	Acting on paired donors, with incorporation or reduction of molecular oxygen. The oxygen incorporated need not be derived from O(2)	-	-	-
5M_gene923.t1	KAE8796673.1	hypothetical protein D1007_28300	3.9e-30	77.53	-	-	-	-	NAM-associated	-	-
5M_gene9228.t1	KAE8808872.1	40S ribosomal protein S23	9.7e-70	100	P:GO:0006412; F:GO:0003735; C:GO:0015935; C:GO:0016021	P:translation; F:structural constituent of ribosome; C:small ribosomal subunit; C:integral component of membrane	-	-	-	-	-
5M_gene9227.t1	PWZ54505.1	Tyrosyl-DNA phosphodiesterase 2	2.5e-155	62.51	P:GO:0006302; F:GO:0003697; F:GO:0003824; F:GO:0070260; C:GO:0005737; C:GO:0016605	P:double-strand break repair; F:single-stranded DNA binding; F:catalytic activity; F:5'-tyrosyl-DNA phosphodiesterase activity; C:cytoplasm; C:PML body	-	-	-	-	-
5M_gene9226.t1	XP_020158236.1	disease resistance protein RPM1-like	1.3e-114	87.48	P:GO:0006952; F:GO:0005524; F:GO:0043531	P:defense response; F:ATP binding; F:ADP binding	-	-	-	-	R gene
5M_gene9225.t1	EMS59864.1	KH domain-containing protein SPIN1	6.3e-105	75.16	P:GO:0048024; P:GO:0048577; P:GO:0048579; F:GO:0003677; F:GO:0003729; C:GO:0005634	P:regulation of mRNA splicing, via spliceosome; P:negative regulation of short-day photoperiodism, flowering; P:negative regulation of long-day photoperiodism, flowering; F:DNA binding; F:mRNA binding; C:nucleus	-	-	-	-	-
5M_gene9224.t1	---NA---		-	-	-	-	-	-	-	-	-
5M_gene9223.t1	---NA---		-	-	-	-	-	-	DUF1110	-	-
5M_gene9221.t1	EMS57156.1	hypothetical protein TRIUR3_19550	1.8e-16	63.49	-	-	-	-	-	-	-
5M_gene9218.t1	XP_020189069.1	uncharacterized protein LOC109774719 isoform X1	1e-30	97.96	-	-	-	-	-	-	-
5M_gene9216.t1	KAF7041215.1	hypothetical protein CFC21_051038	2.1e-64	59.18	P:GO:0006139; P:GO:0090305; F:GO:0003676; F:GO:0008408	P:nucleobase-containing compound metabolic process; P:nucleic acid phosphodiester bond hydrolysis; F:nucleic acid binding; F:3'-5' exonuclease activity	-	-	-	-	-
5M_gene9213.t1	XP_020158156.1	something about silencing protein 10-like	9.5e-171	54.62	-	-	-	-	-	-	-
5M_gene9211.t1	XP_020188087.1	pirin-like protein	3.5e-180	91.5	-	-	-	-	-	-	-
5M_gene9210.t1	XP_020186322.1	putative 1-phosphatidylinositol-3-phosphate 5-kinase FAB1C	0	58.66	P:GO:0006796; F:GO:0005524; F:GO:0016301; F:GO:0016887; C:GO:0005737	P:phosphate-containing compound metabolic process; F:ATP binding; F:kinase activity; F:ATP hydrolysis activity; C:cytoplasm	EC:3.6.1; EC:2.7	Acting on acid anhydrides; Transferring phosphorus-containing groups	Lactamase_B	-	-
5M_gene9208.t1	KAF7057037.1	hypothetical protein CFC21_064376	1.5e-186	91.09	P:GO:0006355; C:GO:0042644	P:regulation of transcription, DNA-templated; C:chloroplast nucleoid	-	-	-	-	-
5M_gene9205.t1	XP_020150400.1	protein LURP-one-related 8-like	1.6e-126	84.38	-	-	-	-	-	-	-
5M_gene9202.t1	XP_020184581.1	sodium/proton antiporter 2-like	1.4e-20	82.95	P:GO:0006814; P:GO:0055085; F:GO:0015297; C:GO:0016021	P:sodium ion transport; P:transmembrane transport; F:antiporter activity; C:integral component of membrane	EC:7	Translocases	DUF538	-	-
5M_gene9201.t1	KAF7068556.1	hypothetical protein CFC21_074297	4.9e-71	66.03	-	-	-	-	-	-	-
5M_gene9200.t1	KAF7076645.1	hypothetical protein CFC21_081267	0	91.77	C:GO:0016021	C:integral component of membrane	-	-	-	-	-
5M_gene920.t1	---NA---		-	-	-	-	-	-	DUF4220,DUF594	-	-
5M_gene92.t1	XP_020164022.1	uncharacterized protein LOC109749470	2.1e-107	77.12	-	-	-	-	DUF4283,zf-CCHC_4	-	-
5M_gene9197.t1	KAE8776662.1	Zinc finger CCCH domain-containing protein 31	1.8e-131	75.71	-	-	-	-	-	-	-
5M_gene9196.t1	XP_020172743.1	probable inactive serine/threonine-protein kinase bub1	0	96.75	P:GO:0007094; C:GO:0043229	P:mitotic spindle assembly checkpoint signaling; C:intracellular organelle	-	-	-	-	-
5M_gene9192.t1	EMS53967.1	60S ribosomal protein L17-1	9e-89	98.83	P:GO:0006412; P:GO:0061484; F:GO:0003735; F:GO:0003824; C:GO:0015934	P:translation; P:hematopoietic stem cell homeostasis; F:structural constituent of ribosome; F:catalytic activity; C:large ribosomal subunit	-	-	HSP70	-	-
5M_gene9191.t1	---NA---		-	-	-	-	-	-	-	-	-
5M_gene919.t1	KAE8775980.1	hypothetical protein D1007_51452	2.5e-55	61.81	-	-	-	-	p450	-	-
5M_gene9184.t1	KAE8772778.1	nucleoside diphosphate kinase 2, chloroplastic	1.2e-105	83.14	P:GO:0006165; P:GO:0006183; P:GO:0006228; P:GO:0006241; P:GO:0009585; P:GO:0009734; P:GO:0042542; F:GO:0004550; F:GO:0005524; C:GO:0005634; C:GO:0005737	P:nucleoside diphosphate phosphorylation; P:GTP biosynthetic process; P:UTP biosynthetic process; P:CTP biosynthetic process; P:red, far-red light phototransduction; P:auxin-activated signaling pathway; P:response to hydrogen peroxide; F:nucleoside diphosphate kinase activity; F:ATP binding; C:nucleus; C:cytoplasm	EC:2.7.4.6	Nucleoside-diphosphate kinase	-	-	-
5M_gene9183.t1	XP_020161551.1	2-alkenal reductase (NADP(+)-dependent)-like	5.3e-197	96.96	F:GO:0032440; F:GO:0046872	F:2-alkenal reductase [NAD(P)+] activity; F:metal ion binding	EC:1.3.1.74	2-alkenal reductase (NAD(P)(+))	-	-	-
5M_gene9181.t1	---NA---		-	-	-	-	-	-	-	-	-
5M_gene9179.t1	XP_020169884.1	nucleobase-ascorbate transporter 6-like	3.8e-295	97.05	P:GO:0055085; F:GO:0022857; C:GO:0016021	P:transmembrane transport; F:transmembrane transporter activity; C:integral component of membrane	EC:7	Translocases	-	-	-
5M_gene9175.t1	BAJ97553.1	predicted protein	6.7e-201	89.21	-	-	-	-	WRKY	-	-
5M_gene9173.t1	XP_020176489.1	solute carrier family 35 member F1-like	2.9e-92	58.82	P:GO:0055085; F:GO:0022857; C:GO:0016020; C:GO:0016021	P:transmembrane transport; F:transmembrane transporter activity; C:membrane; C:integral component of membrane	-	-	-	-	-
5M_gene9171.t1	XP_020160656.1	non-lysosomal glucosylceramidase-like	1.3e-257	92.68	P:GO:0005975; P:GO:0006680; F:GO:0004348; F:GO:0008422; C:GO:0016020	P:carbohydrate metabolic process; P:glucosylceramide catabolic process; F:glucosylceramidase activity; F:beta-glucosidase activity; C:membrane	EC:3.2.1.21; EC:3.2.1.45	Beta-glucosidase; Glucosylceramidase	-	-	-
5M_gene917.t1	KAF7034876.1	hypothetical protein CFC21_045832	1.7e-11	71.09	-	-	-	-	TCP	-	-
5M_gene9169.t1	KAE8807712.1	hypothetical protein D1007_15865	1e-24	84.21	-	-	-	-	-	-	-
5M_gene9166.t1	KAF7060304.1	hypothetical protein CFC21_067101	3.4e-65	73.72	-	-	-	-	-	-	-
5M_gene9164.t1	BAJ99545.1	predicted protein	6.3e-20	76.49	-	-	-	-	PK_Tyr_Ser-Thr	-	-
5M_gene9163.t1	XP_020148771.1	uncharacterized protein LOC109733970	1.8e-153	97.57	C:GO:0016021	C:integral component of membrane	-	-	-	-	-
5M_gene9162.t1	KAE8788861.1	transposon protein, putative, CACTA, En/Spm sub-class	1.4e-72	80.66	-	-	-	-	-	-	-
5M_gene9160.t1	XP_020153495.1	ATP-dependent DNA helicase 2 subunit KU70	5.4e-135	99.6	P:GO:0000723; P:GO:0006303; P:GO:0006310; P:GO:0032508; F:GO:0003678; F:GO:0003684; F:GO:0005524; F:GO:0016787; F:GO:0042162; C:GO:0016021; C:GO:0043564	P:telomere maintenance; P:double-strand break repair via nonhomologous end joining; P:DNA recombination; P:DNA duplex unwinding; F:DNA helicase activity; F:damaged DNA binding; F:ATP binding; F:hydrolase activity; F:telomeric DNA binding; C:integral component of membrane; C:Ku70:Ku80 complex	EC:3.6.4.12	DNA helicase	-	-	-
5M_gene9159.t1	XP_020193088.1	protein IQ-DOMAIN 1-like	1.8e-153	97.15	F:GO:0005516	F:calmodulin binding	-	-	CAP	-	-
5M_gene9157.t1	XP_020148137.1	zinc finger CCCH domain-containing protein 53-like isoform X3	0	96.29	F:GO:0003677; F:GO:0003723; F:GO:0046872	F:DNA binding; F:RNA binding; F:metal ion binding	-	-	-	-	-
5M_gene9156.t1	XP_020168875.1	arginine decarboxylase 1-like	5.5e-71	89.42	C:GO:0016021	C:integral component of membrane	-	-	-	-	-
5M_gene9155.t1	KAF7076690.1	hypothetical protein CFC21_081303	9.4e-15	60.95	C:GO:0016020; C:GO:0016021	C:membrane; C:integral component of membrane	-	-	B_lectin	-	-
5M_gene9153.t1	XP_020196788.1	calcium-dependent protein kinase 29-like	4.5e-279	95.69	P:GO:0006468; F:GO:0004672; F:GO:0005509; F:GO:0005524	P:protein phosphorylation; F:protein kinase activity; F:calcium ion binding; F:ATP binding	EC:2.7.1	Transferring phosphorus-containing groups	MtN3_slv	-	-
5M_gene9149.t1	XP_020146432.1	flowering time control protein FPA	9.7e-25	81.56	F:GO:0003723; C:GO:0110165	F:RNA binding; C:cellular anatomical entity	-	-	-	-	-
5M_gene9148.t1	---NA---		-	-	-	-	-	-	Wax2_C	-	-
5M_gene9147.t1	KAE8791748.1	beta-1,3-glucanase 2a	3.2e-108	75.07	-	-	-	-	PPR_3,PPR_2,PPR_1,PPR	-	-
5M_gene9146.t1	XP_020177656.1	G-type lectin S-receptor-like serine/threonine-protein kinase At2g19130	1.2e-110	84.06	P:GO:0006468; P:GO:0048544; F:GO:0004674; F:GO:0004712; F:GO:0005524; F:GO:0106310; C:GO:0016021	P:protein phosphorylation; P:recognition of pollen; F:protein serine/threonine kinase activity; F:protein serine/threonine/tyrosine kinase activity; F:ATP binding; F:protein serine kinase activity; C:integral component of membrane	EC:2.7.12.1	Dual-specificity kinase	-	-	-
5M_gene9144.t1	XP_020185463.1	probable F-box protein At2g36090	6.4e-165	84.91	C:GO:0016021	C:integral component of membrane	-	-	-	-	-
5M_gene9140.t1	VAI37940.1	unnamed protein product	5e-219	83.03	P:GO:0006397; P:GO:0090503; F:GO:0003676; F:GO:0004534; F:GO:0008270; C:GO:0005634	P:mRNA processing; P:RNA phosphodiester bond hydrolysis, exonucleolytic; F:nucleic acid binding; F:5'-3' exoribonuclease activity; F:zinc ion binding; C:nucleus	EC:3.1.13; EC:3.1.15	Acting on ester bonds; Acting on ester bonds	COG2	-	-
5M_gene9138.t1	BAF03969.1	Os01g0153500	1e-106	80.38	-	-	-	-	Cupin_1	-	-
5M_gene9137.t1	XP_003578571.1	auxin-responsive protein SAUR36	1.8e-50	81.66	P:GO:0009733	P:response to auxin	-	-	-	-	-
5M_gene9134.t1	VAI39249.1	unnamed protein product	5.8e-138	79.37	-	-	-	-	-	-	-
5M_gene9132.t1	XP_020160787.1	acyl carrier protein 1, chloroplastic	8.9e-45	74.18	P:GO:0006633; F:GO:0000036; F:GO:0031177; C:GO:0009507	P:fatty acid biosynthetic process; F:acyl carrier activity; F:phosphopantetheine binding; C:chloroplast	-	-	GTP_EFTU_D3	-	-
5M_gene9131.t1	XP_020160456.1	F-box/FBD/LRR-repeat protein At5g53840-like	5.6e-237	75.7	-	-	-	-	DUF295	-	-
5M_gene913.t1	KAE8786006.1	Lectin-domain containing receptor kinase A4.3	2.3e-202	76.93	-	-	-	-	CRAL_TRIO	-	-
5M_gene9127.t1	KAF7057013.1	hypothetical protein CFC21_064362	4.6e-28	90.54	-	-	-	-	-	-	-
5M_gene9126.t1	---NA---		-	-	-	-	-	-	-	-	-
5M_gene9123.t1	XP_020198436.1	actin-depolymerizing factor 3-like	5.4e-70	95.66	P:GO:0030042; F:GO:0003779; C:GO:0015629	P:actin filament depolymerization; F:actin binding; C:actin cytoskeleton	-	-	HLH	-	-
5M_gene9122.t1	XP_020163761.1	replication factor A protein 1-like	1.7e-45	69.04	P:GO:0006281; P:GO:0006974; F:GO:0003677	P:DNA repair; P:cellular response to DNA damage stimulus; F:DNA binding	-	-	-	-	-
5M_gene9119.t1	XP_020177894.1	thioredoxin H2-2-like	4.5e-67	93.57	-	-	-	-	-	-	-
5M_gene9117.t1	CDM83101.1	unnamed protein product	3.8e-25	41.59	F:GO:0003676; F:GO:0008270	F:nucleic acid binding; F:zinc ion binding	-	-	-	-	-
5M_gene9116.t1	XP_020146432.1	flowering time control protein FPA	1.1e-23	80.49	F:GO:0003723; C:GO:0110165	F:RNA binding; C:cellular anatomical entity	-	-	-	-	-
5M_gene9115.t1	KAF7073568.1	hypothetical protein CFC21_078536	1e-228	79.86	P:GO:0090502; F:GO:0003676; F:GO:0004523	P:RNA phosphodiester bond hydrolysis, endonucleolytic; F:nucleic acid binding; F:RNA-DNA hybrid ribonuclease activity	-	-	-	-	-
5M_gene9113.t1	XP_020176277.1	putative F-box protein At4g21240	4.7e-221	79.4	P:GO:0090502; F:GO:0003676; F:GO:0004523	P:RNA phosphodiester bond hydrolysis, endonucleolytic; F:nucleic acid binding; F:RNA-DNA hybrid ribonuclease activity	-	-	Glutaredoxin	-	-
5M_gene9112.t1	XP_020191801.1	transcription factor UNE12-like	2e-149	95	P:GO:0006357; F:GO:0000978; F:GO:0000981; F:GO:0046983; C:GO:0005634	P:regulation of transcription by RNA polymerase II; F:RNA polymerase II cis-regulatory region sequence-specific DNA binding; F:DNA-binding transcription factor activity, RNA polymerase II-specific; F:protein dimerization activity; C:nucleus	-	-	Peptidase_M48	bHLH	-
5M_gene9110.t1	XP_020198266.1	BTB/POZ and MATH domain-containing protein 1-like	5.7e-88	74.97	P:GO:0009628; P:GO:0016567	P:response to abiotic stimulus; P:protein ubiquitination	-	-	-	-	-
5M_gene911.t1	XP_020150423.1	uncharacterized protein LOC109735619	0	94.74	C:GO:0016021	C:integral component of membrane	-	-	-	-	-
5M_gene9109.t1	XP_020160599.1	obtusifoliol 14-alpha demethylase-like isoform X2	1.7e-273	92.77	P:GO:0032259; F:GO:0004497; F:GO:0005506; F:GO:0008168; F:GO:0016705; F:GO:0020037; C:GO:0016021	P:methylation; F:monooxygenase activity; F:iron ion binding; F:methyltransferase activity; F:oxidoreductase activity, acting on paired donors, with incorporation or reduction of molecular oxygen; F:heme binding; C:integral component of membrane	EC:1.14; EC:2.1.1	Acting on paired donors, with incorporation or reduction of molecular oxygen. The oxygen incorporated need not be derived from O(2); Transferring one-carbon groups	-	-	-
5M_gene9107.t1	XP_020172683.1	auxin-responsive protein SAUR36-like	3.8e-62	82.63	P:GO:0009733	P:response to auxin	-	-	-	-	-
5M_gene9106.t1	XP_020172678.1	auxin-responsive protein SAUR36-like	6.6e-61	88.11	P:GO:0009733	P:response to auxin	-	-	-	-	-
5M_gene9103.t1	KAE8798141.1	Anthocyanin 5-aromatic acyltransferase	2.1e-113	67.44	F:GO:0003676; F:GO:0008270	F:nucleic acid binding; F:zinc ion binding	-	-	-	-	-
5M_gene9101.t1	KAE8815404.1	zinc finger CCCH domain-containing protein 19-like	3.2e-58	82.93	C:GO:0005634	C:nucleus	-	-	-	-	-
5M_gene91.t1	XP_020177304.1	quinolinate synthase, chloroplastic-like isoform X1	6.7e-125	91.17	P:GO:0019805; P:GO:0034628; F:GO:0008987; F:GO:0046872; F:GO:0051539; C:GO:0009507	P:quinolinate biosynthetic process; P:'de novo' NAD biosynthetic process from aspartate; F:quinolinate synthetase A activity; F:metal ion binding; F:4 iron, 4 sulfur cluster binding; C:chloroplast	EC:2.5.1	Transferring alkyl or aryl groups, other than methyl groups	SufE	-	-
5M_gene9098.t1	---NA---		-	-	-	-	-	-	-	-	-
5M_gene9097.t1	XP_020148476.1	heavy metal-associated isoprenylated plant protein 9-like	2e-158	86.75	F:GO:0046872	F:metal ion binding	-	-	-	-	-
5M_gene9093.t1	BAJ87934.1	predicted protein	4.2e-100	76.5	-	-	-	-	-	-	-
5M_gene9092.t1	XP_020193689.1	CCG-binding protein 1	9.2e-107	88.51	P:GO:0006913; P:GO:0010183; F:GO:0008139; F:GO:0017056; F:GO:0036033; C:GO:0005643; C:GO:0005829	P:nucleocytoplasmic transport; P:pollen tube guidance; F:nuclear localization sequence binding; F:structural constituent of nuclear pore; F:mediator complex binding; C:nuclear pore; C:cytosol	-	-	F-box-like	-	-
5M_gene9090.t1	CDM83101.1	unnamed protein product	2.5e-60	56.52	F:GO:0003676; F:GO:0008270	F:nucleic acid binding; F:zinc ion binding	-	-	-	-	-
5M_gene909.t1	KAE8790364.1	Cytochrome P450 89A2	4.8e-244	78.83	F:GO:0016709; F:GO:0046872; C:GO:0016020	F:oxidoreductase activity, acting on paired donors, with incorporation or reduction of molecular oxygen, NAD(P)H as one donor, and incorporation of one atom of oxygen; F:metal ion binding; C:membrane	EC:1.14.13	Acting on paired donors, with incorporation or reduction of molecular oxygen. The oxygen incorporated need not be derived from O(2)	Jas_motif	-	-
5M_gene9084.t1	---NA---		-	-	-	-	-	-	-	-	-
5M_gene9083.t1	KAF7073610.1	hypothetical protein CFC21_078567	1.3e-25	78.64	P:GO:0006952	P:defense response	-	-	-	-	-
5M_gene9080.t1	KAF7076362.1	hypothetical protein CFC21_081025	1.5e-232	82.08	-	-	-	-	DUF761	-	-
5M_gene908.t1	---NA---		-	-	-	-	-	-	-	-	-
5M_gene9079.t1	VAI26902.1	unnamed protein product	0	89.41	-	-	-	-	-	-	-
5M_gene9077.t1	BAK06204.1	predicted protein	3e-78	97.45	-	-	-	-	-	-	-
5M_gene9067.t1	XP_020166213.1	cation/H(+) antiporter 19-like	4.6e-31	88.26	P:GO:0006885; P:GO:1902600; F:GO:0015299; C:GO:0009941; C:GO:0012505; C:GO:0016021	P:regulation of pH; P:proton transmembrane transport; F:solute:proton antiporter activity; C:chloroplast envelope; C:endomembrane system; C:integral component of membrane	EC:7	Translocases	-	-	-
5M_gene9065.t1	---NA---		-	-	-	-	-	-	-	-	-
5M_gene9063.t1	XP_020162560.1	WAT1-related protein At5g64700-like	5.9e-197	86.67	P:GO:0055085; F:GO:0022857; C:GO:0016021	P:transmembrane transport; F:transmembrane transporter activity; C:integral component of membrane	EC:7	Translocases	GTP_EFTU	-	-
5M_gene9062.t1	---NA---		-	-	-	-	-	-	-	-	-
5M_gene906.t1	VAI38423.1	unnamed protein product	1.5e-165	72.9	-	-	-	-	-	-	-
5M_gene9058.t1	KAF7063016.1	hypothetical protein CFC21_069550	8e-180	78.5	P:GO:0008152; F:GO:0004557	P:metabolic process; F:alpha-galactosidase activity	EC:3.2.1.22	Alpha-galactosidase	-	-	-
5M_gene9057.t1	KAF7073002.1	hypothetical protein CFC21_078063	1.4e-12	87.23	-	-	-	-	DUF295	-	-
5M_gene9054.t1	---NA---		-	-	-	-	-	-	AAA_lid_3,Peptidase_M41	-	-
5M_gene9053.t1	KAE8795177.1	putative metal-nicotianamine transporter YSL3	9.5e-56	85.68	P:GO:0035672; F:GO:0035673; C:GO:0016021	P:oligopeptide transmembrane transport; F:oligopeptide transmembrane transporter activity; C:integral component of membrane	EC:7	Translocases	-	-	-
5M_gene9051.t1	XP_020193836.1	basic blue protein-like	6e-82	93.29	P:GO:0022900; F:GO:0009055	P:electron transport chain; F:electron transfer activity	EC:1	Oxidoreductases	-	-	-
5M_gene905.t1	XP_020177621.1	uncharacterized protein LOC109763180	9.8e-205	80.4	-	-	-	-	-	-	-
5M_gene9049.t1	CDM83101.1	unnamed protein product	4.5e-82	62.89	F:GO:0003676; F:GO:0008270	F:nucleic acid binding; F:zinc ion binding	-	-	-	-	-
5M_gene9048.t1	XP_020192832.1	uncharacterized protein LOC109778686	6.4e-69	71.66	-	-	-	-	-	-	-
5M_gene9045.t1	KAF7073129.1	hypothetical protein CFC21_078169	9.1e-101	87.93	P:GO:0016567; F:GO:0004842	P:protein ubiquitination; F:ubiquitin-protein transferase activity	EC:2	Transferases	F-box	-	-
5M_gene9044.t1	KAE8775220.1	hypothetical protein D1007_52279	2e-26	67.5	-	-	-	-	RNA_pol_Rpb1_5,RNA_pol_Rpb1_7	-	-
5M_gene904.t1	KAF7050517.1	hypothetical protein CFC21_058876	6.3e-14	61.66	-	-	-	-	-	-	-
5M_gene9037.t1	AAQ19327.1	bZIP-like protein	1.6e-29	59.93	P:GO:0006355; P:GO:0090502; F:GO:0003676; F:GO:0003700; F:GO:0004523; F:GO:0008270	P:regulation of transcription, DNA-templated; P:RNA phosphodiester bond hydrolysis, endonucleolytic; F:nucleic acid binding; F:DNA-binding transcription factor activity; F:RNA-DNA hybrid ribonuclease activity; F:zinc ion binding	-	-	-	-	-
5M_gene9035.t1	XP_020159396.1	AAA-ATPase At3g28600-like	2.8e-49	87.53	F:GO:0005524; F:GO:0016887; C:GO:0016021	F:ATP binding; F:ATP hydrolysis activity; C:integral component of membrane	EC:3.6.1	Acting on acid anhydrides	-	-	-
5M_gene9033.t1	KAE8777022.1	Kelch-like ECH-associated protein 1	5.8e-59	73.54	P:GO:0010114; C:GO:0005634	P:response to red light; C:nucleus	-	-	p450	-	-
5M_gene9031.t1	AMW92181.1	mediator complex subunit 25	5.6e-149	98.69	-	-	-	-	RNA_pol_Rpb1_5,RNA_pol_Rpb1_7	-	-
5M_gene903.t1	KAE8795164.1	random slug protein 5-like	2.1e-131	91.78	-	-	-	-	DIOX_N,2OG-FeII_Oxy	-	-
5M_gene9027.t1	EMS66181.1	Long chain acyl-CoA synthetase 8	8.7e-20	100	P:GO:0009698; F:GO:0016207; F:GO:0106290; C:GO:0016021	P:phenylpropanoid metabolic process; F:4-coumarate-CoA ligase activity; F:trans-cinnamate-CoA ligase activity; C:integral component of membrane	EC:6.2.1.12	4-coumarate--CoA ligase	-	-	-
5M_gene9022.t1	XP_020184819.1	AUGMIN subunit 6-like isoform X2	1.2e-149	96.34	P:GO:0051225; C:GO:0070652	P:spindle assembly; C:HAUS complex	-	-	-	-	-
5M_gene9021.t1	XP_020184976.1	ocs element-binding factor 1-like	3.1e-75	92.4	P:GO:0045893; F:GO:0000976; F:GO:0003700; C:GO:0005634	P:positive regulation of transcription, DNA-templated; F:transcription cis-regulatory region binding; F:DNA-binding transcription factor activity; C:nucleus	-	-	-	bZIP	-
5M_gene9020.t1	---NA---		-	-	-	-	-	-	-	-	-
5M_gene9019.t1	---NA---		-	-	-	-	-	-	-	-	-
5M_gene9018.t1	XP_020176619.1	helicase SWR1-like isoform X2	5.7e-39	77.42	-	-	-	-	-	-	-
5M_gene9017.t1	RLN30421.1	Cytochrome P450 71D7	1.6e-98	58.4	F:GO:0005488; F:GO:0016491	F:binding; F:oxidoreductase activity	EC:1	Oxidoreductases	peroxidase	-	-
5M_gene9011.t1	XP_020155328.1	putative F-box protein At1g47765	5.3e-158	85.38	-	-	-	-	-	-	-
5M_gene901.t1	SPT18856.1	unnamed protein product	3.2e-15	65.56	-	-	-	-	WD40,ANAPC4_WD40	-	-
5M_gene9009.t1	KAE8814893.1	Zinc finger protein 1	3.2e-62	80.2	-	-	-	-	zf-CCHC_4	-	-
5M_gene9007.t1	XP_020187214.1	oxysterol-binding protein-related protein 1D isoform X1	7.2e-114	92.72	P:GO:0006869; F:GO:0008289	P:lipid transport; F:lipid binding	-	-	-	-	-
5M_gene9005.t1	XP_020177619.1	ethylene-responsive transcription factor RAP2-12-like	1.5e-28	84.21	-	-	-	-	-	-	-
5M_gene9000.t1	BAD23314.1	syntaxin 71 (SYP71)-like protein	3.6e-112	84.87	P:GO:0006886; P:GO:0006906; P:GO:0048278; F:GO:0000149; F:GO:0005484; C:GO:0012505; C:GO:0016021; C:GO:0031201	P:intracellular protein transport; P:vesicle fusion; P:vesicle docking; F:SNARE binding; F:SNAP receptor activity; C:endomembrane system; C:integral component of membrane; C:SNARE complex	-	-	-	-	-
5M_gene900.t1	XP_020179301.1	protein ROOT PRIMORDIUM DEFECTIVE 1	1.7e-215	96.95	P:GO:0000373; P:GO:0017004; F:GO:0003723; C:GO:0005739	P:Group II intron splicing; P:cytochrome complex assembly; F:RNA binding; C:mitochondrion	-	-	-	-	-
5M_gene90.t1	ONM21814.1	ATP-dependent 6-phosphofructokinase 5 chloroplastic	6.3e-24	65.08	P:GO:0016310; P:GO:0019637; P:GO:1901135; F:GO:0005488; F:GO:0016740	P:phosphorylation; P:organophosphate metabolic process; P:carbohydrate derivative metabolic process; F:binding; F:transferase activity	EC:2	Transferases	-	-	-
5M_gene9.t1	XP_020176609.1	cleavage and polyadenylation specificity factor subunit 2	0	94.5	P:GO:0006378; P:GO:0006379; F:GO:0003723; C:GO:0005847	P:mRNA polyadenylation; P:mRNA cleavage; F:RNA binding; C:mRNA cleavage and polyadenylation specificity factor complex	-	-	Lactamase_B_6,Beta-Casp,CPSF100_C	-	-
5M_gene8997.t1	KAE8767144.1	Serine/threonine-protein kinase mph1	2.4e-12	70.15	-	-	-	-	-	-	-
5M_gene8991.t1	KAE8818593.1	hypothetical protein D1007_03734	7.7e-11	70.42	-	-	-	-	-	-	-
5M_gene899.t1	XP_020179304.1	protein TIFY 5-like	5e-61	89.22	-	-	-	-	-	-	-
5M_gene8986.t1	BAJ86821.1	predicted protein	1.2e-73	85.12	-	-	-	-	GST_N	-	-
5M_gene8985.t1	BAK01994.1	predicted protein	1.2e-32	90.87	C:GO:0016021	C:integral component of membrane	-	-	-	-	-
5M_gene8979.t1	XP_020186801.1	uncharacterized protein LOC109772535	2.1e-12	76.9	F:GO:0046872	F:metal ion binding	-	-	Cu_bind_like	-	-
5M_gene8978.t1	KAE8778269.1	DNA repair protein rhp54	3.4e-30	54.44	-	-	-	-	-	-	-
5M_gene8974.t1	KAE8776662.1	Zinc finger CCCH domain-containing protein 31	1.4e-83	70.6	-	-	-	-	-	-	-
5M_gene8973.t1	KAE8800614.1	hypothetical protein D1007_23851	5.3e-45	61.14	C:GO:0016020; C:GO:0016021	C:membrane; C:integral component of membrane	-	-	B3	-	-
5M_gene897.t1	XP_020156087.1	heavy metal-associated isoprenylated plant protein 23-like	3.3e-85	95.62	F:GO:0046872	F:metal ion binding	-	-	-	-	-
5M_gene8967.t1	VAI26290.1	unnamed protein product	3.1e-17	38.03	C:GO:0043231	C:intracellular membrane-bounded organelle	-	-	-	-	-
5M_gene8965.t1	XP_020173526.1	auxin-responsive protein SAUR36-like	1.3e-66	93.72	P:GO:0009733	P:response to auxin	-	-	-	-	-
5M_gene8962.t1	XP_010235366.1	disease resistance protein RGA2 isoform X2	7.4e-38	77.37	P:GO:0006952; F:GO:0005524; F:GO:0043531	P:defense response; F:ATP binding; F:ADP binding	-	-	Oxidored_FMN	-	R gene
5M_gene8957.t1	XP_020146432.1	flowering time control protein FPA	1.5e-67	85.29	F:GO:0003723; C:GO:0110165	F:RNA binding; C:cellular anatomical entity	-	-	-	-	-
5M_gene8955.t1	XP_020146152.1	transcription factor MYB44-like	2.1e-121	85.43	P:GO:0006357; F:GO:0000978; F:GO:0000981; C:GO:0005634	P:regulation of transcription by RNA polymerase II; F:RNA polymerase II cis-regulatory region sequence-specific DNA binding; F:DNA-binding transcription factor activity, RNA polymerase II-specific; C:nucleus	-	-	-	MYB	-
5M_gene8954.t1	---NA---		-	-	-	-	-	-	-	-	-
5M_gene8951.t1	---NA---		-	-	-	-	-	-	-	-	-
5M_gene895.t1	KAF7021203.1	hypothetical protein CFC21_034191	1.2e-28	87.5	-	-	-	-	Castor_Poll_mid	-	-
5M_gene8949.t1	XP_020151956.1	protein FLUORESCENT IN BLUE LIGHT, chloroplastic-like isoform X1	4.7e-150	94.7	P:GO:0015995; C:GO:0016021	P:chlorophyll biosynthetic process; C:integral component of membrane	-	-	MatE	-	-
5M_gene8948.t1	KAE8806165.1	Nuclear cap-binding protein subunit 2	5.5e-76	72.87	F:GO:0003676	F:nucleic acid binding	-	-	-	-	-
5M_gene8947.t1	XP_020170910.1	protein DA1-related 1-like	2.3e-23	93.86	F:GO:0046872	F:metal ion binding	-	-	-	-	-
5M_gene8946.t1	XP_020155339.1	alkane hydroxylase MAH1-like	3.9e-150	77.52	F:GO:0004497; F:GO:0005506; F:GO:0016705; F:GO:0020037; C:GO:0016021	F:monooxygenase activity; F:iron ion binding; F:oxidoreductase activity, acting on paired donors, with incorporation or reduction of molecular oxygen; F:heme binding; C:integral component of membrane	EC:1.14	Acting on paired donors, with incorporation or reduction of molecular oxygen. The oxygen incorporated need not be derived from O(2)	-	-	-
5M_gene8945.t1	XP_020178952.1	uncharacterized protein LOC109764560	1.3e-48	61.92	P:GO:0006412; F:GO:0003735; C:GO:0005840	P:translation; F:structural constituent of ribosome; C:ribosome	-	-	RNA_pol_Rpb1_6,RNA_pol_Rpb1_5	-	-
5M_gene8944.t1	KAF7075932.1	hypothetical protein CFC21_080660	1.6e-160	90.75	-	-	-	-	RNA_pol_Rpb1_6,RNA_pol_Rpb1_5	-	-
5M_gene8942.t1	XP_020163260.1	stearoyl-[acyl-carrier-protein] 9-desaturase 5, chloroplastic-like	1.1e-219	96.38	P:GO:0006633; F:GO:0045300; F:GO:0046872; C:GO:0009507	P:fatty acid biosynthetic process; F:acyl-[acyl-carrier-protein] desaturase activity; F:metal ion binding; C:chloroplast	EC:1.14.19.2	Stearoyl-[acyl-carrier-protein] 9-desaturase	-	-	-
5M_gene8941.t1	XP_020188943.1	peroxidase 2-like	2.2e-100	56.52	P:GO:0006979; P:GO:0042744; P:GO:0098869; F:GO:0004601; F:GO:0016491; F:GO:0020037; F:GO:0046872; C:GO:0005576	P:response to oxidative stress; P:hydrogen peroxide catabolic process; P:cellular oxidant detoxification; F:peroxidase activity; F:oxidoreductase activity; F:heme binding; F:metal ion binding; C:extracellular region	-	-	-	-	-
5M_gene894.t1	---NA---		-	-	-	-	-	-	-	-	-
5M_gene8939.t1	KAE8776459.1	B3 domain-containing protein	1.3e-169	76.95	F:GO:0003677; C:GO:0005634	F:DNA binding; C:nucleus	-	-	-	B3	-
5M_gene8936.t1	BAF24839.1	Os09g0342000	9.8e-21	58.79	-	-	-	-	-	-	-
5M_gene8935.t1	---NA---		-	-	-	-	-	-	-	-	-
5M_gene8934.t1	XP_003562350.1	protein DETOXIFICATION 40	1.1e-35	85.26	P:GO:1990961; F:GO:0015297; F:GO:0042910; C:GO:0016021	P:xenobiotic detoxification by transmembrane export across the plasma membrane; F:antiporter activity; F:xenobiotic transmembrane transporter activity; C:integral component of membrane	EC:7	Translocases	-	-	-
5M_gene8933.t1	BAF91618.1	CLE family OsCLE306 protein	1.8e-23	78.33	C:GO:0016020	C:membrane	-	-	FMO-like	-	-
5M_gene8932.t1	KAE8796170.1	putative ribose-5-phosphate isomerase chloroplastic	1.5e-64	68.74	P:GO:0006355; F:GO:0008270; F:GO:0046872; C:GO:0005634	P:regulation of transcription, DNA-templated; F:zinc ion binding; F:metal ion binding; C:nucleus	-	-	-	-	-
5M_gene893.t1	XP_020156128.1	protein SRG1-like	2.2e-76	59.5	F:GO:0016491; F:GO:0046872	F:oxidoreductase activity; F:metal ion binding	-	-	-	-	-
5M_gene8925.t1	---NA---		-	-	-	-	-	-	-	-	-
5M_gene8924.t1	---NA---		-	-	-	-	-	-	-	-	-
5M_gene8920.t1	CDM81368.1	unnamed protein product	4e-96	69.14	P:GO:0006508; F:GO:0008234; F:GO:0016787	P:proteolysis; F:cysteine-type peptidase activity; F:hydrolase activity	-	-	-	-	-
5M_gene8916.t1	XP_020173526.1	auxin-responsive protein SAUR36-like	1.2e-67	92.89	P:GO:0009733	P:response to auxin	-	-	-	-	-
5M_gene8914.t1	XP_020196367.1	stromal 70 kDa heat shock-related protein, chloroplastic-like	3.7e-211	96.98	P:GO:0006457; F:GO:0005524; F:GO:0016887; F:GO:0051082	P:protein folding; F:ATP binding; F:ATP hydrolysis activity; F:unfolded protein binding	EC:3.6.1	Acting on acid anhydrides	-	-	-
5M_gene891.t1	XP_020193169.1	THO complex subunit 3 isoform X1	2.3e-147	79.9	P:GO:0006406; P:GO:0010267; C:GO:0000445	P:mRNA export from nucleus; P:primary ta-siRNA processing; C:THO complex part of transcription export complex	-	-	-	-	-
5M_gene8904.t1	BAF25433.1	Os09g0485800	3.4e-72	78.29	-	-	-	-	Choline_transpo	-	-
5M_gene8901.t1	---NA---		-	-	-	-	-	-	-	-	-
5M_gene8900.t1	XP_020171949.1	protein FAF-like, chloroplastic	7.4e-144	79.24	-	-	-	-	peroxidase	-	-
5M_gene89.t1	XP_020196831.1	uncharacterized protein LOC109782619	2.4e-211	63.75	-	-	-	-	-	-	-
5M_gene8899.t1	KAF7070944.1	hypothetical protein CFC21_076370	1e-90	84.42	-	-	-	-	VWA_3,Vwaint	-	-
5M_gene8894.t1	---NA---		-	-	-	-	-	-	-	-	-
5M_gene8892.t1	EMS50634.1	Mitochondrial import inner membrane translocase subunit Tim8	1.2e-28	82.37	P:GO:0015031; F:GO:0046872; C:GO:0005743; C:GO:0005758	P:protein transport; F:metal ion binding; C:mitochondrial inner membrane; C:mitochondrial intermembrane space	-	-	LEA_2	-	-
5M_gene8891.t1	KAE8767739.1	Auxin-responsive protein SAUR36	4.9e-61	89.19	P:GO:0009733	P:response to auxin	-	-	-	-	-
5M_gene8890.t1	XP_020172684.1	auxin-responsive protein SAUR36-like	5.1e-48	83.87	P:GO:0009733	P:response to auxin	-	-	PLAT,Lipoxygenase,Lipoxygenase	-	-
5M_gene889.t1	---NA---		-	-	-	-	-	-	-	-	-
5M_gene8883.t1	KAF7058668.1	hypothetical protein CFC21_065677	7.2e-89	79.25	P:GO:0009793; P:GO:0010305; P:GO:0048364; C:GO:0005634	P:embryo development ending in seed dormancy; P:leaf vascular tissue pattern formation; P:root development; C:nucleus	-	-	Auxin_inducible	-	-
5M_gene8880.t1	EMS64559.1	SURP and G-patch domain-containing protein 1-like protein	2.7e-206	95.94	P:GO:0006397; P:GO:0008380; F:GO:0003723; C:GO:0005634	P:mRNA processing; P:RNA splicing; F:RNA binding; C:nucleus	-	-	Auxin_inducible	-	-
5M_gene888.t1	---NA---		-	-	-	-	-	-	-	-	-
5M_gene8879.t1	KAE8788964.1	putative FBD-associated F-box protein	4.4e-178	62.25	-	-	-	-	WRKY,WRKY	-	-
5M_gene8878.t1	XP_020177968.1	NDR1/HIN1-like protein 12	1.7e-113	94.99	P:GO:0006887; P:GO:0015031; P:GO:0098542; C:GO:0000145; C:GO:0009506; C:GO:0016021; C:GO:0046658	P:exocytosis; P:protein transport; P:defense response to other organism; C:exocyst; C:plasmodesma; C:integral component of membrane; C:anchored component of plasma membrane	-	-	-	-	-
5M_gene8873.t1	EMS53863.1	putative mitochondrial chaperone BCS1-B	2.1e-168	67.45	F:GO:0000166; F:GO:0005524; F:GO:0016887; C:GO:0016020; C:GO:0016021	F:nucleotide binding; F:ATP binding; F:ATP hydrolysis activity; C:membrane; C:integral component of membrane	-	-	Cu-oxidase_3,Cu-oxidase,Cu-oxidase_2	-	-
5M_gene887.t1	XP_020183030.1	60S ribosomal protein L35-3-like	1.5e-22	83.14	-	-	-	-	UDPGT	-	-
5M_gene8869.t1	XP_020160428.1	two-component response regulator ORR9-like	4.9e-34	97.11	P:GO:0000160	P:phosphorelay signal transduction system	-	-	DUF760,DUF760	-	-
5M_gene8866.t1	---NA---		-	-	-	-	-	-	LRRNT_2,LRR_8	-	-
5M_gene8864.t1	---NA---		-	-	-	-	-	-	p450	-	-
5M_gene8857.t1	KAF7068901.1	hypothetical protein CFC21_074609	4.9e-49	67.38	-	-	-	-	PP2C	-	-
5M_gene8854.t1	XP_020176867.1	SEC12-like protein 1	8.8e-88	81.07	C:GO:0016021	C:integral component of membrane	-	-	-	-	-
5M_gene8851.t1	BAK02148.1	predicted protein	6.7e-72	94.21	C:GO:0016021	C:integral component of membrane	-	-	MATH	-	-
5M_gene8846.t1	XP_020169755.1	putative disease resistance RPP13-like protein 3	1.9e-88	67.32	P:GO:0006952; F:GO:0005524; F:GO:0043531	P:defense response; F:ATP binding; F:ADP binding	-	-	-	-	-
5M_gene8845.t1	XP_020164327.1	cysteine proteinase inhibitor A-like	3.3e-60	82.56	P:GO:0006952; P:GO:0010951; F:GO:0004869	P:defense response; P:negative regulation of endopeptidase activity; F:cysteine-type endopeptidase inhibitor activity	-	-	-	-	-
5M_gene8844.t1	XP_020189286.1	putative F-box/LRR-repeat protein 23	5.2e-116	77.57	-	-	-	-	AMP-binding	-	-
5M_gene884.t1	---NA---		-	-	-	-	-	-	-	-	-
5M_gene8834.t1	KAF7060299.1	hypothetical protein CFC21_067096	2e-39	69.68	-	-	-	-	-	-	-
5M_gene8830.t1	XP_020153902.1	uncharacterized protein LOC109739224 isoform X5	3.4e-94	62.7	F:GO:0003676; F:GO:0008270	F:nucleic acid binding; F:zinc ion binding	-	-	UBA_4,UBX	-	-
5M_gene883.t1	XP_020164521.1	protein MODIFIER OF SNC1 1	0	97.7	C:GO:0016021	C:integral component of membrane	-	-	-	-	-
5M_gene8828.t1	BAJ87471.1	predicted protein	1.3e-13	86.9	-	-	-	-	-	-	-
5M_gene8824.t1	XP_020170354.1	uncharacterized protein At1g76660-like isoform X1	1.7e-255	95.26	-	-	-	-	BTB	-	-
5M_gene8823.t1	SPT18349.1	unnamed protein product	2.3e-169	78.91	C:GO:0016021	C:integral component of membrane	-	-	-	-	-
5M_gene8822.t1	CAP74545.1	putative TdLFC49 protein	3.6e-41	83.83	C:GO:0016021	C:integral component of membrane	-	-	-	-	R gene
5M_gene8821.t1	KAF7068250.1	hypothetical protein CFC21_074026	2.1e-193	71.65	-	-	-	-	ADH_N,ADH_zinc_N	-	-
5M_gene8820.t1	---NA---		-	-	-	-	-	-	-	-	-
5M_gene882.t1	XP_020160799.1	nucleolar complex protein 3 homolog	0	82.24	P:GO:0006270; F:GO:0003682; C:GO:0005730	P:DNA replication initiation; F:chromatin binding; C:nucleolus	-	-	GASA	-	-
5M_gene8819.t1	XP_020193330.1	uncharacterized protein LOC109779133	1e-39	52.88	-	-	-	-	-	-	-
5M_gene8814.t1	BAJ90345.1	predicted protein	2.7e-157	90.91	F:GO:0008080; C:GO:0009507	F:N-acetyltransferase activity; C:chloroplast	EC:2.3.1	Acyltransferases	DUF789	-	-
5M_gene8808.t1	XP_020148305.1	uncharacterized protein LOC109733493	6.8e-67	59.99	-	-	-	-	Ribosomal_L30_N,Ribosomal_L30	-	-
5M_gene8800.t1	EMS61481.1	Peroxide stress-activated histidine kinase mak2	1.2e-25	95.97	P:GO:0000160; P:GO:0016310; F:GO:0016301	P:phosphorelay signal transduction system; P:phosphorylation; F:kinase activity	EC:2.7	Transferring phosphorus-containing groups	-	-	-
5M_gene8797.t1	---NA---		-	-	-	-	-	-	CENP-T_C	-	-
5M_gene8795.t1	KAE8797194.1	Speckle-type POZ protein-like protein	1.4e-48	88.82	C:GO:0110165	C:cellular anatomical entity	-	-	-	-	-
5M_gene8794.t1	BBF89600.1	NBS-NBS-LRR type disease resistance protein-like	8.7e-31	57.41	P:GO:0006952; F:GO:0005524; F:GO:0043531	P:defense response; F:ATP binding; F:ADP binding	-	-	-	-	-
5M_gene8791.t1	KAE8819670.1	Pectinesterase family protein	2.3e-186	76.29	P:GO:0042545; P:GO:0045490; F:GO:0004857; F:GO:0030599; F:GO:0045330	P:cell wall modification; P:pectin catabolic process; F:enzyme inhibitor activity; F:pectinesterase activity; F:aspartyl esterase activity	EC:3.1.1.11	Pectinesterase	Transferase	-	-
5M_gene8790.t1	ACO87663.1	actin	9.5e-216	99.71	F:GO:0005524; C:GO:0005737; C:GO:0005856	F:ATP binding; C:cytoplasm; C:cytoskeleton	-	-	-	-	-
5M_gene879.t1	---NA---		-	-	-	-	-	-	DUF4283	-	-
5M_gene8785.t1	XP_020146432.1	flowering time control protein FPA	4.5e-25	81.48	F:GO:0003723; C:GO:0110165	F:RNA binding; C:cellular anatomical entity	-	-	HSP90	-	-
5M_gene8780.t1	BAJ97295.1	predicted protein	1.1e-21	71.4	F:GO:0003824	F:catalytic activity	-	-	GUB_WAK_bind	-	-
5M_gene8778.t1	XP_020186852.1	BTB/POZ and MATH domain-containing protein 1-like	5.1e-49	79.98	P:GO:0009628; P:GO:0016567	P:response to abiotic stimulus; P:protein ubiquitination	-	-	-	-	-
5M_gene8774.t1	XP_020148769.1	calmodulin-binding protein 60 D-like isoform X2	2.5e-29	99.29	F:GO:0005516	F:calmodulin binding	-	-	-	-	-
5M_gene8773.t1	EMS67609.1	Alanyl-tRNA synthetase	7.6e-33	78.42	P:GO:0070143; P:GO:0090502; F:GO:0000049; F:GO:0004523; F:GO:0004813; F:GO:0005524; F:GO:0008270; C:GO:0005739	P:mitochondrial alanyl-tRNA aminoacylation; P:RNA phosphodiester bond hydrolysis, endonucleolytic; F:tRNA binding; F:RNA-DNA hybrid ribonuclease activity; F:alanine-tRNA ligase activity; F:ATP binding; F:zinc ion binding; C:mitochondrion	EC:3.1.30; EC:6.1.1.7; EC:3.1.26.4	Acting on ester bonds; Alanine--tRNA ligase; Ribonuclease H	F-box	-	-
5M_gene8771.t1	XP_020192105.1	BTB/POZ and MATH domain-containing protein 2-like	3.2e-103	71.24	P:GO:0016567	P:protein ubiquitination	-	-	GATA	-	-
5M_gene8770.t1	---NA---		-	-	-	-	-	-	PALP	-	-
5M_gene8763.t1	XP_020191929.1	probable leucine-rich repeat receptor-like protein kinase At5g63930	6.5e-70	92.28	C:GO:0016021	C:integral component of membrane	-	-	LEA_2	-	R gene
5M_gene8753.t1	KAE8771694.1	Auxin-responsive protein SAUR36	1.2e-41	85.44	P:GO:0009733	P:response to auxin	-	-	CwfJ_C_1,CwfJ_C_2	-	-
5M_gene8750.t1	KAF7060292.1	hypothetical protein CFC21_067089	5.7e-57	72.92	-	-	-	-	-	-	-
5M_gene875.t1	XP_020177932.1	isoflavone 3'-hydroxylase-like	1.8e-215	71.06	F:GO:0016491; F:GO:0046872; C:GO:0016020	F:oxidoreductase activity; F:metal ion binding; C:membrane	EC:1	Oxidoreductases	-	-	-
5M_gene8749.t1	XP_020166522.1	uncharacterized protein LOC109752064	3.9e-43	65.97	-	-	-	-	PLAC8	-	-
5M_gene8748.t1	XP_020194606.1	disease resistance RPP13-like protein 4	8e-17	84.33	P:GO:0006952; F:GO:0005524; F:GO:0043531	P:defense response; F:ATP binding; F:ADP binding	-	-	-	-	-
5M_gene8744.t1	---NA---		-	-	-	-	-	-	Hydrolase_6	-	-
5M_gene8741.t1	---NA---		-	-	-	-	-	-	Dabb	-	-
5M_gene8740.t1	XP_020195914.1	E3 ubiquitin-protein ligase Os03g0188200-like	1.4e-57	81.98	P:GO:0044238; P:GO:0044260; C:GO:0016020	P:primary metabolic process; P:cellular macromolecule metabolic process; C:membrane	-	-	Methyltransf_32	-	-
5M_gene8737.t1	KAE8782868.1	WD repeat-containing protein 43	6.8e-22	56.41	-	-	-	-	Glyco_hydro_28	-	-
5M_gene8730.t1	XP_020188153.1	chlorophyll a-b binding protein 1B-20, chloroplastic	5.1e-126	82.53	P:GO:0009416; P:GO:0009768; P:GO:0018298; F:GO:0016168; C:GO:0009522; C:GO:0009523; C:GO:0009535	P:response to light stimulus; P:photosynthesis, light harvesting in photosystem I; P:protein-chromophore linkage; F:chlorophyll binding; C:photosystem I; C:photosystem II; C:chloroplast thylakoid membrane	-	-	-	-	-
5M_gene8725.t1	XP_020200196.1	putative F-box protein At4g21240	7e-29	70.71	-	-	-	-	Acetyltransf_1	-	-
5M_gene872.t1	KAE8819114.1	Gibberellin-regulated protein 12	6.5e-56	88.79	C:GO:0016021	C:integral component of membrane	-	-	DUF4283	-	-
5M_gene8719.t1	XP_020156996.1	F-box/kelch-repeat protein At3g06240-like	3.6e-222	60.46	-	-	-	-	DUF1668	-	-
5M_gene8718.t1	KAE8813837.1	BON1-associated protein 2-like	1.2e-101	70.61	-	-	-	-	-	-	-
5M_gene8715.t1	KAF7064504.1	hypothetical protein CFC21_070801	2.4e-77	89.25	-	-	-	-	Sec10	-	-
5M_gene871.t1	BAK05315.1	predicted protein	2.1e-135	80.89	P:GO:0006355; P:GO:0010158; F:GO:0000976; C:GO:0005634	P:regulation of transcription, DNA-templated; P:abaxial cell fate specification; F:transcription cis-regulatory region binding; C:nucleus	-	-	-	G2-like	-
5M_gene8706.t1	XP_020196121.1	phosphoglycerate mutase-like protein 4	1.6e-71	63.79	F:GO:0003824	F:catalytic activity	-	-	-	-	-
5M_gene8705.t1	---NA---		-	-	-	-	-	-	-	-	-
5M_gene8704.t1	XP_020184406.1	F-box/SPRY domain-containing protein 1-like	4.5e-42	88.36	-	-	-	-	bZIP_1	-	-
5M_gene8702.t1	XP_020195922.1	F-box protein At1g53790-like	1e-207	63.23	-	-	-	-	PGI,PGI	-	-
5M_gene870.t1	BAK00670.1	predicted protein	1.6e-31	90.89	-	-	-	-	-	-	-
5M_gene87.t1	XP_020195927.1	putative disease resistance RPP13-like protein 3	0	60.36	P:GO:0006952; F:GO:0005524; F:GO:0043531	P:defense response; F:ATP binding; F:ADP binding	-	-	Rx_N,NB-ARC	-	R gene
5M_gene8694.t1	KAF7033639.1	hypothetical protein CFC21_044727	4.6e-52	76.5	F:GO:0016740	F:transferase activity	EC:2	Transferases	-	-	-
5M_gene8692.t1	XP_020194710.1	pentatricopeptide repeat-containing protein At2g36980, mitochondrial-like	1.6e-203	91.71	-	-	-	-	F-box-like	-	-
5M_gene8690.t1	KAF7058762.1	hypothetical protein CFC21_065752	3e-212	96.77	P:GO:0006397; F:GO:0003723	P:mRNA processing; F:RNA binding	-	-	-	-	-
5M_gene869.t1	KAE8776438.1	hypothetical protein D1007_50877	1.8e-66	62.41	-	-	-	-	-	-	-
5M_gene8686.t1	---NA---		-	-	-	-	-	-	-	-	-
5M_gene8685.t1	XP_020171924.1	sugar transport protein 1-like	1.6e-48	77.3	P:GO:0015749; F:GO:0015145; F:GO:0015293; C:GO:0016021	P:monosaccharide transmembrane transport; F:monosaccharide transmembrane transporter activity; F:symporter activity; C:integral component of membrane	EC:7	Translocases	Glyco_transf_20,Glyco_transf_20,Trehalose_PPase	-	-
5M_gene8682.t1	XP_020200813.1	tropinone reductase-like 3	4.5e-75	98.33	F:GO:0016491	F:oxidoreductase activity	EC:1	Oxidoreductases	FAF	-	-
5M_gene8680.t1	BAJ93160.1	predicted protein	1.9e-15	67.84	-	-	-	-	F-box	-	-
5M_gene868.t1	BAJ93653.1	predicted protein	3.8e-28	75.76	-	-	-	-	-	-	-
5M_gene8676.t1	EMS45920.1	hypothetical protein TRIUR3_24504	2.2e-92	68.51	-	-	-	-	-	-	-
5M_gene8674.t1	---NA---		-	-	-	-	-	-	PSI_PsaE	-	-
5M_gene8673.t1	EMS53448.1	Putative invertase inhibitor	3.2e-78	90.58	P:GO:0043086; F:GO:0004857	P:negative regulation of catalytic activity; F:enzyme inhibitor activity	-	-	-	-	-
5M_gene8671.t1	BAF26048.1	Os10g0138300	5.6e-185	62.73	-	-	-	-	Mito_carr,Mito_carr,Mito_carr	-	-
5M_gene867.t1	XP_020155657.1	rhomboid-like protein 15 isoform X3	1.4e-127	79.98	P:GO:0006508; F:GO:0004252; C:GO:0016021	P:proteolysis; F:serine-type endopeptidase activity; C:integral component of membrane	EC:3.4.21	Acting on peptide bonds (peptidases)	VEFS-Box	-	-
5M_gene8669.t1	XP_020186586.1	zinc finger protein KNUCKLES-like	6.7e-49	83.46	-	-	-	-	ATP-synt_C,ATP-synt_C	-	-
5M_gene8664.t1	XP_020196156.1	uncharacterized protein LOC109781978	1e-54	73.14	-	-	-	-	DEAD_2,Helicase_C_2	-	-
5M_gene8662.t1	XP_020199853.1	eukaryotic translation initiation factor 3 subunit B-like	2.5e-61	99.75	P:GO:0001732; F:GO:0003743; F:GO:0031369; C:GO:0005852; C:GO:0016282; C:GO:0033290	P:formation of cytoplasmic translation initiation complex; F:translation initiation factor activity; F:translation initiation factor binding; C:eukaryotic translation initiation factor 3 complex; C:eukaryotic 43S preinitiation complex; C:eukaryotic 48S preinitiation complex	-	-	Pkinase,Pkinase	-	-
5M_gene866.t1	---NA---		-	-	-	-	-	-	TFIID_30kDa	-	-
5M_gene8658.t1	---NA---		-	-	-	-	-	-	-	-	-
5M_gene8652.t1	BAK04355.1	predicted protein	2e-58	89.5	-	-	-	-	-	-	-
5M_gene8650.t1	KAE8803010.1	28 kDa ribonucleoprotein, chloroplastic	1.8e-281	66.97	F:GO:0003676; F:GO:0003723	F:nucleic acid binding; F:RNA binding	-	-	Inhibitor_I29,Peptidase_C1	-	-
5M_gene865.t1	---NA---		-	-	-	-	-	-	S1	-	-
5M_gene8649.t1	XP_020186795.1	probable polyol transporter 6	6.2e-271	94.77	P:GO:0006335; P:GO:0055085; F:GO:0015293; C:GO:0016021	P:DNA replication-dependent chromatin assembly; P:transmembrane transport; F:symporter activity; C:integral component of membrane	EC:7	Translocases	AAA,AAA_lid_3,Peptidase_M41,AAA,AAA_lid_3,Peptidase_M41	-	-
5M_gene8647.t1	XP_020147475.1	uncharacterized protein LOC109732698	2.1e-72	64.22	F:GO:0016740	F:transferase activity	EC:2	Transferases	-	-	-
5M_gene8645.t1	KAF7076686.1	hypothetical protein CFC21_081299	9.5e-92	79.73	C:GO:0016021	C:integral component of membrane	-	-	-	-	-
5M_gene8643.t1	XP_020191720.1	pentatricopeptide repeat-containing protein At2g13600-like	3.3e-284	87.93	-	-	-	-	Cu_bind_like	-	-
5M_gene8640.t1	BAK03707.1	predicted protein	1e-66	95.51	-	-	-	-	ZF-HD_dimer	-	-
5M_gene8636.t1	KAF7109220.1	hypothetical protein CFC21_109520	1.9e-62	67.81	F:GO:0003676	F:nucleic acid binding	-	-	PAE	-	-
5M_gene8630.t1	XP_020177263.1	D-aminoacyl-tRNA deacylase-like	6e-88	98.34	P:GO:0019478; P:GO:0106074; F:GO:0046872; F:GO:0051499	P:D-amino acid catabolic process; P:aminoacyl-tRNA metabolism involved in translational fidelity; F:metal ion binding; F:D-aminoacyl-tRNA deacylase activity	EC:3.1.1.96; EC:3.1.1.1	D-aminoacyl-tRNA deacylase; Carboxylesterase	-	-	-
5M_gene863.t1	---NA---		-	-	-	-	-	-	-	-	-
5M_gene8625.t1	XP_020173540.1	auxin-responsive protein SAUR36-like	6.8e-66	93.55	P:GO:0009733	P:response to auxin	-	-	Actin	-	-
5M_gene8624.t1	KAF7076338.1	hypothetical protein CFC21_081003	3.1e-37	90.63	-	-	-	-	Thaumatin	-	-
5M_gene8620.t1	XP_020186817.1	pathogenesis-related protein 1-like	3e-89	85.18	P:GO:0009607; C:GO:0005576	P:response to biotic stimulus; C:extracellular region	-	-	Glyco_transf_8	-	-
5M_gene8613.t1	---NA---		-	-	-	-	-	-	Glyco_hydro_3,Glyco_hydro_3_C	-	-
5M_gene861.t1	---NA---		-	-	-	-	-	-	-	-	-
5M_gene8608.t1	---NA---		-	-	-	-	-	-	PTR2	-	-
5M_gene860.t1	KAF7074622.1	hypothetical protein CFC21_079467	1.8e-24	43.82	-	-	-	-	-	-	-
5M_gene86.t1	KAE8800184.1	Cohesin subunit SA-1	2.8e-70	58.9	P:GO:0051455; P:GO:0051754; C:GO:0005634; C:GO:0005694	P:monopolar spindle attachment to meiosis I kinetochore; P:meiotic sister chromatid cohesion, centromeric; C:nucleus; C:chromosome	-	-	-	-	-
5M_gene8598.t1	VAI26211.1	unnamed protein product	1.7e-29	89.91	F:GO:0016702; F:GO:0046872; C:GO:0016020	F:oxidoreductase activity, acting on single donors with incorporation of molecular oxygen, incorporation of two atoms of oxygen; F:metal ion binding; C:membrane	EC:1.13.11	Acting on single donors with incorporation of molecular oxygen (oxygenases). The oxygen incorporated need not be derived from O(2)	DUF4228	-	-
5M_gene8590.t1	KAE8781309.1	putative MO25-like protein	3.9e-26	66.78	-	-	-	-	-	-	-
5M_gene859.t1	---NA---		-	-	-	-	-	-	-	-	-
5M_gene858.t1	XP_020172442.1	protein TPX2	4.4e-76	81.83	P:GO:0032147; P:GO:0060236; P:GO:0090307; F:GO:0008017; F:GO:0030295; C:GO:0005737; C:GO:0005880; C:GO:0072686	P:activation of protein kinase activity; P:regulation of mitotic spindle organization; P:mitotic spindle assembly; F:microtubule binding; F:protein kinase activator activity; C:cytoplasm; C:nuclear microtubule; C:mitotic spindle	-	-	-	-	-
5M_gene8579.t1	KAF7027281.1	hypothetical protein CFC21_039335	5.7e-59	94.01	-	-	-	-	-	-	-
5M_gene8574.t1	XP_003578571.1	auxin-responsive protein SAUR36	8.1e-67	94.79	P:GO:0009733	P:response to auxin	-	-	-	-	-
5M_gene8569.t1	VAH34813.1	unnamed protein product	2.2e-33	65.69	-	-	-	-	-	-	-
5M_gene8564.t1	XP_020168398.1	dynamin-like protein ARC5	2.5e-64	94.62	F:GO:0003924; F:GO:0005525	F:GTPase activity; F:GTP binding	EC:3.6.1	Acting on acid anhydrides	-	-	-
5M_gene856.t1	BAJ98595.1	predicted protein	1.8e-54	97.98	P:GO:0006367; P:GO:0006413; P:GO:0016573; F:GO:0003743; F:GO:0016251; F:GO:1990841; C:GO:0000124; C:GO:0005669	P:transcription initiation from RNA polymerase II promoter; P:translational initiation; P:histone acetylation; F:translation initiation factor activity; F:RNA polymerase II general transcription initiation factor activity; F:promoter-specific chromatin binding; C:SAGA complex; C:transcription factor TFIID complex	-	-	-	-	-
5M_gene8556.t1	KAE8771686.1	hypothetical protein D1007_56408	2.1e-29	60.31	-	-	-	-	-	-	-
5M_gene8555.t1	XP_020175183.1	CRIB domain-containing protein RIC4-like isoform X2	4.2e-62	82.89	-	-	-	-	p450	-	-
5M_gene8554.t1	---NA---		-	-	-	-	-	-	-	-	-
5M_gene8553.t1	---NA---		-	-	-	-	-	-	LEA_2	-	-
5M_gene8552.t1	---NA---		-	-	-	-	-	-	NAR2	-	-
5M_gene854.t1	KAE8771558.1	Uveal autoantigen with coiled-coil domains and ankyrin repeats isoform 4	5e-50	76.9	-	-	-	-	C2	-	-
5M_gene8535.t1	VAI01281.1	unnamed protein product	1.5e-73	80.46	-	-	-	-	-	-	-
5M_gene8534.t1	---NA---		-	-	-	-	-	-	Abhydrolase_1	-	-
5M_gene8532.t1	XP_020176614.1	protein YLS3-like	2.5e-53	70.3	C:GO:0016020	C:membrane	-	-	Ank_2,PGG	-	-
5M_gene8528.t1	XP_020166756.1	CCR4-NOT transcription complex subunit 11-like	1.5e-20	100	P:GO:0031047; C:GO:0005634; C:GO:0005737; C:GO:0030014	P:gene silencing by RNA; C:nucleus; C:cytoplasm; C:CCR4-NOT complex	-	-	-	-	-
5M_gene8515.t1	KAE8818884.1	putative glutathione S-transferase GSTU6	3.1e-60	89.55	P:GO:0006749; F:GO:0004364	P:glutathione metabolic process; F:glutathione transferase activity	EC:2.5.1.18	Glutathione transferase	Pectinesterase	-	-
5M_gene851.t1	KAE8805541.1	hypothetical protein D1007_18360	1.5e-32	71.18	-	-	-	-	-	-	-
5M_gene8506.t1	XP_020159607.1	uncharacterized protein LOC109744875	5e-112	85.31	-	-	-	-	-	-	-
5M_gene8502.t1	---NA---		-	-	-	-	-	-	C2,PLDc,PLDc,PLD_C	-	-
5M_gene85.t1	KAE8803971.1	Lectin-domain containing receptor kinase A4.3	5.6e-50	90.43	-	-	-	-	-	-	-
5M_gene8491.t1	VAI39367.1	unnamed protein product	6.6e-148	87.62	-	-	-	-	Prefoldin	-	-
5M_gene8490.t1	CAC94001.1	glutathione transferase	4.8e-50	87.43	P:GO:0006749; F:GO:0004364	P:glutathione metabolic process; F:glutathione transferase activity	EC:2.5.1.18	Glutathione transferase	zf-RING_2	-	-
5M_gene8484.t1	---NA---		-	-	-	-	-	-	-	-	-
5M_gene8483.t1	EMS64045.1	Transmembrane protein 19	7.1e-37	98.43	C:GO:0016021	C:integral component of membrane	-	-	-	-	-
5M_gene8482.t1	XP_020182660.1	mitochondrial metalloendopeptidase OMA1-like	6.8e-108	84.7	P:GO:0006508; F:GO:0004222; F:GO:0046872	P:proteolysis; F:metalloendopeptidase activity; F:metal ion binding	EC:3.4.24	Acting on peptide bonds (peptidases)	-	-	-
5M_gene8480.t1	KAE8778444.1	Chitinase domain-containing protein 1	2.5e-24	68.75	-	-	-	-	CIAPIN1	-	-
5M_gene8475.t1	KAE8773791.1	NEDD8-like protein RUB3	1.3e-124	80.35	-	-	-	-	E1-E2_ATPase	-	-
5M_gene8472.t1	XP_003559201.3	BTB/POZ domain-containing protein At2g46260	1.7e-30	70.91	P:GO:0010114; C:GO:0005634	P:response to red light; C:nucleus	-	-	DUF1618	-	-
5M_gene847.t1	---NA---		-	-	-	-	-	-	NAM	-	-
5M_gene8469.t1	XP_020147914.1	ethylene-responsive transcription factor ERF025-like	2e-47	63.97	P:GO:0006355; F:GO:0003677; F:GO:0003700; C:GO:0005634	P:regulation of transcription, DNA-templated; F:DNA binding; F:DNA-binding transcription factor activity; C:nucleus	-	-	Pkinase,EF-hand_7,EF-hand_7	-	-
5M_gene8464.t1	EMS59603.1	hypothetical protein TRIUR3_12503	3.8e-41	87.59	-	-	-	-	p450	-	-
5M_gene846.t1	---NA---		-	-	-	-	-	-	-	-	-
5M_gene8455.t1	---NA---		-	-	-	-	-	-	-	-	-
5M_gene845.t1	VAH97210.1	unnamed protein product	2.4e-29	53.72	-	-	-	-	Hydrolase_4	-	-
5M_gene8448.t1	KAF7065187.1	hypothetical protein CFC21_071331	7e-116	77.68	-	-	-	-	F-box	-	-
5M_gene8446.t1	EMS62531.1	hypothetical protein TRIUR3_21975	1e-12	84.48	-	-	-	-	potato_inhibit	-	-
5M_gene8444.t1	KAF7034019.1	hypothetical protein CFC21_045076	2.3e-53	88.05	F:GO:0008168	F:methyltransferase activity	EC:2.1.1	Transferring one-carbon groups	Myb_DNA-binding	-	-
5M_gene8440.t1	RZI54034.1	plasmid replication initiation protein	2.2e-87	70.76	P:GO:0006260; P:GO:0006276; P:GO:0006355; F:GO:0003677	P:DNA replication; P:plasmid maintenance; P:regulation of transcription, DNA-templated; F:DNA binding	-	-	Peroxin-3,Peroxin-3	-	-
5M_gene8433.t1	---NA---		-	-	-	-	-	-	DUF868,DUF868	-	-
5M_gene843.t1	XP_020192591.1	purine permease 3-like	4.2e-184	91.45	P:GO:0015860; P:GO:1904823; F:GO:0005345; F:GO:0015211; C:GO:0016021	P:purine nucleoside transmembrane transport; P:purine nucleobase transmembrane transport; F:purine nucleobase transmembrane transporter activity; F:purine nucleoside transmembrane transporter activity; C:integral component of membrane	EC:7	Translocases	FKBP_C,TPR_8	-	-
5M_gene8429.t1	KAF7070784.1	hypothetical protein CFC21_076249	1e-96	82.14	-	-	-	-	-	-	-
5M_gene8425.t1	XP_020166548.1	UDP-glycosyltransferase 87A2-like	1.5e-52	95.66	F:GO:0008194	F:UDP-glycosyltransferase activity	EC:2.4	Glycosyltransferases	Cu-oxidase	-	-
5M_gene842.t1	XP_020177794.1	uncharacterized protein LOC109763364 isoform X3	0	75.4	C:GO:0016020	C:membrane	-	-	GRAS	-	-
5M_gene8419.t1	KAF7070378.1	hypothetical protein CFC21_075900	4.3e-44	84.61	P:GO:0001732; F:GO:0003743; C:GO:0005852; C:GO:0016282; C:GO:0033290	P:formation of cytoplasmic translation initiation complex; F:translation initiation factor activity; C:eukaryotic translation initiation factor 3 complex; C:eukaryotic 43S preinitiation complex; C:eukaryotic 48S preinitiation complex	-	-	Pkinase,Pkinase	-	-
5M_gene8414.t1	---NA---		-	-	-	-	-	-	-	-	-
5M_gene8410.t1	KAF7075146.1	hypothetical protein CFC21_079938	4e-66	84.19	P:GO:0080155; P:GO:2000008; C:GO:0005576; C:GO:0031982	P:regulation of double fertilization forming a zygote and endosperm; P:regulation of protein localization to cell surface; C:extracellular region; C:vesicle	-	-	-	-	-
5M_gene8408.t1	EMS57685.1	hypothetical protein TRIUR3_00885	1.7e-69	97.61	-	-	-	-	WRKY	-	-
5M_gene8402.t1	EMS49146.1	Beta-galactosidase 9	3.6e-67	83.6	P:GO:0005975; F:GO:0004553	P:carbohydrate metabolic process; F:hydrolase activity, hydrolyzing O-glycosyl compounds	EC:3.2.1	Glycosylases	-	-	-
5M_gene840.t1	BAK07903.1	predicted protein	3.6e-22	83.82	-	-	-	-	zf-FLZ	-	-
5M_gene84.t1	---NA---		-	-	-	-	-	-	-	-	-
5M_gene8396.t1	XP_020168323.1	uncharacterized protein LOC109753806	1.7e-18	90.19	-	-	-	-	AAA,AAA_lid_3,Peptidase_M41	-	-
5M_gene8381.t1	KAE8818854.1	WRKY transcription factor 55	8.7e-56	78.77	P:GO:0006355; P:GO:0050896; F:GO:0003700; F:GO:0043565; C:GO:0005634	P:regulation of transcription, DNA-templated; P:response to stimulus; F:DNA-binding transcription factor activity; F:sequence-specific DNA binding; C:nucleus	-	-	PALP	WRKY	-
5M_gene8376.t1	KAE8785575.1	serine-rich adhesin for platelets-like	8.9e-100	78.93	F:GO:0003676; F:GO:0008270	F:nucleic acid binding; F:zinc ion binding	-	-	-	-	-
5M_gene8375.t1	---NA---		-	-	-	-	-	-	Clat_adaptor_s	-	-
5M_gene8372.t1	XP_020197909.1	uncharacterized protein LOC109783722 isoform X6	1e-32	92.03	-	-	-	-	-	-	-
5M_gene837.t1	XP_010236658.3	NAC domain containing protein 52	2.9e-58	57.39	P:GO:0006355; F:GO:0003677; C:GO:0005634	P:regulation of transcription, DNA-templated; F:DNA binding; C:nucleus	-	-	Cellulase	NAC	-
5M_gene8368.t1	KAE8783630.1	NAC domain-containing protein 55	2.6e-57	94.31	-	-	-	-	Glyco_hydro_81,Glyco_hydro81C	-	-
5M_gene8365.t1	AEH25638.1	pathogenesis-related protein 1-23	3.8e-83	90.1	P:GO:0009607; C:GO:0005615	P:response to biotic stimulus; C:extracellular space	-	-	-	-	-
5M_gene836.t1	EMS51600.1	hypothetical protein TRIUR3_27989	2e-45	95.11	-	-	-	-	-	-	-
5M_gene8358.t1	XP_020176512.1	pentatricopeptide repeat-containing protein At4g01030, mitochondrial-like	2.7e-92	76.2	F:GO:0008270	F:zinc ion binding	-	-	-	-	-
5M_gene8352.t1	XP_020177786.1	uncharacterized protein LOC109763360 isoform X1	1.8e-21	88.33	-	-	-	-	-	-	-
5M_gene835.t1	XP_020201764.1	caffeoylshikimate esterase-like	2.9e-184	95.89	-	-	-	-	-	-	-
5M_gene8339.t1	KAF7075412.1	hypothetical protein CFC21_080193	6.8e-206	84.86	-	-	-	-	-	-	-
5M_gene8337.t1	BAK03270.1	predicted protein	5.2e-136	76.99	F:GO:0016491	F:oxidoreductase activity	EC:1	Oxidoreductases	UDPGT	-	-
5M_gene8336.t1	KAE8808320.1	hypothetical protein D1007_15221	1.3e-87	56.14	P:GO:0006468; P:GO:0090502; F:GO:0003676; F:GO:0004523; F:GO:0004672; F:GO:0005524; F:GO:0008270	P:protein phosphorylation; P:RNA phosphodiester bond hydrolysis, endonucleolytic; F:nucleic acid binding; F:RNA-DNA hybrid ribonuclease activity; F:protein kinase activity; F:ATP binding; F:zinc ion binding	-	-	Pkinase,Pkinase	-	-
5M_gene8335.t1	KAF7059776.1	hypothetical protein CFC21_066640	3.4e-54	78.44	-	-	-	-	Frigida	-	-
5M_gene8334.t1	XP_020149803.1	peroxidase 24-like	5.1e-131	72.71	P:GO:0006979; P:GO:0042744; P:GO:0098869; F:GO:0004601; F:GO:0020037; F:GO:0046872; C:GO:0005576; C:GO:0009505	P:response to oxidative stress; P:hydrogen peroxide catabolic process; P:cellular oxidant detoxification; F:peroxidase activity; F:heme binding; F:metal ion binding; C:extracellular region; C:plant-type cell wall	EC:1.11.1	Acting on a peroxide as acceptor	-	-	-
5M_gene8333.t1	KAE8773163.1	cysteine-rich receptor-like protein kinase 30	2.7e-266	70.46	C:GO:0016020; C:GO:0016021	C:membrane; C:integral component of membrane	-	-	IMPDH	-	-
5M_gene8332.t1	XP_020169703.1	uncharacterized protein LOC109755216	3.4e-66	76.09	-	-	-	-	-	-	-
5M_gene8331.t1	KAE8773160.1	3-oxoacyl-[acyl-carrier-protein] reductase FabG-like	4.3e-155	93	F:GO:0016491; C:GO:0016021	F:oxidoreductase activity; C:integral component of membrane	EC:1	Oxidoreductases	-	-	-
5M_gene8330.t1	BAJ93160.1	predicted protein	1.2e-265	71.04	-	-	-	-	DHHC	-	-
5M_gene833.t1	XP_020150502.1	peptidyl-prolyl cis-trans isomerase FKBP42	2.4e-181	89.18	P:GO:0000413; P:GO:0048366; F:GO:0003755; F:GO:0005516; C:GO:0005886; C:GO:0009579; C:GO:0043231	P:protein peptidyl-prolyl isomerization; P:leaf development; F:peptidyl-prolyl cis-trans isomerase activity; F:calmodulin binding; C:plasma membrane; C:thylakoid; C:intracellular membrane-bounded organelle	EC:5.2.1.8	Peptidylprolyl isomerase	LUC7,LUC7	-	-
5M_gene8329.t1	XP_020160030.1	3-ketoacyl-CoA synthase 6-like	7.4e-29	87.24	P:GO:0006633; F:GO:0016747; C:GO:0016021	P:fatty acid biosynthetic process; F:acyltransferase activity, transferring groups other than amino-acyl groups; C:integral component of membrane	EC:2.3.1	Acyltransferases	MtN3_slv,MtN3_slv	-	-
5M_gene8326.t1	XP_020196125.1	NDR1/HIN1-like protein 12	4.9e-113	95.43	P:GO:0098542; C:GO:0016021	P:defense response to other organism; C:integral component of membrane	-	-	-	-	-
5M_gene8325.t1	KAF7070573.1	hypothetical protein CFC21_076081	4.9e-160	96.92	-	-	-	-	Copine	-	-
5M_gene8324.t1	XP_020196286.1	lipoxygenase 2.1, chloroplastic	0	92	P:GO:0006633; P:GO:0009753; P:GO:0031408; F:GO:0016165; F:GO:0046872; C:GO:0009507	P:fatty acid biosynthetic process; P:response to jasmonic acid; P:oxylipin biosynthetic process; F:linoleate 13S-lipoxygenase activity; F:metal ion binding; C:chloroplast	EC:1.13.11.12	Linoleate 13S-lipoxygenase	-	-	-
5M_gene8323.t1	XP_020150945.1	probable acyl-activating enzyme 16, chloroplastic	5.4e-250	88.9	P:GO:0009698; F:GO:0016207; F:GO:0106290	P:phenylpropanoid metabolic process; F:4-coumarate-CoA ligase activity; F:trans-cinnamate-CoA ligase activity	EC:6.2.1.12	4-coumarate--CoA ligase	-	-	-
5M_gene8322.t1	---NA---		-	-	-	-	-	-	RRM_2	-	-
5M_gene8320.t1	XP_020172439.1	bZIP transcription factor 44-like	7.6e-71	85.48	P:GO:0045893; F:GO:0000976; F:GO:0003700; C:GO:0005634	P:positive regulation of transcription, DNA-templated; F:transcription cis-regulatory region binding; F:DNA-binding transcription factor activity; C:nucleus	-	-	PolyA_pol	bZIP	-
5M_gene832.t1	XP_020186306.1	protein SCARECROW 1-like	1.5e-281	78.16	-	-	-	-	Ribosomal_S6	GRAS	-
5M_gene8319.t1	XP_020176067.1	protein WIR1B	5.1e-32	83.86	C:GO:0016021	C:integral component of membrane	-	-	-	-	-
5M_gene8317.t1	XP_020196248.1	auxin-responsive protein SAUR36-like	9.9e-26	79.91	P:GO:0009733	P:response to auxin	-	-	Myb_DNA-binding	-	-
5M_gene8316.t1	XP_020161809.1	auxin-responsive protein SAUR36-like	5e-69	90.35	-	-	-	-	-	-	-
5M_gene8315.t1	KAE8767758.1	auxin-responsive protein SAUR36-like	6.3e-42	86.65	P:GO:0009733	P:response to auxin	-	-	ANAPC4_WD40	-	-
5M_gene8314.t1	XP_020161812.1	auxin-responsive protein SAUR36-like	8.8e-38	82.43	P:GO:0009733	P:response to auxin	-	-	zf-C2HC5	-	-
5M_gene8312.t1	KAE8809850.1	hypothetical protein D1007_13438	1.8e-19	78.99	C:GO:0016020	C:membrane	-	-	PPR_2,PPR_2,PPR,PPR_2	-	-
5M_gene8311.t1	XP_020183898.1	mRNA turnover protein 4 homolog	2.7e-120	96.93	P:GO:0000027; C:GO:0005730; C:GO:0022626	P:ribosomal large subunit assembly; C:nucleolus; C:cytosolic ribosome	-	-	DUF761	-	-
5M_gene8310.t1	KAF7076340.1	hypothetical protein CFC21_081005	1.3e-221	93.62	-	-	-	-	-	-	-
5M_gene831.t1	---NA---		-	-	-	-	-	-	PK_Tyr_Ser-Thr	-	-
5M_gene8309.t1	XP_020167541.1	long chain acyl-CoA synthetase 2	0	87.68	P:GO:0009698; F:GO:0016207; F:GO:0106290	P:phenylpropanoid metabolic process; F:4-coumarate-CoA ligase activity; F:trans-cinnamate-CoA ligase activity	EC:6.2.1.12	4-coumarate--CoA ligase	-	-	-
5M_gene8308.t1	---NA---		-	-	-	-	-	-	Fra10Ac1	-	-
5M_gene8307.t1	KAE8778284.1	laccase-like multicopper oxidase	0	93.91	P:GO:0046274; F:GO:0005507; F:GO:0052716; C:GO:0048046	P:lignin catabolic process; F:copper ion binding; F:hydroquinone:oxygen oxidoreductase activity; C:apoplast	EC:1.10.3.2	Laccase	-	-	-
5M_gene8306.t1	XP_020177687.1	protein WEAK CHLOROPLAST MOVEMENT UNDER BLUE LIGHT 1-like	0	83.38	P:GO:0009903; P:GO:0009904; C:GO:0005829	P:chloroplast avoidance movement; P:chloroplast accumulation movement; C:cytosol	-	-	MatE	-	-
5M_gene8303.t1	BAJ96228.1	predicted protein	4.5e-187	92.71	-	-	-	-	C2,PLDc,PLDc_2,PLD_C	-	-
5M_gene8301.t1	KAE8788834.1	ADP-ribosylation factor	1.3e-113	97.52	P:GO:0006886; P:GO:0016192; P:GO:0016310; P:GO:0046854; P:GO:0048015; F:GO:0003924; F:GO:0005525; F:GO:0016301	P:intracellular protein transport; P:vesicle-mediated transport; P:phosphorylation; P:phosphatidylinositol phosphate biosynthetic process; P:phosphatidylinositol-mediated signaling; F:GTPase activity; F:GTP binding; F:kinase activity	EC:3.6.1; EC:2.7	Acting on acid anhydrides; Transferring phosphorus-containing groups	DUF1668	-	-
5M_gene8300.t1	XP_020160101.1	DNA damage-repair/toleration protein DRT100-like	2e-92	90.54	-	-	-	-	Morc6_S5	-	R gene
5M_gene830.t1	BAJ86652.1	predicted protein	2.2e-76	84.65	-	-	-	-	-	-	-
5M_gene83.t1	XP_020162187.1	serine carboxypeptidase 2-like	1.2e-287	90.91	P:GO:0006508; F:GO:0004185	P:proteolysis; F:serine-type carboxypeptidase activity	EC:3.4.21; EC:3.4.16	Acting on peptide bonds (peptidases); Acting on peptide bonds (peptidases)	Peptidase_S10	-	-
5M_gene8299.t1	---NA---		-	-	-	-	-	-	UbiA	-	-
5M_gene8298.t1	XP_003581036.1	5-epiaristolochene 1,3-dihydroxylase	2.4e-198	80.37	F:GO:0004497; F:GO:0005506; F:GO:0016705; F:GO:0020037; C:GO:0016021	F:monooxygenase activity; F:iron ion binding; F:oxidoreductase activity, acting on paired donors, with incorporation or reduction of molecular oxygen; F:heme binding; C:integral component of membrane	EC:1.14	Acting on paired donors, with incorporation or reduction of molecular oxygen. The oxygen incorporated need not be derived from O(2)	-	-	-
5M_gene8297.t1	XP_020195138.1	TPD1 protein homolog 1A-like	7.8e-67	80.3	P:GO:0001709	P:cell fate determination	-	-	-	-	-
5M_gene8296.t1	BAJ96623.1	predicted protein	3.9e-94	80.09	F:GO:0005198	F:structural molecule activity	-	-	-	-	-
5M_gene8294.t1	XP_020158426.1	sugar carrier protein A-like	6e-285	96.68	P:GO:0015749; F:GO:0015145; F:GO:0015293; C:GO:0016021	P:monosaccharide transmembrane transport; F:monosaccharide transmembrane transporter activity; F:symporter activity; C:integral component of membrane	EC:7	Translocases	-	-	-
5M_gene8292.t1	KAE8803016.1	Lamin-like protein	4.8e-62	74.97	P:GO:0022900; F:GO:0009055; C:GO:0016021; C:GO:0046658	P:electron transport chain; F:electron transfer activity; C:integral component of membrane; C:anchored component of plasma membrane	EC:1	Oxidoreductases	Myb_DNA-binding	-	-
5M_gene8290.t1	KAF7076681.1	hypothetical protein CFC21_081294	1.6e-108	76.98	C:GO:0016021	C:integral component of membrane	-	-	Polyketide_cyc	-	-
5M_gene829.t1	---NA---		-	-	-	-	-	-	-	-	-
5M_gene8289.t1	KAF7076680.1	hypothetical protein CFC21_081293	5.9e-114	92.95	C:GO:0016021	C:integral component of membrane	-	-	PDZ_6	-	-
5M_gene8288.t1	---NA---		-	-	-	-	-	-	Ank_2,TPR_8,TPR_8	-	-
5M_gene8287.t1	BAF25207.1	Os09g0442800	4.8e-107	78	C:GO:0016021	C:integral component of membrane	-	-	zf-C3HC4_3	-	-
5M_gene8286.t1	XP_020160489.1	CBS domain-containing protein CBSCBSPB5-like	1.3e-268	89.29	C:GO:0016021	C:integral component of membrane	-	-	-	-	-
5M_gene8285.t1	XP_020176929.1	BTB/POZ and MATH domain-containing protein 2-like	1e-62	77.34	P:GO:0009628; P:GO:0016567	P:response to abiotic stimulus; P:protein ubiquitination	-	-	Syja_N	-	-
5M_gene8284.t1	---NA---		-	-	-	-	-	-	-	-	-
5M_gene8283.t1	XP_020161307.1	probable leucine-rich repeat receptor-like protein kinase At1g35710	2.7e-89	94.97	P:GO:0006468; F:GO:0004672; F:GO:0005524; C:GO:0005886; C:GO:0016021	P:protein phosphorylation; F:protein kinase activity; F:ATP binding; C:plasma membrane; C:integral component of membrane	EC:2.7.1	Transferring phosphorus-containing groups	F-box	-	R gene
5M_gene8282.t1	XP_020148830.1	hepatoma-derived growth factor-related protein 2-like isoform X3	2.9e-168	80.72	-	-	-	-	Cu-oxidase_3,Cu-oxidase,Cu-oxidase_2	-	-
5M_gene8281.t1	---NA---		-	-	-	-	-	-	-	-	-
5M_gene828.t1	XP_020156196.1	putative cyclin-dependent kinase F-2	1.1e-164	92.28	P:GO:0006468; F:GO:0004674; F:GO:0005524	P:protein phosphorylation; F:protein serine/threonine kinase activity; F:ATP binding	EC:2.7.1	Transferring phosphorus-containing groups	JmjC	-	-
5M_gene8279.t1	XP_020151431.1	protein NRT1/ PTR FAMILY 2.111-like	8.1e-27	88.44	P:GO:0055085; F:GO:0022857; C:GO:0016021	P:transmembrane transport; F:transmembrane transporter activity; C:integral component of membrane	EC:7	Translocases	-	-	-
5M_gene8278.t1	XP_020175277.1	long chain acyl-CoA synthetase 4-like	0	89.63	P:GO:0009698; F:GO:0016207; F:GO:0106290	P:phenylpropanoid metabolic process; F:4-coumarate-CoA ligase activity; F:trans-cinnamate-CoA ligase activity	EC:6.2.1.12	4-coumarate--CoA ligase	-	-	-
5M_gene8277.t1	BAJ93348.1	predicted protein	1.3e-72	69.95	-	-	-	-	-	-	-
5M_gene8276.t1	XP_020150556.1	probable transcription factor RL9	4.5e-228	84.36	P:GO:0006355; P:GO:0009944; P:GO:0009956; P:GO:0010051; P:GO:0010158; P:GO:0048481; P:GO:1905392; F:GO:0000976; C:GO:0005634	P:regulation of transcription, DNA-templated; P:polarity specification of adaxial/abaxial axis; P:radial pattern formation; P:xylem and phloem pattern formation; P:abaxial cell fate specification; P:plant ovule development; P:plant organ morphogenesis; F:transcription cis-regulatory region binding; C:nucleus	-	-	BTB,BACK	G2-like	-
5M_gene8273.t1	KAE8809857.1	putative Myb family transcription factor	3.5e-161	84.47	P:GO:0006355; F:GO:0003677; F:GO:0003700; C:GO:0005634	P:regulation of transcription, DNA-templated; F:DNA binding; F:DNA-binding transcription factor activity; C:nucleus	-	-	-	G2-like	-
5M_gene8272.t1	---NA---		-	-	-	-	-	-	-	-	-
5M_gene8271.t1	KAE8782151.1	Transposon protein, putative, Mariner sub-class	1.9e-18	58.47	-	-	-	-	F-box	-	-
5M_gene827.t1	XP_020156191.1	probable glucan 1,3-beta-glucosidase A	2.3e-289	97.69	P:GO:0005975; P:GO:0007015; F:GO:0016985; F:GO:0051015	P:carbohydrate metabolic process; P:actin filament organization; F:mannan endo-1,4-beta-mannosidase activity; F:actin filament binding	EC:3.2.1.25; EC:3.2.1.78	Beta-mannosidase; Mannan endo-1,4-beta-mannosidase	-	-	-
5M_gene8267.t1	BAJ87135.1	predicted protein	5.2e-51	82.05	-	-	-	-	-	-	-
5M_gene8266.t1	BAJ89491.1	predicted protein	6.5e-50	94.37	-	-	-	-	Glyco_hydro_38N,Glyco_hydro_38C	-	-
5M_gene8265.t1	XP_020159268.1	pentatricopeptide repeat-containing protein At4g18520	0	91.25	P:GO:0008380; P:GO:1900865; F:GO:0003729; C:GO:0009507	P:RNA splicing; P:chloroplast RNA modification; F:mRNA binding; C:chloroplast	-	-	Dev_Cell_Death	-	-
5M_gene8264.t1	XP_020168188.1	plant UBX domain-containing protein 13-like	2.6e-259	89.9	-	-	-	-	Pkinase	-	-
5M_gene8262.t1	EMS64396.1	Histone lysine demethylase PHF8	6.5e-192	98.18	P:GO:0032259; F:GO:0008168; F:GO:0046872	P:methylation; F:methyltransferase activity; F:metal ion binding	EC:2.1.1	Transferring one-carbon groups	-	-	-
5M_gene826.t1	KAF7086870.1	hypothetical protein CFC21_090126	1.1e-24	69.03	-	-	-	-	-	-	-
5M_gene8258.t1	XP_003572201.1	BTB/POZ domain-containing protein POB1	9.9e-56	71.16	P:GO:0009628	P:response to abiotic stimulus	-	-	-	-	-
5M_gene8257.t1	XP_020156281.1	E3 ubiquitin protein ligase DRIP2-like	1.7e-93	97.17	P:GO:0016567; F:GO:0004842; F:GO:0046872	P:protein ubiquitination; F:ubiquitin-protein transferase activity; F:metal ion binding	EC:2	Transferases	-	-	-
5M_gene8255.t1	XP_020159838.1	probable cinnamyl alcohol dehydrogenase 8D	2.3e-217	93.76	F:GO:0008270; F:GO:0016491	F:zinc ion binding; F:oxidoreductase activity	EC:1	Oxidoreductases	HMA	-	-
5M_gene8254.t1	XP_020179772.1	protein WRKY1-like	2.7e-150	86.77	P:GO:0006355; P:GO:0050896; F:GO:0003700; F:GO:0043565; C:GO:0005634	P:regulation of transcription, DNA-templated; P:response to stimulus; F:DNA-binding transcription factor activity; F:sequence-specific DNA binding; C:nucleus	-	-	-	-	-
5M_gene8253.t1	EMS61534.1	Protein argonaute 18	9.8e-26	83.98	P:GO:0031047; P:GO:0048856; F:GO:0003676	P:gene silencing by RNA; P:anatomical structure development; F:nucleic acid binding	-	-	-	-	-
5M_gene8252.t1	XP_020179243.1	protein SDA1 homolog	1.1e-232	99.02	P:GO:0000055; P:GO:0015031; P:GO:0030036; P:GO:0042273; C:GO:0005730	P:ribosomal large subunit export from nucleus; P:protein transport; P:actin cytoskeleton organization; P:ribosomal large subunit biogenesis; C:nucleolus	-	-	-	-	-
5M_gene8251.t1	ABA96964.2	retrotransposon protein, putative, LINE subclass	2.3e-30	71.46	F:GO:0003824	F:catalytic activity	-	-	LisH,WD40,WD40,WD40,WD40	-	-
5M_gene825.t1	KAE8797189.1	hypothetical protein D1007_27748	1.5e-20	66.63	-	-	-	-	DUF1618	-	-
5M_gene8249.t1	XP_020169091.1	uncharacterized protein LOC109754587	1.2e-14	93.21	-	-	-	-	-	-	-
5M_gene8247.t1	XP_020167802.1	enolase 1, chloroplastic	2e-250	92.59	P:GO:0006096; F:GO:0000287; F:GO:0004634; C:GO:0000015	P:glycolytic process; F:magnesium ion binding; F:phosphopyruvate hydratase activity; C:phosphopyruvate hydratase complex	EC:4.2.1.11	Phosphopyruvate hydratase	5_nucleotid,5_nucleotid	-	-
5M_gene8246.t1	XP_020163718.1	NDR1/HIN1-like protein 13	8.8e-122	84.4	C:GO:0016021	C:integral component of membrane	-	-	Filamin,Filamin	-	-
5M_gene8243.t1	XP_020167105.1	huntingtin-interacting protein K	1.8e-44	95.73	P:GO:0043066; P:GO:0050821; C:GO:0110165	P:negative regulation of apoptotic process; P:protein stabilization; C:cellular anatomical entity	-	-	zf-RING_2	-	-
5M_gene8242.t1	XP_020150751.1	60S ribosomal protein L7-2-like	3.1e-125	96.69	P:GO:0000463; F:GO:0003723; F:GO:0003735; C:GO:0022625	P:maturation of LSU-rRNA from tricistronic rRNA transcript (SSU-rRNA, 5.8S rRNA, LSU-rRNA); F:RNA binding; F:structural constituent of ribosome; C:cytosolic large ribosomal subunit	-	-	-	-	-
5M_gene8241.t1	BAK02905.1	predicted protein	1.5e-73	80.02	C:GO:0016021	C:integral component of membrane	-	-	FAD_binding_5,CO_deh_flav_C,Ald_Xan_dh_C,Ald_Xan_dh_C2	-	-
5M_gene8240.t1	---NA---		-	-	-	-	-	-	-	-	-
5M_gene824.t1	BAJ88821.1	predicted protein	1.6e-45	77.65	-	-	-	-	-	-	-
5M_gene8238.t1	---NA---		-	-	-	-	-	-	-	-	-
5M_gene8236.t1	BAJ90085.1	predicted protein	6.8e-271	74.64	C:GO:0019028	C:viral capsid	-	-	-	-	-
5M_gene8235.t1	XP_020188420.1	PP2A regulatory subunit TAP46	8.9e-185	79.83	P:GO:0009966; P:GO:0035303; P:GO:0048522; F:GO:0051721; C:GO:0005829	P:regulation of signal transduction; P:regulation of dephosphorylation; P:positive regulation of cellular process; F:protein phosphatase 2A binding; C:cytosol	-	-	-	-	-
5M_gene8234.t1	BAK07877.1	predicted protein	3.6e-104	75.25	-	-	-	-	zf-RING_2	-	-
5M_gene8233.t1	XP_020193832.1	mavicyanin-like	6.2e-84	93.81	P:GO:0022900; F:GO:0009055	P:electron transport chain; F:electron transfer activity	EC:1	Oxidoreductases	LOR	-	-
5M_gene8232.t1	BAJ87555.1	predicted protein	3.3e-172	98.98	-	-	-	-	F-box-like	-	-
5M_gene8231.t1	KAE8667190.1	Histone H4	1.2e-28	82.94	P:GO:0009987; F:GO:0003677; F:GO:0046982; C:GO:0000786; C:GO:0005654; C:GO:0016020	P:cellular process; F:DNA binding; F:protein heterodimerization activity; C:nucleosome; C:nucleoplasm; C:membrane	-	-	F-box-like	-	-
5M_gene8230.t1	KAF6989603.1	hypothetical protein CFC21_006921	1.5e-91	87.82	-	-	-	-	Thaumatin	-	-
5M_gene823.t1	XP_020178264.1	putative RNA-binding protein Luc7-like 2	4.4e-122	87.18	P:GO:0006376; F:GO:0003729; C:GO:0005685	P:mRNA splice site selection; F:mRNA binding; C:U1 snRNP	-	-	TRAPP	-	-
5M_gene8229.t1	KAF7110290.1	hypothetical protein CFC21_110424	2.1e-29	77.46	-	-	-	-	NAD_binding_8,Amino_oxidase	-	-
5M_gene8228.t1	KAE8784500.1	hypothetical protein D1007_41943	3.2e-41	91.75	-	-	-	-	Patatin	-	-
5M_gene8227.t1	XP_020182053.1	probable ubiquitin-like-specific protease 2B	0	83.37	P:GO:0006508; F:GO:0008234	P:proteolysis; F:cysteine-type peptidase activity	EC:3.4	Acting on peptide bonds (peptidases)	-	-	-
5M_gene8226.t1	XP_020178725.1	inositol-tetrakisphosphate 1-kinase 6	0	72.73	P:GO:0016310; P:GO:0019751; F:GO:0043167; F:GO:0051766	P:phosphorylation; P:polyol metabolic process; F:ion binding; F:inositol trisphosphate kinase activity	EC:2.7.1	Transferring phosphorus-containing groups	-	-	-
5M_gene8223.t1	XP_020200196.1	putative F-box protein At4g21240	1.4e-233	63.89	-	-	-	-	-	-	-
5M_gene8222.t1	XP_020200196.1	putative F-box protein At4g21240	1.7e-148	58.85	-	-	-	-	-	-	-
5M_gene8221.t1	XP_020182223.1	leucine-rich repeat extensin-like protein 6	2.4e-158	91.64	-	-	-	-	DUF588	-	R gene
5M_gene8220.t1	XP_020165208.1	gamma-glutamyl peptidase 3-like	4e-119	84.13	-	-	-	-	-	-	-
5M_gene822.t1	XP_020178276.1	30S ribosomal protein S6 alpha, chloroplastic	2.8e-97	88.74	P:GO:0006412; F:GO:0003735; F:GO:0070181; C:GO:0005737; C:GO:0005840	P:translation; F:structural constituent of ribosome; F:small ribosomal subunit rRNA binding; C:cytoplasm; C:ribosome	-	-	Myb_DNA-binding	-	-
5M_gene8218.t1	BAJ92296.1	predicted protein	7e-111	98.95	-	-	-	-	-	-	-
5M_gene8217.t1	KAF7070892.1	hypothetical protein CFC21_076332	1.5e-27	82.15	-	-	-	-	DUF4283,zf-CCHC_4,zf-RVT	-	-
5M_gene8216.t1	---NA---		-	-	-	-	-	-	-	-	-
5M_gene8214.t1	KAE8779614.1	Wall-associated receptor kinase 4	1.8e-119	72.56	P:GO:0006468; F:GO:0004672; F:GO:0005509; F:GO:0005524; F:GO:0030247; C:GO:0016021	P:protein phosphorylation; F:protein kinase activity; F:calcium ion binding; F:ATP binding; F:polysaccharide binding; C:integral component of membrane	EC:2.7.1	Transferring phosphorus-containing groups	F-box	-	-
5M_gene8213.t1	---NA---		-	-	-	-	-	-	-	-	-
5M_gene8212.t1	---NA---		-	-	-	-	-	-	tRNA-synt_1,tRNA-synt_1,Anticodon_1	-	-
5M_gene8211.t1	VAI19133.1	unnamed protein product	2.3e-240	98.46	-	-	-	-	PP2C	-	-
5M_gene8210.t1	KAE8792832.1	Bifunctional dihydroflavonol 4-reductase/flavanone 4-reductase	9.6e-286	86.14	P:GO:0080110; F:GO:0003824	P:sporopollenin biosynthetic process; F:catalytic activity	-	-	-	-	-
5M_gene8208.t1	XP_020173539.1	zinc finger protein 598-like	0	83.82	P:GO:0016567; P:GO:0072344; F:GO:0046872; F:GO:0061630	P:protein ubiquitination; P:rescue of stalled ribosome; F:metal ion binding; F:ubiquitin protein ligase activity	EC:2	Transferases	Cupin_1,Cupin_1	-	-
5M_gene8204.t1	P38076.1	RecName: Full=Cysteine synthase; AltName: Full=CSase A; AltName: Full=O-acetylserine (thiol)-lyase; Short=OAS-TL A; AltName: Full=O-acetylserine sulfhydrylase	1.4e-175	98.63	P:GO:0006535; F:GO:0004124; F:GO:0016829; C:GO:0005737	P:cysteine biosynthetic process from serine; F:cysteine synthase activity; F:lyase activity; C:cytoplasm	EC:2.5.1.47; EC:4	Cysteine synthase; Lyases	DUF1713	-	-
5M_gene8203.t1	EMS48940.1	putative WRKY transcription factor 11	5.4e-81	75.35	P:GO:0006355; P:GO:0050896; F:GO:0003700; F:GO:0043565; C:GO:0005634	P:regulation of transcription, DNA-templated; P:response to stimulus; F:DNA-binding transcription factor activity; F:sequence-specific DNA binding; C:nucleus	-	-	ABC_tran	-	-
5M_gene8200.t1	KAE8809754.1	26S protease regulatory subunit 8-like protein A	1.8e-103	86.56	P:GO:0043161; P:GO:1901800; F:GO:0005524; F:GO:0016887; F:GO:0036402; C:GO:0005634; C:GO:0005737; C:GO:0008540; C:GO:0016021	P:proteasome-mediated ubiquitin-dependent protein catabolic process; P:positive regulation of proteasomal protein catabolic process; F:ATP binding; F:ATP hydrolysis activity; F:proteasome-activating activity; C:nucleus; C:cytoplasm; C:proteasome regulatory particle, base subcomplex; C:integral component of membrane	EC:3.6.1; EC:5.6.1.5	Acting on acid anhydrides; Proteasome ATPase	Alliinase_C	-	-
5M_gene820.t1	QAA00265.1	dense and erect panicle 1	2.3e-15	100	-	-	-	-	ANF_receptor,SBP_bac_3,Lig_chan	-	-
5M_gene8199.t1	XP_020148812.1	IAA-amino acid hydrolase ILR1-like 4	1.3e-210	90.95	P:GO:0009850; F:GO:0010179	P:auxin metabolic process; F:IAA-Ala conjugate hydrolase activity	EC:3.5	Acting on carbon-nitrogen bonds, other than peptide bonds	DUF829,DUF829	-	-
5M_gene8198.t1	BAK04655.1	predicted protein	1.2e-117	92.62	P:GO:0098542; C:GO:0016021	P:defense response to other organism; C:integral component of membrane	-	-	ENT,LBR_tudor	-	-
5M_gene8197.t1	KAE8809183.1	harpin-induced protein	2.4e-107	85.88	P:GO:0098542; C:GO:0016021	P:defense response to other organism; C:integral component of membrane	-	-	-	-	-
5M_gene8196.t1	XP_020157732.1	non-structural maintenance of chromosomes element 1 homolog	2.6e-164	94.07	P:GO:0006302; P:GO:0006310; F:GO:0016740; F:GO:0046872; C:GO:0005634; C:GO:0030915	P:double-strand break repair; P:DNA recombination; F:transferase activity; F:metal ion binding; C:nucleus; C:Smc5-Smc6 complex	EC:2	Transferases	-	-	-
5M_gene8194.t1	XP_020168537.1	hydrophobic protein OSR8-like	3.7e-19	45.38	C:GO:0016020; C:GO:0016021	C:membrane; C:integral component of membrane	-	-	-	-	-
5M_gene8193.t1	XP_020158923.1	putative disease resistance RPP13-like protein 3 isoform X1	8.4e-167	66.9	P:GO:0006952; F:GO:0005524; F:GO:0043531	P:defense response; F:ATP binding; F:ADP binding	-	-	FMO-like	-	-
5M_gene8192.t1	XP_020158932.1	ruBisCO large subunit-binding protein subunit alpha	1.6e-286	92.83	P:GO:0042026; F:GO:0005524; F:GO:0016887; C:GO:0005737	P:protein refolding; F:ATP binding; F:ATP hydrolysis activity; C:cytoplasm	EC:3.6.1	Acting on acid anhydrides	FMO-like	-	-
5M_gene8190.t1	EMS54833.1	Paired amphipathic helix protein Sin3a	1.6e-85	52.74	P:GO:0006355; P:GO:0045892; F:GO:0003714; C:GO:0005634	P:regulation of transcription, DNA-templated; P:negative regulation of transcription, DNA-templated; F:transcription corepressor activity; C:nucleus	-	-	-	-	-
5M_gene8188.t1	XP_020180620.1	putative disease resistance RPP13-like protein 3	4.6e-93	60.4	F:GO:0032559; F:GO:0043168	F:adenyl ribonucleotide binding; F:anion binding	-	-	PRA1	-	-
5M_gene8186.t1	---NA---		-	-	-	-	-	-	-	-	-
5M_gene8185.t1	KAF7075776.1	hypothetical protein CFC21_080527	4.9e-25	76.04	-	-	-	-	-	-	-
5M_gene8184.t1	---NA---		-	-	-	-	-	-	Bromodomain	-	-
5M_gene8183.t1	XP_020169087.1	cell number regulator 10-like	1.2e-90	94.19	-	-	-	-	-	-	-
5M_gene8182.t1	---NA---		-	-	-	-	-	-	-	-	-
5M_gene8181.t1	BAK03684.1	predicted protein	1.2e-97	85.04	P:GO:0043086; F:GO:0004857	P:negative regulation of catalytic activity; F:enzyme inhibitor activity	-	-	-	-	-
5M_gene8180.t1	XP_020195249.1	WUSCHEL-related homeobox 3-like	1.3e-85	90.79	P:GO:0006355; P:GO:0099402; F:GO:0003677; F:GO:0003700; C:GO:0005634	P:regulation of transcription, DNA-templated; P:plant organ development; F:DNA binding; F:DNA-binding transcription factor activity; C:nucleus	-	-	-	WOX	-
5M_gene8178.t1	XP_020196514.1	phosphoglycolate phosphatase 2-like	1.4e-62	98.44	P:GO:0016311; F:GO:0016791	P:dephosphorylation; F:phosphatase activity	EC:3.1.3	Acting on ester bonds	-	-	-
5M_gene8177.t1	---NA---		-	-	-	-	-	-	Peptidase_M20,M20_dimer	-	-
5M_gene8176.t1	XP_020153938.1	AAA-ATPase At3g28610-like	1e-231	72.79	F:GO:0000166; F:GO:0005524; F:GO:0016887; C:GO:0016020; C:GO:0016021	F:nucleotide binding; F:ATP binding; F:ATP hydrolysis activity; C:membrane; C:integral component of membrane	-	-	Glyco_hydro_1	-	-
5M_gene8175.t1	ABU63755.1	salt response protein	1.8e-103	87.45	-	-	-	-	-	-	-
5M_gene8174.t1	KAE8784480.1	protein RRNAD1	9.8e-266	85.33	-	-	-	-	-	-	-
5M_gene8173.t1	AET10459.1	NAC transcription factor 6B	7.9e-79	97.2	P:GO:0006355; F:GO:0003677; C:GO:0005634	P:regulation of transcription, DNA-templated; F:DNA binding; C:nucleus	-	-	DPBB_1,Expansin_C	-	-
5M_gene8172.t1	XP_020198647.1	CASP-like protein 1B1	7.9e-51	95.6	F:GO:0051539; C:GO:0005886; C:GO:0016021	F:4 iron, 4 sulfur cluster binding; C:plasma membrane; C:integral component of membrane	-	-	DEAD,DEAD,Helicase_C	-	-
5M_gene8171.t1	XP_020166056.1	probable polygalacturonase	1.8e-242	92.24	P:GO:0005975; F:GO:0004650	P:carbohydrate metabolic process; F:polygalacturonase activity	EC:3.2.1.15	Endo-polygalacturonase	Rx_N	-	-
5M_gene8170.t1	XP_020179771.1	premnaspirodiene oxygenase-like	1.7e-282	95.32	F:GO:0004497; F:GO:0005506; F:GO:0016705; F:GO:0020037; C:GO:0016021	F:monooxygenase activity; F:iron ion binding; F:oxidoreductase activity, acting on paired donors, with incorporation or reduction of molecular oxygen; F:heme binding; C:integral component of membrane	EC:1.14	Acting on paired donors, with incorporation or reduction of molecular oxygen. The oxygen incorporated need not be derived from O(2)	B3	-	-
5M_gene817.t1	CDM83101.1	unnamed protein product	3.9e-13	57.04	F:GO:0003676; F:GO:0008270	F:nucleic acid binding; F:zinc ion binding	-	-	PTR2	-	-
5M_gene8169.t1	EMS47751.1	Indole-3-glycerol phosphate lyase, chloroplastic	2.7e-161	91	P:GO:0000162; F:GO:0004834	P:tryptophan biosynthetic process; F:tryptophan synthase activity	EC:4.2.1.20	Tryptophan synthase	B3	-	-
5M_gene8168.t1	EMS47749.1	Endo-1,4-beta-xylanase C	1.6e-304	92.76	P:GO:0045493; F:GO:0031176; C:GO:0110165	P:xylan catabolic process; F:endo-1,4-beta-xylanase activity; C:cellular anatomical entity	EC:3.2.1.8	Endo-1,4-beta-xylanase	-	-	-
5M_gene8167.t1	KAF7073099.1	hypothetical protein CFC21_078144	1.3e-34	84.36	-	-	-	-	Ank_2,Ank_2	-	-
5M_gene8165.t1	EMS52688.1	Ankyrin repeat domain-containing protein 2	4.3e-123	99.2	-	-	-	-	-	-	-
5M_gene8163.t1	VAI14276.1	unnamed protein product	5e-265	98.78	P:GO:0051321	P:meiotic cell cycle	-	-	GST_N,GST_C	-	-
5M_gene8161.t1	BAJ87626.1	predicted protein	3.3e-175	88.86	-	-	-	-	4HBT	-	-
5M_gene8159.t1	XP_020177239.1	glucosamine 6-phosphate N-acetyltransferase 1-like	1.1e-80	93.02	P:GO:0006045; P:GO:0006048; P:GO:0048364; F:GO:0004343; F:GO:0048029; C:GO:0005789; C:GO:0005793; C:GO:0005794	P:N-acetylglucosamine biosynthetic process; P:UDP-N-acetylglucosamine biosynthetic process; P:root development; F:glucosamine 6-phosphate N-acetyltransferase activity; F:monosaccharide binding; C:endoplasmic reticulum membrane; C:endoplasmic reticulum-Golgi intermediate compartment; C:Golgi apparatus	EC:2.3.1.4	Glucosamine-phosphate N-acetyltransferase	BACK	-	-
5M_gene8157.t1	XP_020177712.1	ruBisCO large subunit-binding protein subunit alpha isoform X1	2.1e-304	94.63	P:GO:0042026; F:GO:0005524; F:GO:0016887; C:GO:0005737	P:protein refolding; F:ATP binding; F:ATP hydrolysis activity; C:cytoplasm	EC:3.6.1	Acting on acid anhydrides	TPR_11,TPR_1	-	-
5M_gene8156.t1	XP_020166976.1	NAC domain-containing protein 77-like	2e-121	79.38	P:GO:0006355; F:GO:0003677; C:GO:0005634	P:regulation of transcription, DNA-templated; F:DNA binding; C:nucleus	-	-	-	-	-
5M_gene8155.t1	BAJ93507.1	predicted protein	1.5e-166	95.22	C:GO:0016021	C:integral component of membrane	-	-	Pep3_Vps18,Clathrin	-	-
5M_gene8153.t1	XP_020168591.1	sucrose transport protein SUT5-like	1e-268	96.82	C:GO:0016021	C:integral component of membrane	-	-	Chloroa_b-bind	-	-
5M_gene8150.t1	XP_020183180.1	TBC1 domain family member 15-like	5e-227	80.69	-	-	-	-	Peptidase_S26	-	-
5M_gene815.t1	VAH97519.1	unnamed protein product	6.3e-233	85.08	-	-	-	-	LRR_8	-	-
5M_gene8149.t1	KAE8798607.1	exocyst complex component 5	1.4e-81	85.31	P:GO:0006887; P:GO:0006893; P:GO:0015031; P:GO:0060321; C:GO:0000145; C:GO:0005829; C:GO:0005886; C:GO:0009506; C:GO:0070062	P:exocytosis; P:Golgi to plasma membrane transport; P:protein transport; P:acceptance of pollen; C:exocyst; C:cytosol; C:plasma membrane; C:plasmodesma; C:extracellular exosome	-	-	-	-	-
5M_gene8146.t1	XP_020175044.1	NADPH oxidase activator-like	3.4e-61	75.36	-	-	-	-	O-FucT	-	-
5M_gene8145.t1	XP_020149069.1	kinesin-like protein KIN-12G isoform X1	0	96.12	P:GO:0007018; P:GO:1901673; F:GO:0003777; F:GO:0005524; F:GO:0008017; C:GO:0005874	P:microtubule-based movement; P:regulation of mitotic spindle assembly; F:microtubule motor activity; F:ATP binding; F:microtubule binding; C:microtubule	-	-	Peptidase_M18	-	-
5M_gene8143.t1	EMS67485.1	GPI inositol-deacylase	5.6e-114	87.56	F:GO:0016788; C:GO:0016021	F:hydrolase activity, acting on ester bonds; C:integral component of membrane	EC:3.1	Acting on ester bonds	-	-	-
5M_gene8142.t1	BAJ85205.1	predicted protein	3.9e-113	88.81	C:GO:0016020; C:GO:0016021	C:membrane; C:integral component of membrane	-	-	-	-	-
5M_gene8141.t1	XP_020168283.1	LIM domain-containing protein WLIM1	2.3e-112	96.41	P:GO:0051017; F:GO:0046872; F:GO:0051015; C:GO:0005886; C:GO:0015629	P:actin filament bundle assembly; F:metal ion binding; F:actin filament binding; C:plasma membrane; C:actin cytoskeleton	-	-	PEPcase,UQ_con	-	-
5M_gene814.t1	KAE8817107.1	hypothetical protein D1007_05312	1.6e-130	68.55	-	-	-	-	-	-	-
5M_gene8139.t1	XP_020156620.1	probable E3 ubiquitin ligase SUD1	6.8e-153	82.83	F:GO:0008270; C:GO:0016021	F:zinc ion binding; C:integral component of membrane	-	-	FAD_binding_2,Succ_DH_flav_C	-	-
5M_gene8138.t1	XP_020156626.1	ocs element-binding factor 1-like	1.8e-55	77.18	P:GO:0045893; F:GO:0000976; F:GO:0003700; C:GO:0005634	P:positive regulation of transcription, DNA-templated; F:transcription cis-regulatory region binding; F:DNA-binding transcription factor activity; C:nucleus	-	-	-	bZIP	-
5M_gene8137.t1	XP_020172361.1	AP-5 complex subunit mu	1.5e-262	82.64	P:GO:0006886; P:GO:0016192; C:GO:0030131	P:intracellular protein transport; P:vesicle-mediated transport; C:clathrin adaptor complex	-	-	DAGAT	-	-
5M_gene8133.t1	---NA---		-	-	-	-	-	-	RRM_8	-	-
5M_gene8132.t1	AAX08107.1	cinnamoyl-CoA reductase	1.8e-179	90.33	F:GO:0016616; F:GO:0016621	F:oxidoreductase activity, acting on the CH-OH group of donors, NAD or NADP as acceptor; F:cinnamoyl-CoA reductase activity	EC:1.2.1.44; EC:1.1.1	Cinnamoyl-CoA reductase; Acting on the CH-OH group of donors	SSB	-	-
5M_gene8130.t1	XP_020174672.1	probable methylenetetrahydrofolate reductase	3.9e-285	79.39	P:GO:0009086; P:GO:0035999; F:GO:0071949; F:GO:0106312; F:GO:0106313; C:GO:0005829	P:methionine biosynthetic process; P:tetrahydrofolate interconversion; F:FAD binding; F:methylenetetrahydrofolate reductase NADH activity; F:methylenetetrahydrofolate reductase NADPH activity; C:cytosol	EC:1.5.1.20	Methylenetetrahydrofolate reductase (NAD(P)H)	-	-	-
5M_gene8129.t1	KAE8779507.1	patatin-like protein 2	7e-41	84.98	-	-	-	-	-	-	-
5M_gene8127.t1	XP_020189286.1	putative F-box/LRR-repeat protein 23	1.8e-49	69.78	-	-	-	-	Lung_7-TM_R	-	-
5M_gene8126.t1	XP_020189286.1	putative F-box/LRR-repeat protein 23	2.8e-105	79.7	-	-	-	-	Exo70	-	-
5M_gene8125.t1	XP_020189302.1	putative serpin-Z12	1.6e-97	85.75	P:GO:0010951; F:GO:0004867; C:GO:0005615	P:negative regulation of endopeptidase activity; F:serine-type endopeptidase inhibitor activity; C:extracellular space	-	-	NAM-associated	-	-
5M_gene8124.t1	---NA---		-	-	-	-	-	-	-	-	-
5M_gene8122.t1	XP_020162562.1	gamma-tubulin complex component 5-like	0	62.77	P:GO:0000226; P:GO:0007049; C:GO:0005815	P:microtubule cytoskeleton organization; P:cell cycle; C:microtubule organizing center	-	-	-	-	-
5M_gene8120.t1	---NA---		-	-	-	-	-	-	DUF538	-	-
5M_gene812.t1	XP_020186746.1	transcription factor MYB36-like	5.6e-145	71.86	F:GO:0003677	F:DNA binding	-	-	HATPase_c_3	MYB_related	-
5M_gene8119.t1	XP_020192723.1	alpha,alpha-trehalose-phosphate synthase [UDP-forming] 6-like	0	92.83	P:GO:0005992; F:GO:0003824	P:trehalose biosynthetic process; F:catalytic activity	-	-	-	-	-
5M_gene8116.t1	XP_020171949.1	protein FAF-like, chloroplastic	1.7e-151	79.92	-	-	-	-	Pex14_N	-	-
5M_gene8115.t1	XP_020198653.1	F-box protein SKIP23-like	1.1e-92	66.07	-	-	-	-	DUF2828	-	-
5M_gene8114.t1	VAH97450.1	unnamed protein product	4.1e-223	72.58	-	-	-	-	-	-	-
5M_gene8112.t1	XP_020198431.1	zinc finger protein ZAT4-like	6.5e-44	76.78	-	-	-	-	-	C2H2	-
5M_gene8111.t1	XP_020176858.1	putative disease resistance protein RGA3	1.9e-76	69.31	P:GO:0006952; F:GO:0043531; C:GO:0016020; C:GO:0016021	P:defense response; F:ADP binding; C:membrane; C:integral component of membrane	-	-	-	-	-
5M_gene8110.t1	KAF7073265.1	hypothetical protein CFC21_078291	4.5e-136	76.4	C:GO:0016020	C:membrane	-	-	-	-	-
5M_gene811.t1	XP_020186761.1	glutamate receptor 2.7-like	0	88.68	P:GO:0034220; P:GO:0035235; F:GO:0004970; C:GO:0005886; C:GO:0016021; C:GO:0030054	P:ion transmembrane transport; P:ionotropic glutamate receptor signaling pathway; F:ionotropic glutamate receptor activity; C:plasma membrane; C:integral component of membrane; C:cell junction	EC:7	Translocases	-	-	-
5M_gene8109.t1	---NA---		-	-	-	-	-	-	AUX_IAA	-	-
5M_gene8108.t1	XP_020181876.1	photosystem I reaction center subunit IV, chloroplastic	2.1e-65	88.85	P:GO:0015979; C:GO:0009535; C:GO:0009538	P:photosynthesis; C:chloroplast thylakoid membrane; C:photosystem I reaction center	-	-	-	-	-
5M_gene8106.t1	XP_020167957.1	uncharacterized protein LOC109753470	1.2e-40	73.46	-	-	-	-	LOR	-	-
5M_gene8105.t1	XP_020165792.1	mitochondrial uncoupling protein 5-like	7.7e-166	93.91	P:GO:0006839; P:GO:0015709; P:GO:0035435; P:GO:0071422; P:GO:0071423; P:GO:1902356; P:GO:1902358; F:GO:0015116; F:GO:0015117; F:GO:0015131; F:GO:0015140; F:GO:0015141; F:GO:0015297; C:GO:0016021; C:GO:0031966	P:mitochondrial transport; P:thiosulfate transport; P:phosphate ion transmembrane transport; P:succinate transmembrane transport; P:malate transmembrane transport; P:oxaloacetate(2-) transmembrane transport; P:sulfate transmembrane transport; F:sulfate transmembrane transporter activity; F:thiosulfate transmembrane transporter activity; F:oxaloacetate transmembrane transporter activity; F:malate …	EC:7	Translocases	zf-RING_2	-	-
5M_gene8103.t1	EMS54266.1	V-type proton ATPase 16 kDa proteolipid subunit	1e-73	99.88	P:GO:1902600; F:GO:0015078; C:GO:0005774; C:GO:0016021; C:GO:0033179	P:proton transmembrane transport; F:proton transmembrane transporter activity; C:vacuolar membrane; C:integral component of membrane; C:proton-transporting V-type ATPase, V0 domain	EC:7	Translocases	peroxidase	-	-
5M_gene8102.t1	---NA---		-	-	-	-	-	-	-	-	-
5M_gene8101.t1	---NA---		-	-	-	-	-	-	SRP68	-	-
5M_gene8100.t1	KAE8810044.1	GATA transcription factor 11	2.8e-255	87.39	P:GO:0006355; F:GO:0008270; F:GO:0043565	P:regulation of transcription, DNA-templated; F:zinc ion binding; F:sequence-specific DNA binding	-	-	-	GATA	-
5M_gene810.t1	XP_020186725.1	glutamate receptor 2.7-like	0	87.24	P:GO:0034220; F:GO:0015276; F:GO:0038023; C:GO:0005886; C:GO:0016021	P:ion transmembrane transport; F:ligand-gated ion channel activity; F:signaling receptor activity; C:plasma membrane; C:integral component of membrane	EC:7	Translocases	K_trans,K_trans,K_trans	-	-
5M_gene81.t1	XP_020200658.1	transmembrane emp24 domain-containing protein p24beta3-like	1.2e-114	97.83	P:GO:0006886; P:GO:0006888; P:GO:0007030; C:GO:0005783; C:GO:0005793; C:GO:0005794; C:GO:0016021; C:GO:0030134	P:intracellular protein transport; P:endoplasmic reticulum to Golgi vesicle-mediated transport; P:Golgi organization; C:endoplasmic reticulum; C:endoplasmic reticulum-Golgi intermediate compartment; C:Golgi apparatus; C:integral component of membrane; C:COPII-coated ER to Golgi transport vesicle	-	-	EMP24_GP25L	-	-
5M_gene8098.t1	XP_020180297.1	Fanconi anemia group J protein homolog	0	85.4	P:GO:0006289; P:GO:0032508; P:GO:1990918; F:GO:0003677; F:GO:0003678; F:GO:0005524; F:GO:0016818; C:GO:0005634	P:nucleotide-excision repair; P:DNA duplex unwinding; P:double-strand break repair involved in meiotic recombination; F:DNA binding; F:DNA helicase activity; F:ATP binding; F:hydrolase activity, acting on acid anhydrides, in phosphorus-containing anhydrides; C:nucleus	EC:3.6.1; EC:3.6.4.12	Acting on acid anhydrides; DNA helicase	-	-	-
5M_gene8097.t1	XP_020180293.1	DNA mismatch repair protein MLH3	0	58.72	P:GO:0006298; P:GO:0006974; F:GO:0005524; F:GO:0016887; F:GO:0030983; C:GO:0032300	P:mismatch repair; P:cellular response to DNA damage stimulus; F:ATP binding; F:ATP hydrolysis activity; F:mismatched DNA binding; C:mismatch repair complex	-	-	Metallophos	-	-
5M_gene8096.t1	XP_020180292.1	SRSF protein kinase 1-like	1.8e-234	94.4	P:GO:0000245; P:GO:0006468; P:GO:0035556; P:GO:0050684; F:GO:0004674; F:GO:0005524; C:GO:0005634; C:GO:0005737	P:spliceosomal complex assembly; P:protein phosphorylation; P:intracellular signal transduction; P:regulation of mRNA processing; F:protein serine/threonine kinase activity; F:ATP binding; C:nucleus; C:cytoplasm	EC:2.7.1	Transferring phosphorus-containing groups	-	-	-
5M_gene8095.t1	BAK05699.1	predicted protein	4.3e-58	75.72	-	-	-	-	-	-	-
5M_gene8094.t1	---NA---		-	-	-	-	-	-	-	-	-
5M_gene8093.t1	KAE8777665.1	Elongation factor P	7.2e-15	49.53	-	-	-	-	-	-	-
5M_gene8092.t1	BAJ84824.1	predicted protein	1.7e-92	87.32	-	-	-	-	-	-	-
5M_gene8090.t1	KAF7063863.1	hypothetical protein CFC21_070336	2.1e-97	84.89	-	-	-	-	HSP70	-	-
5M_gene809.t1	XP_020186726.1	glutamate receptor 2.9-like	0	89.62	P:GO:0006508; P:GO:0034220; F:GO:0008236; F:GO:0015276; F:GO:0038023; C:GO:0005886; C:GO:0016021	P:proteolysis; P:ion transmembrane transport; F:serine-type peptidase activity; F:ligand-gated ion channel activity; F:signaling receptor activity; C:plasma membrane; C:integral component of membrane	EC:3.4; EC:7	Acting on peptide bonds (peptidases); Translocases	-	-	-
5M_gene8089.t1	KAE8816132.1	rRNA N-glycosidase	2.5e-20	59.37	P:GO:0006952; P:GO:0017148; P:GO:0035821; F:GO:0016787; F:GO:0030598; F:GO:0090729	P:defense response; P:negative regulation of translation; P:modulation of process of another organism; F:hydrolase activity; F:rRNA N-glycosylase activity; F:toxin activity	-	-	-	-	-
5M_gene8085.t1	XP_020198459.1	cleavage and polyadenylation specificity factor subunit 3-I-like	3.4e-216	96.46	P:GO:0006378; P:GO:0006398; P:GO:0090502; F:GO:0003723; F:GO:0004521; F:GO:0008409; C:GO:0005847	P:mRNA polyadenylation; P:mRNA 3'-end processing by stem-loop binding and cleavage; P:RNA phosphodiester bond hydrolysis, endonucleolytic; F:RNA binding; F:endoribonuclease activity; F:5'-3' exonuclease activity; C:mRNA cleavage and polyadenylation specificity factor complex	EC:3.1	Acting on ester bonds	DUF4094,Galactosyl_T	-	-
5M_gene8084.t1	OEL20205.1	Senescence-specific cysteine protease SAG12	6.8e-192	89.65	P:GO:0051603; F:GO:0004197; C:GO:0005615; C:GO:0005764	P:proteolysis involved in cellular protein catabolic process; F:cysteine-type endopeptidase activity; C:extracellular space; C:lysosome	EC:3.4.22	Acting on peptide bonds (peptidases)	-	-	-
5M_gene8083.t1	XP_020165904.1	ATP-dependent zinc metalloprotease FTSH 4, mitochondrial-like	0	76.59	F:GO:0008233; C:GO:0110165	F:peptidase activity; C:cellular anatomical entity	EC:3.4	Acting on peptide bonds (peptidases)	Calmodulin_bind	-	-
5M_gene8082.t1	KAF7069258.1	hypothetical protein CFC21_074915	1e-51	75.2	-	-	-	-	-	-	-
5M_gene8081.t1	PUZ65253.1	hypothetical protein GQ55_3G208600	5.1e-16	49.28	F:GO:0003676; F:GO:0008270; C:GO:0016020; C:GO:0016021	F:nucleic acid binding; F:zinc ion binding; C:membrane; C:integral component of membrane	-	-	-	-	-
5M_gene8080.t1	ABA95227.1	retrotransposon protein, putative, unclassified	3.1e-52	56.18	P:GO:0009987	P:cellular process	-	-	-	-	-
5M_gene8078.t1	---NA---		-	-	-	-	-	-	zf-RING_2	-	-
5M_gene8077.t1	XP_020193837.1	mavicyanin-like	1.3e-70	86.92	P:GO:0022900; F:GO:0009055	P:electron transport chain; F:electron transfer activity	EC:1	Oxidoreductases	-	-	-
5M_gene8076.t1	KAF7068106.1	hypothetical protein CFC21_073888	7.2e-63	85.86	P:GO:0080155; P:GO:2000008; C:GO:0005576; C:GO:0031982	P:regulation of double fertilization forming a zygote and endosperm; P:regulation of protein localization to cell surface; C:extracellular region; C:vesicle	-	-	ACAS_N,AMP-binding	-	-
5M_gene8075.t1	KAF7032903.1	hypothetical protein CFC21_044035	4.9e-21	66.72	-	-	-	-	GTP_EFTU	-	-
5M_gene8074.t1	XP_020146636.1	mini zinc finger protein 3-like	1.2e-45	95.2	P:GO:0006355; F:GO:0000976; F:GO:0003700; C:GO:0005634	P:regulation of transcription, DNA-templated; F:transcription cis-regulatory region binding; F:DNA-binding transcription factor activity; C:nucleus	-	-	DUF1618	ZF-HD	-
5M_gene8072.t1	KAE8806492.1	Superoxide-generating NADPH oxidase heavy chain subunit B	1.3e-65	62.68	-	-	-	-	zf-RING_2	-	-
5M_gene8070.t1	XP_020148763.1	pectin acetylesterase 6-like	7.1e-82	76.54	P:GO:0071555; F:GO:0016787; C:GO:0005576	P:cell wall organization; F:hydrolase activity; C:extracellular region	EC:3	Hydrolases	DUF4220,DUF594	-	-
5M_gene807.t1	XP_020151431.1	protein NRT1/ PTR FAMILY 2.111-like	0	94.82	P:GO:0055085; F:GO:0022857; C:GO:0016021	P:transmembrane transport; F:transmembrane transporter activity; C:integral component of membrane	EC:7	Translocases	-	-	-
5M_gene8068.t1	---NA---		-	-	-	-	-	-	-	-	-
5M_gene8067.t1	---NA---		-	-	-	-	-	-	NTP_transferase,Hexapep,W2	-	-
5M_gene8065.t1	XP_010227443.3	probable L-type lectin-domain containing receptor kinase S.5	1.2e-305	74.86	P:GO:0006468; F:GO:0004674; F:GO:0005524; C:GO:0016021	P:protein phosphorylation; F:protein serine/threonine kinase activity; F:ATP binding; C:integral component of membrane	EC:2.7.1	Transferring phosphorus-containing groups	-	-	-
5M_gene8064.t1	EMS54218.1	putative WRKY transcription factor 14	2.2e-30	88.74	P:GO:0006355; P:GO:0050896; F:GO:0003700; F:GO:0043565; C:GO:0005634	P:regulation of transcription, DNA-templated; P:response to stimulus; F:DNA-binding transcription factor activity; F:sequence-specific DNA binding; C:nucleus	-	-	GRAM	-	-
5M_gene8062.t1	XP_020198462.1	SKP1-like protein 1B	3.2e-81	91.6	P:GO:0006511; P:GO:0016567; F:GO:0097602	P:ubiquitin-dependent protein catabolic process; P:protein ubiquitination; F:cullin family protein binding	-	-	-	-	-
5M_gene8061.t1	KAF7061758.1	hypothetical protein CFC21_068425	2.4e-128	70.71	-	-	-	-	VPS13_mid_rpt	-	-
5M_gene8060.t1	XP_020193834.1	basic blue protein-like	7.5e-73	94.25	P:GO:0022900; F:GO:0009055	P:electron transport chain; F:electron transfer activity	EC:1	Oxidoreductases	zf-RING_2	-	-
5M_gene806.t1	BAT14208.1	Os11g0519200	1.4e-159	57.77	-	-	-	-	-	-	-
5M_gene8058.t1	CAH10283.1	xylanase inhibitor TL-XI precursor	2.4e-89	78.37	P:GO:0045493; F:GO:0016798	P:xylan catabolic process; F:hydrolase activity, acting on glycosyl bonds	EC:3.2	Glycosylases	-	-	-
5M_gene8057.t1	XP_020178875.1	uncharacterized protein LOC109764477	4.4e-166	74.5	-	-	-	-	-	-	-
5M_gene8056.t1	---NA---		-	-	-	-	-	-	Methyltransf_29,Methyltransf_29	-	-
5M_gene8055.t1	XP_020164830.1	heparanase-like protein 1	1.1e-251	86.19	F:GO:0016798; C:GO:0016020	F:hydrolase activity, acting on glycosyl bonds; C:membrane	EC:3.2	Glycosylases	DEAD,DUF4217	-	-
5M_gene8054.t1	ONM33159.1	putative galacturonosyltransferase 13	2.2e-82	91.24	P:GO:0045489; P:GO:0071555; F:GO:0047262; C:GO:0000139; C:GO:0016021	P:pectin biosynthetic process; P:cell wall organization; F:polygalacturonate 4-alpha-galacturonosyltransferase activity; C:Golgi membrane; C:integral component of membrane	EC:2.4.1.43	Polygalacturonate 4-alpha-galacturonosyltransferase	-	-	-
5M_gene8052.t1	KAF7074929.1	hypothetical protein CFC21_079740	2.3e-207	56.64	-	-	-	-	F-box	-	-
5M_gene8051.t1	XP_020201533.1	pentatricopeptide repeat-containing protein At2g42920, chloroplastic	1.1e-227	91.7	-	-	-	-	-	-	-
5M_gene8050.t1	BAJ87496.1	predicted protein	7.9e-148	97.8	C:GO:0016021	C:integral component of membrane	-	-	Pkinase	-	-
5M_gene8049.t1	AAX49503.1	UDP-D-glucose epimerase 3	1.6e-212	94.77	P:GO:0006012; P:GO:0006364; F:GO:0003723; F:GO:0003978; C:GO:0005829	P:galactose metabolic process; P:rRNA processing; F:RNA binding; F:UDP-glucose 4-epimerase activity; C:cytosol	EC:5.1.3.2	UDP-glucose 4-epimerase	-	-	-
5M_gene8046.t1	KAE8817052.1	pentatricopeptide repeat-containing protein	3.6e-174	76.38	-	-	-	-	-	-	-
5M_gene8044.t1	---NA---		-	-	-	-	-	-	-	-	-
5M_gene8043.t1	O04705.1	RecName: Full=Gibberellin 20 oxidase 1-D; AltName: Full=GA 20-oxidase 1-D; AltName: Full=Gibberellin C-20 oxidase 1-D; AltName: Full=Protein Wga20; AltName: Full=TaGA20ox1-D; Short=Ta20ox1D	3.6e-212	98.81	P:GO:0009416; P:GO:0009686; P:GO:0009826; P:GO:0009908; F:GO:0045544; F:GO:0046872	P:response to light stimulus; P:gibberellin biosynthetic process; P:unidimensional cell growth; P:flower development; F:gibberellin 20-oxidase activity; F:metal ion binding	EC:1.14.11	Acting on paired donors, with incorporation or reduction of molecular oxygen. The oxygen incorporated need not be derived from O(2)	-	-	-
5M_gene8042.t1	XP_020169966.1	protein NRT1/ PTR FAMILY 4.5-like	0	89.81	P:GO:0055085; F:GO:0022857; C:GO:0016021	P:transmembrane transport; F:transmembrane transporter activity; C:integral component of membrane	EC:7	Translocases	-	-	-
5M_gene8041.t1	XP_020169978.1	ammonium transporter 3 member 1-like	4.4e-263	96.09	P:GO:0019740; P:GO:0072488; F:GO:0008519; C:GO:0005887	P:nitrogen utilization; P:ammonium transmembrane transport; F:ammonium transmembrane transporter activity; C:integral component of plasma membrane	EC:7	Translocases	zf-RVT	-	-
5M_gene804.t1	KAE8815276.1	U-box domain-containing protein 4	5.6e-17	79.15	-	-	-	-	GTP_EFTU	-	-
5M_gene8039.t1	KAF7063499.1	hypothetical protein CFC21_070015	9.1e-95	68.51	C:GO:0043231	C:intracellular membrane-bounded organelle	-	-	VID27,VID27	-	-
5M_gene8037.t1	---NA---		-	-	-	-	-	-	zf-C2H2_6	-	-
5M_gene8036.t1	XP_020196159.1	protein Iojap-related, mitochondrial	9.9e-43	94.56	P:GO:0017148; P:GO:0090071; F:GO:0043023	P:negative regulation of translation; P:negative regulation of ribosome biogenesis; F:ribosomal large subunit binding	-	-	-	-	-
5M_gene8035.t1	XP_020200641.1	UDP-glucose flavonoid 3-O-glucosyltransferase 7-like	3.3e-261	93.09	F:GO:0035251	F:UDP-glucosyltransferase activity	EC:2.4.1	Glycosyltransferases	Transferase	-	-
5M_gene8033.t1	XP_020161373.1	non-specific lipid-transfer protein 4.1-like	1.2e-45	94.68	P:GO:0006869; F:GO:0008289; C:GO:0016021	P:lipid transport; F:lipid binding; C:integral component of membrane	-	-	Nodulin-like,MFS_1	-	-
5M_gene8031.t1	XP_020190526.1	uncharacterized protein LOC109776287	1.1e-128	62.23	F:GO:0003676; F:GO:0008270	F:nucleic acid binding; F:zinc ion binding	-	-	-	-	-
5M_gene8030.t1	XP_020147627.1	type I inositol polyphosphate 5-phosphatase 4-like	8.1e-214	84.55	P:GO:0046856; F:GO:0016791	P:phosphatidylinositol dephosphorylation; F:phosphatase activity	EC:3.1.3	Acting on ester bonds	-	-	-
5M_gene803.t1	XP_020148774.1	nucleobase-ascorbate transporter 6-like	1.5e-299	99.02	P:GO:0055085; F:GO:0022857; C:GO:0016021	P:transmembrane transport; F:transmembrane transporter activity; C:integral component of membrane	EC:7	Translocases	NB-ARC	-	-
5M_gene8028.t1	EMS51090.1	Dihydrolipoyllysine-residue acetyltransferase component of pyruvate dehydrogenase complex	5.3e-140	75.19	P:GO:0009903; P:GO:0009904; F:GO:0016740; C:GO:0005829	P:chloroplast avoidance movement; P:chloroplast accumulation movement; F:transferase activity; C:cytosol	EC:2	Transferases	Usp	-	-
5M_gene8026.t1	---NA---		-	-	-	-	-	-	-	-	-
5M_gene8025.t1	XP_020177667.1	NF-kappa-B-activating protein-like	1.1e-134	87.93	P:GO:0010468; F:GO:0003682; C:GO:0005634	P:regulation of gene expression; F:chromatin binding; C:nucleus	-	-	zf-CCHC	-	-
5M_gene8023.t1	XP_020168634.1	probable potassium transporter 17	0	87.34	P:GO:0071805; F:GO:0015079; C:GO:0016021	P:potassium ion transmembrane transport; F:potassium ion transmembrane transporter activity; C:integral component of membrane	EC:7	Translocases	-	-	-
5M_gene8022.t1	KAE8785197.1	replication protein A 70 kDa DNA-binding subunit-like	5.7e-115	58.87	P:GO:0000724; P:GO:0006268; P:GO:0006289; P:GO:0007004; P:GO:0051321; F:GO:0003684; F:GO:0043047; C:GO:0005662	P:double-strand break repair via homologous recombination; P:DNA unwinding involved in DNA replication; P:nucleotide-excision repair; P:telomere maintenance via telomerase; P:meiotic cell cycle; F:damaged DNA binding; F:single-stranded telomeric DNA binding; C:DNA replication factor A complex	-	-	SVIP	-	-
5M_gene8021.t1	XP_020193836.1	basic blue protein-like	4.3e-72	74.18	P:GO:0022900; F:GO:0009055	P:electron transport chain; F:electron transfer activity	-	-	-	-	-
5M_gene8019.t1	AEV91184.1	MYB-related protein	7.1e-122	96.01	P:GO:0006355; F:GO:0003677; F:GO:0003700; C:GO:0005634	P:regulation of transcription, DNA-templated; F:DNA binding; F:DNA-binding transcription factor activity; C:nucleus	-	-	AMP-binding,AMP-binding,AMP-binding_C	G2-like	-
5M_gene8018.t1	XP_020152859.1	mitochondrial metalloendopeptidase OMA1-like	5.8e-166	82.92	-	-	-	-	PAP_fibrillin	-	-
5M_gene8015.t1	---NA---		-	-	-	-	-	-	-	-	-
5M_gene8011.t1	XP_020155324.1	F-box/kelch-repeat protein At3g23880-like	4.3e-136	82.75	-	-	-	-	BTB,BACK	-	-
5M_gene8009.t1	BAK03647.1	predicted protein	8.2e-179	77.56	-	-	-	-	DUF868	-	-
5M_gene8005.t1	KAE8771598.1	eukaryotic translation initiation factor 3 subunit B-like	5.9e-252	66.11	P:GO:0006413; F:GO:0003723; C:GO:0005737; C:GO:0032991	P:translational initiation; F:RNA binding; C:cytoplasm; C:protein-containing complex	-	-	GUB_WAK_bind,PK_Tyr_Ser-Thr,PK_Tyr_Ser-Thr	-	-
5M_gene8004.t1	BAJ89367.1	predicted protein	0	93.04	-	-	-	-	PSK	-	-
5M_gene8002.t1	XP_020196793.1	deoxyhypusine synthase-like	1.3e-68	92.83	P:GO:0008612; P:GO:0009553; F:GO:0034038; C:GO:0005737	P:peptidyl-lysine modification to peptidyl-hypusine; P:embryo sac development; F:deoxyhypusine synthase activity; C:cytoplasm	EC:2.5.1.46	Deoxyhypusine synthase	FBD	-	-
5M_gene8001.t1	KAF7074574.1	hypothetical protein CFC21_079422	4e-215	64.42	-	-	-	-	Histone	-	-
5M_gene800.t1	XP_020169944.1	potassium transporter 23	0	77.36	P:GO:0071805; F:GO:0015079; C:GO:0016021	P:potassium ion transmembrane transport; F:potassium ion transmembrane transporter activity; C:integral component of membrane	EC:7	Translocases	-	-	-
5M_gene80.t1	QEQ56179.1	heat shock transcription factor	4.1e-179	91.27	P:GO:0006355; F:GO:0003700; F:GO:0043565; C:GO:0005634	P:regulation of transcription, DNA-templated; F:DNA-binding transcription factor activity; F:sequence-specific DNA binding; C:nucleus	-	-	HSF_DNA-bind	HSF	-
5M_gene8.t1	XP_020176617.1	UDP-glycosyltransferase 91C1-like	5.7e-274	86.29	F:GO:0008194	F:UDP-glycosyltransferase activity	EC:2.4	Glycosyltransferases	UDPGT	-	-
5M_gene7997.t1	VAI39002.1	unnamed protein product	2.3e-154	65.06	-	-	-	-	-	-	-
5M_gene7996.t1	EMS48485.1	Auxilin-related protein 2	0	87.51	-	-	-	-	-	-	-
5M_gene7993.t1	XP_020159711.1	serine/threonine-protein phosphatase 6 regulatory ankyrin repeat subunit A-like isoform X1	4.3e-216	79.87	C:GO:0016021	C:integral component of membrane	-	-	RAB3GAP2_N	-	-
5M_gene7990.t1	KAE8809164.1	DnaJ domain containing protein	2.4e-97	71.39	C:GO:0005783	C:endoplasmic reticulum	-	-	Peptidase_S10,Peptidase_S10	-	-
5M_gene7984.t1	VAH97516.1	unnamed protein product	1.6e-51	83.27	-	-	-	-	-	-	-
5M_gene7983.t1	ACQ41879.1	pathogenisis-related protein 1.1	2.7e-90	97.87	P:GO:0009607; C:GO:0005615	P:response to biotic stimulus; C:extracellular space	-	-	adh_short,adh_short	-	-
5M_gene7980.t1	XP_020193121.1	dirigent protein 22-like	1.5e-86	95.97	C:GO:0048046	C:apoplast	-	-	DUF4283	-	-
5M_gene798.t1	KAF7019095.1	hypothetical protein CFC21_032307	8e-20	94.35	-	-	-	-	-	-	-
5M_gene7978.t1	BAK05765.1	predicted protein	6.6e-66	86.47	F:GO:0003723; F:GO:0008270; C:GO:0016021	F:RNA binding; F:zinc ion binding; C:integral component of membrane	-	-	-	-	-
5M_gene7977.t1	XP_020148814.1	photosystem II reaction center PSB28 protein, chloroplastic-like	5.4e-94	88.52	P:GO:0015979; C:GO:0009654	P:photosynthesis; C:photosystem II oxygen evolving complex	-	-	-	-	-
5M_gene7975.t1	BAJ84929.1	predicted protein	2e-186	93.18	P:GO:0019243; F:GO:0004462; F:GO:0046872; C:GO:0005737	P:methylglyoxal catabolic process to D-lactate via S-lactoyl-glutathione; F:lactoylglutathione lyase activity; F:metal ion binding; C:cytoplasm	EC:4.4.1.5	Lactoylglutathione lyase	EBP	-	-
5M_gene7974.t1	XP_020175181.1	CRIB domain-containing protein RIC4-like	2.4e-73	82.76	-	-	-	-	HSF_DNA-bind	-	-
5M_gene7973.t1	XP_020195694.1	auxin-induced in root cultures protein 12-like	3.2e-110	94.78	C:GO:0016021	C:integral component of membrane	-	-	Bax1-I	-	-
5M_gene7972.t1	XP_020160446.1	aspartyl protease family protein 2-like	2.2e-238	79.78	-	-	-	-	Bax1-I	-	-
5M_gene7971.t1	XP_020176593.1	BTB/POZ domain-containing protein POB1-like	8e-166	72.32	-	-	-	-	PITH	-	-
5M_gene797.t1	BAT08584.1	Os09g0473600	6.8e-71	93.56	P:GO:0009691; P:GO:0009736	P:cytokinin biosynthetic process; P:cytokinin-activated signaling pathway	-	-	-	-	-
5M_gene7969.t1	EMS63086.1	hypothetical protein TRIUR3_05559	1.1e-29	95.71	P:GO:0009611; P:GO:0010951; F:GO:0004867	P:response to wounding; P:negative regulation of endopeptidase activity; F:serine-type endopeptidase inhibitor activity	-	-	DNA_topoisoIV	-	-
5M_gene7968.t1	BAK01033.1	predicted protein	8.2e-176	92.96	P:GO:0006412; F:GO:0003735; F:GO:0003824; C:GO:0015934	P:translation; F:structural constituent of ribosome; F:catalytic activity; C:large ribosomal subunit	-	-	Pkinase	-	-
5M_gene7967.t1	XP_020189107.1	methylcrotonoyl-CoA carboxylase subunit alpha, mitochondrial isoform X1	0	96.19	F:GO:0005524; F:GO:0016874; F:GO:0046872	F:ATP binding; F:ligase activity; F:metal ion binding	EC:6	Ligases	PTR2	-	-
5M_gene7966.t1	KAF7060664.1	hypothetical protein CFC21_067438	5.3e-172	62.33	C:GO:0016020	C:membrane	-	-	PUA_2,ATP-sulfurylase	-	-
5M_gene7962.t1	KAF7059405.1	hypothetical protein CFC21_066317	1.8e-185	83.59	-	-	-	-	DUF1442	-	-
5M_gene7961.t1	BAJ88117.1	predicted protein	6.1e-49	73.21	-	-	-	-	F-box,DUF295	-	-
5M_gene7960.t1	KAF7056712.1	hypothetical protein CFC21_064092	5.9e-19	80.82	-	-	-	-	-	-	-
5M_gene796.t1	XP_021284763.1	coiled-coil-helix-coiled-coil-helix domain-containing protein 10, mitochondrial-like	3.6e-43	61.97	P:GO:0007005; C:GO:0005634; C:GO:0005739	P:mitochondrion organization; C:nucleus; C:mitochondrion	-	-	-	-	-
5M_gene7959.t1	---NA---		-	-	-	-	-	-	-	-	-
5M_gene7958.t1	EMS58067.1	Wall-associated receptor kinase 5	1.2e-205	62.76	P:GO:0006468; F:GO:0004672; F:GO:0005509; F:GO:0005524; F:GO:0030247; C:GO:0016021	P:protein phosphorylation; F:protein kinase activity; F:calcium ion binding; F:ATP binding; F:polysaccharide binding; C:integral component of membrane	EC:2.7.1	Transferring phosphorus-containing groups	Mlo	-	-
5M_gene7957.t1	XP_020174108.1	wall-associated receptor kinase 2-like isoform X2	2.4e-186	55.46	F:GO:0005488; F:GO:0016740	F:binding; F:transferase activity	EC:2	Transferases	HLH	-	-
5M_gene7952.t1	---NA---		-	-	-	-	-	-	Ank_2,Ank,PGG	-	-
5M_gene7951.t1	KAF7074258.1	hypothetical protein CFC21_079156	9.6e-40	86.35	C:GO:0016021	C:integral component of membrane	-	-	-	-	-
5M_gene7949.t1	---NA---		-	-	-	-	-	-	-	-	-
5M_gene7947.t1	EMS48680.1	40S ribosomal protein S15	7.7e-91	93.3	P:GO:0000028; P:GO:0006412; F:GO:0003723; F:GO:0003735; C:GO:0022627	P:ribosomal small subunit assembly; P:translation; F:RNA binding; F:structural constituent of ribosome; C:cytosolic small ribosomal subunit	-	-	-	-	-
5M_gene7946.t1	XP_020156284.1	probable WRKY transcription factor 15	1.4e-137	77.1	P:GO:0006355; P:GO:0050896; F:GO:0003700; F:GO:0043565; C:GO:0005634	P:regulation of transcription, DNA-templated; P:response to stimulus; F:DNA-binding transcription factor activity; F:sequence-specific DNA binding; C:nucleus	-	-	Proteasome_A_N,Proteasome	-	-
5M_gene7943.t1	XP_020150016.1	cleavage and polyadenylation specificity factor subunit 6-like	1.2e-71	91.3	P:GO:0098789; P:GO:0110104; F:GO:0003729; C:GO:0005847	P:pre-mRNA cleavage required for polyadenylation; P:mRNA alternative polyadenylation; F:mRNA binding; C:mRNA cleavage and polyadenylation specificity factor complex	-	-	RRM_1	-	-
5M_gene7942.t1	XP_020150018.1	tropomyosin alpha-3 chain-like	3.9e-103	83.72	P:GO:0010497; F:GO:0008017	P:plasmodesmata-mediated intercellular transport; F:microtubule binding	-	-	-	-	-
5M_gene7941.t1	XP_020150421.1	RING-H2 finger protein ATL65-like	1.4e-159	80.14	P:GO:0006511; P:GO:0006623; P:GO:0006896; F:GO:0061630; C:GO:0005768; C:GO:0005802; C:GO:0016021; C:GO:0017119	P:ubiquitin-dependent protein catabolic process; P:protein targeting to vacuole; P:Golgi to vacuole transport; F:ubiquitin protein ligase activity; C:endosome; C:trans-Golgi network; C:integral component of membrane; C:Golgi transport complex	EC:2	Transferases	-	-	-
5M_gene7936.t1	XP_020195124.1	phospholipase D delta-like	0	90.25	P:GO:0016042; P:GO:0046470; F:GO:0004630; F:GO:0005509; F:GO:0070290; C:GO:0016020	P:lipid catabolic process; P:phosphatidylcholine metabolic process; F:phospholipase D activity; F:calcium ion binding; F:N-acylphosphatidylethanolamine-specific phospholipase D activity; C:membrane	EC:3.1.4.4; EC:3.1.1	Phospholipase D; Acting on ester bonds	adh_short_C2	-	-
5M_gene7934.t1	XP_020184891.1	bifunctional protein FolD 1, mitochondrial	1.5e-150	78.01	P:GO:0035999; F:GO:0004477; F:GO:0004488; C:GO:0005829	P:tetrahydrofolate interconversion; F:methenyltetrahydrofolate cyclohydrolase activity; F:methylenetetrahydrofolate dehydrogenase (NADP+) activity; C:cytosol	EC:3.5.4.9; EC:1.5.1.5	Methenyltetrahydrofolate cyclohydrolase; Methylenetetrahydrofolate dehydrogenase (NADP(+))	zf-RING_2	-	-
5M_gene7933.t1	KAE8781361.1	ABC transporter C family member 3	4.1e-21	82.01	-	-	-	-	PMEI	-	-
5M_gene7929.t1	XP_020189138.1	probable flavin-containing monooxygenase 1	1.5e-288	86.03	F:GO:0004499; F:GO:0050660; F:GO:0050661	F:N,N-dimethylaniline monooxygenase activity; F:flavin adenine dinucleotide binding; F:NADP binding	EC:1.14.13.8	Flavin-containing monooxygenase	MOZART1	-	-
5M_gene7928.t1	XP_020199446.1	60S ribosomal protein L36-3-like	8.8e-40	100	P:GO:0002181; F:GO:0003735; C:GO:0022625	P:cytoplasmic translation; F:structural constituent of ribosome; C:cytosolic large ribosomal subunit	-	-	PPR_long,PPR_2,PPR,PPR,PPR_2,PPR	-	-
5M_gene7927.t1	XP_020198587.1	ABC transporter G family member 5-like	0	91.51	F:GO:0005524; C:GO:0016021	F:ATP binding; C:integral component of membrane	-	-	-	-	-
5M_gene7926.t1	---NA---		-	-	-	-	-	-	UDPGT	-	-
5M_gene7925.t1	XP_020193135.1	probable prefoldin subunit 3	2.1e-97	96.19	P:GO:0006457; P:GO:0007017; P:GO:0007021; F:GO:0015631; C:GO:0005737; C:GO:0005844; C:GO:0016272	P:protein folding; P:microtubule-based process; P:tubulin complex assembly; F:tubulin binding; C:cytoplasm; C:polysome; C:prefoldin complex	-	-	BURP	-	-
5M_gene7924.t1	XP_020170816.1	E3 ubiquitin-protein ligase EL5-like	8.9e-53	78.74	P:GO:0044238; P:GO:0044260; C:GO:0016021	P:primary metabolic process; P:cellular macromolecule metabolic process; C:integral component of membrane	-	-	-	-	-
5M_gene7923.t1	XP_020171700.1	adenomatous polyposis coli protein 2-like	3.3e-31	65.51	-	-	-	-	DUF1618	-	-
5M_gene7922.t1	XP_020193384.1	dystrophia myotonica WD repeat-containing protein-like	2.9e-94	97.85	-	-	-	-	-	-	-
5M_gene7921.t1	XP_020186856.1	PGR5-like protein 1A, chloroplastic	5.3e-136	73.11	P:GO:0009773; F:GO:0016730; C:GO:0016020	P:photosynthetic electron transport in photosystem I; F:oxidoreductase activity, acting on iron-sulfur proteins as donors; C:membrane	EC:1.18	Acting on iron-sulfur proteins as donors	-	-	-
5M_gene792.t1	---NA---		-	-	-	-	-	-	tRNA-synt_2	-	-
5M_gene7919.t1	XP_020147511.1	probable protein phosphatase 2C 50	1.8e-19	94.91	P:GO:0006470; F:GO:0004722; F:GO:0046872; C:GO:0005634; C:GO:0005829	P:protein dephosphorylation; F:protein serine/threonine phosphatase activity; F:metal ion binding; C:nucleus; C:cytosol	EC:3.1.3.16	Protein-serine/threonine phosphatase	CCT	-	-
5M_gene7918.t1	XP_020160982.1	protein app1-like	2.6e-21	88.62	-	-	-	-	Epimerase	-	-
5M_gene7916.t1	KAE8817104.1	phytochelatin synthetase	2.5e-27	85.62	P:GO:0010215; C:GO:0031225	P:cellulose microfibril organization; C:anchored component of membrane	-	-	Bowman-Birk_leg	-	-
5M_gene7914.t1	XP_020172925.1	anamorsin homolog	1.2e-132	97.72	P:GO:0016226; P:GO:0022900; F:GO:0008168; F:GO:0009055; F:GO:0046872; F:GO:0051537; F:GO:0051539; C:GO:0005758	P:iron-sulfur cluster assembly; P:electron transport chain; F:methyltransferase activity; F:electron transfer activity; F:metal ion binding; F:2 iron, 2 sulfur cluster binding; F:4 iron, 4 sulfur cluster binding; C:mitochondrial intermembrane space	EC:1; EC:2.1.1	Oxidoreductases; Transferring one-carbon groups	-	-	-
5M_gene7913.t1	BAF25424.1	Os09g0483500	2.3e-66	97.36	F:GO:0005509	F:calcium ion binding	-	-	-	-	-
5M_gene7912.t1	XP_020172934.1	jmjC domain-containing protein 7	9.9e-199	91.46	F:GO:0016706	F:2-oxoglutarate-dependent dioxygenase activity	EC:1.14.11	Acting on paired donors, with incorporation or reduction of molecular oxygen. The oxygen incorporated need not be derived from O(2)	zf-4CXXC_R1,JmjC	-	-
5M_gene791.t1	EMS60121.1	Wall-associated receptor kinase 3	2.1e-111	63.52	P:GO:0016310; F:GO:0000166; F:GO:0004672; F:GO:0043167; C:GO:0016020	P:phosphorylation; F:nucleotide binding; F:protein kinase activity; F:ion binding; C:membrane	EC:2.7.1	Transferring phosphorus-containing groups	Epimerase	-	-
5M_gene7909.t1	CAD29297.1	plasma membrane H+ ATPase	5.2e-17	47.33	P:GO:0006811; P:GO:0034220; P:GO:0051453; P:GO:0120029; P:GO:1902600; F:GO:0000166; F:GO:0003729; F:GO:0005524; F:GO:0008553; F:GO:0015662; C:GO:0005886; C:GO:0016020; C:GO:0016021; C:GO:0110165	P:ion transport; P:ion transmembrane transport; P:regulation of intracellular pH; P:proton export across plasma membrane; P:proton transmembrane transport; F:nucleotide binding; F:mRNA binding; F:ATP binding; F:P-type proton-exporting transporter activity; F:P-type ion transporter activity; C:plasma membrane; C:membrane; C:integral component of membrane; C:cellular anatomical entity	-	-	-	-	-
5M_gene7908.t1	XP_020154377.1	uncharacterized protein LOC109739732	1.7e-14	77.89	-	-	-	-	PPR,PPR_1,PPR,PPR,PPR,PPR,PPR,PPR,PPR_2,PPR	-	-
5M_gene7906.t1	BAJ89883.1	predicted protein	5.1e-165	73.98	-	-	-	-	Dev_Cell_Death	-	-
5M_gene7901.t1	QFO90870.1	NADH dehydrogenase subunit 6	2.5e-71	82.61	P:GO:0022900; F:GO:0008137; C:GO:0016021	P:electron transport chain; F:NADH dehydrogenase (ubiquinone) activity; C:integral component of membrane	EC:7.1.1.2; EC:1.6.5.11; EC:1.6.5.2	NADH:ubiquinone reductase (H(+)-translocating); NADH dehydrogenase (quinone); NAD(P)H dehydrogenase (quinone)	CDC45	-	-
5M_gene7900.t1	KAE8821741.1	geranylgeranyl diphosphate reductase, chloroplastic-like	6.7e-24	80.72	P:GO:0015979; P:GO:0015995; F:GO:0045550; F:GO:0071949; F:GO:0102067	P:photosynthesis; P:chlorophyll biosynthetic process; F:geranylgeranyl reductase activity; F:FAD binding; F:geranylgeranyl diphosphate reductase activity	EC:1.3.1.83	Geranylgeranyl diphosphate reductase	-	-	-
5M_gene79.t1	BAJ89291.1	predicted protein	9.9e-13	65.41	-	-	-	-	-	-	-
5M_gene7898.t1	XP_020190137.1	cytochrome P450 71A1-like	1.1e-265	90.01	F:GO:0004497; F:GO:0005506; F:GO:0016705; F:GO:0020037; C:GO:0016021	F:monooxygenase activity; F:iron ion binding; F:oxidoreductase activity, acting on paired donors, with incorporation or reduction of molecular oxygen; F:heme binding; C:integral component of membrane	EC:1.14	Acting on paired donors, with incorporation or reduction of molecular oxygen. The oxygen incorporated need not be derived from O(2)	Peptidase_S8,PA,fn3_6	-	-
5M_gene7897.t1	AAL74186.1	putative ABC transporter	2.1e-261	80.36	P:GO:0055085; F:GO:0005524; F:GO:0140359; C:GO:0016021	P:transmembrane transport; F:ATP binding; F:ABC-type transporter activity; C:integral component of membrane	EC:7	Translocases	-	-	-
5M_gene7896.t1	XP_020162728.1	probable sodium/metabolite cotransporter BASS5, chloroplastic	1.2e-116	64.02	C:GO:0009941; C:GO:0016021	C:chloroplast envelope; C:integral component of membrane	-	-	WD40,WD40,WD40	-	-
5M_gene7895.t1	---NA---		-	-	-	-	-	-	PPR,PPR_3,PPR_long	-	-
5M_gene7890.t1	KAE8821106.1	TATA-binding protein-associated factor 2N	8.7e-117	74.63	F:GO:0003723; F:GO:0046872	F:RNA binding; F:metal ion binding	-	-	-	-	-
5M_gene789.t1	XP_020186586.1	zinc finger protein KNUCKLES-like	1.7e-83	58.91	-	-	-	-	-	-	-
5M_gene7889.t1	KAF7050517.1	hypothetical protein CFC21_058876	1e-23	60.69	-	-	-	-	Ion_trans	-	-
5M_gene7887.t1	---NA---		-	-	-	-	-	-	-	-	-
5M_gene7885.t1	XP_020161553.1	ornithine decarboxylase-like	4e-220	91.63	P:GO:0033387; F:GO:0004586; C:GO:0005737	P:putrescine biosynthetic process from ornithine; F:ornithine decarboxylase activity; C:cytoplasm	EC:4.1.1.17	Ornithine decarboxylase	-	-	-
5M_gene7884.t1	XP_020161555.1	probable F-box protein At5g47300	1.2e-163	65.38	P:GO:0006468; P:GO:0016310; F:GO:0000166; F:GO:0004672; F:GO:0005524; F:GO:0016301; F:GO:0016740; C:GO:0016020; C:GO:0016021	P:protein phosphorylation; P:phosphorylation; F:nucleotide binding; F:protein kinase activity; F:ATP binding; F:kinase activity; F:transferase activity; C:membrane; C:integral component of membrane	-	-	LRRNT_2,LRR_8,LRR_1,LRR_8,PK_Tyr_Ser-Thr	-	-
5M_gene7882.t1	XP_024310409.1	F-box/FBD/LRR-repeat protein At1g13570-like	6.2e-108	88.13	-	-	-	-	-	-	-
5M_gene7880.t1	XP_020181791.1	subtilisin-chymotrypsin inhibitor-2B-like	1.7e-41	89.9	P:GO:0009611; P:GO:0010951; F:GO:0004867	P:response to wounding; P:negative regulation of endopeptidase activity; F:serine-type endopeptidase inhibitor activity	-	-	DUF4220,DUF594,DUF4220,DUF594	-	-
5M_gene7879.t1	---NA---		-	-	-	-	-	-	DUF4220,DUF594	-	-
5M_gene7878.t1	XP_020195712.1	protein RADIALIS-like 3	6e-44	98.76	P:GO:0006355; F:GO:0003677; F:GO:0003700	P:regulation of transcription, DNA-templated; F:DNA binding; F:DNA-binding transcription factor activity	-	-	DUF1666	MYB_related	-
5M_gene7876.t1	XP_020166026.1	protein GAMETE EXPRESSED 1	0	88.65	C:GO:0016021	C:integral component of membrane	-	-	-	-	-
5M_gene7872.t1	KAF7049993.1	hypothetical protein CFC21_058421	5.6e-142	81.51	-	-	-	-	Ribosomal_L18p	-	-
5M_gene7870.t1	XP_020151156.1	SKP1-like protein 1A	2.7e-75	84.76	P:GO:0006511; P:GO:0016567; F:GO:0097602	P:ubiquitin-dependent protein catabolic process; P:protein ubiquitination; F:cullin family protein binding	-	-	GRAS	-	-
5M_gene7869.t1	XP_020151139.1	probable aldo-keto reductase 2	1.4e-151	78.29	F:GO:0004033; F:GO:0047834; C:GO:0005737	F:aldo-keto reductase (NADP) activity; F:D-threo-aldose 1-dehydrogenase activity; C:cytoplasm	EC:1.1.1.122	D-threo-aldose 1-dehydrogenase	-	-	-
5M_gene7868.t1	XP_020151155.1	protein MCM10 homolog isoform X2	3.6e-202	83.63	P:GO:0006270; F:GO:0003688; F:GO:0003697; F:GO:0046872; C:GO:0031298	P:DNA replication initiation; F:DNA replication origin binding; F:single-stranded DNA binding; F:metal ion binding; C:replication fork protection complex	-	-	-	-	-
5M_gene7865.t1	---NA---		-	-	-	-	-	-	-	-	-
5M_gene7864.t1	XP_020173808.1	photosystem I reaction center subunit III, chloroplastic	4.1e-113	93.08	P:GO:0015979; C:GO:0009538; C:GO:0009543	P:photosynthesis; C:photosystem I reaction center; C:chloroplast thylakoid lumen	-	-	-	-	-
5M_gene7861.t1	---NA---		-	-	-	-	-	-	DUF588	-	-
5M_gene7860.t1	XP_020160400.1	ethylene-responsive transcription factor RAP2-3-like	2.2e-14	66.55	P:GO:0006355; F:GO:0003677; F:GO:0003700; C:GO:0005634	P:regulation of transcription, DNA-templated; F:DNA binding; F:DNA-binding transcription factor activity; C:nucleus	-	-	DUF3675	-	-
5M_gene7857.t1	XP_020182536.1	protein NEN1-like	1.1e-267	83.85	P:GO:0090305; F:GO:0003676; F:GO:0008408	P:nucleic acid phosphodiester bond hydrolysis; F:nucleic acid binding; F:3'-5' exonuclease activity	EC:3.1	Acting on ester bonds	-	-	-
5M_gene7856.t1	XP_020148209.1	AP2-like ethylene-responsive transcription factor At1g79700	3.1e-162	77.58	P:GO:0006355; F:GO:0003677; F:GO:0003700; C:GO:0005634	P:regulation of transcription, DNA-templated; F:DNA binding; F:DNA-binding transcription factor activity; C:nucleus	-	-	LTP_2	AP2	-
5M_gene7852.t1	KAE8791723.1	pyridine nucleotide-disulfide oxidoreductase domain-containing protein 2	1.5e-225	96.55	F:GO:0016491; F:GO:0050660; C:GO:0110165	F:oxidoreductase activity; F:flavin adenine dinucleotide binding; C:cellular anatomical entity	EC:1	Oxidoreductases	B_lectin,S_locus_glycop,PAN_1,Peptidase_C1	-	-
5M_gene7851.t1	---NA---		-	-	-	-	-	-	Cyt-b5	-	-
5M_gene7844.t1	KAF7066369.1	hypothetical protein CFC21_072364	1.5e-92	73.89	F:GO:0003676	F:nucleic acid binding	-	-	Cpn60_TCP1	-	-
5M_gene7842.t1	XP_020147443.1	WRKY transcription factor WRKY76-like	3e-173	88.62	P:GO:0006355; P:GO:0050896; F:GO:0003700; F:GO:0043565; C:GO:0005634	P:regulation of transcription, DNA-templated; P:response to stimulus; F:DNA-binding transcription factor activity; F:sequence-specific DNA binding; C:nucleus	-	-	Aminotran_3	WRKY	-
5M_gene7841.t1	---NA---		-	-	-	-	-	-	-	-	-
5M_gene7840.t1	---NA---		-	-	-	-	-	-	Exostosin	-	-
5M_gene784.t1	XP_020163537.1	nitrilase-like protein 2	8.9e-20	92.57	P:GO:0006807	P:nitrogen compound metabolic process	-	-	ATP-grasp_2,Citrate_bind	-	-
5M_gene7837.t1	BAK03222.1	predicted protein	9.8e-18	86.22	-	-	-	-	Cyclin_N	-	-
5M_gene7836.t1	KAF7098628.1	hypothetical protein CFC21_100353	2.6e-135	76.39	-	-	-	-	Agenet	-	-
5M_gene7834.t1	XP_020159528.1	flowering time control protein FPA	0	95.33	F:GO:0003723; C:GO:0110165	F:RNA binding; C:cellular anatomical entity	-	-	Pkinase,EF-hand_1	-	-
5M_gene7832.t1	XP_020169811.1	berberine bridge enzyme-like 27	1.7e-13	86.54	F:GO:0016491; F:GO:0071949	F:oxidoreductase activity; F:FAD binding	EC:1	Oxidoreductases	-	-	-
5M_gene7831.t1	---NA---		-	-	-	-	-	-	Sugar_tr	-	-
5M_gene783.t1	---NA---		-	-	-	-	-	-	-	-	-
5M_gene7829.t1	---NA---		-	-	-	-	-	-	Melibiase_2,Melibiase_C	-	-
5M_gene7828.t1	XP_020196936.1	disease resistance protein RPP13-like	0	95.09	P:GO:0006952; F:GO:0005524; F:GO:0043531	P:defense response; F:ATP binding; F:ADP binding	-	-	-	-	R gene
5M_gene7827.t1	XP_020146648.1	ATP-dependent 6-phosphofructokinase 5, chloroplastic-like isoform X2	6e-216	98.1	P:GO:0006002; P:GO:0061615; F:GO:0003872; F:GO:0005524; F:GO:0046872; C:GO:0005737	P:fructose 6-phosphate metabolic process; P:glycolytic process through fructose-6-phosphate; F:6-phosphofructokinase activity; F:ATP binding; F:metal ion binding; C:cytoplasm	EC:2.7.1.11	6-phosphofructokinase	IPPT,IPPT	-	-
5M_gene7825.t1	---NA---		-	-	-	-	-	-	STPPase_N,Metallophos	-	-
5M_gene7824.t1	EMS50252.1	Nuclear transport factor 2	6.5e-65	94.15	P:GO:0006913; C:GO:0044613	P:nucleocytoplasmic transport; C:nuclear pore central transport channel	-	-	Methyltransf_29	-	-
5M_gene7823.t1	BAJ87999.1	predicted protein	4.7e-52	91.03	C:GO:0016021	C:integral component of membrane	-	-	PPR,PPR,PPR_2,PPR	-	-
5M_gene7821.t1	---NA---		-	-	-	-	-	-	-	-	-
5M_gene7819.t1	KAE8767583.1	putative DBINO protein	2.4e-99	60.86	-	-	-	-	Inhibitor_I9	-	-
5M_gene7818.t1	XP_020188176.1	disease resistance protein RPP13-like	0	74.97	P:GO:0006952; F:GO:0005524; F:GO:0043531	P:defense response; F:ATP binding; F:ADP binding	-	-	DCP1	-	R gene
5M_gene7817.t1	XP_020167740.1	F-box protein At3g07870-like	1.4e-154	68.5	-	-	-	-	DUF1668	-	-
5M_gene7816.t1	---NA---		-	-	-	-	-	-	DUF4220,DUF594	-	-
5M_gene7815.t1	XP_020156133.1	putative D-cysteine desulfhydrase 1, mitochondrial	2.7e-216	93.55	P:GO:0008152; F:GO:0003824	P:metabolic process; F:catalytic activity	-	-	DUF4220,DUF594,DUF594,DUF4220,DUF594	-	-
5M_gene7812.t1	KAE8797668.1	hypothetical protein D1007_27135	3.6e-12	48.58	-	-	-	-	-	-	-
5M_gene7811.t1	KAF7013931.1	hypothetical protein CFC21_027977	4e-16	47.95	P:GO:0016567	P:protein ubiquitination	-	-	Pkinase	-	-
5M_gene7806.t1	---NA---		-	-	-	-	-	-	-	-	-
5M_gene7805.t1	---NA---		-	-	-	-	-	-	-	-	-
5M_gene7804.t1	XP_020157443.1	L-gulonolactone oxidase 2-like	0	92.99	P:GO:0019853; F:GO:0003885; F:GO:0050105; F:GO:0071949; C:GO:0016020	P:L-ascorbic acid biosynthetic process; F:D-arabinono-1,4-lactone oxidase activity; F:L-gulonolactone oxidase activity; F:FAD binding; C:membrane	EC:1.1.3.37; EC:1.1.3.8	D-arabinono-1,4-lactone oxidase; L-gulonolactone oxidase	-	-	-
5M_gene7800.t1	XP_020154697.1	wall-associated receptor kinase 2-like	1.1e-245	77.35	P:GO:0006468; F:GO:0004674; F:GO:0005509; F:GO:0030247; C:GO:0016020	P:protein phosphorylation; F:protein serine/threonine kinase activity; F:calcium ion binding; F:polysaccharide binding; C:membrane	EC:2.7.1	Transferring phosphorus-containing groups	Lipase_3	-	-
5M_gene7798.t1	BAJ85823.1	predicted protein	1.6e-87	98.81	-	-	-	-	-	-	-
5M_gene7797.t1	KAE8808887.1	Protein trichome birefringence-like 34	4.1e-37	81.53	F:GO:0016413; C:GO:0005794; C:GO:0016021	F:O-acetyltransferase activity; C:Golgi apparatus; C:integral component of membrane	EC:2.3.1	Acyltransferases	PfkB	-	-
5M_gene7796.t1	KAF7057313.1	hypothetical protein CFC21_064613	4.3e-89	94.48	-	-	-	-	peroxidase	-	-
5M_gene7795.t1	XP_020200242.1	aspartyl protease family protein At5g10770-like isoform X1	4.2e-253	92.73	P:GO:0006508; F:GO:0004190	P:proteolysis; F:aspartic-type endopeptidase activity	EC:3.4.23	Acting on peptide bonds (peptidases)	Pkinase	-	-
5M_gene7794.t1	EMS67283.1	ATP synthase subunit epsilon, mitochondrial	9e-34	91.06	P:GO:0015986; F:GO:0046933; C:GO:0000275	P:ATP synthesis coupled proton transport; F:proton-transporting ATP synthase activity, rotational mechanism; C:mitochondrial proton-transporting ATP synthase complex, catalytic sector F(1)	EC:7.1.2.2; EC:6	H(+)-transporting two-sector ATPase; Ligases	bZIP_1	-	-
5M_gene7793.t1	XP_020155349.1	uncharacterized protein LOC109740710	1.7e-69	94.94	-	-	-	-	Pur_ac_phosph_N,Metallophos,Metallophos_C	-	-
5M_gene7792.t1	XP_020155322.1	E3 ubiquitin ligase BIG BROTHER-related-like	8.6e-71	89.91	P:GO:0044238; P:GO:0044260	P:primary metabolic process; P:cellular macromolecule metabolic process	-	-	AAA_11,AAA_12	-	-
5M_gene7787.t1	---NA---		-	-	-	-	-	-	-	-	-
5M_gene7786.t1	KAF7030863.1	hypothetical protein CFC21_042309	5.2e-69	86.13	F:GO:0046872; C:GO:0016020	F:metal ion binding; C:membrane	-	-	-	-	-
5M_gene7784.t1	BAJ96389.1	predicted protein	1.9e-152	88.37	-	-	-	-	PPR,PPR,PPR,PPR_2,PPR_2,PPR,PPR_2,PPR,DYW_deaminase	-	-
5M_gene7782.t1	XP_020196829.1	serine/threonine-protein kinase STY46-like	3.6e-47	98.66	P:GO:0006468; F:GO:0004672; F:GO:0005524	P:protein phosphorylation; F:protein kinase activity; F:ATP binding	EC:2.7.1	Transferring phosphorus-containing groups	-	-	-
5M_gene778.t1	XP_020150600.1	enhanced ethylene response protein 5	1.9e-225	97.39	P:GO:0000973; P:GO:0006368; P:GO:0009873; P:GO:0016973; P:GO:0048364; F:GO:0003690; F:GO:0003723; C:GO:0000502; C:GO:0070390	P:posttranscriptional tethering of RNA polymerase II gene DNA at nuclear periphery; P:transcription elongation from RNA polymerase II promoter; P:ethylene-activated signaling pathway; P:poly(A)+ mRNA export from nucleus; P:root development; F:double-stranded DNA binding; F:RNA binding; C:proteasome complex; C:transcription export complex 2	-	-	UDPGT	-	-
5M_gene7779.t1	XP_020176146.1	uncharacterized protein LOC109761729	2.9e-83	82.4	-	-	-	-	zf-C2H2_6,zf-C2H2_6	-	-
5M_gene7777.t1	KAE8785657.1	GDSL esterase/lipase	5.4e-50	62.03	-	-	-	-	LCM	-	-
5M_gene7776.t1	KAF7075013.1	hypothetical protein CFC21_079817	2.9e-24	89.25	-	-	-	-	-	-	-
5M_gene7775.t1	XP_020160980.1	vegetative cell wall protein gp1-like	1.6e-27	85.7	-	-	-	-	Rx_N	-	-
5M_gene7774.t1	---NA---		-	-	-	-	-	-	-	-	-
5M_gene7773.t1	---NA---		-	-	-	-	-	-	Lectin_legB,PK_Tyr_Ser-Thr,Pkinase	-	-
5M_gene7772.t1	XP_020168875.1	arginine decarboxylase 1-like	2e-68	85.4	C:GO:0016021	C:integral component of membrane	-	-	Lectin_legB,PK_Tyr_Ser-Thr,Pkinase	-	-
5M_gene777.t1	EMS68938.1	putative 2-oxoglutarate/Fe(II)-dependent dioxygenase	2.4e-180	88.14	F:GO:0046872; F:GO:0051213; C:GO:0016020	F:metal ion binding; F:dioxygenase activity; C:membrane	EC:1	Oxidoreductases	UDPGT	-	-
5M_gene7767.t1	XP_020167537.1	inosine-5'-monophosphate dehydrogenase-like	5.2e-270	97.62	P:GO:0006177; P:GO:0006183; F:GO:0000166; F:GO:0003938; F:GO:0046872; C:GO:0005737	P:GMP biosynthetic process; P:GTP biosynthetic process; F:nucleotide binding; F:IMP dehydrogenase activity; F:metal ion binding; C:cytoplasm	EC:1.1.1.205	IMP dehydrogenase	-	-	-
5M_gene7766.t1	XP_020183473.1	myb-related transcription factor, partner of profilin-like	1.4e-53	68.84	P:GO:0006325; P:GO:0016570; F:GO:0003677; F:GO:0046872; C:GO:0005634; C:GO:0043231	P:chromatin organization; P:histone modification; F:DNA binding; F:metal ion binding; C:nucleus; C:intracellular membrane-bounded organelle	-	-	EFP,Elong-fact-P_C	-	-
5M_gene7763.t1	XP_020183458.1	bidirectional sugar transporter SWEET11-like	5.3e-142	93.26	P:GO:0034219; F:GO:0051119; C:GO:0005886; C:GO:0016021	P:carbohydrate transmembrane transport; F:sugar transmembrane transporter activity; C:plasma membrane; C:integral component of membrane	EC:7	Translocases	Pkinase	-	-
5M_gene7762.t1	KAE8772772.1	Phospholipid-transporting ATPase 1	2.3e-61	69.77	-	-	-	-	UCR_14kD	-	-
5M_gene7760.t1	XP_020201023.1	WAS/WASL-interacting protein family member 1-like	3.6e-43	48.47	F:GO:0003676; F:GO:0008270	F:nucleic acid binding; F:zinc ion binding	-	-	Frigida	-	-
5M_gene776.t1	XP_020169074.1	pumilio homolog 24-like	5.7e-265	76.09	P:GO:0006417; F:GO:0003723	P:regulation of translation; F:RNA binding	-	-	Kinesin	-	-
5M_gene7757.t1	XP_020161372.1	uncharacterized protein LOC109746672	2.1e-227	89.53	-	-	-	-	-	-	-
5M_gene7756.t1	XP_020192291.1	protein MEI2-like 6	2.1e-187	95.25	F:GO:0003676	F:nucleic acid binding	-	-	-	-	-
5M_gene7753.t1	VAH97175.1	unnamed protein product	2.9e-16	82.81	P:GO:0016567	P:protein ubiquitination	-	-	-	-	-
5M_gene7752.t1	KAE8773569.1	ubiquitin-conjugating enzyme E2 variant 1C	5.8e-73	96.22	P:GO:0006301; P:GO:0070534; C:GO:0005634	P:postreplication repair; P:protein K63-linked ubiquitination; C:nucleus	-	-	-	-	-
5M_gene7751.t1	BAK05134.1	predicted protein	4.3e-42	97.19	P:GO:0006355; F:GO:0003677; F:GO:0003700	P:regulation of transcription, DNA-templated; F:DNA binding; F:DNA-binding transcription factor activity	-	-	-	MYB_related	-
5M_gene7749.t1	BAJ93063.1	predicted protein	7.3e-194	80.57	P:GO:0006913; C:GO:0005643	P:nucleocytoplasmic transport; C:nuclear pore	-	-	PAP_assoc	-	-
5M_gene7748.t1	KAE8768409.1	Activating signal cointegrator 1	2.5e-217	91.31	P:GO:0045893; F:GO:0003713; F:GO:0008270; C:GO:0005634	P:positive regulation of transcription, DNA-templated; F:transcription coactivator activity; F:zinc ion binding; C:nucleus	-	-	Pkinase,Pkinase	-	-
5M_gene7747.t1	BAJ85717.1	predicted protein	3.1e-159	87.16	P:GO:0071586; F:GO:0004222; C:GO:0016021	P:CAAX-box protein processing; F:metalloendopeptidase activity; C:integral component of membrane	EC:3.4.24	Acting on peptide bonds (peptidases)	PK,PK_C	-	-
5M_gene7746.t1	XP_020184785.1	pentatricopeptide repeat-containing protein At1g74600, chloroplastic-like	1.2e-275	72.73	P:GO:0080156; F:GO:0003723; C:GO:0005739; C:GO:0009507	P:mitochondrial mRNA modification; F:RNA binding; C:mitochondrion; C:chloroplast	-	-	-	-	-
5M_gene7743.t1	BAJ93348.1	predicted protein	5.7e-81	68.45	-	-	-	-	-	-	-
5M_gene774.t1	XP_020167007.1	ATP-citrate synthase alpha chain protein 3	6.2e-240	98.72	F:GO:0000166; F:GO:0003878	F:nucleotide binding; F:ATP citrate synthase activity	EC:2.3.3.8	ATP citrate synthase	-	-	-
5M_gene7738.t1	XP_020179531.1	kinesin-like protein KIN-7I	2e-123	99.55	P:GO:0007018; F:GO:0003777; F:GO:0005524; F:GO:0008017; C:GO:0005874	P:microtubule-based movement; F:microtubule motor activity; F:ATP binding; F:microtubule binding; C:microtubule	-	-	-	-	-
5M_gene7737.t1	XP_020179538.1	phospholipase D alpha 1-like	0	95.5	P:GO:0009395; P:GO:0046470; F:GO:0004630; F:GO:0005509; F:GO:0070290; C:GO:0005886	P:phospholipid catabolic process; P:phosphatidylcholine metabolic process; F:phospholipase D activity; F:calcium ion binding; F:N-acylphosphatidylethanolamine-specific phospholipase D activity; C:plasma membrane	EC:3.1.4.4; EC:3.1.1	Phospholipase D; Acting on ester bonds	-	-	-
5M_gene7733.t1	BAJ94134.1	predicted protein	7.4e-156	89.13	P:GO:0048034; F:GO:0008495; C:GO:0016021; C:GO:0031966	P:heme O biosynthetic process; F:protoheme IX farnesyltransferase activity; C:integral component of membrane; C:mitochondrial membrane	EC:2.5.1.29; EC:2.5.1.141	Geranylgeranyl diphosphate synthase; Heme o synthase	Glyco_hydro_9	-	-
5M_gene7732.t1	VAI36703.1	unnamed protein product	9.3e-61	66.13	P:GO:0017148; F:GO:0030598	P:negative regulation of translation; F:rRNA N-glycosylase activity	-	-	-	-	-
5M_gene7731.t1	KAF7067671.1	hypothetical protein CFC21_073530	4.3e-92	81.69	C:GO:0016021	C:integral component of membrane	-	-	Rx_N,Cofilin_ADF	-	-
5M_gene773.t1	KAE8767694.1	epstein-barr virus ebna-1-like protein	5.5e-120	50.91	-	-	-	-	Lipase_GDSL	-	-
5M_gene7729.t1	EMS62463.1	F-box only protein 7	4.4e-263	95.21	-	-	-	-	Tubulin_C	-	-
5M_gene7726.t1	XP_020177196.1	transcription factor MYB30-like	3e-130	73.57	P:GO:0009733; F:GO:0003677	P:response to auxin; F:DNA binding	-	-	Gal-bind_lectin,Galactosyl_T	MYB_related	-
5M_gene7723.t1	KAE8803050.1	putative periplasmic serine endoprotease DegP-like	1.8e-144	65.86	P:GO:0006508; F:GO:0004252; C:GO:0043231	P:proteolysis; F:serine-type endopeptidase activity; C:intracellular membrane-bounded organelle	-	-	YTH,YTH	-	-
5M_gene7722.t1	XP_020186021.1	ankyrin-1-like	4.5e-120	96.01	-	-	-	-	-	-	-
5M_gene7721.t1	EMS64801.1	RING finger protein 5	9.3e-129	96.8	P:GO:0006511; P:GO:0016567; P:GO:0071712; F:GO:0044390; F:GO:0046872; F:GO:0061630; C:GO:0005783; C:GO:0016021	P:ubiquitin-dependent protein catabolic process; P:protein ubiquitination; P:ER-associated misfolded protein catabolic process; F:ubiquitin-like protein conjugating enzyme binding; F:metal ion binding; F:ubiquitin protein ligase activity; C:endoplasmic reticulum; C:integral component of membrane	EC:2	Transferases	-	-	-
5M_gene7720.t1	XP_020157160.1	uncharacterized protein LOC109742485	7.4e-79	98.32	-	-	-	-	Skp1_POZ,Skp1	-	-
5M_gene772.t1	XP_020148543.1	homeobox-leucine zipper protein HOX11-like	1.9e-139	75.19	P:GO:0006355; F:GO:0003677	P:regulation of transcription, DNA-templated; F:DNA binding	-	-	Kinesin	HD-ZIP	-
5M_gene7717.t1	XP_020195348.1	F-box protein At5g49610-like	2.5e-224	92.91	-	-	-	-	-	-	-
5M_gene7716.t1	XP_020150228.1	putative laccase-17	0	95.56	P:GO:0046274; F:GO:0005507; F:GO:0052716; C:GO:0048046	P:lignin catabolic process; F:copper ion binding; F:hydroquinone:oxygen oxidoreductase activity; C:apoplast	EC:1.10.3.2	Laccase	-	-	-
5M_gene7715.t1	KAE8809888.1	SWR1 complex subunit 6	8.3e-50	92.67	P:GO:0043486; F:GO:0031491; C:GO:0000812	P:histone exchange; F:nucleosome binding; C:Swr1 complex	-	-	BRCT	-	-
5M_gene7714.t1	XP_020150246.1	uncharacterized protein LOC109735442	6.2e-235	91.84	-	-	-	-	-	-	-
5M_gene7713.t1	BAK04291.1	predicted protein	6.8e-283	78.74	-	-	-	-	TFIIA	-	-
5M_gene7712.t1	KAE8796071.1	transcription factor bHLH63	2.7e-29	58.73	P:GO:0006355; F:GO:0046983; C:GO:0005634	P:regulation of transcription, DNA-templated; F:protein dimerization activity; C:nucleus	-	-	DUF594	-	-
5M_gene771.t1	---NA---		-	-	-	-	-	-	-	-	-
5M_gene7707.t1	---NA---		-	-	-	-	-	-	-	-	-
5M_gene7706.t1	---NA---		-	-	-	-	-	-	-	-	-
5M_gene7704.t1	XP_020177697.1	cinnamoyl-CoA reductase 2-like	7.5e-163	96.15	F:GO:0003824	F:catalytic activity	-	-	Xan_ur_permease	-	-
5M_gene7703.t1	XP_020167750.1	dehydration-responsive element-binding protein 1H-like	1.8e-111	88.83	P:GO:0006355; F:GO:0003677; F:GO:0003700; C:GO:0005634	P:regulation of transcription, DNA-templated; F:DNA binding; F:DNA-binding transcription factor activity; C:nucleus	-	-	-	ERF	-
5M_gene770.t1	BAJ88861.1	predicted protein	1.4e-190	88.7	P:GO:0006629; F:GO:0016298	P:lipid metabolic process; F:lipase activity	EC:3.1.1	Acting on ester bonds	-	-	-
5M_gene77.t1	KAF7073255.1	hypothetical protein CFC21_078281	4.9e-152	77.01	-	-	-	-	-	-	-
5M_gene7699.t1	XP_020171031.1	extensin-like	1.4e-119	65.66	-	-	-	-	TAXi_N,TAXi_C	-	-
5M_gene7697.t1	XP_020162184.1	protein transport protein Sec61 subunit beta-like	3.6e-21	97.87	P:GO:0006616; P:GO:0031204; C:GO:0005784; C:GO:0016021	P:SRP-dependent cotranslational protein targeting to membrane, translocation; P:posttranslational protein targeting to membrane, translocation; C:Sec61 translocon complex; C:integral component of membrane	-	-	TAXi_C	-	-
5M_gene7695.t1	XP_020170808.1	stomatin-like protein 2, mitochondrial	2.5e-192	94.23	C:GO:0016020	C:membrane	-	-	Pirin,Pirin_C	-	-
5M_gene7694.t1	XP_020197555.1	L-type lectin-domain containing receptor kinase IX.1-like	6.1e-134	80.17	P:GO:0006468; F:GO:0004672; F:GO:0005524; F:GO:0030246; C:GO:0005886; C:GO:0016021	P:protein phosphorylation; F:protein kinase activity; F:ATP binding; F:carbohydrate binding; C:plasma membrane; C:integral component of membrane	EC:2.7.1	Transferring phosphorus-containing groups	Ank_2	-	-
5M_gene7692.t1	KAE8778329.1	hypothetical protein D1007_48762	2.8e-24	71.03	-	-	-	-	Tetraspanin	-	-
5M_gene7690.t1	BAF22980.2	Os08g0163600	8.9e-30	53.55	C:GO:0016020; C:GO:0016021	C:membrane; C:integral component of membrane	-	-	-	-	-
5M_gene769.t1	XP_020200165.1	UDP-glycosyltransferase 83A1-like	1.7e-235	83.56	F:GO:0008194; C:GO:0043231	F:UDP-glycosyltransferase activity; C:intracellular membrane-bounded organelle	EC:2.4	Glycosyltransferases	-	-	-
5M_gene7688.t1	---NA---		-	-	-	-	-	-	-	-	-
5M_gene7686.t1	BAK03738.1	predicted protein	1.2e-48	90.77	-	-	-	-	-	-	-
5M_gene7685.t1	XP_020148463.1	transcriptional corepressor LEUNIG_HOMOLOG-like isoform X2	0	85.4	P:GO:0045892; F:GO:0003714	P:negative regulation of transcription, DNA-templated; F:transcription corepressor activity	-	-	-	-	-
5M_gene7683.t1	KAF7018203.1	hypothetical protein CFC21_031516	4.1e-11	49.71	-	-	-	-	-	-	-
5M_gene7681.t1	XP_020165216.1	5'-nucleotidase domain-containing protein DDB_G0275467	1.2e-283	88.44	F:GO:0016787; F:GO:0046872	F:hydrolase activity; F:metal ion binding	EC:3	Hydrolases	-	-	-
5M_gene7680.t1	XP_020165207.1	protein GAMETE EXPRESSED 2	0	92.61	P:GO:0030036; F:GO:0051015; C:GO:0016021	P:actin cytoskeleton organization; F:actin filament binding; C:integral component of membrane	-	-	-	-	-
5M_gene768.t1	XP_020200167.1	UDP-glycosyltransferase 83A1-like	1.8e-245	92.34	F:GO:0008194	F:UDP-glycosyltransferase activity	EC:2.4	Glycosyltransferases	CAF1	-	-
5M_gene7679.t1	---NA---		-	-	-	-	-	-	-	-	-
5M_gene7677.t1	BAJ92397.1	predicted protein	1.3e-113	55.1	P:GO:0044238; P:GO:0044260	P:primary metabolic process; P:cellular macromolecule metabolic process	-	-	-	-	-
5M_gene7676.t1	XP_020153292.1	histone chaperone ASF1-like	4e-17	90.69	-	-	-	-	Radical_SAM,Fer4_12	-	-
5M_gene767.t1	XP_020148827.1	kinesin-like protein KIN-4A isoform X1	0	96.85	P:GO:0007018; P:GO:0009937; P:GO:0010215; P:GO:0042127; P:GO:0045893; F:GO:0003777; F:GO:0005524; F:GO:0008017; F:GO:0043565; C:GO:0005634; C:GO:0005874	P:microtubule-based movement; P:regulation of gibberellic acid mediated signaling pathway; P:cellulose microfibril organization; P:regulation of cell population proliferation; P:positive regulation of transcription, DNA-templated; F:microtubule motor activity; F:ATP binding; F:microtubule binding; F:sequence-specific DNA binding; C:nucleus; C:microtubule	-	-	HATPase_c,DNA_gyraseB,DNA_topoisoIV,DNA_topoisoIV	-	-
5M_gene7669.t1	KAF6994010.1	hypothetical protein CFC21_010805	8.6e-20	76.32	-	-	-	-	-	-	-
5M_gene7667.t1	XP_020189278.1	protein LURP-one-related 15-like	2.6e-100	94.99	-	-	-	-	-	-	-
5M_gene7666.t1	XP_020189292.1	F-box protein SKIP19-like	8.8e-96	82.57	-	-	-	-	Sulfotransfer_1	-	-
5M_gene7665.t1	XP_020189291.1	F-box protein SKIP19-like	7.6e-103	83.81	-	-	-	-	-	-	-
5M_gene7664.t1	KAE8778968.1	protein P21-like	1.3e-87	82.8	P:GO:0006952	P:defense response	-	-	F-box	-	-
5M_gene7663.t1	KAF7075036.1	hypothetical protein CFC21_079839	1e-226	97.49	F:GO:0016491; F:GO:0050660; C:GO:0110165	F:oxidoreductase activity; F:flavin adenine dinucleotide binding; C:cellular anatomical entity	EC:1	Oxidoreductases	-	-	-
5M_gene7662.t1	XP_020173568.1	patatin-like protein 3	3.2e-224	85.77	P:GO:0016042; F:GO:0016298	P:lipid catabolic process; F:lipase activity	EC:3.1.1	Acting on ester bonds	-	-	-
5M_gene7660.t1	XP_020187620.1	uncharacterized protein LOC109773336	7.7e-20	83.33	-	-	-	-	EF-hand_13,EF-hand_7	-	-
5M_gene7658.t1	XP_020200664.1	stem-specific protein TSJT1-like	1.5e-120	99.3	-	-	-	-	-	-	-
5M_gene7657.t1	---NA---		-	-	-	-	-	-	DUF4228	-	-
5M_gene7656.t1	---NA---		-	-	-	-	-	-	S1	-	-
5M_gene7654.t1	---NA---		-	-	-	-	-	-	-	-	-
5M_gene7653.t1	XP_020157901.1	serine/threonine-protein kinase tricorner-like isoform X2	0	92.63	P:GO:0006468; P:GO:0009733; F:GO:0004674; F:GO:0005524	P:protein phosphorylation; P:response to auxin; F:protein serine/threonine kinase activity; F:ATP binding	EC:2.7.1	Transferring phosphorus-containing groups	-	-	-
5M_gene7652.t1	XP_020184242.1	uncharacterized protein LOC109769947	0	97.99	-	-	-	-	BTB	-	-
5M_gene7651.t1	KAE8767390.1	Alanyl-tRNA synthetase	1.2e-142	70.8	-	-	-	-	-	-	-
5M_gene7650.t1	XP_020146432.1	flowering time control protein FPA	1.6e-12	77.54	F:GO:0003723; C:GO:0110165	F:RNA binding; C:cellular anatomical entity	-	-	AIRS_C,GATase_5	-	-
5M_gene765.t1	KAF7060295.1	hypothetical protein CFC21_067092	9.4e-52	77.98	-	-	-	-	JAB	-	-
5M_gene7648.t1	KAF7063383.1	hypothetical protein CFC21_069906	7.4e-89	70.42	-	-	-	-	Mem_trans	-	-
5M_gene7647.t1	KAF7070354.1	hypothetical protein CFC21_075877	1.2e-165	61.58	-	-	-	-	-	-	-
5M_gene7646.t1	XP_020159513.1	leucine--tRNA ligase, cytoplasmic-like	0	89.46	P:GO:0006429; P:GO:0106074; F:GO:0002161; F:GO:0004823; F:GO:0005524	P:leucyl-tRNA aminoacylation; P:aminoacyl-tRNA metabolism involved in translational fidelity; F:aminoacyl-tRNA editing activity; F:leucine-tRNA ligase activity; F:ATP binding	EC:6.1.1.4; EC:3.1.1.1	Leucine--tRNA ligase; Carboxylesterase	-	-	-
5M_gene7644.t1	XP_020176607.1	exocyst complex component EXO84B-like	3.3e-190	62.97	P:GO:0006887; C:GO:0000145	P:exocytosis; C:exocyst	-	-	Cyclin_N,Cyclin_C	-	-
5M_gene7643.t1	XP_020176608.1	germin-like protein 3-7	2.6e-112	93.6	F:GO:0030145; C:GO:0048046	F:manganese ion binding; C:apoplast	-	-	peroxidase	-	-
5M_gene7642.t1	XP_020186596.1	11S globulin seed storage protein 2-like	1.1e-176	83.45	-	-	-	-	-	-	-
5M_gene764.t1	XP_020201096.1	GDSL esterase/lipase EXL3-like	3e-214	95.23	F:GO:0016788	F:hydrolase activity, acting on ester bonds	EC:3.1	Acting on ester bonds	-	-	-
5M_gene7639.t1	XP_020189059.1	ER membrane protein complex subunit 3	1.8e-124	97.74	C:GO:0072546	C:EMC complex	-	-	PHD	-	-
5M_gene7637.t1	XP_020175501.1	protein TRIGALACTOSYLDIACYLGLYCEROL 3, chloroplastic	1.1e-189	94.07	P:GO:0006869; F:GO:0005524; F:GO:0016887; C:GO:0009507	P:lipid transport; F:ATP binding; F:ATP hydrolysis activity; C:chloroplast	EC:3.6.1	Acting on acid anhydrides	-	-	-
5M_gene7636.t1	XP_020175500.1	GPI mannosyltransferase 1	1.7e-64	55.78	P:GO:0009987; F:GO:0016757; C:GO:0110165	P:cellular process; F:glycosyltransferase activity; C:cellular anatomical entity	EC:2.4	Glycosyltransferases	-	-	-
5M_gene7635.t1	BAN81752.1	ABA 8'-hydroxylase	2e-261	91.51	P:GO:0016125; F:GO:0005506; F:GO:0010295; F:GO:0020037; C:GO:0016021	P:sterol metabolic process; F:iron ion binding; F:(+)-abscisic acid 8'-hydroxylase activity; F:heme binding; C:integral component of membrane	EC:1.14.14.137; EC:1.14.13	(+)-abscisic acid 8'-hydroxylase; Acting on paired donors, with incorporation or reduction of molecular oxygen. The oxygen incorporated need not be derived from O(2)	-	-	-
5M_gene7632.t1	XP_020146586.1	protein EMSY-LIKE 3-like isoform X1	7.1e-239	97.07	P:GO:0050832; C:GO:0005634; C:GO:0005737	P:defense response to fungus; C:nucleus; C:cytoplasm	-	-	dsDNA_bind	-	-
5M_gene7631.t1	XP_020194553.1	GDP-L-galactose phosphorylase 2-like	1.5e-225	86.8	F:GO:0000166; F:GO:0016779; F:GO:0016787; F:GO:0080048; C:GO:0005737	F:nucleotide binding; F:nucleotidyltransferase activity; F:hydrolase activity; F:GDP-D-glucose phosphorylase activity; C:cytoplasm	EC:2.4.1.1; EC:2.7.7.78; EC:3	Glycogen phosphorylase; GDP-D-glucose phosphorylase; Hydrolases	-	-	-
5M_gene7630.t1	BAS70439.1	Os01g0152500	1.2e-218	71.79	F:GO:0003676; F:GO:0008270	F:nucleic acid binding; F:zinc ion binding	-	-	Pkinase	-	-
5M_gene7627.t1	XP_020189181.1	probable flavin-containing monooxygenase 1	8.5e-211	86.49	F:GO:0004499; F:GO:0050660; F:GO:0050661	F:N,N-dimethylaniline monooxygenase activity; F:flavin adenine dinucleotide binding; F:NADP binding	EC:1.14.13.8	Flavin-containing monooxygenase	Biotin_carb_N,CPSase_L_D2,ACC_central,Carboxyl_trans	-	-
5M_gene7626.t1	BAJ99331.1	predicted protein	4.2e-307	95.99	F:GO:0004499; F:GO:0050660; F:GO:0050661	F:N,N-dimethylaniline monooxygenase activity; F:flavin adenine dinucleotide binding; F:NADP binding	EC:1.14.13.8	Flavin-containing monooxygenase	AUX_IAA	-	-
5M_gene7625.t1	VAH55099.1	unnamed protein product	2.5e-116	66.47	C:GO:0016020	C:membrane	-	-	Pkinase	-	-
5M_gene7624.t1	XP_020200284.1	protein LTV1 homolog	7.8e-247	97.48	P:GO:0042274	P:ribosomal small subunit biogenesis	-	-	-	-	-
5M_gene762.t1	KAF7100086.1	hypothetical protein CFC21_101643	5.6e-34	91.23	-	-	-	-	-	-	-
5M_gene7617.t1	---NA---		-	-	-	-	-	-	-	-	-
5M_gene7615.t1	---NA---		-	-	-	-	-	-	HLH	-	-
5M_gene7613.t1	VAI36703.1	unnamed protein product	1e-94	71.09	P:GO:0017148; F:GO:0030598	P:negative regulation of translation; F:rRNA N-glycosylase activity	EC:3.2.2.22	rRNA N-glycosylase	Epimerase	-	-
5M_gene7612.t1	---NA---		-	-	-	-	-	-	-	-	-
5M_gene7610.t1	XP_020176471.1	beta-glucosidase 31-like	9e-286	94.58	P:GO:0005975; F:GO:0008422; F:GO:0102726; C:GO:0009507	P:carbohydrate metabolic process; F:beta-glucosidase activity; F:DIMBOA glucoside beta-D-glucosidase activity; C:chloroplast	EC:3.2.1.21; EC:3.2.1.182	Beta-glucosidase; 4-hydroxy-7-methoxy-3-oxo-3,4-dihydro-2H-1,4-benzoxazin-2-yl glucoside	PEP-utilizers_C	-	-
5M_gene761.t1	---NA---		-	-	-	-	-	-	-	-	-
5M_gene7607.t1	KAE8793341.1	beta-expansin TaEXPB1	8.4e-141	71.76	P:GO:0019953; C:GO:0005576	P:sexual reproduction; C:extracellular region	-	-	3Beta_HSD	-	-
5M_gene7604.t1	XP_020148833.1	B3 domain-containing protein Os06g0194400-like	2e-57	75.67	F:GO:0003677; C:GO:0005634	F:DNA binding; C:nucleus	-	-	-	B3	-
5M_gene7603.t1	XP_020182055.1	B3 domain-containing protein Os06g0194400-like	1.1e-103	87.08	F:GO:0003677; C:GO:0005634	F:DNA binding; C:nucleus	-	-	-	B3	-
5M_gene7601.t1	BAK05161.1	predicted protein	7.7e-49	66.99	C:GO:0009579	C:thylakoid	-	-	-	-	-
5M_gene760.t1	---NA---		-	-	-	-	-	-	-	-	-
5M_gene7597.t1	XP_020182597.1	glutathione S-transferase 4-like	1.1e-110	94.07	P:GO:0006749; P:GO:0009636; F:GO:0004364	P:glutathione metabolic process; P:response to toxic substance; F:glutathione transferase activity	EC:2.5.1.18	Glutathione transferase	Skp1_POZ,Skp1	-	-
5M_gene7596.t1	XP_020158505.1	cytochrome P450 76M5-like	6.4e-268	96.8	F:GO:0004497; F:GO:0005506; F:GO:0016705; F:GO:0020037; C:GO:0016021	F:monooxygenase activity; F:iron ion binding; F:oxidoreductase activity, acting on paired donors, with incorporation or reduction of molecular oxygen; F:heme binding; C:integral component of membrane	EC:1.14	Acting on paired donors, with incorporation or reduction of molecular oxygen. The oxygen incorporated need not be derived from O(2)	Glyco_hydro_3	-	-
5M_gene7595.t1	XP_020188691.1	acyl-coenzyme A thioesterase 13-like	3.3e-77	98.57	F:GO:0047617	F:acyl-CoA hydrolase activity	EC:3.1.2.20	Acyl-CoA hydrolase	-	-	-
5M_gene7594.t1	XP_020188690.1	disease resistance protein RGA2-like	3.1e-224	79.33	P:GO:0006952; F:GO:0005524; F:GO:0043531	P:defense response; F:ATP binding; F:ADP binding	-	-	-	-	R gene
5M_gene7592.t1	KAE8776662.1	Zinc finger CCCH domain-containing protein 31	3.7e-96	81.81	-	-	-	-	Chloroa_b-bind	-	-
5M_gene7591.t1	XP_020189117.1	RNA polymerase II-associated protein 3	3.3e-177	98.39	-	-	-	-	Chloroa_b-bind	-	-
5M_gene7590.t1	KAF7050517.1	hypothetical protein CFC21_058876	6.5e-86	47.28	F:GO:0003676; F:GO:0008270	F:nucleic acid binding; F:zinc ion binding	-	-	Chloroa_b-bind	-	-
5M_gene759.t1	XP_020149708.1	poly(A)-specific ribonuclease PARN-like	8.9e-240	73.52	F:GO:0003676	F:nucleic acid binding	-	-	-	-	-
5M_gene7589.t1	XP_020152547.1	vacuolar protein sorting-associated protein 18 homolog	0	87.04	P:GO:0006886; P:GO:0016192; F:GO:0046872; C:GO:0016020	P:intracellular protein transport; P:vesicle-mediated transport; F:metal ion binding; C:membrane	-	-	Auxin_inducible	-	-
5M_gene7588.t1	XP_020152549.1	ALA-interacting subunit 5-like	5.7e-194	96.12	C:GO:0016021	C:integral component of membrane	-	-	Auxin_inducible	-	-
5M_gene7587.t1	XP_020152156.1	low molecular mass early light-inducible protein HV90, chloroplastic isoform X2	3.7e-82	97.85	C:GO:0009535	C:chloroplast thylakoid membrane	-	-	Auxin_inducible	-	-
5M_gene7585.t1	XP_020154168.1	putative disease resistance protein RGA4 isoform X4	0	51.22	P:GO:0006952; F:GO:0003677; F:GO:0043531; F:GO:0046872	P:defense response; F:DNA binding; F:ADP binding; F:metal ion binding	-	-	Ribosomal_L7Ae	-	-
5M_gene7583.t1	---NA---		-	-	-	-	-	-	-	-	-
5M_gene7580.t1	BAJ95065.1	predicted protein	1.1e-160	54.31	P:GO:0006004; F:GO:0016740; C:GO:0005737; C:GO:0016020; C:GO:0016021	P:fucose metabolic process; F:transferase activity; C:cytoplasm; C:membrane; C:integral component of membrane	-	-	-	-	-
5M_gene758.t1	XP_020146720.1	DNA topoisomerase 2-like	0	62.32	F:GO:0005488	F:binding	-	-	Thaumatin	-	-
5M_gene7577.t1	---NA---		-	-	-	-	-	-	DUF1668	-	-
5M_gene7575.t1	XP_020201445.1	phosphoenolpyruvate carboxylase 2	0	94.52	P:GO:0006099; P:GO:0015977; P:GO:0048366; F:GO:0008964; C:GO:0005829	P:tricarboxylic acid cycle; P:carbon fixation; P:leaf development; F:phosphoenolpyruvate carboxylase activity; C:cytosol	EC:4.1.1.31; EC:4.1.1.32	Phosphoenolpyruvate carboxylase; Phosphoenolpyruvate carboxykinase (GTP)	MORN	-	-
5M_gene7573.t1	EMS46614.1	Succinate dehydrogenase [ubiquinone] flavoprotein subunit, mitochondrial	9.9e-307	87.81	P:GO:0006099; P:GO:0006121; F:GO:0008177; F:GO:0009055; F:GO:0050660; C:GO:0005749	P:tricarboxylic acid cycle; P:mitochondrial electron transport, succinate to ubiquinone; F:succinate dehydrogenase (ubiquinone) activity; F:electron transfer activity; F:flavin adenine dinucleotide binding; C:mitochondrial respiratory chain complex II, succinate dehydrogenase complex (ubiquinone)	EC:1.3.5.1	Succinate dehydrogenase (quinone)	DUF295	-	-
5M_gene757.t1	XP_020155659.1	uncharacterized protein LOC109740995	2.1e-182	58.13	C:GO:0043231	C:intracellular membrane-bounded organelle	-	-	-	-	-
5M_gene7569.t1	XP_020148778.1	NDR1/HIN1-like protein 12	2.7e-114	95.03	P:GO:0098542; C:GO:0009506; C:GO:0016021; C:GO:0046658	P:defense response to other organism; C:plasmodesma; C:integral component of membrane; C:anchored component of plasma membrane	-	-	zf-RING_2	-	-
5M_gene7567.t1	XP_020201531.1	protein OSB1, mitochondrial-like	1.2e-124	91.33	P:GO:0006264; P:GO:0051096; F:GO:0003697; C:GO:0042645	P:mitochondrial DNA replication; P:positive regulation of helicase activity; F:single-stranded DNA binding; C:mitochondrial nucleoid	-	-	-	-	-
5M_gene7566.t1	RLN38708.1	tha9 protein	3.7e-52	81.44	P:GO:0006468; P:GO:0006886; P:GO:0007165; P:GO:0043953; F:GO:0004672; F:GO:0005524; C:GO:0009535; C:GO:0016021	P:protein phosphorylation; P:intracellular protein transport; P:signal transduction; P:protein transport by the Tat complex; F:protein kinase activity; F:ATP binding; C:chloroplast thylakoid membrane; C:integral component of membrane	EC:2.7.1	Transferring phosphorus-containing groups	-	-	-
5M_gene7565.t1	---NA---		-	-	-	-	-	-	-	-	-
5M_gene7562.t1	XP_020188426.1	transmembrane protein 87A	1.6e-258	88.17	C:GO:0005794; C:GO:0016021	C:Golgi apparatus; C:integral component of membrane	-	-	-	-	-
5M_gene7561.t1	XP_020188428.1	exocyst complex component EXO70B1-like	0	91.75	P:GO:0006887; P:GO:0015031; C:GO:0000145	P:exocytosis; P:protein transport; C:exocyst	-	-	-	-	-
5M_gene7560.t1	AGW47719.1	putative DBINO protein	8.3e-38	56.1	-	-	-	-	RRM_1	-	-
5M_gene756.t1	EMS65641.1	putative 26S proteasome non-ATPase regulatory subunit 7	1.1e-58	97.5	P:GO:0006508; F:GO:0008237; F:GO:0070122; C:GO:0005838	P:proteolysis; F:metallopeptidase activity; F:isopeptidase activity; C:proteasome regulatory particle	EC:3.4	Acting on peptide bonds (peptidases)	Kelch_4,Kelch_3,Kelch_3	-	-
5M_gene7558.t1	XP_020163165.1	histone chaperone ASF1-like	3.6e-28	62.05	-	-	-	-	Peptidase_S10	-	-
5M_gene7556.t1	XP_020177635.1	mitochondrial amidoxime reducing component 2-like	5.2e-178	95.01	P:GO:0019752; F:GO:0003824; F:GO:0030151; F:GO:0030170	P:carboxylic acid metabolic process; F:catalytic activity; F:molybdenum ion binding; F:pyridoxal phosphate binding	-	-	MatE,MatE	-	-
5M_gene7555.t1	VAI19047.1	unnamed protein product	9.9e-67	97.89	-	-	-	-	Nodulin-like	-	-
5M_gene755.t1	XP_003578465.1	dehydration-responsive element-binding protein 1H	4.9e-12	66.66	P:GO:0006355; F:GO:0003677; F:GO:0003700; C:GO:0005634	P:regulation of transcription, DNA-templated; F:DNA binding; F:DNA-binding transcription factor activity; C:nucleus	-	-	Fer2	-	-
5M_gene7548.t1	KAF7075283.1	hypothetical protein CFC21_080066	1.5e-169	70.13	-	-	-	-	AA_permease_2	-	-
5M_gene7546.t1	---NA---		-	-	-	-	-	-	eIF3g	-	-
5M_gene7544.t1	EMS63236.1	Auxin-responsive protein IAA14	4.9e-85	81.31	P:GO:0006355; P:GO:0009734; C:GO:0005634	P:regulation of transcription, DNA-templated; P:auxin-activated signaling pathway; C:nucleus	-	-	-	-	-
5M_gene7543.t1	---NA---		-	-	-	-	-	-	ADK	-	-
5M_gene7542.t1	XP_020189296.1	protein LURP-one-related 15-like	2.4e-93	67.88	-	-	-	-	-	-	-
5M_gene7541.t1	XP_020189298.1	protein LURP-one-related 15-like	3.3e-93	68.24	-	-	-	-	Pkinase	-	-
5M_gene7540.t1	XP_020189304.1	E3 ubiquitin-protein ligase EL5-like	8.8e-94	88.77	P:GO:0016567; F:GO:0008270; C:GO:0016021	P:protein ubiquitination; F:zinc ion binding; C:integral component of membrane	-	-	Fasciclin	-	-
5M_gene754.t1	XP_020154320.1	uncharacterized protein LOC109739656, partial	2.2e-213	57.17	-	-	-	-	Actin	-	-
5M_gene7539.t1	XP_020189298.1	protein LURP-one-related 15-like	1.7e-38	64.08	-	-	-	-	-	-	-
5M_gene7538.t1	XP_020190323.1	peroxidase 4-like	4.7e-131	77.92	P:GO:0006979; P:GO:0042744; P:GO:0098869; F:GO:0004601; F:GO:0020037; F:GO:0046872; C:GO:0005576	P:response to oxidative stress; P:hydrogen peroxide catabolic process; P:cellular oxidant detoxification; F:peroxidase activity; F:heme binding; F:metal ion binding; C:extracellular region	EC:1.11.1	Acting on a peroxide as acceptor	Serpin	-	-
5M_gene7537.t1	KAE8802090.1	hypothetical protein D1007_22367	3.6e-38	58.77	F:GO:0003676; F:GO:0008270	F:nucleic acid binding; F:zinc ion binding	-	-	F-box,Brix	-	-
5M_gene7531.t1	KAF7015920.1	hypothetical protein CFC21_029638, partial	6.6e-66	88.27	P:GO:0090305; F:GO:0003677; F:GO:0008408; C:GO:0005634	P:nucleic acid phosphodiester bond hydrolysis; F:DNA binding; F:3'-5' exonuclease activity; C:nucleus	EC:3.1	Acting on ester bonds	-	-	-
5M_gene7529.t1	---NA---		-	-	-	-	-	-	-	-	-
5M_gene7526.t1	KAF7059524.1	hypothetical protein CFC21_066418	4.9e-42	92.48	-	-	-	-	DUF1682	-	-
5M_gene7523.t1	XP_020199611.1	annexin A13-like isoform X2	9.7e-172	93.78	F:GO:0005509; F:GO:0005544	F:calcium ion binding; F:calcium-dependent phospholipid binding	-	-	DUF1499	-	-
5M_gene7522.t1	EMS57382.1	Transmembrane emp24 domain-containing protein 10	4.8e-108	95.06	P:GO:0006886; P:GO:0006888; P:GO:0007030; C:GO:0005783; C:GO:0005793; C:GO:0005794; C:GO:0016021; C:GO:0030134	P:intracellular protein transport; P:endoplasmic reticulum to Golgi vesicle-mediated transport; P:Golgi organization; C:endoplasmic reticulum; C:endoplasmic reticulum-Golgi intermediate compartment; C:Golgi apparatus; C:integral component of membrane; C:COPII-coated ER to Golgi transport vesicle	-	-	-	-	-
5M_gene7521.t1	XP_020199613.1	transmembrane protein 50 homolog	2.1e-39	90.67	P:GO:0032511; C:GO:0016021	P:late endosome to vacuole transport via multivesicular body sorting pathway; C:integral component of membrane	-	-	-	-	-
5M_gene7520.t1	XP_020199614.1	beta-1,3-galactosyltransferase 7-like	2.6e-200	87.45	P:GO:0006486; F:GO:0008194; F:GO:0048531; C:GO:0000139; C:GO:0016021	P:protein glycosylation; F:UDP-glycosyltransferase activity; F:beta-1,3-galactosyltransferase activity; C:Golgi membrane; C:integral component of membrane	EC:2.4.1	Glycosyltransferases	DnaJ,Jiv90	-	-
5M_gene752.t1	XP_020169963.1	mucin-17-like	5.5e-297	81.23	-	-	-	-	VWA	-	-
5M_gene7518.t1	EMS53911.1	hypothetical protein TRIUR3_24237	2.5e-223	67.66	F:GO:0005516	F:calmodulin binding	-	-	-	-	-
5M_gene7516.t1	XP_020192593.1	protein DETOXIFICATION 27-like	1.3e-61	89.23	P:GO:0042908; P:GO:0055085; F:GO:0015297; F:GO:0042910; C:GO:0016021	P:xenobiotic transport; P:transmembrane transport; F:antiporter activity; F:xenobiotic transmembrane transporter activity; C:integral component of membrane	EC:7	Translocases	HSP70	-	-
5M_gene7515.t1	---NA---		-	-	-	-	-	-	-	-	-
5M_gene7513.t1	XP_020170816.1	E3 ubiquitin-protein ligase EL5-like	8e-46	74.03	P:GO:0008152; C:GO:0016020	P:metabolic process; C:membrane	-	-	Ecm29	-	-
5M_gene7506.t1	BAK05024.1	predicted protein	0	69.41	C:GO:0016021	C:integral component of membrane	-	-	DUF295	-	-
5M_gene7505.t1	XP_020171924.1	sugar transport protein 1-like	3.7e-279	96.23	P:GO:0015749; F:GO:0015145; F:GO:0015293; C:GO:0016021	P:monosaccharide transmembrane transport; F:monosaccharide transmembrane transporter activity; F:symporter activity; C:integral component of membrane	EC:7	Translocases	PPR,PPR	-	-
5M_gene7504.t1	---NA---		-	-	-	-	-	-	DUF295	-	-
5M_gene7503.t1	EMS46381.1	putative translation initiation factor eIF-2B subunit epsilon	0	86.85	P:GO:0006413; P:GO:0050790; F:GO:0003743; F:GO:0005085; F:GO:0016779; F:GO:0031369	P:translational initiation; P:regulation of catalytic activity; F:translation initiation factor activity; F:guanyl-nucleotide exchange factor activity; F:nucleotidyltransferase activity; F:translation initiation factor binding	EC:2.7.7	Transferring phosphorus-containing groups	-	-	-
5M_gene7500.t1	XP_020161851.1	GEM-like protein 5	9.4e-179	88.46	P:GO:0009793; P:GO:0010029; P:GO:0098755	P:embryo development ending in seed dormancy; P:regulation of seed germination; P:maintenance of seed dormancy by absisic acid	-	-	Pkinase	-	-
5M_gene7499.t1	XP_020161849.1	F-box protein DOR-like	3.1e-130	62.93	-	-	-	-	Cu-oxidase_3,Cu-oxidase,Cu-oxidase_2	-	-
5M_gene7496.t1	XP_020200644.1	F-box protein At5g65850-like	4.2e-193	61.12	-	-	-	-	Exo_endo_phos	-	-
5M_gene7493.t1	XP_020175405.1	probable methyltransferase PMT24	0	86.95	P:GO:0032259; F:GO:0008168; C:GO:0005737; C:GO:0016021; C:GO:0043231	P:methylation; F:methyltransferase activity; C:cytoplasm; C:integral component of membrane; C:intracellular membrane-bounded organelle	EC:2.1.1	Transferring one-carbon groups	-	-	-
5M_gene7492.t1	KAE8807223.1	DEAD-box ATP-dependent RNA helicase 27	5.2e-252	86.74	P:GO:0000463; F:GO:0003723; F:GO:0003724; F:GO:0005524; F:GO:0016887; C:GO:0005730	P:maturation of LSU-rRNA from tricistronic rRNA transcript (SSU-rRNA, 5.8S rRNA, LSU-rRNA); F:RNA binding; F:RNA helicase activity; F:ATP binding; F:ATP hydrolysis activity; C:nucleolus	EC:3.6.1; EC:3.6.4.13	Acting on acid anhydrides; RNA helicase	SWIM	-	-
5M_gene7491.t1	KAF7099720.1	hypothetical protein CFC21_101320	5.3e-51	59.92	-	-	-	-	-	-	-
5M_gene7490.t1	KAE8769153.1	putative serine/threonine-protein kinase receptor	7.2e-239	87.31	P:GO:0006468; P:GO:0048544; F:GO:0004674; F:GO:0004712; F:GO:0005524; F:GO:0106310; C:GO:0016021	P:protein phosphorylation; P:recognition of pollen; F:protein serine/threonine kinase activity; F:protein serine/threonine/tyrosine kinase activity; F:ATP binding; F:protein serine kinase activity; C:integral component of membrane	EC:2.7.12.1	Dual-specificity kinase	-	-	-
5M_gene749.t1	XP_020179956.1	osmotin-like protein	5.5e-126	95.6	-	-	-	-	-	-	-
5M_gene7489.t1	XP_020191157.1	FBD-associated F-box protein At2g26860-like	1.5e-305	56.58	-	-	-	-	-	-	-
5M_gene7486.t1	XP_020178818.1	troponin T, fast skeletal muscle isoforms-like	6.1e-12	97.06	-	-	-	-	-	-	-
5M_gene7485.t1	AAB50187.1	MADS box transcription factor SbMADS1	5.8e-25	95.45	P:GO:0045944; F:GO:0000978; F:GO:0000981; F:GO:0046983; C:GO:0005634	P:positive regulation of transcription by RNA polymerase II; F:RNA polymerase II cis-regulatory region sequence-specific DNA binding; F:DNA-binding transcription factor activity, RNA polymerase II-specific; F:protein dimerization activity; C:nucleus	-	-	B_lectin,S_locus_glycop,PAN_2	M-type_MADS	-
5M_gene7484.t1	---NA---		-	-	-	-	-	-	-	-	-
5M_gene7481.t1	---NA---		-	-	-	-	-	-	-	-	-
5M_gene7480.t1	XP_020199206.1	uncharacterized protein LOC109785004	2e-290	77.01	-	-	-	-	-	-	-
5M_gene7479.t1	XP_020199205.1	uncharacterized protein LOC109785003	7.2e-173	66.55	-	-	-	-	-	-	-
5M_gene7478.t1	XP_020186458.1	uncharacterized protein LOC109772182	1.6e-97	58.8	-	-	-	-	DUF1618	-	-
5M_gene7477.t1	---NA---		-	-	-	-	-	-	-	-	-
5M_gene7476.t1	KAE8806524.1	protein CYPRO4-like	2.7e-63	69.24	F:GO:0046872	F:metal ion binding	-	-	PhoLip_ATPase_C	-	-
5M_gene7475.t1	---NA---		-	-	-	-	-	-	-	-	-
5M_gene7474.t1	BAT17802.1	Os12g0578800	5.7e-129	62.19	P:GO:0006355; F:GO:0003700	P:regulation of transcription, DNA-templated; F:DNA-binding transcription factor activity	-	-	-	C2H2	-
5M_gene7472.t1	XP_020187682.1	putrescine hydroxycinnamoyltransferase 3-like	2.7e-230	92.16	F:GO:0016747	F:acyltransferase activity, transferring groups other than amino-acyl groups	EC:2.3.1	Acyltransferases	-	-	-
5M_gene7471.t1	BAJ86605.1	predicted protein	1.7e-66	92.6	C:GO:0016020; C:GO:0016021	C:membrane; C:integral component of membrane	-	-	-	-	-
5M_gene7470.t1	BAJ93275.1	predicted protein	4.2e-289	86.84	C:GO:0016021	C:integral component of membrane	-	-	-	-	-
5M_gene747.t1	KAE8779214.1	kelch domain-containing protein 3	2.1e-210	75.68	C:GO:0000325	C:plant-type vacuole	-	-	ubiquitin	-	-
5M_gene7467.t1	VAI50230.1	unnamed protein product	1.3e-156	58.8	-	-	-	-	PPR_2,PPR_2,PPR_2,PPR_2,PPR,PPR_2,PPR	-	-
5M_gene7464.t1	XP_020194997.1	fructose-bisphosphate aldolase-lysine N-methyltransferase, chloroplastic	2.4e-144	98.94	-	-	-	-	Pkinase	-	-
5M_gene7463.t1	---NA---		-	-	-	-	-	-	RIP	-	-
5M_gene7461.t1	---NA---		-	-	-	-	-	-	PMEI	-	-
5M_gene746.t1	KAE8779213.1	Ferredoxin-3, chloroplastic	8.1e-73	89.59	P:GO:0006886; P:GO:0022900; F:GO:0009055; F:GO:0046872; F:GO:0051537; C:GO:0000326; C:GO:0005802; C:GO:0009507	P:intracellular protein transport; P:electron transport chain; F:electron transfer activity; F:metal ion binding; F:2 iron, 2 sulfur cluster binding; C:protein storage vacuole; C:trans-Golgi network; C:chloroplast	EC:1	Oxidoreductases	-	-	-
5M_gene7459.t1	BAK02679.1	predicted protein	5e-15	88.38	-	-	-	-	HEAT_2	-	-
5M_gene7458.t1	VAH23961.1	unnamed protein product	5.8e-146	54.7	-	-	-	-	SMP,SMP	-	-
5M_gene7457.t1	XP_020201137.1	probable serine/threonine-protein kinase At1g54610	3.5e-200	66.67	P:GO:0032968; P:GO:0070816; F:GO:0004693; F:GO:0008353; C:GO:0000307; C:GO:0005634	P:positive regulation of transcription elongation from RNA polymerase II promoter; P:phosphorylation of RNA polymerase II C-terminal domain; F:cyclin-dependent protein serine/threonine kinase activity; F:RNA polymerase II CTD heptapeptide repeat kinase activity; C:cyclin-dependent protein kinase holoenzyme complex; C:nucleus	EC:2.7.11.23; EC:2.7.11.22	[RNA-polymerase]-subunit kinase; Cyclin-dependent kinase	B56	-	-
5M_gene7456.t1	XP_020175479.1	benzoate--CoA ligase, peroxisomal-like	1.4e-265	87.63	P:GO:0009698; F:GO:0016207; F:GO:0106290	P:phenylpropanoid metabolic process; F:4-coumarate-CoA ligase activity; F:trans-cinnamate-CoA ligase activity	EC:6.2.1.12	4-coumarate--CoA ligase	-	-	-
5M_gene7454.t1	---NA---		-	-	-	-	-	-	-	-	-
5M_gene7452.t1	VAI20816.1	unnamed protein product	1.9e-28	74.88	C:GO:0016021	C:integral component of membrane	-	-	-	-	-
5M_gene745.t1	A2XNS1.2	RecName: Full=Actin-3	3.6e-215	99.47	F:GO:0005524; C:GO:0005737; C:GO:0005856	F:ATP binding; C:cytoplasm; C:cytoskeleton	-	-	-	-	-
5M_gene7449.t1	XP_020173261.1	probable cytokinin riboside 5'-monophosphate phosphoribohydrolase LOGL9	3.3e-124	94.02	P:GO:0009691; F:GO:0102682	P:cytokinin biosynthetic process; F:N6-(Delta2-isopentenyl)-adenosine 5'-monophosphate phosphoribohydrolase activity	EC:3.2.2	Glycosylases	-	-	-
5M_gene7446.t1	BAJ95878.1	predicted protein	3e-108	73.18	-	-	-	-	-	-	-
5M_gene7443.t1	XP_020178410.1	probable auxin efflux carrier component 5b	5.1e-69	82.87	P:GO:0009926; P:GO:0010252; P:GO:0010315; P:GO:0055085; F:GO:0010329; C:GO:0005783; C:GO:0005886; C:GO:0016021	P:auxin polar transport; P:auxin homeostasis; P:auxin efflux; P:transmembrane transport; F:auxin efflux transmembrane transporter activity; C:endoplasmic reticulum; C:plasma membrane; C:integral component of membrane	EC:7	Translocases	LOR	-	-
5M_gene7442.t1	XP_020196857.1	rust resistance kinase Lr10-like	0	69.03	P:GO:0006468; F:GO:0004672; F:GO:0005524; C:GO:0016021	P:protein phosphorylation; F:protein kinase activity; F:ATP binding; C:integral component of membrane	EC:2.7.1	Transferring phosphorus-containing groups	-	-	-
5M_gene7441.t1	XP_020194867.1	phytosulfokines 2	3.2e-51	72.1	P:GO:0007165; P:GO:0008283; P:GO:0030154; F:GO:0008083; C:GO:0005576; C:GO:0016021	P:signal transduction; P:cell population proliferation; P:cell differentiation; F:growth factor activity; C:extracellular region; C:integral component of membrane	-	-	-	-	-
5M_gene7440.t1	XP_020158314.1	FBD-associated F-box protein At4g13985-like	5.2e-48	63.18	-	-	-	-	B_lectin,S_locus_glycop,PAN_2,B_lectin,S_locus_glycop,PAN_2	-	-
5M_gene7439.t1	XP_020158315.1	putative F-box/LRR-repeat protein At3g28410	8.7e-85	59.73	-	-	-	-	-	-	-
5M_gene7437.t1	XP_020152732.1	cationic amino acid transporter 1-like	4.2e-308	89.98	P:GO:0055085; F:GO:0022857; C:GO:0016021	P:transmembrane transport; F:transmembrane transporter activity; C:integral component of membrane	EC:7	Translocases	-	-	-
5M_gene7434.t1	XP_020147602.1	protein DWARF 53-like	0	97.43	-	-	-	-	zf-C3HC4_2	-	-
5M_gene7433.t1	XP_020163162.1	probable polyamine transporter At3g13620	4.4e-277	93.45	P:GO:1902047; F:GO:0015203; C:GO:0005886; C:GO:0016021	P:polyamine transmembrane transport; F:polyamine transmembrane transporter activity; C:plasma membrane; C:integral component of membrane	EC:7	Translocases	BTB	-	-
5M_gene7430.t1	KAF6990934.1	hypothetical protein CFC21_008077	6.2e-83	67.83	-	-	-	-	-	-	-
5M_gene7428.t1	VAI37533.1	unnamed protein product	1e-143	57.69	C:GO:0016021	C:integral component of membrane	-	-	MIP	-	-
5M_gene7425.t1	EMS58133.1	Wall-associated receptor kinase 5	3.9e-47	90.1	P:GO:0006468; F:GO:0004674; F:GO:0005524	P:protein phosphorylation; F:protein serine/threonine kinase activity; F:ATP binding	EC:2.7.1	Transferring phosphorus-containing groups	-	-	-
5M_gene7421.t1	KAE8789703.1	retrotransposon unclassified	1.4e-71	62.98	-	-	-	-	-	-	-
5M_gene742.t1	KAE8776466.1	luminal-binding protein 3-like	0	96.47	F:GO:0005524; F:GO:0016887; C:GO:0005783	F:ATP binding; F:ATP hydrolysis activity; C:endoplasmic reticulum	EC:3.6.1	Acting on acid anhydrides	-	-	-
5M_gene7419.t1	BAJ95445.1	predicted protein	1.3e-60	49.12	-	-	-	-	p450	-	-
5M_gene7418.t1	BAJ99314.1	predicted protein	3.4e-34	90.42	C:GO:0016021	C:integral component of membrane	-	-	-	-	-
5M_gene7416.t1	XP_020162474.1	UDP-glycosyltransferase 91D1-like	1e-251	90.78	F:GO:0008194	F:UDP-glycosyltransferase activity	EC:2.4	Glycosyltransferases	DUF1719	-	-
5M_gene7415.t1	XP_020187327.1	transmembrane protein 97-like	8.9e-78	90.19	C:GO:0005789; C:GO:0016021	C:endoplasmic reticulum membrane; C:integral component of membrane	-	-	B3,Auxin_resp,AUX_IAA	-	-
5M_gene7414.t1	XP_020187328.1	heat stress transcription factor A-2e-like	1.6e-155	82.13	P:GO:0006357; P:GO:0034605; F:GO:0000978; F:GO:0003700; C:GO:0005634	P:regulation of transcription by RNA polymerase II; P:cellular response to heat; F:RNA polymerase II cis-regulatory region sequence-specific DNA binding; F:DNA-binding transcription factor activity; C:nucleus	-	-	Peptidase_C48	HSF	-
5M_gene7413.t1	XP_020187329.1	BI1-like protein	7.7e-126	97.7	C:GO:0016021	C:integral component of membrane	-	-	Polyketide_cyc2	-	-
5M_gene7412.t1	XP_020187334.1	BI1-like protein	2.8e-123	93.6	C:GO:0016021	C:integral component of membrane	-	-	AMP-binding	-	-
5M_gene741.t1	KAF7066587.1	hypothetical protein CFC21_072541	2.4e-44	85.8	-	-	-	-	-	-	-
5M_gene7409.t1	XP_020149711.1	DNA topoisomerase 2-like	2.1e-227	64.4	F:GO:0005488	F:binding	-	-	-	-	-
5M_gene7408.t1	XP_020148040.1	casein kinase 1-like protein HD16	1.7e-119	96.88	P:GO:0006468; F:GO:0004674; F:GO:0005524	P:protein phosphorylation; F:protein serine/threonine kinase activity; F:ATP binding	EC:2.7.1	Transferring phosphorus-containing groups	-	-	-
5M_gene7405.t1	XP_020178740.1	calmodulin-like protein 4	2.4e-56	75.95	F:GO:0005509	F:calcium ion binding	-	-	Nodulin-like	-	-
5M_gene7403.t1	XP_020192100.1	uncharacterized protein LOC109777950	3.1e-104	96.01	-	-	-	-	-	-	-
5M_gene7402.t1	XP_020192104.1	uncharacterized protein LOC109777957	8.2e-226	68.91	-	-	-	-	-	-	-
5M_gene7400.t1	---NA---		-	-	-	-	-	-	tRNA-synt_1	-	-
5M_gene74.t1	BAK05726.1	predicted protein	1.9e-214	64.47	-	-	-	-	-	-	-
5M_gene7399.t1	XP_006662559.1	MLO-like protein 9	8.1e-35	69.41	C:GO:0110165	C:cellular anatomical entity	-	-	-	-	-
5M_gene7397.t1	XP_020150984.1	mitogen-activated protein kinase kinase 3-like isoform X3	1.1e-66	48.76	P:GO:0006468; P:GO:0016310; F:GO:0000166; F:GO:0004672; F:GO:0004674; F:GO:0005524; F:GO:0016301; F:GO:0016740	P:protein phosphorylation; P:phosphorylation; F:nucleotide binding; F:protein kinase activity; F:protein serine/threonine kinase activity; F:ATP binding; F:kinase activity; F:transferase activity	-	-	Histone,Histone_H2A_C	-	-
5M_gene7390.t1	---NA---		-	-	-	-	-	-	Lipase_3	-	-
5M_gene7387.t1	XP_020180837.1	patatin-like protein 2	6.5e-87	95.94	P:GO:0016042; F:GO:0016298	P:lipid catabolic process; F:lipase activity	EC:3.1.1	Acting on ester bonds	-	-	-
5M_gene7386.t1	XP_020175791.1	glycine-rich RNA-binding protein 10-like	1.2e-107	86.81	F:GO:0003723	F:RNA binding	-	-	-	-	-
5M_gene7385.t1	KAE8775980.1	hypothetical protein D1007_51452	1.9e-14	40.38	-	-	-	-	REF	-	-
5M_gene7384.t1	BAS92197.1	Os05g0141200	0	76.54	C:GO:0016021	C:integral component of membrane	-	-	-	-	-
5M_gene7382.t1	BAJ99827.1	predicted protein	7.3e-193	90.03	P:GO:0071555; F:GO:0016757; C:GO:0000139	P:cell wall organization; F:glycosyltransferase activity; C:Golgi membrane	EC:2.4	Glycosyltransferases	ubiquitin	-	-
5M_gene7381.t1	KAE8783606.1	S-adenosylmethionine mitochondrial carrier protein	1.1e-147	97.57	P:GO:0009658; P:GO:1901962; F:GO:0000095; C:GO:0005743; C:GO:0009507; C:GO:0016021	P:chloroplast organization; P:S-adenosyl-L-methionine transmembrane transport; F:S-adenosyl-L-methionine transmembrane transporter activity; C:mitochondrial inner membrane; C:chloroplast; C:integral component of membrane	EC:7	Translocases	-	-	-
5M_gene738.t1	KAE8773791.1	NEDD8-like protein RUB3	1.4e-117	77.02	-	-	-	-	-	-	-
5M_gene7379.t1	XP_020195912.1	E3 ubiquitin-protein ligase Os03g0188200-like	5.3e-77	83.49	-	-	-	-	-	-	-
5M_gene7376.t1	---NA---		-	-	-	-	-	-	-	-	-
5M_gene7370.t1	ADC92551.1	UDP-glucosyltransferase HvUGT14077	2.8e-246	90.71	F:GO:0008194	F:UDP-glycosyltransferase activity	EC:2.4	Glycosyltransferases	-	-	-
5M_gene7369.t1	XP_020200237.1	BURP domain-containing protein 15-like	2e-116	81.36	-	-	-	-	EamA,EamA	-	-
5M_gene7367.t1	XP_020177892.1	uncharacterized protein LOC109763456 isoform X1	2.1e-244	86.92	-	-	-	-	-	-	-
5M_gene7366.t1	KAF7068340.1	hypothetical protein CFC21_074110	1.5e-75	74.91	-	-	-	-	-	-	-
5M_gene7365.t1	---NA---		-	-	-	-	-	-	-	-	-
5M_gene7363.t1	KAF7071832.1	hypothetical protein CFC21_077074	9.3e-78	76.78	P:GO:0008033; F:GO:0003824; C:GO:0005634	P:tRNA processing; F:catalytic activity; C:nucleus	-	-	-	-	-
5M_gene7362.t1	XP_020158756.1	cinnamoyl-CoA reductase 1	2.8e-187	98.7	F:GO:0003824	F:catalytic activity	-	-	PseudoU_synth_2	-	-
5M_gene7360.t1	BAK01561.1	predicted protein	3.8e-38	79.71	P:GO:0010951; F:GO:0004867; C:GO:0005576	P:negative regulation of endopeptidase activity; F:serine-type endopeptidase inhibitor activity; C:extracellular region	-	-	-	-	-
5M_gene7358.t1	---NA---		-	-	-	-	-	-	PB1,PK_Tyr_Ser-Thr	-	-
5M_gene7354.t1	XP_020161072.1	aspartyl protease AED1-like	1.4e-227	89.5	P:GO:0006508; F:GO:0004190	P:proteolysis; F:aspartic-type endopeptidase activity	-	-	-	-	-
5M_gene7353.t1	KAF7044881.1	hypothetical protein CFC21_054049	1.4e-43	67.38	-	-	-	-	-	-	-
5M_gene735.t1	---NA---		-	-	-	-	-	-	-	-	-
5M_gene7348.t1	XP_020148042.1	transcription factor MYB44-like	1.8e-127	85.34	F:GO:0003677	F:DNA binding	-	-	Rad51	MYB	-
5M_gene7342.t1	KAF7067633.1	hypothetical protein CFC21_073496	8.1e-120	84.09	-	-	-	-	FHA	-	-
5M_gene7341.t1	XP_020200651.1	autophagy-related protein 16	1.1e-283	89.24	P:GO:0000045; C:GO:0000421	P:autophagosome assembly; C:autophagosome membrane	-	-	-	-	-
5M_gene734.t1	XP_020155342.1	protein DETOXIFICATION 40-like	1.4e-273	97.39	P:GO:1990961; F:GO:0015297; F:GO:0042910; C:GO:0016021	P:xenobiotic detoxification by transmembrane export across the plasma membrane; F:antiporter activity; F:xenobiotic transmembrane transporter activity; C:integral component of membrane	EC:7	Translocases	p450	-	-
5M_gene7339.t1	XP_020180823.1	UDP-glycosyltransferase 73E1-like	5.1e-265	90.76	F:GO:0008194	F:UDP-glycosyltransferase activity	EC:2.4	Glycosyltransferases	-	-	-
5M_gene7338.t1	XP_020158922.1	trihelix transcription factor ASIL1-like	7.8e-144	84.67	F:GO:0000976; C:GO:0005634	F:transcription cis-regulatory region binding; C:nucleus	-	-	-	Trihelix	-
5M_gene7335.t1	---NA---		-	-	-	-	-	-	VPS13_mid_rpt	-	-
5M_gene7334.t1	XP_020165922.1	putative cyclic nucleotide-gated ion channel 9	0	92.31	P:GO:0071805; F:GO:0005249; C:GO:0016021	P:potassium ion transmembrane transport; F:voltage-gated potassium channel activity; C:integral component of membrane	EC:7	Translocases	-	-	-
5M_gene7329.t1	BAK01468.1	predicted protein	0	87.42	P:GO:0006468; F:GO:0004672; F:GO:0005524; C:GO:0016021	P:protein phosphorylation; F:protein kinase activity; F:ATP binding; C:integral component of membrane	EC:2.7.1	Transferring phosphorus-containing groups	DPBB_1,Expansin_C	-	R gene
5M_gene7327.t1	---NA---		-	-	-	-	-	-	ABC_membrane	-	-
5M_gene7326.t1	BAJ95073.1	predicted protein	0	78.95	C:GO:0016021	C:integral component of membrane	-	-	DUF588	-	-
5M_gene7323.t1	---NA---		-	-	-	-	-	-	Ferric_reduct	-	-
5M_gene7322.t1	KAF7106107.1	hypothetical protein CFC21_106863, partial	3.3e-21	85.71	-	-	-	-	ECH_2	-	-
5M_gene7320.t1	KAE8819727.1	Organic cation transporter protein	3.1e-123	78.87	-	-	-	-	-	-	-
5M_gene7319.t1	XP_020166216.1	pre-mRNA-splicing factor CWC21-like	1.3e-76	80.64	C:GO:0005634	C:nucleus	-	-	E3_binding,2-oxoacid_dh,2-oxoacid_dh	-	-
5M_gene7318.t1	XP_020166221.1	50S ribosomal protein L18, chloroplastic-like	1.1e-83	94.72	P:GO:0006412; F:GO:0003735; F:GO:0008097; C:GO:0005730; C:GO:0005840; C:GO:0009507	P:translation; F:structural constituent of ribosome; F:5S rRNA binding; C:nucleolus; C:ribosome; C:chloroplast	-	-	Inhibitor_I9,Peptidase_S8,fn3_6	-	-
5M_gene7317.t1	BAK06796.1	predicted protein	2.8e-61	85.07	-	-	-	-	Cu-oxidase,Cu-oxidase_2	-	-
5M_gene7316.t1	XP_020180371.1	scarecrow-like protein 21	1.4e-302	98.97	-	-	-	-	Peptidase_S10	GRAS	-
5M_gene7315.t1	KAE8791481.1	C2 domain-containing protein	1.9e-83	58.61	-	-	-	-	Myb_DNA-bind_6,Myb_Cef	-	-
5M_gene7313.t1	KAE8778833.1	beta-glucosidase BoGH3B-like	0	95.89	P:GO:0005975; F:GO:0004553	P:carbohydrate metabolic process; F:hydrolase activity, hydrolyzing O-glycosyl compounds	EC:3.2.1	Glycosylases	-	-	-
5M_gene7312.t1	XP_020180661.1	zinc finger protein WIP2-like	2.2e-186	76.03	P:GO:0010468; P:GO:0048856; C:GO:0005634	P:regulation of gene expression; P:anatomical structure development; C:nucleus	-	-	TCP	C2H2	-
5M_gene7310.t1	EMS56137.1	hypothetical protein TRIUR3_18152	1.8e-73	73.97	-	-	-	-	GCIP	-	-
5M_gene7309.t1	VAH11422.1	unnamed protein product	4.3e-82	89.11	C:GO:0110165	C:cellular anatomical entity	-	-	-	-	-
5M_gene7307.t1	KAE8767770.1	CASP-like protein	9e-62	63.79	C:GO:0016020	C:membrane	-	-	-	-	-
5M_gene7305.t1	KAF7072308.1	hypothetical protein CFC21_077456	1e-51	91.35	-	-	-	-	p450	-	-
5M_gene7304.t1	VAI31926.1	unnamed protein product	1.6e-180	61.22	-	-	-	-	Lectin_legB,PK_Tyr_Ser-Thr	-	-
5M_gene7302.t1	XP_020161376.1	non-specific lipid-transfer protein-like protein At2g13820	1.9e-87	93.65	C:GO:0110165	C:cellular anatomical entity	-	-	-	-	-
5M_gene7301.t1	---NA---		-	-	-	-	-	-	Ribosomal_L37e	-	-
5M_gene7298.t1	EMS64911.1	Cytochrome b5	4.5e-67	95.64	F:GO:0020037; F:GO:0046872; C:GO:0005789; C:GO:0016021	F:heme binding; F:metal ion binding; C:endoplasmic reticulum membrane; C:integral component of membrane	-	-	RRM_1	-	-
5M_gene7288.t1	KAE8799992.1	hypothetical protein D1007_24460	7.4e-55	76.9	-	-	-	-	HMA	-	-
5M_gene7287.t1	XP_020174570.1	probable arabinosyltransferase ARAD1	1.2e-285	92.37	P:GO:0006486; F:GO:0016757; C:GO:0005794; C:GO:0016021	P:protein glycosylation; F:glycosyltransferase activity; C:Golgi apparatus; C:integral component of membrane	EC:2.4	Glycosyltransferases	-	-	-
5M_gene7283.t1	VAI32328.1	unnamed protein product	1.3e-287	62.51	F:GO:0003682	F:chromatin binding	-	-	-	-	-
5M_gene7281.t1	XP_020176673.1	calcium-dependent protein kinase 27-like	3.9e-265	90.96	P:GO:0006468; F:GO:0004672; F:GO:0005509; F:GO:0005524	P:protein phosphorylation; F:protein kinase activity; F:calcium ion binding; F:ATP binding	EC:2.7.1	Transferring phosphorus-containing groups	-	-	-
5M_gene7280.t1	---NA---		-	-	-	-	-	-	Peptidase_S10	-	-
5M_gene728.t1	XP_020177198.1	1-aminocyclopropane-1-carboxylate oxidase homolog 1-like	1.1e-183	83.32	F:GO:0016491; F:GO:0046872	F:oxidoreductase activity; F:metal ion binding	EC:1	Oxidoreductases	UPF0176_N,Rhodanese_C,FSH1	-	-
5M_gene7277.t1	XP_020146591.1	AP2-associated protein kinase 1-like	0	88.09	P:GO:0006468; F:GO:0004672; F:GO:0005524	P:protein phosphorylation; F:protein kinase activity; F:ATP binding	EC:2.7.1	Transferring phosphorus-containing groups	F-box-like	-	-
5M_gene7276.t1	BAK08274.1	predicted protein	5.4e-194	83.94	P:GO:0005975; F:GO:0052692	P:carbohydrate metabolic process; F:raffinose alpha-galactosidase activity	EC:3.2.1.22	Alpha-galactosidase	-	-	-
5M_gene7274.t1	XP_020201393.1	adenylate isopentenyltransferase 3, chloroplastic-like	9.2e-158	87.39	P:GO:0006400; P:GO:0009691; F:GO:0052381; C:GO:0005739	P:tRNA modification; P:cytokinin biosynthetic process; F:tRNA dimethylallyltransferase activity; C:mitochondrion	EC:2.5.1.75	tRNA dimethylallyltransferase	FAD_binding_5,CO_deh_flav_C,Ald_Xan_dh_C,Ald_Xan_dh_C2,Ald_Xan_dh_C2	-	-
5M_gene7273.t1	SPT20403.1	unnamed protein product	8.4e-61	66.9	F:GO:0003676; F:GO:0008270	F:nucleic acid binding; F:zinc ion binding	-	-	FRB_dom,PI3_PI4_kinase	-	-
5M_gene7270.t1	XP_020190210.1	pentatricopeptide repeat-containing protein At4g02820, mitochondrial	2.4e-286	94.98	C:GO:0005739	C:mitochondrion	-	-	-	-	-
5M_gene727.t1	XP_020173151.1	alpha-1,4 glucan phosphorylase L isozyme, chloroplastic/amyloplastic	0	93.93	P:GO:0005980; F:GO:0008184; F:GO:0030170; F:GO:0102250; F:GO:0102499; C:GO:0005737	P:glycogen catabolic process; F:glycogen phosphorylase activity; F:pyridoxal phosphate binding; F:linear malto-oligosaccharide phosphorylase activity; F:SHG alpha-glucan phosphorylase activity; C:cytoplasm	EC:2.4.1.1	Glycogen phosphorylase	NPH3	-	-
5M_gene7266.t1	XP_020150746.1	subtilisin-like protease SBT3.17	2e-52	90.23	-	-	-	-	JmjC,FYRC	-	-
5M_gene7265.t1	XP_020185464.1	mRNA-decapping enzyme-like protein	1.2e-42	98.68	P:GO:0000290; P:GO:0043085; F:GO:0008047; C:GO:0005737; C:GO:0043229	P:deadenylation-dependent decapping of nuclear-transcribed mRNA; P:positive regulation of catalytic activity; F:enzyme activator activity; C:cytoplasm; C:intracellular organelle	-	-	F-box	-	-
5M_gene7264.t1	BAF03936.1	Os01g0148700	1.5e-113	59.42	-	-	-	-	-	-	-
5M_gene7263.t1	KAF7060633.1	hypothetical protein CFC21_067413	0	81.53	C:GO:0016021	C:integral component of membrane	-	-	DUF1005	-	-
5M_gene7262.t1	VAI21103.1	unnamed protein product	6e-305	65.78	C:GO:0016021	C:integral component of membrane	-	-	PGG	-	-
5M_gene726.t1	---NA---		-	-	-	-	-	-	DYW_deaminase	-	-
5M_gene7259.t1	KAF7072010.1	hypothetical protein CFC21_077209	2.9e-62	85.59	-	-	-	-	Lipase_GDSL	-	-
5M_gene7257.t1	XP_020174348.1	magnesium transporter MRS2-I	1.5e-184	92	P:GO:1903830; F:GO:0015095; C:GO:0016021	P:magnesium ion transmembrane transport; F:magnesium ion transmembrane transporter activity; C:integral component of membrane	EC:7	Translocases	zf-RVT	-	-
5M_gene7255.t1	XP_020162182.1	ADP-ribosylation factor-like protein 2	1.6e-99	98.29	P:GO:0006457; P:GO:0031116; F:GO:0003924; F:GO:0005525; C:GO:0005737; C:GO:0015630	P:protein folding; P:positive regulation of microtubule polymerization; F:GTPase activity; F:GTP binding; C:cytoplasm; C:microtubule cytoskeleton	EC:3.6.1	Acting on acid anhydrides	-	-	-
5M_gene7254.t1	---NA---		-	-	-	-	-	-	-	-	-
5M_gene7253.t1	BAK06974.1	predicted protein	4.3e-141	77.12	-	-	-	-	-	-	-
5M_gene7252.t1	---NA---		-	-	-	-	-	-	Cellulase	-	-
5M_gene7250.t1	KAF0904744.1	hypothetical protein E2562_036875	6.6e-23	45.32	-	-	-	-	-	-	-
5M_gene725.t1	XP_020166255.1	premnaspirodiene oxygenase-like	1e-273	88.76	F:GO:0004497; F:GO:0005506; F:GO:0016705; F:GO:0020037; C:GO:0016021	F:monooxygenase activity; F:iron ion binding; F:oxidoreductase activity, acting on paired donors, with incorporation or reduction of molecular oxygen; F:heme binding; C:integral component of membrane	EC:1.14	Acting on paired donors, with incorporation or reduction of molecular oxygen. The oxygen incorporated need not be derived from O(2)	zf-C2H2_6,zf-C2H2_6	-	-
5M_gene7249.t1	KAE8808895.1	SART-1 family protein DOT2	1.5e-119	88.89	P:GO:0000481; P:GO:0045292; C:GO:0046540	P:maturation of 5S rRNA; P:mRNA cis splicing, via spliceosome; C:U4/U6 x U5 tri-snRNP complex	-	-	-	-	-
5M_gene7248.t1	XP_020150721.1	indole-2-monooxygenase-like isoform X1	2.7e-280	92.67	F:GO:0005506; F:GO:0016709; F:GO:0020037; C:GO:0016021	F:iron ion binding; F:oxidoreductase activity, acting on paired donors, with incorporation or reduction of molecular oxygen, NAD(P)H as one donor, and incorporation of one atom of oxygen; F:heme binding; C:integral component of membrane	EC:1.14.13	Acting on paired donors, with incorporation or reduction of molecular oxygen. The oxygen incorporated need not be derived from O(2)	Aminotran_1_2	-	-
5M_gene7244.t1	KAF7068819.1	hypothetical protein CFC21_074541	1.6e-166	91.31	P:GO:0016310; P:GO:0071704; F:GO:0016301; F:GO:0016773	P:phosphorylation; P:organic substance metabolic process; F:kinase activity; F:phosphotransferase activity, alcohol group as acceptor	EC:2.7.1	Transferring phosphorus-containing groups	-	-	-
5M_gene7243.t1	XP_020168576.1	basic leucine zipper 19-like	6.6e-105	58.73	P:GO:0006355; P:GO:0045893; F:GO:0003677; F:GO:0003700; C:GO:0005634	P:regulation of transcription, DNA-templated; P:positive regulation of transcription, DNA-templated; F:DNA binding; F:DNA-binding transcription factor activity; C:nucleus	-	-	-	bZIP	-
5M_gene7242.t1	KAE8804996.1	putative inactive purple acid phosphatase 2	0	93.31	P:GO:0016311; F:GO:0003993; F:GO:0046872; C:GO:0016021	P:dephosphorylation; F:acid phosphatase activity; F:metal ion binding; C:integral component of membrane	EC:3.1.3.2	Acid phosphatase	-	-	-
5M_gene7241.t1	EMS56847.1	DNA-binding protein SMUBP-2	0	97.46	P:GO:0032508; F:GO:0003677; F:GO:0003729; F:GO:0005524; F:GO:0043139	P:DNA duplex unwinding; F:DNA binding; F:mRNA binding; F:ATP binding; F:5'-3' DNA helicase activity	EC:3.6.4.12	DNA helicase	DAO	-	-
5M_gene7240.t1	KAE8804998.1	Lysyl-tRNA synthetase	4.9e-277	84.22	P:GO:0006430; F:GO:0003676; F:GO:0004824; F:GO:0005524; C:GO:0005737	P:lysyl-tRNA aminoacylation; F:nucleic acid binding; F:lysine-tRNA ligase activity; F:ATP binding; C:cytoplasm	EC:6.1.1.6	Lysine--tRNA ligase	-	-	-
5M_gene724.t1	XP_020182016.1	cytochrome P450 87A3-like	1.4e-167	94.96	P:GO:0010268; P:GO:0016125; P:GO:0016132; F:GO:0004497; F:GO:0005506; F:GO:0016705; F:GO:0020037; C:GO:0016021	P:brassinosteroid homeostasis; P:sterol metabolic process; P:brassinosteroid biosynthetic process; F:monooxygenase activity; F:iron ion binding; F:oxidoreductase activity, acting on paired donors, with incorporation or reduction of molecular oxygen; F:heme binding; C:integral component of membrane	EC:1.14	Acting on paired donors, with incorporation or reduction of molecular oxygen. The oxygen incorporated need not be derived from O(2)	-	-	-
5M_gene7239.t1	KAE8804999.1	Lysyl-tRNA synthetase	8.6e-304	61.37	C:GO:0016020; C:GO:0016021	C:membrane; C:integral component of membrane	-	-	-	-	R gene
5M_gene7237.t1	KAF7076669.1	hypothetical protein CFC21_081283	1.5e-62	76.79	C:GO:0016020; C:GO:0016021	C:membrane; C:integral component of membrane	-	-	Dimerisation,Methyltransf_2	-	-
5M_gene7233.t1	XP_020176469.1	pentatricopeptide repeat-containing protein At3g49170, chloroplastic	0	96.29	P:GO:0009793; F:GO:0003729; F:GO:0008270	P:embryo development ending in seed dormancy; F:mRNA binding; F:zinc ion binding	-	-	-	-	-
5M_gene7230.t1	XP_020192441.1	F-box/LRR-repeat protein At5g02910-like	1e-90	59.24	-	-	-	-	-	-	-
5M_gene7229.t1	KAF7075477.1	hypothetical protein CFC21_080251	6.5e-110	77.8	C:GO:0016021	C:integral component of membrane	-	-	B3	-	-
5M_gene7228.t1	XP_020198424.1	zinc finger protein ZAT7-like	3.5e-64	88.61	-	-	-	-	DHHC	C2H2	-
5M_gene7227.t1	XP_020198424.1	zinc finger protein ZAT7-like	2.3e-63	88.41	-	-	-	-	K_trans,K_trans	C2H2	-
5M_gene7226.t1	KAE8805846.1	putative S-adenosyl-L-methionine-dependent methyltransferase SCO7813	8.3e-60	88.8	P:GO:0032259; F:GO:0008168	P:methylation; F:methyltransferase activity	EC:2.1.1	Transferring one-carbon groups	RRM_1	-	-
5M_gene7225.t1	BAJ89590.1	predicted protein	1e-111	90.9	-	-	-	-	-	-	-
5M_gene7224.t1	XP_020192724.1	putative disease resistance protein RGA1	1.3e-161	76.09	F:GO:0005524	F:ATP binding	-	-	-	-	-
5M_gene7223.t1	---NA---		-	-	-	-	-	-	F-box	-	-
5M_gene7222.t1	XP_020146525.1	L-type lectin-domain containing receptor kinase IV.1-like	8.1e-258	70.62	P:GO:0002229; P:GO:0016310; P:GO:0042742; F:GO:0000166; F:GO:0004675; C:GO:0005886	P:defense response to oomycetes; P:phosphorylation; P:defense response to bacterium; F:nucleotide binding; F:transmembrane receptor protein serine/threonine kinase activity; C:plasma membrane	EC:2.7.11.30	Receptor protein serine/threonine kinase	F-box	-	-
5M_gene7221.t1	XP_020146526.1	L-type lectin-domain containing receptor kinase IV.1-like	2.9e-263	67.64	P:GO:0009987; P:GO:0098542; F:GO:0004672; F:GO:0005488; C:GO:0016020	P:cellular process; P:defense response to other organism; F:protein kinase activity; F:binding; C:membrane	EC:2.7.1	Transferring phosphorus-containing groups	-	-	-
5M_gene722.t1	KAE8790152.1	hypothetical protein D1007_35475	7.3e-170	67.57	P:GO:0090502; F:GO:0003676; F:GO:0004523; F:GO:0008270	P:RNA phosphodiester bond hydrolysis, endonucleolytic; F:nucleic acid binding; F:RNA-DNA hybrid ribonuclease activity; F:zinc ion binding	-	-	-	-	-
5M_gene7219.t1	BAK00088.1	predicted protein	9.3e-62	92.58	C:GO:0016021	C:integral component of membrane	-	-	Chorein_N,VPS13	-	-
5M_gene7218.t1	XP_020164203.1	putative hydrolase C777.06c	1.2e-205	93.39	-	-	-	-	ABC_tran	-	-
5M_gene7217.t1	XP_020164204.1	protein HOTHEAD-like	0	97.38	F:GO:0016614; F:GO:0050660	F:oxidoreductase activity, acting on CH-OH group of donors; F:flavin adenine dinucleotide binding	EC:1.1	Acting on the CH-OH group of donors	-	-	-
5M_gene7215.t1	KAE8777249.1	Elongation factor P	1.2e-103	82.68	P:GO:0006414; F:GO:0003746; C:GO:0005737; C:GO:0043229	P:translational elongation; F:translation elongation factor activity; C:cytoplasm; C:intracellular organelle	-	-	-	-	-
5M_gene7213.t1	EMS67874.1	Secologanin synthase	9.8e-56	83.03	F:GO:0004497; F:GO:0005506; F:GO:0016705; F:GO:0020037; C:GO:0016021	F:monooxygenase activity; F:iron ion binding; F:oxidoreductase activity, acting on paired donors, with incorporation or reduction of molecular oxygen; F:heme binding; C:integral component of membrane	EC:1.14	Acting on paired donors, with incorporation or reduction of molecular oxygen. The oxygen incorporated need not be derived from O(2)	-	-	-
5M_gene7211.t1	XP_020156132.1	cytochrome b-c1 complex subunit 7-like	4.3e-64	95.86	P:GO:0006122; C:GO:0005750	P:mitochondrial electron transport, ubiquinol to cytochrome c; C:mitochondrial respiratory chain complex III	-	-	Lipase_GDSL	-	-
5M_gene7210.t1	XP_020180872.1	DNA repair RAD52-like protein 2, chloroplastic isoform X1	3.6e-96	90.46	P:GO:0000724; F:GO:0003677; C:GO:0009507	P:double-strand break repair via homologous recombination; F:DNA binding; C:chloroplast	-	-	Ribonuclease_T2	-	-
5M_gene721.t1	VAI36703.1	unnamed protein product	2e-143	74.64	P:GO:0017148; F:GO:0030598	P:negative regulation of translation; F:rRNA N-glycosylase activity	EC:3.2.2.22	rRNA N-glycosylase	DUF599	-	-
5M_gene7207.t1	XP_020150023.1	transcription factor BIM1-like isoform X2	1.6e-43	80.02	P:GO:0006355; F:GO:0003700; F:GO:0046983	P:regulation of transcription, DNA-templated; F:DNA-binding transcription factor activity; F:protein dimerization activity	-	-	-	-	-
5M_gene7205.t1	---NA---		-	-	-	-	-	-	LRR_8	-	-
5M_gene7203.t1	BAK00871.1	predicted protein	6.3e-134	92.29	C:GO:0016021	C:integral component of membrane	-	-	-	-	-
5M_gene7201.t1	KAF7068913.1	hypothetical protein CFC21_074618	1.9e-17	89.06	-	-	-	-	Fes1	-	-
5M_gene720.t1	KAF7042587.1	hypothetical protein CFC21_052149	1.2e-34	84.25	-	-	-	-	Ras	-	-
5M_gene72.t1	KAE8787460.1	Alkylated DNA repair alkB-like protein	4.3e-105	58.12	P:GO:0006281; P:GO:0006974; F:GO:0016491; F:GO:0051213	P:DNA repair; P:cellular response to DNA damage stimulus; F:oxidoreductase activity; F:dioxygenase activity	-	-	2OG-FeII_Oxy_2,2OG-FeII_Oxy_2	-	-
5M_gene7199.t1	KAF7064740.1	hypothetical protein CFC21_070994	1.2e-188	85.33	-	-	-	-	DUF4283	-	-
5M_gene7198.t1	AAO16559.1	mitogen-activated protein kinase	9.4E-309	87.57	P:GO:0006468; P:GO:0035556; F:GO:0004674; F:GO:0005524; C:GO:0005737	P:protein phosphorylation; P:intracellular signal transduction; F:protein serine/threonine kinase activity; F:ATP binding; C:cytoplasm	EC:2.7.1	Transferring phosphorus-containing groups	-	-	-
5M_gene7197.t1	XP_020150504.1	pyruvate kinase 1, cytosolic	2.2e-268	92.13	P:GO:0006096; P:GO:0015979; F:GO:0000287; F:GO:0004743; F:GO:0005524; F:GO:0016301; F:GO:0030955; C:GO:0005737	P:glycolytic process; P:photosynthesis; F:magnesium ion binding; F:pyruvate kinase activity; F:ATP binding; F:kinase activity; F:potassium ion binding; C:cytoplasm	EC:2.7.1.40	Pyruvate kinase	tRNA-synt_2	-	-
5M_gene7194.t1	XP_020195560.1	transcription factor JUNGBRUNNEN 1-like	5.6e-81	89.87	P:GO:0006355; F:GO:0003677; C:GO:0005634	P:regulation of transcription, DNA-templated; F:DNA binding; C:nucleus	-	-	UDPGT	-	-
5M_gene7193.t1	---NA---		-	-	-	-	-	-	-	-	-
5M_gene7192.t1	KAF7066631.1	hypothetical protein CFC21_072580	5.3e-18	80.07	-	-	-	-	-	-	-
5M_gene719.t1	XP_020172809.1	rhodanese-like domain-containing protein 6	0	96.56	-	-	-	-	F-box	-	-
5M_gene7187.t1	XP_020182534.1	uncharacterized protein LOC109768204	0	96.95	P:GO:0008356	P:asymmetric cell division	-	-	Rx_N	-	-
5M_gene7184.t1	EMS53684.1	Disease resistance protein RPP13	2.5e-304	73.99	F:GO:0032559; F:GO:0043168	F:adenyl ribonucleotide binding; F:anion binding	-	-	Pkinase	-	-
5M_gene7181.t1	XP_020165883.1	probable indole-3-pyruvate monooxygenase YUCCA11	6.8e-212	95.34	F:GO:0004499; F:GO:0050660; F:GO:0050661	F:N,N-dimethylaniline monooxygenase activity; F:flavin adenine dinucleotide binding; F:NADP binding	EC:1.14.13.8	Flavin-containing monooxygenase	-	-	-
5M_gene7180.t1	XP_020176140.1	beta-fructofuranosidase, insoluble isoenzyme 4-like	2.7e-306	99.17	P:GO:0005975; F:GO:0004553; C:GO:0016021	P:carbohydrate metabolic process; F:hydrolase activity, hydrolyzing O-glycosyl compounds; C:integral component of membrane	EC:3.2.1	Glycosylases	-	-	-
5M_gene7178.t1	---NA---		-	-	-	-	-	-	-	-	-
5M_gene7176.t1	KAF7072017.1	hypothetical protein CFC21_077215	1.4e-121	84.71	-	-	-	-	DUF573	-	-
5M_gene7175.t1	XP_020181820.1	SKP1-like protein 1B	3.8e-79	88.37	P:GO:0006511; P:GO:0016567; F:GO:0097602	P:ubiquitin-dependent protein catabolic process; P:protein ubiquitination; F:cullin family protein binding	-	-	-	-	-
5M_gene7171.t1	KAF7068188.1	hypothetical protein CFC21_073964	1.5e-77	91.93	-	-	-	-	DNA_photolyase,Abhydrolase_6	-	-
5M_gene717.t1	KAE8799612.1	pentatricopeptide repeat-containing protein	8.8e-151	88.59	F:GO:0008270	F:zinc ion binding	-	-	-	-	-
5M_gene7166.t1	BAK03213.1	predicted protein	4.2e-81	88.97	-	-	-	-	peroxidase	-	-
5M_gene7165.t1	XP_020182773.1	U3 snoRNP-associated protein-like YAOH	1.7e-81	96.3	P:GO:0006364; F:GO:0034511	P:rRNA processing; F:U3 snoRNA binding	-	-	peroxidase	-	-
5M_gene7163.t1	XP_020161244.1	uncharacterized protein LOC109746535	5.4e-57	73.26	-	-	-	-	-	-	-
5M_gene7162.t1	XP_020172059.1	nucleobase-ascorbate transporter 3	5.4e-203	99.2	P:GO:0055085; F:GO:0022857; C:GO:0016021	P:transmembrane transport; F:transmembrane transporter activity; C:integral component of membrane	EC:7	Translocases	p450	-	-
5M_gene7160.t1	KAF6996252.1	hypothetical protein CFC21_012609	5.6e-43	85.83	P:GO:0016567; F:GO:0004842	P:protein ubiquitination; F:ubiquitin-protein transferase activity	EC:2	Transferases	-	-	-
5M_gene716.t1	XP_020167815.1	zinc finger protein 1	8.2e-134	83.22	P:GO:0006355; F:GO:0003677; F:GO:0003700; F:GO:0046872; C:GO:0005634	P:regulation of transcription, DNA-templated; F:DNA binding; F:DNA-binding transcription factor activity; F:metal ion binding; C:nucleus	-	-	-	C2H2	-
5M_gene7158.t1	---NA---		-	-	-	-	-	-	F-box,PP2	-	-
5M_gene7157.t1	EMS45545.1	Aspartic proteinase nepenthesin-1	1.3e-213	67.77	-	-	-	-	NT-C2	-	-
5M_gene7156.t1	XP_020158309.1	vacuolar protein sorting-associated protein 9A-like isoform X1	1.1e-88	99.17	P:GO:0016192; P:GO:0050790; F:GO:0005085	P:vesicle-mediated transport; P:regulation of catalytic activity; F:guanyl-nucleotide exchange factor activity	-	-	Aminotran_5	-	-
5M_gene7155.t1	XP_020158313.1	aspartic proteinase nepenthesin-1-like	5e-78	66.51	-	-	-	-	-	-	-
5M_gene7153.t1	XP_020188093.1	pirin-like protein	9.8e-168	97.36	-	-	-	-	-	-	-
5M_gene7151.t1	---NA---		-	-	-	-	-	-	-	-	-
5M_gene7150.t1	BAJ94244.1	predicted protein	2.4e-164	88.75	P:GO:0009734; C:GO:0009506; C:GO:0016021	P:auxin-activated signaling pathway; C:plasmodesma; C:integral component of membrane	-	-	USP7_ICP0_bdg,USP7_ICP0_bdg,USP7_C2	-	-
5M_gene7147.t1	---NA---		-	-	-	-	-	-	-	-	-
5M_gene7146.t1	XP_020195980.1	pyruvate dehydrogenase E1 component subunit beta-3, chloroplastic-like	8.4e-215	96.11	P:GO:0006086; P:GO:0006096; F:GO:0004739	P:acetyl-CoA biosynthetic process from pyruvate; P:glycolytic process; F:pyruvate dehydrogenase (acetyl-transferring) activity	EC:1.2.4.1	Pyruvate dehydrogenase (acetyl-transferring)	PK_Tyr_Ser-Thr	-	-
5M_gene7145.t1	XP_020195978.1	zinc finger protein 2-like	5.7e-77	84.13	-	-	-	-	-	-	-
5M_gene7142.t1	KAE8801622.1	UDP-glycosyltransferase 74F2-like	1.1e-195	76.37	F:GO:0080043; F:GO:0080044	F:quercetin 3-O-glucosyltransferase activity; F:quercetin 7-O-glucosyltransferase activity	EC:2.4.1	Glycosyltransferases	-	-	-
5M_gene7140.t1	XP_020167591.1	subtilisin-like protease SBT1.8	2.6e-22	77.17	-	-	-	-	-	-	-
5M_gene714.t1	XP_020194054.1	proline-rich receptor-like protein kinase PERK9	4.9e-64	68.54	-	-	-	-	-	-	-
5M_gene7139.t1	---NA---		-	-	-	-	-	-	-	-	-
5M_gene7136.t1	XP_020157507.1	GTP 3',8-cyclase, mitochondrial	1.1e-138	79.69	P:GO:0006777; F:GO:0005525; F:GO:0046872; F:GO:0051539; F:GO:0061798; C:GO:0019008	P:Mo-molybdopterin cofactor biosynthetic process; F:GTP binding; F:metal ion binding; F:4 iron, 4 sulfur cluster binding; F:GTP 3',8'-cyclase activity; C:molybdopterin synthase complex	EC:4.1.99.22	GTP 3',8-cyclase	-	-	-
5M_gene7132.t1	XP_020192437.1	alpha-amylase/trypsin inhibitor-like	9e-129	96.35	P:GO:0006952	P:defense response	-	-	-	-	-
5M_gene7131.t1	KAF7011326.1	hypothetical protein CFC21_025648, partial	9e-190	59.2	-	-	-	-	GCS2	-	-
5M_gene7130.t1	EMS53622.1	Importin subunit beta-1	2.6e-207	54.07	P:GO:0006606; P:GO:0006886; F:GO:0031267; C:GO:0005634; C:GO:0005737	P:protein import into nucleus; P:intracellular protein transport; F:small GTPase binding; C:nucleus; C:cytoplasm	-	-	CAP	-	-
5M_gene713.t1	XP_020190474.1	uncharacterized protein LOC109776227 isoform X2	2.8e-126	89.88	C:GO:0016021	C:integral component of membrane	-	-	-	-	-
5M_gene7126.t1	KAF7074251.1	hypothetical protein CFC21_079150	1.3e-204	79.25	-	-	-	-	-	-	-
5M_gene7125.t1	KAF7074254.1	hypothetical protein CFC21_079152	6e-213	79.53	-	-	-	-	-	-	-
5M_gene7122.t1	BAJ85288.1	predicted protein	3.3e-307	99.23	P:GO:0044238; P:GO:0044260; F:GO:0046872	P:primary metabolic process; P:cellular macromolecule metabolic process; F:metal ion binding	-	-	-	-	-
5M_gene7121.t1	BAJ95244.1	predicted protein	5.8e-31	81.51	-	-	-	-	-	-	-
5M_gene7120.t1	BAJ95244.1	predicted protein	1.3e-161	73.08	-	-	-	-	-	-	-
5M_gene712.t1	XP_003577992.1	ras-related protein RABA1f	2.4e-115	99.68	F:GO:0003924; F:GO:0005525; C:GO:0005768	F:GTPase activity; F:GTP binding; C:endosome	EC:3.6.1	Acting on acid anhydrides	-	-	-
5M_gene7119.t1	BAJ98987.1	predicted protein	1.5e-197	96.71	P:GO:0000481; P:GO:0009737; P:GO:0032508; P:GO:0034337; F:GO:0003729; C:GO:0009507	P:maturation of 5S rRNA; P:response to abscisic acid; P:DNA duplex unwinding; P:RNA folding; F:mRNA binding; C:chloroplast	-	-	Glyco_transf_29	-	-
5M_gene7118.t1	---NA---		-	-	-	-	-	-	AAA,AAA_lid_3,Peptidase_M41	-	-
5M_gene7115.t1	EMS52298.1	Cohesin subunit SA-1	1.3e-33	47.7	P:GO:0051455; P:GO:0051754; C:GO:0005634; C:GO:0005694	P:monopolar spindle attachment to meiosis I kinetochore; P:meiotic sister chromatid cohesion, centromeric; C:nucleus; C:chromosome	-	-	FA_hydroxylase	-	-
5M_gene7112.t1	XP_020179650.1	probable auxin efflux carrier component 5b	1.9e-44	98.19	P:GO:0009926; P:GO:0010252; P:GO:0010315; P:GO:0055085; F:GO:0010329; C:GO:0005783; C:GO:0005886; C:GO:0016021	P:auxin polar transport; P:auxin homeostasis; P:auxin efflux; P:transmembrane transport; F:auxin efflux transmembrane transporter activity; C:endoplasmic reticulum; C:plasma membrane; C:integral component of membrane	EC:7	Translocases	-	-	-
5M_gene7110.t1	XP_021301350.1	programmed cell death protein 2	2e-86	58.23	F:GO:0046872; C:GO:0005737	F:metal ion binding; C:cytoplasm	-	-	DUF1218	-	-
5M_gene711.t1	KAF7076197.1	hypothetical protein CFC21_080889	1.4e-259	93.59	-	-	-	-	PP2	-	-
5M_gene7109.t1	KAE8807932.1	putative disease resistance protein RGA3	1.6e-69	65.77	-	-	-	-	-	-	-
5M_gene7108.t1	XP_020163686.1	putative cyclin-F1-1	1.5e-146	92.07	-	-	-	-	HLH	-	-
5M_gene7107.t1	XP_020163722.1	peroxidase 40	6.5e-124	72.67	P:GO:0006979; P:GO:0042744; P:GO:0098869; F:GO:0004601; F:GO:0016491; F:GO:0020037; F:GO:0046872; C:GO:0005576	P:response to oxidative stress; P:hydrogen peroxide catabolic process; P:cellular oxidant detoxification; F:peroxidase activity; F:oxidoreductase activity; F:heme binding; F:metal ion binding; C:extracellular region	-	-	-	-	-
5M_gene7100.t1	KAF7074667.1	hypothetical protein CFC21_079505	2.7e-47	75.72	-	-	-	-	Ldh_1_C	-	-
5M_gene710.t1	---NA---		-	-	-	-	-	-	-	-	-
5M_gene71.t1	KAE8787460.1	Alkylated DNA repair alkB-like protein	1.6e-172	79.52	P:GO:0006281; F:GO:0051213	P:DNA repair; F:dioxygenase activity	EC:1	Oxidoreductases	2OG-FeII_Oxy_2	-	-
5M_gene7097.t1	---NA---		-	-	-	-	-	-	Peptidase_S8,PA,fn3_6	-	-
5M_gene7096.t1	ACO51486.1	cyclin-dependent kinase-like D2	2e-146	95.16	P:GO:0006468; F:GO:0004674; F:GO:0005524	P:protein phosphorylation; F:protein serine/threonine kinase activity; F:ATP binding	EC:2.7.1	Transferring phosphorus-containing groups	-	-	-
5M_gene7092.t1	XP_020201530.1	auxin-responsive protein IAA12-like	9.9e-109	91.4	P:GO:0006355; P:GO:0009734; C:GO:0005634	P:regulation of transcription, DNA-templated; P:auxin-activated signaling pathway; C:nucleus	-	-	NFACT-R_1	-	-
5M_gene7088.t1	VAI39078.1	unnamed protein product	3.6e-119	62.41	C:GO:0016020; C:GO:0016021	C:membrane; C:integral component of membrane	-	-	-	-	-
5M_gene7083.t1	XP_020194962.1	BTB/POZ domain-containing protein At5g47800-like isoform X1	1.5e-291	96.34	P:GO:0016567	P:protein ubiquitination	-	-	PPR_2,PPR,PPR_1,PPR,PPR	-	-
5M_gene7077.t1	EMS49353.1	3beta-hydroxysteroid-dehydrogenase/decarboxylase isoform 1	4.2e-104	67.69	F:GO:0016491	F:oxidoreductase activity	EC:1	Oxidoreductases	-	-	-
5M_gene7076.t1	---NA---		-	-	-	-	-	-	-	-	-
5M_gene7071.t1	---NA---		-	-	-	-	-	-	-	-	-
5M_gene7070.t1	BAJ94603.1	predicted protein	0	90.04	P:GO:0007166	P:cell surface receptor signaling pathway	-	-	-	-	-
5M_gene7068.t1	---NA---		-	-	-	-	-	-	-	-	-
5M_gene7065.t1	---NA---		-	-	-	-	-	-	-	-	-
5M_gene7064.t1	XP_020171948.1	protein FAF-like, chloroplastic	8.5e-52	80.84	-	-	-	-	-	-	-
5M_gene7063.t1	KAE8808671.1	Chlorophyll a-b binding protein, chloroplastic	1.5e-151	99.74	P:GO:0009765; P:GO:0018298; F:GO:0016168; C:GO:0009522; C:GO:0009523; C:GO:0009535	P:photosynthesis, light harvesting; P:protein-chromophore linkage; F:chlorophyll binding; C:photosystem I; C:photosystem II; C:chloroplast thylakoid membrane	-	-	DUF4220,DUF594	-	-
5M_gene7062.t1	KAE8808671.1	Chlorophyll a-b binding protein, chloroplastic	3.8e-150	99.29	P:GO:0009765; P:GO:0018298; F:GO:0016168; C:GO:0009522; C:GO:0009523; C:GO:0009535	P:photosynthesis, light harvesting; P:protein-chromophore linkage; F:chlorophyll binding; C:photosystem I; C:photosystem II; C:chloroplast thylakoid membrane	-	-	Clat_adaptor_s	-	-
5M_gene7060.t1	XP_020183439.1	indole-3-acetic acid-induced protein ARG7-like	4.8e-66	93.69	P:GO:0009733	P:response to auxin	-	-	AAA	-	-
5M_gene706.t1	---NA---		-	-	-	-	-	-	Cyclin_N	-	-
5M_gene7059.t1	XP_020183453.1	auxin-responsive protein SAUR72-like	3.1e-46	77.94	P:GO:0009733	P:response to auxin	-	-	Pkinase	-	-
5M_gene7058.t1	QBG67115.1	a-auxin-induced protein 6B-like	4e-65	93.98	P:GO:0009733	P:response to auxin	-	-	p450	-	-
5M_gene7057.t1	XP_020183465.1	auxin-responsive protein SAUR50-like	1.2e-66	90.68	P:GO:0009733	P:response to auxin	-	-	-	-	-
5M_gene7056.t1	BAJ93334.1	predicted protein	5.9e-116	87.79	P:GO:0042254; F:GO:0003723; C:GO:0022625	P:ribosome biogenesis; F:RNA binding; C:cytosolic large ribosomal subunit	-	-	Pkinase	-	-
5M_gene7055.t1	KAE8792333.1	putative F-box/LRR-repeat protein	1.3e-34	86.87	-	-	-	-	B_lectin,S_locus_glycop	-	-
5M_gene705.t1	VAI38419.1	unnamed protein product	2.6e-36	78.59	-	-	-	-	-	-	-
5M_gene7049.t1	BAF18937.1	Os06g0189600	9.2e-28	60.81	-	-	-	-	-	-	-
5M_gene7046.t1	XP_020169742.1	muscle M-line assembly protein unc-89 isoform X1	9.3e-126	79.28	F:GO:0003677; F:GO:0046982	F:DNA binding; F:protein heterodimerization activity	-	-	Glyco_hydro_32N,Glyco_hydro_32C	-	-
5M_gene7045.t1	KAF7072945.1	hypothetical protein CFC21_078010	4.9e-240	75.72	-	-	-	-	XET_C	-	-
5M_gene7044.t1	BAJ99581.1	predicted protein	2.2e-86	98.57	C:GO:0016021	C:integral component of membrane	-	-	CNOT1_TTP_bind,CNOT1_CAF1_bind,CNOT1_CAF1_bind,DUF3819	-	-
5M_gene7043.t1	VAI37087.1	unnamed protein product	4.7e-72	96.9	F:GO:0016787	F:hydrolase activity	EC:3	Hydrolases	F-box	-	-
5M_gene7042.t1	XP_020177766.1	receptor protein kinase TMK1-like	3.1e-69	60.26	F:GO:0016740	F:transferase activity	EC:2	Transferases	-	-	R gene
5M_gene7041.t1	XP_020170817.1	E3 ubiquitin-protein ligase EL5-like	5.3e-34	68.14	P:GO:0044238; P:GO:0044260; C:GO:0016020; C:GO:0016021	P:primary metabolic process; P:cellular macromolecule metabolic process; C:membrane; C:integral component of membrane	-	-	-	-	-
5M_gene7039.t1	KAF7058052.1	hypothetical protein CFC21_065191	2.2e-51	79.9	-	-	-	-	-	-	-
5M_gene7038.t1	KAE8789798.1	RNA-dependent RNA polymerase 1	5.2e-52	74.62	P:GO:0001172; P:GO:0031047; F:GO:0003723; F:GO:0003968	P:transcription, RNA-templated; P:gene silencing by RNA; F:RNA binding; F:RNA-directed 5'-3' RNA polymerase activity	EC:2.7.7.48	RNA-directed RNA polymerase	OTU	-	-
5M_gene7037.t1	BAT15155.1	Os11g0663800	6e-73	60.06	P:GO:0007166	P:cell surface receptor signaling pathway	-	-	-	-	-
5M_gene7031.t1	XP_020147076.1	serine carboxypeptidase II-3-like	3.6e-191	90.87	P:GO:0006508; F:GO:0004185	P:proteolysis; F:serine-type carboxypeptidase activity	EC:3.4.21; EC:3.4.16	Acting on peptide bonds (peptidases); Acting on peptide bonds (peptidases)	-	-	-
5M_gene7030.t1	BAJ92045.1	predicted protein	4e-48	95.99	-	-	-	-	-	-	-
5M_gene703.t1	XP_020168197.1	F-box protein PP2-A13-like	3.4e-165	93.52	-	-	-	-	DUF630,DUF632	-	-
5M_gene7029.t1	XP_020183910.1	protein DETOXIFICATION 44, chloroplastic-like isoform X1	1.1e-256	96.79	P:GO:0042908; P:GO:0055085; F:GO:0015297; F:GO:0042910; C:GO:0016021	P:xenobiotic transport; P:transmembrane transport; F:antiporter activity; F:xenobiotic transmembrane transporter activity; C:integral component of membrane	EC:7	Translocases	-	-	-
5M_gene7028.t1	XP_020183909.1	protein NUCLEAR FUSION DEFECTIVE 4-like	0	97.3	C:GO:0016021	C:integral component of membrane	-	-	Lipase_GDSL	-	-
5M_gene7026.t1	KAE8777089.1	transcription factor SOX-4-like	1.5e-29	72.56	C:GO:0016020	C:membrane	-	-	dCMP_cyt_deam_1	-	-
5M_gene7025.t1	XP_020195333.1	phosphoribosylformylglycinamidine cyclo-ligase, chloroplastic/mitochondrial-like	1.8e-190	83.64	P:GO:0006189; P:GO:0046084; F:GO:0004637; F:GO:0004641; F:GO:0005524; C:GO:0005829	P:'de novo' IMP biosynthetic process; P:adenine biosynthetic process; F:phosphoribosylamine-glycine ligase activity; F:phosphoribosylformylglycinamidine cyclo-ligase activity; F:ATP binding; C:cytosol	EC:6.3.4.13; EC:6.3.3.1	Phosphoribosylamine--glycine ligase; Phosphoribosylformylglycinamidine cyclo-ligase	Sugar_tr	-	-
5M_gene7021.t1	XP_020164833.1	probable polyamine transporter At3g19553	7.3e-269	95.58	P:GO:1902047; F:GO:0015203; C:GO:0005886; C:GO:0016021	P:polyamine transmembrane transport; F:polyamine transmembrane transporter activity; C:plasma membrane; C:integral component of membrane	EC:7	Translocases	-	-	-
5M_gene702.t1	XP_020186871.1	putative ripening-related protein 6	1.3e-69	85.91	C:GO:0005576	C:extracellular region	-	-	-	-	-
5M_gene7018.t1	---NA---		-	-	-	-	-	-	-	-	-
5M_gene7017.t1	XP_020156726.1	adenylate kinase 3	5.1e-76	65.63	P:GO:0044237; F:GO:0016301	P:cellular metabolic process; F:kinase activity	EC:2.7	Transferring phosphorus-containing groups	Epimerase	-	-
5M_gene7015.t1	XP_020183427.1	casein kinase 1-like isoform X2	1.5e-250	94.25	P:GO:0006468; F:GO:0004672; F:GO:0005524	P:protein phosphorylation; F:protein kinase activity; F:ATP binding	EC:2.7.1	Transferring phosphorus-containing groups	-	-	-
5M_gene7011.t1	BAJ99205.1	predicted protein	0	94.71	P:GO:0000027; P:GO:0000470; F:GO:0019843; C:GO:0005730	P:ribosomal large subunit assembly; P:maturation of LSU-rRNA; F:rRNA binding; C:nucleolus	-	-	Mito_carr,Mito_carr	-	-
5M_gene7010.t1	XP_020178259.1	reticulon-like protein B8	3.9e-77	73.28	C:GO:0005783; C:GO:0016020	C:endoplasmic reticulum; C:membrane	-	-	PK_Tyr_Ser-Thr	-	-
5M_gene701.t1	BAK06173.1	predicted protein	2.1e-19	67.61	P:GO:0008033	P:tRNA processing	-	-	-	-	-
5M_gene7005.t1	BAJ87542.1	predicted protein	3.7e-32	91.1	P:GO:0000413; F:GO:0003755	P:protein peptidyl-prolyl isomerization; F:peptidyl-prolyl cis-trans isomerase activity	EC:5.2.1.8	Peptidylprolyl isomerase	-	-	-
5M_gene7004.t1	KAF6997336.1	hypothetical protein CFC21_013569	3.6e-25	92.84	-	-	-	-	-	-	-
5M_gene7001.t1	XP_020201109.1	putative F-box/LRR-repeat protein 23	1.7e-53	94.36	-	-	-	-	-	-	-
5M_gene7000.t1	XP_020201117.1	uncharacterized protein LOC109786964	5.1e-75	94.43	-	-	-	-	-	-	-
5M_gene700.t1	XP_020186863.1	E3 ubiquitin-protein ligase RNF4-like	1.4e-60	92.36	P:GO:0044238; P:GO:0044260; F:GO:0046872	P:primary metabolic process; P:cellular macromolecule metabolic process; F:metal ion binding	-	-	-	-	-
5M_gene70.t1	XP_020189299.1	protein LURP-one-related 15-like	1e-72	67.62	-	-	-	-	LOR	-	-
5M_gene7.t1	---NA---		-	-	-	-	-	-	-	-	-
5M_gene6998.t1	KAF7015706.1	hypothetical protein CFC21_029478	3.3e-13	55.42	-	-	-	-	Ras	-	-
5M_gene6997.t1	EMS57463.1	DnaJ homolog subfamily C member 14	0	85.77	C:GO:0005783; C:GO:0016021	C:endoplasmic reticulum; C:integral component of membrane	-	-	-	-	-
5M_gene6996.t1	XP_020185826.1	probable glycerol-3-phosphate acyltransferase 3	2.2e-277	84.11	P:GO:0010143; F:GO:0016791; F:GO:0090447; C:GO:0016020	P:cutin biosynthetic process; F:phosphatase activity; F:glycerol-3-phosphate 2-O-acyltransferase activity; C:membrane	EC:2.3.1; EC:3.1.3	Acyltransferases; Acting on ester bonds	-	-	-
5M_gene6995.t1	EMS52298.1	Cohesin subunit SA-1	8.7e-36	56.63	P:GO:0051455; P:GO:0051754; C:GO:0005634; C:GO:0005694	P:monopolar spindle attachment to meiosis I kinetochore; P:meiotic sister chromatid cohesion, centromeric; C:nucleus; C:chromosome	-	-	-	-	-
5M_gene6993.t1	ONM01431.1	Heat shock protein 70	2.9e-31	94.85	F:GO:0005524; F:GO:0016887	F:ATP binding; F:ATP hydrolysis activity	EC:3.6.1	Acting on acid anhydrides	Rep_fac-A_C	-	-
5M_gene6992.t1	---NA---		-	-	-	-	-	-	-	-	-
5M_gene6991.t1	KAF7074988.1	hypothetical protein CFC21_079791	1.5e-30	88.25	P:GO:0009611; P:GO:0010951; F:GO:0004867	P:response to wounding; P:negative regulation of endopeptidase activity; F:serine-type endopeptidase inhibitor activity	-	-	-	-	-
5M_gene699.t1	XP_020186862.1	cyclin-C1-1-like isoform X2	1.1e-141	97.98	P:GO:0045944; P:GO:0050790; F:GO:0016538; C:GO:0016592	P:positive regulation of transcription by RNA polymerase II; P:regulation of catalytic activity; F:cyclin-dependent protein serine/threonine kinase regulator activity; C:mediator complex	-	-	-	-	-
5M_gene6987.t1	XP_020158750.1	protein trichome birefringence-like 33	1e-152	66.19	-	-	-	-	-	-	-
5M_gene6986.t1	XP_020196239.1	ethylene-responsive transcription factor 2-like	1.7e-14	72.63	-	-	-	-	-	-	-
5M_gene6984.t1	XP_020147336.1	ferredoxin--NADP reductase, root isozyme, chloroplastic	2.6e-213	97.84	P:GO:0015979; F:GO:0004324; C:GO:0009507; C:GO:0031090; C:GO:0031984	P:photosynthesis; F:ferredoxin-NADP+ reductase activity; C:chloroplast; C:organelle membrane; C:organelle subcompartment	EC:1.18.1.2	Ferredoxin--NADP(+) reductase	-	-	-
5M_gene6983.t1	XP_020170892.1	uncharacterized protein LOC109756469, partial	3e-209	72.58	-	-	-	-	WRC	-	-
5M_gene6978.t1	KAF7069047.1	hypothetical protein CFC21_074724	5.1e-298	89.02	P:GO:0046274; F:GO:0005507; F:GO:0052716; C:GO:0016021; C:GO:0048046	P:lignin catabolic process; F:copper ion binding; F:hydroquinone:oxygen oxidoreductase activity; C:integral component of membrane; C:apoplast	EC:1.10.3.2	Laccase	AAA	-	-
5M_gene6977.t1	---NA---		-	-	-	-	-	-	AAA_assoc,AAA	-	-
5M_gene6976.t1	XP_020184233.1	alpha-L-arabinofuranosidase 1-like	0	87.01	P:GO:0046373; F:GO:0046556	P:L-arabinose metabolic process; F:alpha-L-arabinofuranosidase activity	EC:3.2.1.55	Non-reducing end alpha-L-arabinofuranosidase	Nodulin-like	-	-
5M_gene6970.t1	KAF6990860.1	hypothetical protein CFC21_008009	1.6e-15	49.27	-	-	-	-	-	-	-
5M_gene6969.t1	XP_020200468.1	cellulose synthase-like protein E6	1.2e-41	96.84	P:GO:0030244; P:GO:0071669; F:GO:0016760; C:GO:0016021	P:cellulose biosynthetic process; P:plant-type cell wall organization or biogenesis; F:cellulose synthase (UDP-forming) activity; C:integral component of membrane	EC:2.4.1.12	Cellulose synthase (UDP-forming)	-	-	-
5M_gene6965.t1	---NA---		-	-	-	-	-	-	-	-	-
5M_gene6963.t1	---NA---		-	-	-	-	-	-	-	-	-
5M_gene6961.t1	VAH54194.1	unnamed protein product	2.8e-19	54.84	-	-	-	-	-	-	-
5M_gene6960.t1	XP_022682920.1	uncharacterized protein LOC111257425	6.7e-55	56.05	-	-	-	-	Helicase_C_2	-	-
5M_gene696.t1	BAK04973.1	predicted protein	8.8e-208	71.01	-	-	-	-	Inhibitor_I9,Peptidase_S8,fn3_6	-	-
5M_gene6959.t1	XP_020189196.1	zinc finger protein 7-like	4.1e-52	70.78	-	-	-	-	-	-	-
5M_gene6958.t1	---NA---		-	-	-	-	-	-	-	-	-
5M_gene6956.t1	KAE8805863.1	hypothetical protein D1007_18012	4.1e-180	60.53	-	-	-	-	CTP_transf_3	-	-
5M_gene6955.t1	---NA---		-	-	-	-	-	-	RVT_3	-	-
5M_gene6954.t1	XP_020178116.1	25.3 kDa heat shock protein, chloroplastic-like	1.1e-107	86.85	P:GO:0009408	P:response to heat	-	-	PLAT,Lipoxygenase,Lipoxygenase	-	-
5M_gene6953.t1	XP_020175107.1	pentatricopeptide repeat-containing protein At2g27610-like	0	89.29	P:GO:0009451; F:GO:0003723; C:GO:0043231	P:RNA modification; F:RNA binding; C:intracellular membrane-bounded organelle	-	-	-	-	-
5M_gene6952.t1	XP_020175105.1	poly(ADP-ribose) glycohydrolase 1-like	1.5e-288	95	P:GO:0005975; P:GO:0006282; P:GO:0009225; P:GO:0031056; P:GO:1990966; F:GO:0004649; C:GO:0005634; C:GO:0005737	P:carbohydrate metabolic process; P:regulation of DNA repair; P:nucleotide-sugar metabolic process; P:regulation of histone modification; P:ATP generation from poly-ADP-D-ribose; F:poly(ADP-ribose) glycohydrolase activity; C:nucleus; C:cytoplasm	EC:3.2.1.143	Poly(ADP-ribose) glycohydrolase	PK_Tyr_Ser-Thr	-	-
5M_gene6946.t1	XP_020193116.1	late embryogenesis abundant protein D-34-like	3.4e-81	73.75	-	-	-	-	HLH	-	-
5M_gene6944.t1	EMS67069.1	Ferredoxin-3, chloroplastic	2.6e-80	81.95	P:GO:0022900; F:GO:0009055; F:GO:0046872; F:GO:0051537; C:GO:0009507	P:electron transport chain; F:electron transfer activity; F:metal ion binding; F:2 iron, 2 sulfur cluster binding; C:chloroplast	EC:1	Oxidoreductases	NAPRTase_N,NAPRTase_C	-	-
5M_gene6941.t1	---NA---		-	-	-	-	-	-	Na_Ca_ex	-	-
5M_gene6940.t1	XP_020184490.1	methyl-CpG-binding domain-containing protein 4-like	4e-45	61.7	F:GO:0003677; F:GO:0008270; F:GO:0046872; C:GO:0005634	F:DNA binding; F:zinc ion binding; F:metal ion binding; C:nucleus	-	-	LON_substr_bdg,AAA,Lon_C	-	-
5M_gene6939.t1	---NA---		-	-	-	-	-	-	Pkinase	-	-
5M_gene6934.t1	XP_020189483.1	DNA-directed RNA polymerases II, IV and V subunit 3-like	3.2e-178	92.33	P:GO:0006351; F:GO:0003677; F:GO:0003899; F:GO:0046983; C:GO:0005634; C:GO:0009536	P:transcription, DNA-templated; F:DNA binding; F:DNA-directed 5'-3' RNA polymerase activity; F:protein dimerization activity; C:nucleus; C:plastid	EC:2.7.7.6	DNA-directed RNA polymerase	Clathrin_propel,Clathrin-link,Clathrin_H_link,Clathrin,Clathrin,Clathrin,Clathrin,Clathrin,Clathrin,Clathrin	-	-
5M_gene6932.t1	XP_020176618.1	cell division cycle and apoptosis regulator protein 1-like isoform X1	1.7e-218	77.82	-	-	-	-	-	-	-
5M_gene6931.t1	XP_020191331.1	G-type lectin S-receptor-like serine/threonine-protein kinase At1g11300	1.6e-267	90.3	P:GO:0006468; P:GO:0048544; F:GO:0004674; F:GO:0004712; F:GO:0005524; F:GO:0106310; C:GO:0016021	P:protein phosphorylation; P:recognition of pollen; F:protein serine/threonine kinase activity; F:protein serine/threonine/tyrosine kinase activity; F:ATP binding; F:protein serine kinase activity; C:integral component of membrane	EC:2.7.12.1	Dual-specificity kinase	-	-	-
5M_gene693.t1	BAK06706.1	predicted protein	5.6e-23	80.87	P:GO:0016567	P:protein ubiquitination	-	-	-	-	-
5M_gene6926.t1	XP_020181781.1	E3 ubiquitin protein ligase DRIP2-like	7.6e-244	89.01	P:GO:0016567; F:GO:0004842; F:GO:0046872	P:protein ubiquitination; F:ubiquitin-protein transferase activity; F:metal ion binding	EC:2	Transferases	Aa_trans	-	-
5M_gene6925.t1	XP_020176588.1	BTB/POZ domain-containing protein POB1-like	9.8e-149	86.32	P:GO:0009628	P:response to abiotic stimulus	-	-	-	-	-
5M_gene6923.t1	KAE8771529.1	Endoribonuclease Dicer-like protein 3a	1.5e-55	61.7	P:GO:0006139; P:GO:0090305; F:GO:0003676; F:GO:0008408	P:nucleobase-containing compound metabolic process; P:nucleic acid phosphodiester bond hydrolysis; F:nucleic acid binding; F:3'-5' exonuclease activity	-	-	Tub	-	-
5M_gene6921.t1	XP_020160313.1	putative F-box protein At3g25460	1.7e-143	69.43	-	-	-	-	RHD3	-	-
5M_gene6919.t1	---NA---		-	-	-	-	-	-	-	-	-
5M_gene6917.t1	KAE8792270.1	putative zinc finger protein	4e-108	85.1	F:GO:0008270; C:GO:0005634	F:zinc ion binding; C:nucleus	-	-	-	-	-
5M_gene6916.t1	XP_020175105.1	poly(ADP-ribose) glycohydrolase 1-like	1.1e-61	82.86	P:GO:0005975; F:GO:0004649	P:carbohydrate metabolic process; F:poly(ADP-ribose) glycohydrolase activity	EC:3.2.1.143	Poly(ADP-ribose) glycohydrolase	PfkB	-	-
5M_gene6915.t1	XP_020178275.1	sister chromatid cohesion protein DCC1	2.6e-227	93.56	P:GO:0006260; P:GO:0034088; C:GO:0000775; C:GO:0000785; C:GO:0005634; C:GO:0031390	P:DNA replication; P:maintenance of mitotic sister chromatid cohesion; C:chromosome, centromeric region; C:chromatin; C:nucleus; C:Ctf18 RFC-like complex	-	-	-	-	-
5M_gene6913.t1	BAK02909.1	predicted protein	6.7e-93	94.24	-	-	-	-	-	-	-
5M_gene6912.t1	XP_020161313.1	cytochrome P450 709B2-like	1.3e-268	83.79	F:GO:0004497; F:GO:0005506; F:GO:0016705; F:GO:0020037; C:GO:0016021	F:monooxygenase activity; F:iron ion binding; F:oxidoreductase activity, acting on paired donors, with incorporation or reduction of molecular oxygen; F:heme binding; C:integral component of membrane	EC:1.14	Acting on paired donors, with incorporation or reduction of molecular oxygen. The oxygen incorporated need not be derived from O(2)	HSP70	-	-
5M_gene6911.t1	BAJ93093.1	predicted protein	1.6e-152	79.34	C:GO:0016020	C:membrane	-	-	NAM	-	-
5M_gene691.t1	XP_020153899.1	uncharacterized protein LOC109739224 isoform X3	2.2e-17	42.9	-	-	-	-	-	-	-
5M_gene6907.t1	KAE8784490.1	Sentrin-specific protease 2	3.1e-213	81.27	P:GO:0006508; F:GO:0008234	P:proteolysis; F:cysteine-type peptidase activity	EC:3.4	Acting on peptide bonds (peptidases)	-	-	-
5M_gene6905.t1	XP_020201011.1	lysine-specific demethylase JMJ705-like	4.5e-160	98.54	P:GO:0006807; P:GO:0016043; P:GO:0044238; P:GO:0044260; P:GO:0060255	P:nitrogen compound metabolic process; P:cellular component organization; P:primary metabolic process; P:cellular macromolecule metabolic process; P:regulation of macromolecule metabolic process	-	-	XET_C	-	-
5M_gene6904.t1	EMS51800.1	BTB/POZ and MATH domain-containing protein 2	4.5e-104	64.65	P:GO:0016567	P:protein ubiquitination	-	-	-	-	-
5M_gene6903.t1	BAJ86165.1	predicted protein	1.4e-74	85.94	C:GO:0016021	C:integral component of membrane	-	-	-	-	-
5M_gene6902.t1	KAE8802752.1	retrotransposon protein	2e-38	76.87	F:GO:0016491	F:oxidoreductase activity	-	-	-	-	-
5M_gene6900.t1	XP_020192102.1	wall-associated receptor kinase 5-like	3.7e-170	91.41	P:GO:0006468; F:GO:0004674; F:GO:0005509; F:GO:0005524; F:GO:0030247; C:GO:0016021	P:protein phosphorylation; F:protein serine/threonine kinase activity; F:calcium ion binding; F:ATP binding; F:polysaccharide binding; C:integral component of membrane	EC:2.7.1	Transferring phosphorus-containing groups	-	-	-
5M_gene690.t1	XP_020172681.1	T-complex protein 1 subunit beta	2e-33	99	P:GO:0006457; F:GO:0005524; F:GO:0016887; F:GO:0051082; C:GO:0005832	P:protein folding; F:ATP binding; F:ATP hydrolysis activity; F:unfolded protein binding; C:chaperonin-containing T-complex	EC:3.6.1	Acting on acid anhydrides	-	-	-
5M_gene69.t1	XP_020192577.1	phosphoglucan phosphatase LSF2, chloroplastic	3.1e-155	93.37	P:GO:0005983; P:GO:0006470; P:GO:0046838; F:GO:0008138; F:GO:0050308; F:GO:2001070; C:GO:0009507	P:starch catabolic process; P:protein dephosphorylation; P:phosphorylated carbohydrate dephosphorylation; F:protein tyrosine/serine/threonine phosphatase activity; F:sugar-phosphatase activity; F:starch binding; C:chloroplast	EC:3.1.3.23	Sugar-phosphatase	DSPc	-	-
5M_gene6897.t1	XP_020186333.1	protein ODORANT1-like	5.3e-84	57.15	P:GO:0030154; F:GO:0000976; F:GO:0003677; C:GO:0005634	P:cell differentiation; F:transcription cis-regulatory region binding; F:DNA binding; C:nucleus	-	-	TOC159_MAD	MYB_related	-
5M_gene6896.t1	KAF6985707.1	hypothetical protein CFC21_003534	9.1e-110	53.35	F:GO:0016740	F:transferase activity	EC:2	Transferases	-	-	-
5M_gene6893.t1	---NA---		-	-	-	-	-	-	Fe-S_biosyn	-	-
5M_gene6892.t1	XP_020165791.1	histone H2A-like	4.6e-71	97.34	F:GO:0003677; F:GO:0046982; C:GO:0000786; C:GO:0005634	F:DNA binding; F:protein heterodimerization activity; C:nucleosome; C:nucleus	-	-	RPE65	-	-
5M_gene6891.t1	XP_020172033.1	GPI ethanolamine phosphate transferase 3	3e-282	58.49	P:GO:0006506; F:GO:0003824; F:GO:0016772; F:GO:0051377; C:GO:0005789; C:GO:0016020; C:GO:0016021	P:GPI anchor biosynthetic process; F:catalytic activity; F:transferase activity, transferring phosphorus-containing groups; F:mannose-ethanolamine phosphotransferase activity; C:endoplasmic reticulum membrane; C:membrane; C:integral component of membrane	-	-	-	-	-
5M_gene6890.t1	XP_020172034.1	respiratory burst oxidase homolog protein B-like	0	93.83	P:GO:0098869; F:GO:0004601; F:GO:0005509; F:GO:0016174; C:GO:0005886; C:GO:0016021	P:cellular oxidant detoxification; F:peroxidase activity; F:calcium ion binding; F:NAD(P)H oxidase H2O2-forming activity; C:plasma membrane; C:integral component of membrane	EC:1.6.3.1; EC:1.11.1	NAD(P)H oxidase (H(2)O(2)-forming); Acting on a peroxide as acceptor	-	-	-
5M_gene689.t1	XP_020194520.1	subtilisin-like protease SBT1.7	0	93.8	P:GO:0006508; F:GO:0004252	P:proteolysis; F:serine-type endopeptidase activity	EC:3.4.21	Acting on peptide bonds (peptidases)	AUX_IAA	-	-
5M_gene6887.t1	EMS65878.1	U-box domain-containing protein 72	9.9e-58	99.91	P:GO:0000398; P:GO:0006281; P:GO:0070534; F:GO:0061630; C:GO:0000974; C:GO:0005681	P:mRNA splicing, via spliceosome; P:DNA repair; P:protein K63-linked ubiquitination; F:ubiquitin protein ligase activity; C:Prp19 complex; C:spliceosomal complex	EC:2	Transferases	DUF819	-	-
5M_gene6883.t1	XP_020174995.1	uncharacterized protein LOC109760594	8.5e-22	70.79	-	-	-	-	-	-	-
5M_gene6880.t1	XP_003578938.1	ubiquitin-like protein 5	7.9e-34	98.9	P:GO:0000398; P:GO:0006464; F:GO:0031386; C:GO:0005634; C:GO:0005737	P:mRNA splicing, via spliceosome; P:cellular protein modification process; F:protein tag; C:nucleus; C:cytoplasm	-	-	Rx_N,PK_Tyr_Ser-Thr	-	-
5M_gene688.t1	XP_020194523.1	ASC1-like protein 1	1.8e-78	74.21	P:GO:0046513; F:GO:0050291; C:GO:0005783; C:GO:0016020	P:ceramide biosynthetic process; F:sphingosine N-acyltransferase activity; C:endoplasmic reticulum; C:membrane	EC:2.3.1.24	Sphingosine N-acyltransferase	-	-	-
5M_gene6878.t1	XP_020161813.1	auxin-responsive protein SAUR36-like	1.2e-54	85.61	-	-	-	-	PSII_Pbs27	-	-
5M_gene6874.t1	XP_020183048.1	40S ribosomal protein S18	1.5e-78	98.81	P:GO:0006412; F:GO:0003723; F:GO:0003735; C:GO:0005829; C:GO:0015935	P:translation; F:RNA binding; F:structural constituent of ribosome; C:cytosol; C:small ribosomal subunit	-	-	EF-hand_7,EF-hand_7	-	-
5M_gene6870.t1	XP_020156290.1	cell division cycle 20.2, cofactor of APC complex-like	2.1e-202	77.25	P:GO:1905786; F:GO:0010997; F:GO:1990757; C:GO:0005680	P:positive regulation of anaphase-promoting complex-dependent catabolic process; F:anaphase-promoting complex binding; F:ubiquitin ligase activator activity; C:anaphase-promoting complex	-	-	-	-	-
5M_gene6869.t1	XP_020197515.1	mitotic checkpoint protein BUB3.3	1.8e-68	67.49	C:GO:0005622	C:intracellular anatomical structure	-	-	-	-	-
5M_gene6868.t1	XP_020197983.1	WAT1-related protein At3g30340-like	7.2e-173	94.24	P:GO:0055085; F:GO:0022857; C:GO:0016021	P:transmembrane transport; F:transmembrane transporter activity; C:integral component of membrane	EC:7	Translocases	SRF-TF	-	-
5M_gene6861.t1	XP_020172904.1	RNA pseudouridine synthase 7	5.6e-191	84.47	P:GO:0000455; F:GO:0003723; F:GO:0009982	P:enzyme-directed rRNA pseudouridine synthesis; F:RNA binding; F:pseudouridine synthase activity	EC:5.4	Intramolecular transferases	fn3_PAP,Pur_ac_phosph_N	-	-
5M_gene6860.t1	---NA---		-	-	-	-	-	-	-	-	-
5M_gene686.t1	KAE8766568.1	hypothetical protein D1007_62186	7.5e-18	80.28	-	-	-	-	LRRNT_2,LRR_8,LRR_1	-	-
5M_gene6859.t1	---NA---		-	-	-	-	-	-	-	-	-
5M_gene6857.t1	XP_020158162.1	serine/threonine-protein kinase CTR1-like	0	89.57	P:GO:0006468; F:GO:0004672; F:GO:0005524	P:protein phosphorylation; F:protein kinase activity; F:ATP binding	EC:2.7.1	Transferring phosphorus-containing groups	DS	-	-
5M_gene685.t1	---NA---		-	-	-	-	-	-	NAM-associated	-	-
5M_gene6842.t1	---NA---		-	-	-	-	-	-	-	-	-
5M_gene6841.t1	EMS67589.1	MADS-box transcription factor 50	2.3e-25	94.76	P:GO:0045944; F:GO:0000977; F:GO:0003700; F:GO:0046983; C:GO:0005634; C:GO:0016021	P:positive regulation of transcription by RNA polymerase II; F:RNA polymerase II transcription regulatory region sequence-specific DNA binding; F:DNA-binding transcription factor activity; F:protein dimerization activity; C:nucleus; C:integral component of membrane	-	-	-	M-type_MADS	-
5M_gene684.t1	---NA---		-	-	-	-	-	-	-	-	-
5M_gene6838.t1	KAF7039199.1	hypothetical protein CFC21_049246	1.5e-26	64.06	-	-	-	-	Not1,Not1	-	-
5M_gene6837.t1	BAK00104.1	predicted protein	0	87.49	C:GO:0016021	C:integral component of membrane	-	-	-	-	-
5M_gene6835.t1	KAE8776226.1	reverse transcriptase	2e-34	75.03	P:GO:0090502; F:GO:0003676; F:GO:0004523	P:RNA phosphodiester bond hydrolysis, endonucleolytic; F:nucleic acid binding; F:RNA-DNA hybrid ribonuclease activity	EC:3.1.30; EC:3.1.26.4	Acting on ester bonds; Ribonuclease H	-	-	-
5M_gene6834.t1	KAE8769762.1	translation initiation factor eIF-2B subunit delta	0	98.01	-	-	-	-	Motile_Sperm	-	-
5M_gene6830.t1	BAJ95365.1	predicted protein	1.4e-37	72.19	C:GO:0016020	C:membrane	-	-	-	-	-
5M_gene6826.t1	BAJ90372.1	predicted protein	7.6e-30	73.48	-	-	-	-	-	C2H2	-
5M_gene6825.t1	XP_020198439.1	NEDD8-activating enzyme E1 regulatory subunit AXR1-like isoform X1	1.4e-187	83.12	P:GO:0045116; F:GO:0019781	P:protein neddylation; F:NEDD8 activating enzyme activity	EC:6.2.1.64	E1 NEDD8-activating enzyme	Sugar_tr	-	-
5M_gene6821.t1	XP_020166254.1	serine carboxypeptidase-like 2	1.1e-266	91.5	P:GO:0006508; P:GO:0019748; F:GO:0004185; F:GO:0016747	P:proteolysis; P:secondary metabolic process; F:serine-type carboxypeptidase activity; F:acyltransferase activity, transferring groups other than amino-acyl groups	EC:3.4.21; EC:3.4.16; EC:2.3.1	Acting on peptide bonds (peptidases); Acting on peptide bonds (peptidases); Acyltransferases	-	-	-
5M_gene682.t1	KAE8786631.1	auxin-responsive protein IAA30	2.2e-123	89.98	P:GO:0006355; P:GO:0009734; C:GO:0005634	P:regulation of transcription, DNA-templated; P:auxin-activated signaling pathway; C:nucleus	-	-	-	-	-
5M_gene6818.t1	---NA---		-	-	-	-	-	-	-	-	-
5M_gene6817.t1	XP_020183767.1	transcription factor PCF8-like	5.8e-56	80.24	P:GO:2000032; F:GO:0003700; F:GO:0043565; C:GO:0005634	P:regulation of secondary shoot formation; F:DNA-binding transcription factor activity; F:sequence-specific DNA binding; C:nucleus	-	-	-	TCP	-
5M_gene6815.t1	---NA---		-	-	-	-	-	-	F-box	-	-
5M_gene6814.t1	---NA---		-	-	-	-	-	-	-	-	-
5M_gene681.t1	---NA---		-	-	-	-	-	-	ABC1	-	-
5M_gene6806.t1	KAE8788829.1	50S ribosomal protein L36	9.9e-34	91.68	P:GO:0006412; F:GO:0003735; C:GO:0005840	P:translation; F:structural constituent of ribosome; C:ribosome	-	-	-	-	-
5M_gene6805.t1	XP_020200709.1	splicing factor 3B subunit 6-like protein	3.4e-64	96.63	P:GO:0000398; F:GO:0003723; C:GO:0005684; C:GO:0005686; C:GO:0005689; C:GO:0071011; C:GO:0071013	P:mRNA splicing, via spliceosome; F:RNA binding; C:U2-type spliceosomal complex; C:U2 snRNP; C:U12-type spliceosomal complex; C:precatalytic spliceosome; C:catalytic step 2 spliceosome	-	-	DUF4220	-	-
5M_gene6804.t1	XP_020200708.1	peptidyl-prolyl cis-trans isomerase CYP22	1.3e-110	97.54	P:GO:0000413; P:GO:0006457; F:GO:0003755; F:GO:0016018; C:GO:0005737; C:GO:0043231	P:protein peptidyl-prolyl isomerization; P:protein folding; F:peptidyl-prolyl cis-trans isomerase activity; F:cyclosporin A binding; C:cytoplasm; C:intracellular membrane-bounded organelle	EC:5.2.1.8	Peptidylprolyl isomerase	-	-	-
5M_gene6802.t1	---NA---		-	-	-	-	-	-	adh_short_C2	-	-
5M_gene68.t1	BAK07405.1	predicted protein	2.2e-102	80.9	C:GO:0110165	C:cellular anatomical entity	-	-	LTP_2	-	-
5M_gene6798.t1	---NA---		-	-	-	-	-	-	zf-RING_2	-	-
5M_gene6797.t1	XP_020172022.1	heavy metal-associated isoprenylated plant protein 3-like	2.3e-103	71.57	F:GO:0046872	F:metal ion binding	-	-	Alginate_lyase2	-	-
5M_gene6796.t1	BAF10649.1	Os03g0113200	2e-17	77.92	-	-	-	-	FA_desaturase_2	-	-
5M_gene6794.t1	---NA---		-	-	-	-	-	-	Ald_Xan_dh_C,Ald_Xan_dh_C2	-	-
5M_gene6791.t1	XP_020162272.1	putative serine carboxypeptidase-like 23	2.4e-275	94.65	P:GO:0006508; F:GO:0004185	P:proteolysis; F:serine-type carboxypeptidase activity	EC:3.4.21; EC:3.4.16	Acting on peptide bonds (peptidases); Acting on peptide bonds (peptidases)	Cupin_1	-	-
5M_gene679.t1	XP_020160094.1	LRR receptor-like serine/threonine-protein kinase FLS2	2.3e-88	91.71	-	-	-	-	-	-	R gene
5M_gene6789.t1	KAF7071996.1	hypothetical protein CFC21_077196	2.2e-245	93.44	-	-	-	-	-	-	-
5M_gene6788.t1	EMS63808.1	Transcription factor bHLH92	1.2e-124	87.36	P:GO:0009414; F:GO:0046983	P:response to water deprivation; F:protein dimerization activity	-	-	-	bHLH	-
5M_gene6782.t1	EMS54134.1	Phytochrome C	0	99.49	P:GO:0000160; P:GO:0006355; P:GO:0009584; P:GO:0009585; P:GO:0017006; P:GO:0018298; F:GO:0000155; F:GO:0009881; F:GO:0042803; C:GO:0005634	P:phosphorelay signal transduction system; P:regulation of transcription, DNA-templated; P:detection of visible light; P:red, far-red light phototransduction; P:protein-tetrapyrrole linkage; P:protein-chromophore linkage; F:phosphorelay sensor kinase activity; F:photoreceptor activity; F:protein homodimerization activity; C:nucleus	EC:2.7.3; EC:2.7.13.3	Transferring phosphorus-containing groups; Histidine kinase	Peptidase_S10,Peptidase_S10	-	-
5M_gene6781.t1	BAK06245.1	predicted protein	5.7e-109	83.32	P:GO:0000706; P:GO:0042138; P:GO:0051026; F:GO:0003677; F:GO:0003918; F:GO:0005524; F:GO:0016787; F:GO:0046872; C:GO:0000228; C:GO:0016021	P:meiotic DNA double-strand break processing; P:meiotic DNA double-strand break formation; P:chiasma assembly; F:DNA binding; F:DNA topoisomerase type II (double strand cut, ATP-hydrolyzing) activity; F:ATP binding; F:hydrolase activity; F:metal ion binding; C:nuclear chromosome; C:integral component of membrane	EC:3; EC:5.6.2.2	Hydrolases; DNA topoisomerase (ATP-hydrolyzing)	-	-	-
5M_gene6778.t1	KAF7069155.1	hypothetical protein CFC21_074820	7.8e-87	72.66	-	-	-	-	-	-	-
5M_gene6777.t1	XP_020160839.1	putative disease resistance protein RGA1 isoform X3	2.7e-83	63.15	P:GO:0006468; P:GO:0006952; P:GO:0016310; F:GO:0000166; F:GO:0004672; F:GO:0005524; F:GO:0016301; F:GO:0016740; F:GO:0043531; C:GO:0016020; C:GO:0016021	P:protein phosphorylation; P:defense response; P:phosphorylation; F:nucleotide binding; F:protein kinase activity; F:ATP binding; F:kinase activity; F:transferase activity; F:ADP binding; C:membrane; C:integral component of membrane	-	-	-	-	-
5M_gene6775.t1	BAD53439.1	embryogenesis transmembrane protein-like	1.7e-59	73.83	C:GO:0016020	C:membrane	-	-	-	-	-
5M_gene6774.t1	---NA---		-	-	-	-	-	-	-	-	-
5M_gene6773.t1	XP_020181412.1	serine/threonine protein phosphatase 2A 57 kDa regulatory subunit B' theta isoform-like	1e-260	88.65	P:GO:0007165; P:GO:0050790; F:GO:0019888; C:GO:0000159	P:signal transduction; P:regulation of catalytic activity; F:protein phosphatase regulator activity; C:protein phosphatase type 2A complex	-	-	PRA1	-	-
5M_gene6772.t1	XP_020181414.1	GDSL esterase/lipase At3g48460	1.1e-211	94.12	P:GO:0006631; F:GO:0008126	P:fatty acid metabolic process; F:acetylesterase activity	EC:3.1.1.6; EC:3.1.1.1	Acetylesterase; Carboxylesterase	-	-	-
5M_gene6771.t1	---NA---		-	-	-	-	-	-	FAM91_C	-	-
5M_gene6764.t1	KAF7063391.1	hypothetical protein CFC21_069913	4.2e-61	71.43	-	-	-	-	B3	-	-
5M_gene6761.t1	XP_020180837.1	patatin-like protein 2	1.1e-203	91.59	P:GO:0016042; F:GO:0016298	P:lipid catabolic process; F:lipase activity	EC:3.1.1	Acting on ester bonds	Oest_recep,FAD_binding_4	-	-
5M_gene6760.t1	XP_020180826.1	patatin-like protein 2 isoform X2	1.2e-216	98.47	P:GO:0016042; F:GO:0016298	P:lipid catabolic process; F:lipase activity	EC:3.1.1	Acting on ester bonds	-	-	-
5M_gene6756.t1	AVY91644.1	integral membrane protein TmpA	1.2e-195	85.07	C:GO:0005886; C:GO:0016021	C:plasma membrane; C:integral component of membrane	-	-	-	-	-
5M_gene6753.t1	XP_020180838.1	tricetin 3',4',5'-O-trimethyltransferase-like	4.7e-204	94.04	P:GO:0032259; F:GO:0008171; F:GO:0046983	P:methylation; F:O-methyltransferase activity; F:protein dimerization activity	EC:2.1.1	Transferring one-carbon groups	-	-	-
5M_gene675.t1	KAF7067969.1	hypothetical protein CFC21_073774	7.7e-36	81.12	-	-	-	-	DUF1618	-	-
5M_gene6749.t1	XP_020169048.1	TATA-binding protein-associated factor 2N-like	4.3e-18	89.32	-	-	-	-	DUF761	-	-
5M_gene6744.t1	XP_020187524.1	probable protein S-acyltransferase 19	0	91.55	P:GO:0006612; P:GO:0018230; F:GO:0019706; C:GO:0005783; C:GO:0005794; C:GO:0016021	P:protein targeting to membrane; P:peptidyl-L-cysteine S-palmitoylation; F:protein-cysteine S-palmitoyltransferase activity; C:endoplasmic reticulum; C:Golgi apparatus; C:integral component of membrane	EC:2.3.1.225	Protein S-acyltransferase	CBFB_NFYA	-	-
5M_gene6743.t1	EMS62392.1	Potassium transporter 18	0	88.44	P:GO:0071805; F:GO:0015079; C:GO:0016021	P:potassium ion transmembrane transport; F:potassium ion transmembrane transporter activity; C:integral component of membrane	EC:7	Translocases	-	-	-
5M_gene6742.t1	EMS62391.1	Splicing factor U2af large subunit A	1.6e-234	94.82	P:GO:0006397; P:GO:0008380; F:GO:0003723; C:GO:0005634	P:mRNA processing; P:RNA splicing; F:RNA binding; C:nucleus	-	-	-	-	-
5M_gene6740.t1	BAK07041.1	predicted protein	1.4e-70	83.74	-	-	-	-	RabGAP-TBC	-	-
5M_gene674.t1	AGI37816.1	chloroplast ABC1-like family protein	0	94.74	P:GO:0034599; P:GO:0046467; C:GO:0016021	P:cellular response to oxidative stress; P:membrane lipid biosynthetic process; C:integral component of membrane	-	-	RVT_1,zf-RVT	-	-
5M_gene6739.t1	BAC79203.1	plant disease resistance polyprotein -like protein	3.4e-237	66.11	-	-	-	-	-	-	-
5M_gene6738.t1	BAC79203.1	plant disease resistance polyprotein -like protein	4e-247	71.06	-	-	-	-	-	-	-
5M_gene6733.t1	---NA---		-	-	-	-	-	-	-	-	-
5M_gene6731.t1	BAJ96639.1	predicted protein	2e-194	94.44	C:GO:0016021	C:integral component of membrane	-	-	PNISR	-	-
5M_gene6728.t1	XP_020177663.1	GDSL esterase/lipase At5g33370-like	1.3e-193	94.68	F:GO:0016788; F:GO:0097573	F:hydrolase activity, acting on ester bonds; F:glutathione oxidoreductase activity	EC:3.1; EC:1.8	Acting on ester bonds; Acting on a sulfur group of donors	-	-	-
5M_gene6726.t1	ABD92937.1	alpha tubulin-4A	2.5e-219	87.51	P:GO:0000226; P:GO:0000278; F:GO:0003924; F:GO:0005200; F:GO:0005525; C:GO:0005737; C:GO:0005874	P:microtubule cytoskeleton organization; P:mitotic cell cycle; F:GTPase activity; F:structural constituent of cytoskeleton; F:GTP binding; C:cytoplasm; C:microtubule	EC:3.6.1	Acting on acid anhydrides	-	-	-
5M_gene6723.t1	XP_020154740.1	putative leucine-rich repeat receptor-like serine/threonine-protein kinase At2g24130	5.4e-16	79.81	P:GO:0006468; F:GO:0004672; F:GO:0005524; C:GO:0016021	P:protein phosphorylation; F:protein kinase activity; F:ATP binding; C:integral component of membrane	EC:2.7.1	Transferring phosphorus-containing groups	-	-	R gene
5M_gene6722.t1	KAE8773496.1	Plant invertase/pectin methylesterase inhibitor superfamily protein	7.8e-101	81.98	P:GO:0043086; F:GO:0030599; F:GO:0046910	P:negative regulation of catalytic activity; F:pectinesterase activity; F:pectinesterase inhibitor activity	EC:3.1.1.11	Pectinesterase	-	-	-
5M_gene6719.t1	BAK01473.1	predicted protein	1.3e-153	78	F:GO:0000774	F:adenyl-nucleotide exchange factor activity	-	-	Pur_ac_phosph_N,Metallophos,Metallophos_C	-	-
5M_gene6717.t1	---NA---		-	-	-	-	-	-	-	-	-
5M_gene6716.t1	XP_020155334.1	aspartate--tRNA ligase 2, cytoplasmic-like	1.4e-118	82.98	P:GO:0006422; F:GO:0004815; F:GO:0005524; C:GO:0005737	P:aspartyl-tRNA aminoacylation; F:aspartate-tRNA ligase activity; F:ATP binding; C:cytoplasm	EC:6.1.1.12	Aspartate--tRNA ligase	Tubulin	-	-
5M_gene6715.t1	XP_020177192.1	protein YIPF5-like	4.8e-156	84.45	P:GO:0009987; P:GO:0048193; C:GO:0016021	P:cellular process; P:Golgi vesicle transport; C:integral component of membrane	-	-	-	-	-
5M_gene6714.t1	XP_020165881.1	uncharacterized protein LOC109751400	5.6e-86	82.02	-	-	-	-	Glyco_hydro_17	-	-
5M_gene671.t1	---NA---		-	-	-	-	-	-	zf-RING_2	-	-
5M_gene6708.t1	XP_020165198.1	AP2-like ethylene-responsive transcription factor At1g16060	9.9e-124	68.5	P:GO:0006355; F:GO:0003677; F:GO:0003700; C:GO:0005634	P:regulation of transcription, DNA-templated; F:DNA binding; F:DNA-binding transcription factor activity; C:nucleus	-	-	-	AP2	-
5M_gene6707.t1	XP_020165788.1	serine/threonine-protein kinase PEPKR2	6.1e-60	96.73	P:GO:0018105; P:GO:0035556; P:GO:0046777; F:GO:0004683; F:GO:0005516; F:GO:0005524; F:GO:0009931; C:GO:0005634; C:GO:0005737	P:peptidyl-serine phosphorylation; P:intracellular signal transduction; P:protein autophosphorylation; F:calmodulin-dependent protein kinase activity; F:calmodulin binding; F:ATP binding; F:calcium-dependent protein serine/threonine kinase activity; C:nucleus; C:cytoplasm	EC:2.7.11.17	Calcium/calmodulin-dependent protein kinase	GTP_EFTU,GTP_EFTU_D2,GTP_EFTU_D3	-	-
5M_gene670.t1	KAF7056780.1	hypothetical protein CFC21_064159	0	87.98	P:GO:0001732; F:GO:0003743; C:GO:0005852; C:GO:0016282; C:GO:0033290	P:formation of cytoplasmic translation initiation complex; F:translation initiation factor activity; C:eukaryotic translation initiation factor 3 complex; C:eukaryotic 43S preinitiation complex; C:eukaryotic 48S preinitiation complex	-	-	-	-	-
5M_gene6699.t1	XP_020169455.1	STOREKEEPER protein-like	1.3e-201	92.28	P:GO:0006355; C:GO:0005634	P:regulation of transcription, DNA-templated; C:nucleus	-	-	-	GeBP	-
5M_gene6695.t1	BAJ97235.1	predicted protein	2.3e-108	45.29	-	-	-	-	F-box	-	-
5M_gene6694.t1	RLN28864.1	G-type lectin S-receptor-like serine/threonine-protein kinase	3.3e-188	83.86	P:GO:0006468; P:GO:0048544; F:GO:0004674; F:GO:0004712; F:GO:0005524; F:GO:0030246; F:GO:0106310; C:GO:0016021	P:protein phosphorylation; P:recognition of pollen; F:protein serine/threonine kinase activity; F:protein serine/threonine/tyrosine kinase activity; F:ATP binding; F:carbohydrate binding; F:protein serine kinase activity; C:integral component of membrane	EC:2.7.12.1	Dual-specificity kinase	AAA	-	-
5M_gene6693.t1	---NA---		-	-	-	-	-	-	-	-	-
5M_gene6691.t1	XP_020194369.1	peroxidase 35-like	1.4e-171	87.19	P:GO:0006979; P:GO:0042744; P:GO:0098869; F:GO:0004601; F:GO:0020037; F:GO:0046872; C:GO:0005576	P:response to oxidative stress; P:hydrogen peroxide catabolic process; P:cellular oxidant detoxification; F:peroxidase activity; F:heme binding; F:metal ion binding; C:extracellular region	EC:1.11.1	Acting on a peroxide as acceptor	B3	-	-
5M_gene6690.t1	XP_020194370.1	peroxidase 50-like	4.8e-176	95.19	P:GO:0006979; P:GO:0042744; P:GO:0098869; F:GO:0004601; F:GO:0020037; F:GO:0046872; C:GO:0005576	P:response to oxidative stress; P:hydrogen peroxide catabolic process; P:cellular oxidant detoxification; F:peroxidase activity; F:heme binding; F:metal ion binding; C:extracellular region	EC:1.11.1	Acting on a peroxide as acceptor	-	-	-
5M_gene669.t1	KAE8806692.1	Eukaryotic translation initiation factor 3 subunit A	6.7e-106	81.83	P:GO:0000463; F:GO:0003723; F:GO:0003724; F:GO:0005524; F:GO:0016887; C:GO:0005730	P:maturation of LSU-rRNA from tricistronic rRNA transcript (SSU-rRNA, 5.8S rRNA, LSU-rRNA); F:RNA binding; F:RNA helicase activity; F:ATP binding; F:ATP hydrolysis activity; C:nucleolus	EC:3.6.1; EC:3.6.4.13	Acting on acid anhydrides; RNA helicase	zf-C3HC4,IBR,IBR	-	-
5M_gene6689.t1	---NA---		-	-	-	-	-	-	-	-	-
5M_gene6688.t1	RLN00374.1	Cytochrome P450 71D7	2.7e-263	91.27	F:GO:0004497; F:GO:0005506; F:GO:0016705; F:GO:0020037; C:GO:0016021	F:monooxygenase activity; F:iron ion binding; F:oxidoreductase activity, acting on paired donors, with incorporation or reduction of molecular oxygen; F:heme binding; C:integral component of membrane	EC:1.14	Acting on paired donors, with incorporation or reduction of molecular oxygen. The oxygen incorporated need not be derived from O(2)	Retrotran_gag_2	-	-
5M_gene6684.t1	XP_020149762.1	putative F-box protein PP2-B12	6.9e-106	61.06	C:GO:0016020; C:GO:0016021	C:membrane; C:integral component of membrane	-	-	-	-	-
5M_gene6683.t1	BAJ94993.1	predicted protein	0	93.67	-	-	-	-	-	-	-
5M_gene6681.t1	EMS48767.1	BTB/POZ and MATH domain-containing protein 1	6.4e-85	80.65	P:GO:0016567	P:protein ubiquitination	-	-	Aldolase_II	-	-
5M_gene6673.t1	XP_020169945.1	probable inactive receptor kinase At2g26730	0	87.19	P:GO:0006468; F:GO:0004672; F:GO:0005524; C:GO:0016021	P:protein phosphorylation; F:protein kinase activity; F:ATP binding; C:integral component of membrane	EC:2.7.1	Transferring phosphorus-containing groups	-	-	-
5M_gene6671.t1	---NA---		-	-	-	-	-	-	-	-	-
5M_gene667.t1	AAL76001.1	putative gag-pol polyprotein	1.9e-132	59.05	P:GO:0006807; P:GO:0043170; P:GO:0044237; P:GO:0044238; F:GO:0016740; F:GO:0016787	P:nitrogen compound metabolic process; P:macromolecule metabolic process; P:cellular metabolic process; P:primary metabolic process; F:transferase activity; F:hydrolase activity	EC:2; EC:3	Transferases; Hydrolases	-	-	-
5M_gene6667.t1	BAH95742.1	Os12g0568000	7.2e-103	62.99	F:GO:0003676; F:GO:0008270; F:GO:0046872	F:nucleic acid binding; F:zinc ion binding; F:metal ion binding	-	-	-	-	-
5M_gene6663.t1	XP_020169205.1	zinc finger protein WIP2-like	3.4e-179	87.86	P:GO:0006355; P:GO:0048856; F:GO:0003700; C:GO:0005634	P:regulation of transcription, DNA-templated; P:anatomical structure development; F:DNA-binding transcription factor activity; C:nucleus	-	-	-	C2H2	-
5M_gene6662.t1	XP_020201685.1	UNC93-like protein 3 isoform X2	8.6e-229	96.87	P:GO:0055075; C:GO:0016021	P:potassium ion homeostasis; C:integral component of membrane	-	-	HABP4_PAI-RBP1	-	-
5M_gene6661.t1	---NA---		-	-	-	-	-	-	-	-	-
5M_gene666.t1	XP_020166596.1	uncharacterized protein LOC109752135	3.1e-81	84.99	-	-	-	-	HSP70	-	-
5M_gene6654.t1	EMS65676.1	hypothetical protein TRIUR3_14928	7.1e-145	57.34	-	-	-	-	-	-	-
5M_gene6653.t1	---NA---		-	-	-	-	-	-	Cas1_AcylT	-	-
5M_gene665.t1	XP_020163084.1	flocculation protein FLO11-like	1.6e-150	52.33	P:GO:0090502; F:GO:0003676; F:GO:0004523	P:RNA phosphodiester bond hydrolysis, endonucleolytic; F:nucleic acid binding; F:RNA-DNA hybrid ribonuclease activity	-	-	-	-	-
5M_gene6648.t1	---NA---		-	-	-	-	-	-	TFIID-18kDa	-	-
5M_gene6646.t1	XP_020167540.1	dihydroceramide fatty acyl 2-hydroxylase FAH1-like	6.1e-128	95.73	P:GO:0006631; P:GO:0006950; P:GO:0008610; P:GO:0009628; P:GO:1901700; F:GO:0005506; F:GO:0009924; F:GO:0080132; F:GO:1990465; C:GO:0005789; C:GO:0016021	P:fatty acid metabolic process; P:response to stress; P:lipid biosynthetic process; P:response to abiotic stimulus; P:response to oxygen-containing compound; F:iron ion binding; F:octadecanal decarbonylase activity; F:fatty acid alpha-hydroxylase activity; F:aldehyde oxygenase (deformylating) activity; C:endoplasmic reticulum membrane; C:integral component of membrane	EC:4.1.99.5; EC:1	Aldehyde oxygenase (deformylating); Oxidoreductases	ALO	-	-
5M_gene6644.t1	KAF7109220.1	hypothetical protein CFC21_109520	1.9e-53	68.38	F:GO:0003676	F:nucleic acid binding	-	-	-	-	-
5M_gene6643.t1	---NA---		-	-	-	-	-	-	-	-	-
5M_gene6642.t1	VAH07763.1	unnamed protein product	4.9e-105	90.93	C:GO:0016021	C:integral component of membrane	-	-	Peptidase_C48	-	-
5M_gene6640.t1	KAF7065382.1	hypothetical protein CFC21_071489	1.1e-131	78.87	P:GO:0006357; F:GO:0000978; F:GO:0000981; F:GO:0046983; C:GO:0005634	P:regulation of transcription by RNA polymerase II; F:RNA polymerase II cis-regulatory region sequence-specific DNA binding; F:DNA-binding transcription factor activity, RNA polymerase II-specific; F:protein dimerization activity; C:nucleus	-	-	-	bHLH	-
5M_gene664.t1	KAF7066530.1	hypothetical protein CFC21_072501	1.2e-106	55.22	P:GO:0008152; P:GO:0009987; C:GO:0110165	P:metabolic process; P:cellular process; C:cellular anatomical entity	-	-	-	-	-
5M_gene6637.t1	---NA---		-	-	-	-	-	-	GUB_WAK_bind	-	-
5M_gene6632.t1	EMS67489.1	Vam6/Vps39-like protein	4.4e-29	77.04	P:GO:0006810	P:transport	-	-	GDI	-	-
5M_gene6631.t1	XP_020175297.1	pentatricopeptide repeat-containing protein At1g77360, mitochondrial	6.3e-172	96.09	-	-	-	-	-	-	-
5M_gene663.t1	BAK02990.1	predicted protein	2.4e-52	64.92	-	-	-	-	PPR,PPR_2,PPR_2,PPR,PPR,PPR_2	-	-
5M_gene6629.t1	ABA99838.1	F-box domain containing protein	7.2e-294	73.67	-	-	-	-	-	-	-
5M_gene6628.t1	XP_020166252.1	serine carboxypeptidase-like 15	2.8e-75	98.06	P:GO:0006508; F:GO:0004185	P:proteolysis; F:serine-type carboxypeptidase activity	EC:3.4.21; EC:3.4.16	Acting on peptide bonds (peptidases); Acting on peptide bonds (peptidases)	PPR_2,PPR_3,PPR,PPR_2	-	-
5M_gene6620.t1	XP_020169968.1	protein NAR1	8.1e-265	96.11	P:GO:0022900; P:GO:0070482; F:GO:0005506; F:GO:0008901; F:GO:0009055; F:GO:0051539; C:GO:0005634; C:GO:0005829; C:GO:0016021; C:GO:0042597	P:electron transport chain; P:response to oxygen levels; F:iron ion binding; F:ferredoxin hydrogenase activity; F:electron transfer activity; F:4 iron, 4 sulfur cluster binding; C:nucleus; C:cytosol; C:integral component of membrane; C:periplasmic space	EC:1.12.7.2	Ferredoxin hydrogenase	-	-	-
5M_gene6619.t1	---NA---		-	-	-	-	-	-	Transferase	-	-
5M_gene6616.t1	XP_010239387.1	putative serine carboxypeptidase-like 23	4.8e-284	92.61	P:GO:0006508; F:GO:0004185	P:proteolysis; F:serine-type carboxypeptidase activity	EC:3.4.21; EC:3.4.16	Acting on peptide bonds (peptidases); Acting on peptide bonds (peptidases)	-	-	-
5M_gene6615.t1	KAE8801682.1	hypothetical protein D1007_22715	5.9e-18	82.91	-	-	-	-	-	-	-
5M_gene6614.t1	BAJ86733.1	predicted protein	2.7e-55	88.52	C:GO:0016021	C:integral component of membrane	-	-	-	-	-
5M_gene6611.t1	XP_020185849.1	BTB/POZ and MATH domain-containing protein 3-like	5.4e-58	75.88	P:GO:0016567	P:protein ubiquitination	-	-	Bax1-I	-	-
5M_gene6605.t1	KAE8806633.1	Aspartyl-tRNA synthetase, cytoplasmic	5.7e-109	90.18	P:GO:0006422; F:GO:0003676; F:GO:0004815; F:GO:0005524; C:GO:0005737	P:aspartyl-tRNA aminoacylation; F:nucleic acid binding; F:aspartate-tRNA ligase activity; F:ATP binding; C:cytoplasm	EC:6.1.1.12	Aspartate--tRNA ligase	-	-	-
5M_gene6601.t1	SPT18667.1	unnamed protein product	2.4e-69	72.69	F:GO:0003677; C:GO:0005634	F:DNA binding; C:nucleus	-	-	Lipase_GDSL	-	-
5M_gene6600.t1	---NA---		-	-	-	-	-	-	-	-	-
5M_gene660.t1	KAF6982802.1	hypothetical protein CFC21_001145	3.5e-39	50.86	-	-	-	-	-	-	-
5M_gene66.t1	XP_020161986.1	40S ribosomal protein S16	1.2e-76	98.32	P:GO:0000462; P:GO:0006412; F:GO:0003723; F:GO:0003735; C:GO:0022627	P:maturation of SSU-rRNA from tricistronic rRNA transcript (SSU-rRNA, 5.8S rRNA, LSU-rRNA); P:translation; F:RNA binding; F:structural constituent of ribosome; C:cytosolic small ribosomal subunit	-	-	Ribosomal_S9	-	-
5M_gene6598.t1	EMS56276.1	Coatomer subunit zeta-2	1e-84	98.34	P:GO:0006886; P:GO:0006890; P:GO:0006891; C:GO:0000139; C:GO:0030126	P:intracellular protein transport; P:retrograde vesicle-mediated transport, Golgi to endoplasmic reticulum; P:intra-Golgi vesicle-mediated transport; C:Golgi membrane; C:COPI vesicle coat	-	-	-	-	-
5M_gene6597.t1	XP_020190219.1	cold-regulated 413 plasma membrane protein 1-like	1.3e-38	100	C:GO:0016021	C:integral component of membrane	-	-	LRR_1,PK_Tyr_Ser-Thr	-	-
5M_gene6587.t1	XP_020170062.1	B3 domain-containing protein Os12g0591400-like isoform X1	1.3e-210	82.21	F:GO:0003677; C:GO:0005634	F:DNA binding; C:nucleus	-	-	-	B3	-
5M_gene6584.t1	VAH96751.1	unnamed protein product	1.6e-119	69.65	-	-	-	-	-	-	-
5M_gene6583.t1	CCV19967.1	beta-fructofuranosidase, insoluble isoenzyme IVR1_5DL	0	98.56	P:GO:0005975; F:GO:0004553	P:carbohydrate metabolic process; F:hydrolase activity, hydrolyzing O-glycosyl compounds	EC:3.2.1	Glycosylases	DPBB_1,Expansin_C	-	-
5M_gene6582.t1	XP_020176142.1	probable xyloglucan endotransglucosylase/hydrolase protein 27	2.1e-106	59.53	P:GO:0008152; P:GO:0009987; F:GO:0003824	P:metabolic process; P:cellular process; F:catalytic activity	-	-	FMO-like,FMO-like	-	-
5M_gene658.t1	---NA---		-	-	-	-	-	-	-	-	-
5M_gene6579.t1	XP_020189574.1	probable serine/threonine-protein kinase PBL8	2e-141	71.95	F:GO:0016301	F:kinase activity	EC:2.7	Transferring phosphorus-containing groups	MCM	-	-
5M_gene6578.t1	---NA---		-	-	-	-	-	-	-	-	-
5M_gene6576.t1	XP_020170139.1	uncharacterized protein LOC109755657	2.2e-30	59.43	F:GO:0005488	F:binding	-	-	-	-	-
5M_gene6575.t1	XP_020151519.1	OTU domain-containing protein 6B	2.7e-158	94.13	P:GO:0016579; F:GO:0004843	P:protein deubiquitination; F:thiol-dependent deubiquitinase	EC:3.4.19.12	Ubiquitinyl hydrolase 1	LTP_2	-	-
5M_gene6572.t1	CAH66425.1	H0622F05.8	7.3e-59	61.8	-	-	-	-	zf-CCHC	-	-
5M_gene6571.t1	BAJ93672.1	predicted protein	0	91.97	C:GO:0005634	C:nucleus	-	-	Xpo1,CRM1_repeat,CRM1_repeat_2,CRM1_repeat_3,CRM1_C	-	-
5M_gene6568.t1	---NA---		-	-	-	-	-	-	-	-	-
5M_gene6565.t1	KAF5197868.1	Flap endonuclease	6.4e-212	82.08	P:GO:0006284; P:GO:0043137; P:GO:0090305; F:GO:0000287; F:GO:0003677; F:GO:0008409; F:GO:0017108; C:GO:0005654; C:GO:0005730; C:GO:0005739	P:base-excision repair; P:DNA replication, removal of RNA primer; P:nucleic acid phosphodiester bond hydrolysis; F:magnesium ion binding; F:DNA binding; F:5'-3' exonuclease activity; F:5'-flap endonuclease activity; C:nucleoplasm; C:nucleolus; C:mitochondrion	EC:3.1.30; EC:3.1.21	Acting on ester bonds; Acting on ester bonds	-	-	-
5M_gene6564.t1	EMS54610.1	Guanine deaminase	8.2e-92	88.86	P:GO:0006152; F:GO:0008270; F:GO:0047974	P:purine nucleoside catabolic process; F:zinc ion binding; F:guanosine deaminase activity	EC:3.5.4.15	Guanosine deaminase	-	-	-
5M_gene6563.t1	EMS49437.1	Sugar transport protein 7	3.7e-298	97.14	P:GO:0015749; F:GO:0015145; F:GO:0015293; C:GO:0016021	P:monosaccharide transmembrane transport; F:monosaccharide transmembrane transporter activity; F:symporter activity; C:integral component of membrane	EC:7	Translocases	RRM_1	-	-
5M_gene6560.t1	XP_020170421.1	uncharacterized protein LOC109755956	1.9e-73	78.7	-	-	-	-	-	-	-
5M_gene656.t1	XP_020148484.1	pentatricopeptide repeat-containing protein At5g52850, chloroplastic-like	0	84.24	P:GO:0009451; F:GO:0003723; C:GO:0043231	P:RNA modification; F:RNA binding; C:intracellular membrane-bounded organelle	-	-	-	-	-
5M_gene6559.t1	XP_020178952.1	uncharacterized protein LOC109764560	8.5e-30	59.97	F:GO:0008270; F:GO:0046872	F:zinc ion binding; F:metal ion binding	-	-	-	-	-
5M_gene6558.t1	XP_020178840.1	ABC transporter G family member 53	0	96.84	P:GO:0055085; F:GO:0005524; F:GO:0140359; C:GO:0005886; C:GO:0016021	P:transmembrane transport; F:ATP binding; F:ABC-type transporter activity; C:plasma membrane; C:integral component of membrane	EC:7	Translocases	-	-	-
5M_gene6557.t1	XP_020200167.1	UDP-glycosyltransferase 83A1-like	5.5e-250	89.53	F:GO:0008194	F:UDP-glycosyltransferase activity	EC:2.4	Glycosyltransferases	-	-	-
5M_gene6551.t1	XP_020189327.1	alpha carbonic anhydrase 7-like	6.5e-138	64.64	F:GO:0004089; F:GO:0008270; F:GO:0016829; F:GO:0046872	F:carbonate dehydratase activity; F:zinc ion binding; F:lyase activity; F:metal ion binding	-	-	Bet_v_1	-	-
5M_gene6550.t1	XP_020189324.1	mitochondrial phosphate carrier protein 3, mitochondrial-like	6.7e-192	96.33	P:GO:0015711; P:GO:0015748; P:GO:0071705; P:GO:1990547; F:GO:0005315; C:GO:0031305	P:organic anion transport; P:organophosphate ester transport; P:nitrogen compound transport; P:mitochondrial phosphate ion transmembrane transport; F:inorganic phosphate transmembrane transporter activity; C:integral component of mitochondrial inner membrane	EC:7	Translocases	-	-	-
5M_gene655.t1	KAF7076635.1	hypothetical protein CFC21_081257	6e-145	96.01	-	-	-	-	Galactosyl_T	-	-
5M_gene6547.t1	XP_020195921.1	uncharacterized protein LOC109781731	7.7e-125	72.88	P:GO:0090502; F:GO:0003676; F:GO:0004523	P:RNA phosphodiester bond hydrolysis, endonucleolytic; F:nucleic acid binding; F:RNA-DNA hybrid ribonuclease activity	EC:3.1.30; EC:3.1.26.4	Acting on ester bonds; Ribonuclease H	Kinesin	-	-
5M_gene6542.t1	BAK00545.1	predicted protein	1.4e-113	91.16	P:GO:0006749; P:GO:0009636; F:GO:0004364	P:glutathione metabolic process; P:response to toxic substance; F:glutathione transferase activity	EC:2.5.1.18	Glutathione transferase	GST_C,tRNA-synt_1c	-	-
5M_gene6541.t1	BAK00545.1	predicted protein	1e-112	88.46	P:GO:0006749; P:GO:0009636; F:GO:0004364	P:glutathione metabolic process; P:response to toxic substance; F:glutathione transferase activity	EC:2.5.1.18	Glutathione transferase	VARLMGL,DUF4378	-	-
5M_gene6540.t1	KAE8799234.1	hypothetical protein D1007_25360	4e-48	57.68	C:GO:0016020; C:GO:0016021	C:membrane; C:integral component of membrane	-	-	NAM-associated	-	-
5M_gene6539.t1	KAF6992460.1	hypothetical protein CFC21_009446	5e-77	55.94	-	-	-	-	-	-	-
5M_gene6536.t1	XP_020183178.1	probable transcription factor KAN4	3.1e-41	85.25	P:GO:0006355; P:GO:0010158; F:GO:0000976; C:GO:0005634	P:regulation of transcription, DNA-templated; P:abaxial cell fate specification; F:transcription cis-regulatory region binding; C:nucleus	-	-	EF-hand_7,EF-hand_7	-	-
5M_gene6535.t1	EMS50498.1	hypothetical protein TRIUR3_14388	3.3e-43	88.79	-	-	-	-	-	-	-
5M_gene653.t1	EMS50965.1	Receptor-like protein kinase HERK 1	1.2e-64	59.8	F:GO:0016301	F:kinase activity	EC:2.7	Transferring phosphorus-containing groups	XH	-	-
5M_gene6526.t1	KAF7069194.1	hypothetical protein CFC21_074857	1e-136	77.3	-	-	-	-	Epimerase	-	-
5M_gene6525.t1	KAF7076153.1	hypothetical protein CFC21_080847	2.7e-197	89.08	-	-	-	-	-	-	-
5M_gene6523.t1	XP_020185827.1	uncharacterized protein LOC109771543	2.7e-205	90.55	-	-	-	-	-	-	-
5M_gene6520.t1	XP_020155346.1	probable E3 ubiquitin-protein ligase ATL44	1.4e-98	80.38	P:GO:0044238; P:GO:0044260; C:GO:0016021	P:primary metabolic process; P:cellular macromolecule metabolic process; C:integral component of membrane	-	-	DUF295	-	-
5M_gene652.t1	XP_020160433.1	disease resistance protein RGA2-like	2.6e-247	48.14	P:GO:0006952; F:GO:0043531	P:defense response; F:ADP binding	-	-	DUF4228	-	R gene
5M_gene6519.t1	CAH10071.1	Cell Division Protein AAA ATPase family	3.1e-95	95.24	P:GO:0051301; F:GO:0005524; F:GO:0016887; C:GO:0016021	P:cell division; F:ATP binding; F:ATP hydrolysis activity; C:integral component of membrane	EC:3.6.1	Acting on acid anhydrides	-	-	-
5M_gene6518.t1	CAH10048.1	Cell Division Protein AAA ATPase family	8.2e-167	66.22	P:GO:0051301; F:GO:0000166; F:GO:0005524; F:GO:0016887	P:cell division; F:nucleotide binding; F:ATP binding; F:ATP hydrolysis activity	-	-	-	-	-
5M_gene6517.t1	XP_020170446.1	protein NUCLEAR FUSION DEFECTIVE 4	8.9e-61	93.48	P:GO:0055085; F:GO:0022857; C:GO:0016021	P:transmembrane transport; F:transmembrane transporter activity; C:integral component of membrane	EC:7	Translocases	DUF1668,DUF1668	-	-
5M_gene6516.t1	KAE8810158.1	THO complex subunit 4-A	4.2e-16	68.32	P:GO:0006281; F:GO:0004518; F:GO:0140097	P:DNA repair; F:nuclease activity; F:catalytic activity, acting on DNA	EC:3.1	Acting on ester bonds	Ank_2,Ank	-	-
5M_gene6515.t1	CAH10048.1	Cell Division Protein AAA ATPase family	4.8e-29	86.46	P:GO:0051301; F:GO:0005524; F:GO:0016887	P:cell division; F:ATP binding; F:ATP hydrolysis activity	EC:3.6.1	Acting on acid anhydrides	-	-	-
5M_gene6514.t1	CAH10048.1	Cell Division Protein AAA ATPase family	1e-99	94.83	P:GO:0051301; F:GO:0005524; F:GO:0016887	P:cell division; F:ATP binding; F:ATP hydrolysis activity	EC:3.6.1	Acting on acid anhydrides	DUF295	-	-
5M_gene6513.t1	XP_020170440.1	beta-glucuronosyltransferase GlcAT14B-like	1.3e-242	97.61	F:GO:0015020; C:GO:0016021	F:glucuronosyltransferase activity; C:integral component of membrane	EC:2.4.1.17	Glucuronosyltransferase	-	-	-
5M_gene6511.t1	KAE8791481.1	C2 domain-containing protein	1.1e-43	49.3	-	-	-	-	-	-	-
5M_gene651.t1	KAE8796119.1	hypothetical protein D1007_28979	1.2e-52	61.85	-	-	-	-	-	-	-
5M_gene6508.t1	XP_020170590.1	serine--tRNA ligase, chloroplastic/mitochondrial	2.1e-280	93.12	P:GO:0048481; P:GO:0070158; F:GO:0000049; F:GO:0004828; F:GO:0005524; C:GO:0005739; C:GO:0009507	P:plant ovule development; P:mitochondrial seryl-tRNA aminoacylation; F:tRNA binding; F:serine-tRNA ligase activity; F:ATP binding; C:mitochondrion; C:chloroplast	EC:6.1.1.11	Serine--tRNA ligase	-	-	-
5M_gene6507.t1	---NA---		-	-	-	-	-	-	-	-	-
5M_gene6505.t1	XP_020170139.1	uncharacterized protein LOC109755657	7.3e-29	62.06	F:GO:0003676; F:GO:0008270	F:nucleic acid binding; F:zinc ion binding	-	-	-	-	-
5M_gene6504.t1	XP_020168875.1	arginine decarboxylase 1-like	1.5e-68	71.35	C:GO:0016021	C:integral component of membrane	-	-	-	-	-
5M_gene6503.t1	---NA---		-	-	-	-	-	-	-	-	-
5M_gene6501.t1	KAF7013047.1	hypothetical protein CFC21_027173	1.9e-52	61.95	-	-	-	-	-	-	-
5M_gene65.t1	XP_020178632.1	putative F-box/LRR-repeat protein At5g02930	4.7e-21	70.77	-	-	-	-	-	-	-
5M_gene6499.t1	EMS65627.1	Zinc finger CCCH domain-containing protein 44	1.3e-102	99.02	F:GO:0003677; F:GO:0046872	F:DNA binding; F:metal ion binding	-	-	NADPH_Ox,Ferric_reduct,FAD_binding_8,NAD_binding_6	-	-
5M_gene6496.t1	XP_020154784.1	lipoxygenase 2.2, chloroplastic-like	0	84.36	P:GO:0006633; P:GO:0031408; F:GO:0016702; F:GO:0046872	P:fatty acid biosynthetic process; P:oxylipin biosynthetic process; F:oxidoreductase activity, acting on single donors with incorporation of molecular oxygen, incorporation of two atoms of oxygen; F:metal ion binding	EC:1.13.11	Acting on single donors with incorporation of molecular oxygen (oxygenases). The oxygen incorporated need not be derived from O(2)	Myb_DNA-binding	-	-
5M_gene6493.t1	---NA---		-	-	-	-	-	-	-	-	-
5M_gene6492.t1	XP_020193747.1	uncharacterized protein LOC109779539 isoform X1	1.8e-72	70.64	-	-	-	-	p450	-	-
5M_gene649.t1	---NA---		-	-	-	-	-	-	TPR_8,TPR_19	-	-
5M_gene6484.t1	XP_020150723.1	sugar transport protein 14	1.3e-292	97.47	P:GO:0015749; F:GO:0015145; F:GO:0015293; C:GO:0005886; C:GO:0016021	P:monosaccharide transmembrane transport; F:monosaccharide transmembrane transporter activity; F:symporter activity; C:plasma membrane; C:integral component of membrane	EC:7	Translocases	-	-	-
5M_gene6481.t1	XP_020163709.1	probable serine/threonine-protein kinase WNK9	4.2e-200	81.72	P:GO:0006468; F:GO:0004672; F:GO:0005524	P:protein phosphorylation; F:protein kinase activity; F:ATP binding	EC:2.7.1	Transferring phosphorus-containing groups	-	-	-
5M_gene648.t1	XP_020165882.1	hydroxyproline O-galactosyltransferase GALT3-like	1.4e-178	92.18	P:GO:0006486; F:GO:0016758; C:GO:0000139; C:GO:0016021	P:protein glycosylation; F:hexosyltransferase activity; C:Golgi membrane; C:integral component of membrane	EC:2.4.1	Glycosyltransferases	PTR2	-	-
5M_gene6477.t1	EMS67801.1	Clathrin heavy chain 1	0	98.61	P:GO:0006886; P:GO:0016192; F:GO:0005198; F:GO:0032051; C:GO:0030130; C:GO:0030132; C:GO:0071439	P:intracellular protein transport; P:vesicle-mediated transport; F:structural molecule activity; F:clathrin light chain binding; C:clathrin coat of trans-Golgi network vesicle; C:clathrin coat of coated pit; C:clathrin complex	-	-	-	-	-
5M_gene6476.t1	XP_020158937.1	ABC transporter G family member 3-like	0	86.18	F:GO:0005524; C:GO:0016021	F:ATP binding; C:integral component of membrane	-	-	-	-	-
5M_gene6472.t1	BAJ97436.1	predicted protein	9.3e-298	90.64	F:GO:0019901; C:GO:0005737	F:protein kinase binding; C:cytoplasm	-	-	Thaumatin	-	R gene
5M_gene6471.t1	---NA---		-	-	-	-	-	-	Inhibitor_I9,Peptidase_S8	-	-
5M_gene647.t1	KAE8817150.1	High affinity cationic amino acid transporter 1	3.4e-62	62.05	-	-	-	-	CAF1C_H4-bd,WD40,WD40,WD40	-	-
5M_gene6469.t1	XP_020192263.1	putative F-box protein At3g21120	2.3e-48	69.84	-	-	-	-	-	-	-
5M_gene6468.t1	XP_020154348.1	xylanase inhibitor protein 1-like	6.5e-167	85.76	P:GO:0005975; F:GO:0004568; C:GO:0005576	P:carbohydrate metabolic process; F:chitinase activity; C:extracellular region	EC:3.2.1.14	Chitinase	NifU	-	-
5M_gene6466.t1	XP_020162502.1	11-beta-hydroxysteroid dehydrogenase 1B-like	5.2e-192	97.15	F:GO:0016491; C:GO:0016021	F:oxidoreductase activity; C:integral component of membrane	EC:1	Oxidoreductases	-	-	-
5M_gene6459.t1	XP_020147328.1	transcription termination factor MTEF1, chloroplastic-like	7.6e-137	92.39	P:GO:0006353; P:GO:0006355; P:GO:0071472; F:GO:0003690; F:GO:0003729; C:GO:0009507; C:GO:0042646	P:DNA-templated transcription, termination; P:regulation of transcription, DNA-templated; P:cellular response to salt stress; F:double-stranded DNA binding; F:mRNA binding; C:chloroplast; C:plastid nucleoid	-	-	-	-	-
5M_gene6458.t1	EMS45768.1	NIPA-like protein	0	88.06	F:GO:0008270; C:GO:0005634	F:zinc ion binding; C:nucleus	-	-	-	-	-
5M_gene6454.t1	BAJ88592.1	predicted protein	3.7e-127	88.37	C:GO:0016021	C:integral component of membrane	-	-	Peptidase_C48	-	-
5M_gene6453.t1	---NA---		-	-	-	-	-	-	-	-	-
5M_gene6452.t1	XP_020196849.1	uncharacterized protein LOC109782638	1.4e-13	54.09	-	-	-	-	-	-	-
5M_gene645.t1	XP_020165422.1	uncharacterized protein LOC109750913	4.8e-79	88.47	-	-	-	-	DUF247	-	-
5M_gene6449.t1	---NA---		-	-	-	-	-	-	PPR	-	-
5M_gene6448.t1	---NA---		-	-	-	-	-	-	-	-	-
5M_gene6447.t1	XP_020194934.1	E3 ubiquitin-protein ligase AIP2	8e-179	96.61	P:GO:0009788; P:GO:0016567; F:GO:0061630; C:GO:0005634; C:GO:0005829	P:negative regulation of abscisic acid-activated signaling pathway; P:protein ubiquitination; F:ubiquitin protein ligase activity; C:nucleus; C:cytosol	EC:2	Transferases	-	-	-
5M_gene6446.t1	---NA---		-	-	-	-	-	-	-	-	-
5M_gene6442.t1	XP_020201452.1	nucleobase-ascorbate transporter 2-like	7.1e-198	73.11	C:GO:0016020	C:membrane	-	-	-	-	-
5M_gene6441.t1	XP_020201456.1	purple acid phosphatase 23-like isoform X4	1.5e-305	97.71	P:GO:0016311; F:GO:0003993; F:GO:0046872	P:dephosphorylation; F:acid phosphatase activity; F:metal ion binding	EC:3.1.3.2	Acid phosphatase	Band_7	-	-
5M_gene6440.t1	EMS63190.1	Iron-sulfur assembly protein IscA-like 2, mitochondrial	1.2e-69	86.69	P:GO:0016226; P:GO:0106035; F:GO:0005506; F:GO:0051537; F:GO:0051539; C:GO:0005739	P:iron-sulfur cluster assembly; P:protein maturation by [4Fe-4S] cluster transfer; F:iron ion binding; F:2 iron, 2 sulfur cluster binding; F:4 iron, 4 sulfur cluster binding; C:mitochondrion	-	-	-	-	-
5M_gene644.t1	EMS51794.1	Poly(A) polymerase	9.9e-20	93.05	P:GO:0006397; P:GO:0031123; P:GO:0043631; F:GO:0003723; F:GO:0004652; F:GO:0005524; C:GO:0005634; C:GO:0005737; C:GO:0016021	P:mRNA processing; P:RNA 3'-end processing; P:RNA polyadenylation; F:RNA binding; F:polynucleotide adenylyltransferase activity; F:ATP binding; C:nucleus; C:cytoplasm; C:integral component of membrane	EC:2.7.7.19	Polynucleotide adenylyltransferase	Rx_N	-	-
5M_gene6439.t1	XP_020201457.1	carotenoid 9,10(9',10')-cleavage dioxygenase-like	1e-221	95.94	P:GO:0016121; F:GO:0010436; F:GO:0046872; C:GO:0009570	P:carotene catabolic process; F:carotenoid dioxygenase activity; F:metal ion binding; C:chloroplast stroma	EC:1.13.11	Acting on single donors with incorporation of molecular oxygen (oxygenases). The oxygen incorporated need not be derived from O(2)	-	-	-
5M_gene6438.t1	KAF7081221.1	hypothetical protein CFC21_085189	6.2e-47	95.69	-	-	-	-	-	-	-
5M_gene6433.t1	XP_020161036.1	DNA-directed RNA polymerase III subunit RPC8-like	2.4e-64	72.1	P:GO:0006351; F:GO:0016740	P:transcription, DNA-templated; F:transferase activity	EC:2	Transferases	Linker_histone	-	-
5M_gene6431.t1	---NA---		-	-	-	-	-	-	TPX2	-	-
5M_gene643.t1	XP_020161413.1	uncharacterized protein LOC109746722	1.7e-96	77.68	-	-	-	-	-	-	-
5M_gene6423.t1	BAJ96036.1	predicted protein	3.2e-187	75.82	F:GO:0003824; C:GO:0005768; C:GO:0016020	F:catalytic activity; C:endosome; C:membrane	-	-	Cu-oxidase_3	-	-
5M_gene6420.t1	XP_020189298.1	protein LURP-one-related 15-like	2.8e-105	73.78	-	-	-	-	-	-	-
5M_gene6419.t1	KAF7066326.1	hypothetical protein CFC21_072333	9.3e-252	61	C:GO:0016020; C:GO:0016021	C:membrane; C:integral component of membrane	-	-	-	-	-
5M_gene6414.t1	---NA---		-	-	-	-	-	-	-	-	-
5M_gene6408.t1	---NA---		-	-	-	-	-	-	-	-	-
5M_gene6407.t1	XP_020174072.1	uncharacterized protein LOC109759661	1.4e-73	74.07	C:GO:0016021	C:integral component of membrane	-	-	DUF4477	-	-
5M_gene6406.t1	EMS56182.1	CWF19-like protein 2	0	95.14	-	-	-	-	DUF220	-	-
5M_gene6405.t1	ACP28133.1	deoxyhypusine synthase	4.7e-204	95.44	P:GO:0008612	P:peptidyl-lysine modification to peptidyl-hypusine	-	-	Cupin_1	-	-
5M_gene6403.t1	XP_020173478.1	WD repeat-containing protein 48	2.8e-237	74.92	-	-	-	-	Serpin,Serpin	-	-
5M_gene6401.t1	XP_020176190.1	BTB/POZ domain-containing protein POB1-like	1.9e-16	79.17	-	-	-	-	Mito_carr	-	-
5M_gene640.t1	XP_020151149.1	histone-binding protein MSI1-like	1.5e-206	95.18	P:GO:0010468; F:GO:0042393; C:GO:0005634	P:regulation of gene expression; F:histone binding; C:nucleus	-	-	K-box	-	-
5M_gene6398.t1	KAE8767390.1	Alanyl-tRNA synthetase	5e-70	83.49	-	-	-	-	-	-	-
5M_gene6397.t1	EMS64530.1	Protein TRANSPARENT TESTA 12	1.1e-197	79.51	P:GO:1990961; F:GO:0015297; F:GO:0042910; C:GO:0016021	P:xenobiotic detoxification by transmembrane export across the plasma membrane; F:antiporter activity; F:xenobiotic transmembrane transporter activity; C:integral component of membrane	EC:7	Translocases	-	-	-
5M_gene6395.t1	KAF7072522.1	hypothetical protein CFC21_077633	2.8e-11	74.63	-	-	-	-	-	-	-
5M_gene6393.t1	XP_003576413.3	carotenoid 9,10(9',10')-cleavage dioxygenase	2.4e-104	86.32	P:GO:0016121; F:GO:0010436; F:GO:0046872; C:GO:0009570	P:carotene catabolic process; F:carotenoid dioxygenase activity; F:metal ion binding; C:chloroplast stroma	EC:1.13.11	Acting on single donors with incorporation of molecular oxygen (oxygenases). The oxygen incorporated need not be derived from O(2)	-	-	-
5M_gene6390.t1	KAF7060949.1	LOW QUALITY PROTEIN: hypothetical protein CFC21_067685	1.8e-192	72.84	-	-	-	-	-	-	-
5M_gene639.t1	XP_020151148.1	mediator of RNA polymerase II transcription subunit 4	3.2e-197	89.16	P:GO:0006357; F:GO:0003712; C:GO:0016592; C:GO:0070847	P:regulation of transcription by RNA polymerase II; F:transcription coregulator activity; C:mediator complex; C:core mediator complex	-	-	-	-	-
5M_gene6388.t1	VAI10695.1	unnamed protein product	2.9e-35	67.7	P:GO:0016310; F:GO:0016301; F:GO:0032559; F:GO:0043168	P:phosphorylation; F:kinase activity; F:adenyl ribonucleotide binding; F:anion binding	EC:2.7	Transferring phosphorus-containing groups	-	-	-
5M_gene6385.t1	KAE8771213.1	hypothetical protein D1007_56900	1.6e-15	52.25	F:GO:0003676; F:GO:0003723	F:nucleic acid binding; F:RNA binding	-	-	CBS,CBS	-	-
5M_gene6384.t1	KAE8771213.1	hypothetical protein D1007_56900	9.7e-71	53.58	-	-	-	-	S-methyl_trans	-	-
5M_gene638.t1	XP_020151147.1	UPF0481 protein At3g47200-like	1.8e-256	86.37	C:GO:0016021	C:integral component of membrane	-	-	-	-	-
5M_gene6378.t1	EMS51300.1	RING-H2 finger protein ATL80	1e-96	94.76	P:GO:0044238; P:GO:0044260; C:GO:0016021	P:primary metabolic process; P:cellular macromolecule metabolic process; C:integral component of membrane	-	-	-	-	-
5M_gene6375.t1	VAH09834.1	unnamed protein product	3.5e-105	78.89	F:GO:0003677	F:DNA binding	-	-	-	-	-
5M_gene6374.t1	XP_020195979.1	heavy metal-associated isoprenylated plant protein 35-like	1.6e-92	73.04	F:GO:0046872	F:metal ion binding	-	-	UDPGT	-	-
5M_gene6370.t1	BAS76161.1	Os01g0942000	7.8e-199	64.44	-	-	-	-	potato_inhibit	-	-
5M_gene637.t1	XP_012702476.1	disease resistance protein RPM1	1.8e-60	63.68	P:GO:0006952; F:GO:0005524; F:GO:0043531	P:defense response; F:ATP binding; F:ADP binding	-	-	-	-	-
5M_gene6368.t1	---NA---		-	-	-	-	-	-	X8	-	-
5M_gene6364.t1	KAE8783495.1	hypothetical protein D1007_43012	1.2e-11	90.7	-	-	-	-	-	-	-
5M_gene6361.t1	KAF7067942.1	hypothetical protein CFC21_073755	6.9e-144	77.55	C:GO:0016020	C:membrane	-	-	TIP_N,GCFC,GCFC	-	-
5M_gene6360.t1	XP_020198526.1	tyrosine N-monooxygenase-like	1.7e-29	92.86	F:GO:0004497; F:GO:0005506; F:GO:0016705; F:GO:0020037; C:GO:0016021	F:monooxygenase activity; F:iron ion binding; F:oxidoreductase activity, acting on paired donors, with incorporation or reduction of molecular oxygen; F:heme binding; C:integral component of membrane	EC:1.14	Acting on paired donors, with incorporation or reduction of molecular oxygen. The oxygen incorporated need not be derived from O(2)	Rx_N,NB-ARC	-	-
5M_gene6359.t1	XP_020178280.1	tropinone reductase homolog At2g29370-like	3.6e-126	93.06	F:GO:0016491	F:oxidoreductase activity	EC:1	Oxidoreductases	ABC_trans_N,ABC_tran,ABC2_membrane_7,ABC2_membrane,ABC_tran,ABC2_membrane	-	-
5M_gene6358.t1	---NA---		-	-	-	-	-	-	-	-	-
5M_gene6357.t1	EMS58102.1	Monothiol glutaredoxin-S11	1.5e-120	99.55	F:GO:0046872; F:GO:0051536; F:GO:0097573	F:metal ion binding; F:iron-sulfur cluster binding; F:glutathione oxidoreductase activity	EC:1.8	Acting on a sulfur group of donors	RRM_1,RRM_1,WW	-	-
5M_gene6355.t1	XP_020154531.1	RING-H2 finger protein ATL8-like	5.2e-72	78.59	P:GO:0044238; P:GO:0044260	P:primary metabolic process; P:cellular macromolecule metabolic process	-	-	Mem_trans,Mem_trans	-	-
5M_gene6353.t1	XP_020158406.1	stearoyl-[acyl-carrier-protein] 9-desaturase 5, chloroplastic-like	2.6e-210	97.16	P:GO:0006633; F:GO:0045300; F:GO:0046872; C:GO:0009507	P:fatty acid biosynthetic process; F:acyl-[acyl-carrier-protein] desaturase activity; F:metal ion binding; C:chloroplast	EC:1.14.19.2	Stearoyl-[acyl-carrier-protein] 9-desaturase	-	-	-
5M_gene6352.t1	XP_020158421.1	organic cation/carnitine transporter 2-like	1.5e-258	93.28	P:GO:0055085; F:GO:0022857; C:GO:0016021	P:transmembrane transport; F:transmembrane transporter activity; C:integral component of membrane	EC:7	Translocases	-	-	-
5M_gene635.t1	XP_020159539.1	BTB/POZ domain-containing protein At2g46260-like	3e-174	61.13	-	-	-	-	-	-	-
5M_gene6347.t1	XP_003575921.1	putative inactive disease susceptibility protein LOV1	1.8e-109	60.89	P:GO:0006952; F:GO:0043531	P:defense response; F:ADP binding	-	-	-	-	R gene
5M_gene6339.t1	XP_020147464.1	disease resistance protein RPM1-like	4.5e-157	74.14	P:GO:0006952; F:GO:0005524; F:GO:0043531	P:defense response; F:ATP binding; F:ADP binding	-	-	LRRNT_2,LRR_8	-	-
5M_gene6335.t1	XP_020156938.1	PRA1 family protein H	1.2e-118	92.05	P:GO:0016192; C:GO:0005783; C:GO:0005794; C:GO:0016021	P:vesicle-mediated transport; C:endoplasmic reticulum; C:Golgi apparatus; C:integral component of membrane	-	-	F-box-like	-	-
5M_gene6331.t1	EMS61647.1	Formin-like protein 4	7.5e-126	96.21	C:GO:0016021	C:integral component of membrane	-	-	MFS_1	-	-
5M_gene6328.t1	XP_020200558.1	keratin-associated protein 5-3-like	5.5e-70	76.49	P:GO:0006952	P:defense response	-	-	-	-	-
5M_gene6325.t1	XP_020148475.1	aquaporin PIP2-2-like	1.4e-158	93.72	P:GO:0006833; P:GO:0055085; F:GO:0015250; C:GO:0005886; C:GO:0016021	P:water transport; P:transmembrane transport; F:water channel activity; C:plasma membrane; C:integral component of membrane	EC:7	Translocases	DUF1668	-	-
5M_gene6322.t1	XP_020147167.1	L-type lectin-domain containing receptor kinase IV.1-like	1.9e-49	91.45	P:GO:0006468; F:GO:0004672; F:GO:0005524; F:GO:0030246; C:GO:0005886; C:GO:0016021	P:protein phosphorylation; F:protein kinase activity; F:ATP binding; F:carbohydrate binding; C:plasma membrane; C:integral component of membrane	EC:2.7.1	Transferring phosphorus-containing groups	-	-	-
5M_gene6321.t1	XP_020157673.1	pathogenesis-related protein PRB1-3-like	2.4e-25	81.38	-	-	-	-	-	-	-
5M_gene6318.t1	XP_020178465.1	probable E3 ubiquitin ligase SUD1	2.1e-41	93.43	F:GO:0008270; C:GO:0016021	F:zinc ion binding; C:integral component of membrane	-	-	RecA	-	-
5M_gene6317.t1	---NA---		-	-	-	-	-	-	-	-	-
5M_gene6315.t1	BAK03213.1	predicted protein	9.2e-76	85.15	-	-	-	-	AWPM-19	-	-
5M_gene6314.t1	BAK02990.1	predicted protein	6.3e-82	78.65	-	-	-	-	-	-	-
5M_gene6311.t1	KAE8767809.1	Lectin-domain containing receptor kinase A4.3	4.9e-86	72.75	-	-	-	-	Ten1_2	-	-
5M_gene6308.t1	---NA---		-	-	-	-	-	-	DUF679	-	-
5M_gene6307.t1	KAE8801671.1	pentatricopeptide repeat-containing protein	1.8e-213	85.12	F:GO:0008270	F:zinc ion binding	-	-	DUF3123	-	-
5M_gene6305.t1	---NA---		-	-	-	-	-	-	-	-	-
5M_gene6304.t1	---NA---		-	-	-	-	-	-	-	-	-
5M_gene6301.t1	KAE8783988.1	U-box domain-containing protein 4	2.5e-42	78.2	F:GO:0003677; C:GO:0005634	F:DNA binding; C:nucleus	-	-	PAE	-	-
5M_gene6300.t1	KAF7073815.1	hypothetical protein CFC21_078753	6.2e-81	91.69	-	-	-	-	-	-	-
5M_gene63.t1	BAJ93964.1	predicted protein	1.6e-306	82.13	P:GO:0006468; F:GO:0004672; F:GO:0005524; C:GO:0016021	P:protein phosphorylation; F:protein kinase activity; F:ATP binding; C:integral component of membrane	EC:2.7.1	Transferring phosphorus-containing groups	Stress-antifung,Stress-antifung,PK_Tyr_Ser-Thr,Pkinase	-	-
5M_gene6294.t1	---NA---		-	-	-	-	-	-	-	-	-
5M_gene6293.t1	BAJ85922.1	predicted protein	4e-276	96.14	-	-	-	-	-	-	-
5M_gene629.t1	KAF7073925.1	hypothetical protein CFC21_078845	1.4e-221	63.25	-	-	-	-	-	-	-
5M_gene6288.t1	---NA---		-	-	-	-	-	-	-	-	-
5M_gene6287.t1	XP_020172278.1	putative callose synthase 6 isoform X2	0	98.79	P:GO:0006075; F:GO:0003843; C:GO:0000148; C:GO:0016021	P:(1->3)-beta-D-glucan biosynthetic process; F:1,3-beta-D-glucan synthase activity; C:1,3-beta-D-glucan synthase complex; C:integral component of membrane	EC:2.4.1.34	1,3-beta-glucan synthase	zf-CCCH	-	-
5M_gene6286.t1	XP_020177795.1	aspartyl protease family protein At5g10770-like	6.2e-284	76.66	P:GO:0006508; F:GO:0004190	P:proteolysis; F:aspartic-type endopeptidase activity	EC:3.4.23	Acting on peptide bonds (peptidases)	-	-	-
5M_gene6285.t1	XP_020174646.1	purple acid phosphatase 22-like isoform X2	1.1e-288	96.94	P:GO:0006950; P:GO:0016311; F:GO:0003993; F:GO:0046872; C:GO:0016021	P:response to stress; P:dephosphorylation; F:acid phosphatase activity; F:metal ion binding; C:integral component of membrane	EC:3.1.3.2	Acid phosphatase	NB-ARC,LRR_8	-	-
5M_gene6280.t1	KAE8796541.1	putative exonuclease mut-7-like protein	3.3e-48	64.51	-	-	-	-	-	-	-
5M_gene6277.t1	---NA---		-	-	-	-	-	-	-	-	-
5M_gene6276.t1	KAE8777015.1	Lactation elevated protein 1	1.7e-47	95.11	-	-	-	-	-	-	-
5M_gene6274.t1	AMO51603.1	auxin-binding protein	6.1e-108	94.63	P:GO:0000911; P:GO:0009734; P:GO:0009826; P:GO:0032877; P:GO:0045793; P:GO:0051781; F:GO:0010011; C:GO:0005788	P:cytokinesis by cell plate formation; P:auxin-activated signaling pathway; P:unidimensional cell growth; P:positive regulation of DNA endoreduplication; P:positive regulation of cell size; P:positive regulation of cell division; F:auxin binding; C:endoplasmic reticulum lumen	-	-	-	-	-
5M_gene6273.t1	---NA---		-	-	-	-	-	-	zf-Dof	-	-
5M_gene6271.t1	XP_020184790.1	E3 ubiquitin-protein ligase SINA-like 4	1e-76	48.79	F:GO:0016740	F:transferase activity	EC:2	Transferases	-	-	-
5M_gene6270.t1	---NA---		-	-	-	-	-	-	-	-	-
5M_gene6269.t1	XP_020184789.1	pentatricopeptide repeat-containing protein At2g36730	9.2e-259	91.4	-	-	-	-	-	-	-
5M_gene6268.t1	---NA---		-	-	-	-	-	-	RVT_3	-	-
5M_gene6267.t1	XP_020158312.1	F-box protein At5g65850-like	4.5e-229	67.34	-	-	-	-	-	-	-
5M_gene6266.t1	KAF7045063.1	hypothetical protein CFC21_054209	2.3e-237	74.37	-	-	-	-	-	-	-
5M_gene6264.t1	XP_020171989.1	glycine-rich RNA-binding protein 1-like	4.2e-44	86.05	-	-	-	-	GST_C_2	-	-
5M_gene6261.t1	XP_020151566.1	calmodulin-binding protein 60 A-like isoform X2	3.8e-148	97.89	F:GO:0005516	F:calmodulin binding	-	-	-	-	-
5M_gene626.t1	---NA---		-	-	-	-	-	-	-	-	-
5M_gene6259.t1	XP_020188162.1	vacuolar-processing enzyme-like	4.8e-254	92.65	P:GO:0006624; P:GO:0051603; F:GO:0004197; C:GO:0005773	P:vacuolar protein processing; P:proteolysis involved in cellular protein catabolic process; F:cysteine-type endopeptidase activity; C:vacuole	EC:3.4.22	Acting on peptide bonds (peptidases)	Arginosuc_synth	-	-
5M_gene6257.t1	XP_020172280.1	probable bifunctional methylthioribulose-1-phosphate dehydratase/enolase-phosphatase E1	4.4e-31	96.53	P:GO:0016311; P:GO:0019284; P:GO:0019509; F:GO:0000287; F:GO:0008270; F:GO:0043715; F:GO:0043716; F:GO:0043874; F:GO:0046570; C:GO:0005737	P:dephosphorylation; P:L-methionine salvage from S-adenosylmethionine; P:L-methionine salvage from methylthioadenosine; F:magnesium ion binding; F:zinc ion binding; F:2,3-diketo-5-methylthiopentyl-1-phosphate enolase activity; F:2-hydroxy-3-keto-5-methylthiopentenyl-1-phosphate phosphatase activity; F:acireductone synthase activity; F:methylthioribulose 1-phosphate dehydratase activity; C:cytopla…	EC:4.2.1.109; EC:3.1.3.77; EC:5.3.2.5	Methylthioribulose 1-phosphate dehydratase; Acireductone synthase; 2,3-diketo-5-methylthiopentyl-1-phosphate enolase	-	-	-
5M_gene6254.t1	KAE8781515.1	hypothetical protein D1007_45209	3.8e-122	61.16	F:GO:0003676; F:GO:0008270	F:nucleic acid binding; F:zinc ion binding	-	-	F-box	-	-
5M_gene6250.t1	XP_020176557.1	uncharacterized protein LOC109762147	0	94.82	C:GO:0043231	C:intracellular membrane-bounded organelle	-	-	OPT	-	-
5M_gene625.t1	BAK02269.1	predicted protein	3e-92	88.01	-	-	-	-	-	-	-
5M_gene6248.t1	BAJ87161.1	predicted protein	7.4e-37	48.44	-	-	-	-	-	-	-
5M_gene6247.t1	XP_020179617.1	auxin-responsive protein SAUR36-like	1.3e-72	84.75	P:GO:0009733; P:GO:0046621; P:GO:2000012; C:GO:0005737	P:response to auxin; P:negative regulation of organ growth; P:regulation of auxin polar transport; C:cytoplasm	-	-	-	-	-
5M_gene6242.t1	XP_020186734.1	auxin-responsive protein SAUR72	8.7e-66	86.3	P:GO:0009733	P:response to auxin	-	-	-	-	-
5M_gene6241.t1	XP_020154794.1	uncharacterized protein LOC109740163	8.4e-36	95.61	C:GO:0016021	C:integral component of membrane	-	-	-	-	-
5M_gene6238.t1	BAJ92448.1	predicted protein	2.4e-40	73.97	-	-	-	-	-	-	-
5M_gene6235.t1	XP_020177964.1	transcription termination factor MTEF18, mitochondrial-like	9.6e-129	89.47	P:GO:0006353; P:GO:0006355; P:GO:0090502; F:GO:0003690; F:GO:0004523	P:DNA-templated transcription, termination; P:regulation of transcription, DNA-templated; P:RNA phosphodiester bond hydrolysis, endonucleolytic; F:double-stranded DNA binding; F:RNA-DNA hybrid ribonuclease activity	EC:3.1.30; EC:3.1.26.4	Acting on ester bonds; Ribonuclease H	HSP70	-	-
5M_gene6230.t1	XP_020148780.1	BTB/POZ and MATH domain-containing protein 4-like	1.3e-58	54.38	-	-	-	-	MIF4G,MA3	-	-
5M_gene623.t1	EMS65304.1	Serine/arginine-rich splicing factor 12	2.3e-116	88.82	P:GO:0000398; F:GO:0003723; C:GO:0005737; C:GO:0016607	P:mRNA splicing, via spliceosome; F:RNA binding; C:cytoplasm; C:nuclear speck	-	-	-	-	-
5M_gene6227.t1	XP_020175290.1	transcription initiation factor TFIID subunit 13-like	2.1e-68	91.63	P:GO:0006366; P:GO:0006413; F:GO:0003743; F:GO:0046982; C:GO:0005634	P:transcription by RNA polymerase II; P:translational initiation; F:translation initiation factor activity; F:protein heterodimerization activity; C:nucleus	-	-	ARPC4,ARPC4	-	-
5M_gene6226.t1	XP_020177616.1	BTB/POZ and MATH domain-containing protein 1-like	8.4e-83	75.7	P:GO:0009628; P:GO:0016567	P:response to abiotic stimulus; P:protein ubiquitination	-	-	-	-	-
5M_gene6224.t1	XP_020166026.1	protein GAMETE EXPRESSED 1	6.4e-67	62.19	P:GO:0015969; P:GO:0016310; F:GO:0005525; F:GO:0008728; F:GO:0016301; C:GO:0016020; C:GO:0016021	P:guanosine tetraphosphate metabolic process; P:phosphorylation; F:GTP binding; F:GTP diphosphokinase activity; F:kinase activity; C:membrane; C:integral component of membrane	-	-	Rx_N	-	-
5M_gene6223.t1	---NA---		-	-	-	-	-	-	-	-	-
5M_gene6222.t1	---NA---		-	-	-	-	-	-	Malectin_like,PK_Tyr_Ser-Thr	-	-
5M_gene6220.t1	---NA---		-	-	-	-	-	-	PseudoU_synth_1	-	-
5M_gene6218.t1	XP_020184243.1	probable protein S-acyltransferase 4 isoform X1	2.4e-185	73.52	P:GO:0006612; P:GO:0018230; F:GO:0019706; C:GO:0005783; C:GO:0005794; C:GO:0016020	P:protein targeting to membrane; P:peptidyl-L-cysteine S-palmitoylation; F:protein-cysteine S-palmitoyltransferase activity; C:endoplasmic reticulum; C:Golgi apparatus; C:membrane	EC:2.3.1.225	Protein S-acyltransferase	Rx_N,NB-ARC	-	-
5M_gene6217.t1	BAJ91600.1	predicted protein	4.3e-49	95.27	-	-	-	-	-	-	-
5M_gene6215.t1	XP_020174458.1	uncharacterized protein LOC109760030	2.8e-84	80.93	-	-	-	-	-	-	-
5M_gene6212.t1	XP_020180218.1	guanosine nucleotide diphosphate dissociation inhibitor 2-like	7.2e-54	59.14	P:GO:0007264; P:GO:0015031; P:GO:0050790; F:GO:0005092; F:GO:0005093; C:GO:0016020; C:GO:0016021	P:small GTPase mediated signal transduction; P:protein transport; P:regulation of catalytic activity; F:GDP-dissociation inhibitor activity; F:Rab GDP-dissociation inhibitor activity; C:membrane; C:integral component of membrane	-	-	-	-	-
5M_gene6207.t1	---NA---		-	-	-	-	-	-	-	-	-
5M_gene6204.t1	XP_020195911.1	E3 ubiquitin-protein ligase EL5-like	9.5e-51	81.92	-	-	-	-	-	-	-
5M_gene6202.t1	AAS49905.2	ase inhibitor-related protein	1.7e-38	80.91	P:GO:0010951; F:GO:0004867; C:GO:0005576	P:negative regulation of endopeptidase activity; F:serine-type endopeptidase inhibitor activity; C:extracellular region	-	-	-	-	-
5M_gene6200.t1	XP_020150495.1	pentatricopeptide repeat-containing protein At5g56310-like	1.5e-52	95.52	-	-	-	-	PP2C,PP2C	-	-
5M_gene620.t1	KAF7075323.1	hypothetical protein CFC21_080104	8.4e-166	69.82	C:GO:0016021	C:integral component of membrane	-	-	Thaumatin	-	-
5M_gene62.t1	KAE8790352.1	Cysteine-rich receptor-like protein kinase 25	1.7e-258	71.23	P:GO:0016310; F:GO:0000166; F:GO:0016301; C:GO:0016020	P:phosphorylation; F:nucleotide binding; F:kinase activity; C:membrane	EC:2.7	Transferring phosphorus-containing groups	Stress-antifung,Stress-antifung,Pkinase,PK_Tyr_Ser-Thr	-	-
5M_gene6198.t1	XP_020151188.1	leiomodin-2-like isoform X2	2.7e-83	90.84	-	-	-	-	-	-	-
5M_gene6197.t1	BAK06320.1	predicted protein	3.6e-169	77.41	-	-	-	-	-	-	-
5M_gene6195.t1	XP_020173553.1	putative F-box protein At2g02030	7.5e-115	95.01	-	-	-	-	-	-	-
5M_gene6194.t1	VAI17752.1	unnamed protein product	1.6e-120	73.17	P:GO:0006468; F:GO:0004672; F:GO:0005524	P:protein phosphorylation; F:protein kinase activity; F:ATP binding	EC:2.7.1	Transferring phosphorus-containing groups	-	-	-
5M_gene619.t1	KAE8817483.1	putative serine/threonine-protein kinase receptor	4.9e-18	76.88	P:GO:0006468; P:GO:0048544; F:GO:0004672; F:GO:0005524; C:GO:0016021	P:protein phosphorylation; P:recognition of pollen; F:protein kinase activity; F:ATP binding; C:integral component of membrane	EC:2.7.1	Transferring phosphorus-containing groups	-	-	-
5M_gene6189.t1	XP_020156197.1	probable glucan 1,3-beta-glucosidase A	3e-25	93.58	P:GO:0005975; P:GO:0007015; F:GO:0016985; F:GO:0051015	P:carbohydrate metabolic process; P:actin filament organization; F:mannan endo-1,4-beta-mannosidase activity; F:actin filament binding	EC:3.2.1.25; EC:3.2.1.78	Beta-mannosidase; Mannan endo-1,4-beta-mannosidase	-	-	-
5M_gene6188.t1	---NA---		-	-	-	-	-	-	-	-	-
5M_gene6187.t1	ABV90886.1	DNA repair protein Rad50	3e-64	100	P:GO:0000723; P:GO:0006281; F:GO:0005524; F:GO:0016887; F:GO:0046872; C:GO:0030870	P:telomere maintenance; P:DNA repair; F:ATP binding; F:ATP hydrolysis activity; F:metal ion binding; C:Mre11 complex	EC:3.6.1	Acting on acid anhydrides	-	-	-
5M_gene6186.t1	EMS53799.1	Ribose-5-phosphate isomerase A	5.8e-16	74.97	P:GO:0009052; F:GO:0004751	P:pentose-phosphate shunt, non-oxidative branch; F:ribose-5-phosphate isomerase activity	EC:5.3.1.6	Ribose-5-phosphate isomerase	ADH_N,ADH_zinc_N_2	-	-
5M_gene6185.t1	---NA---		-	-	-	-	-	-	-	-	-
5M_gene6184.t1	XP_020186123.1	GDSL esterase/lipase At3g09930-like	3.6e-183	91.59	F:GO:0016788	F:hydrolase activity, acting on ester bonds	EC:3.1	Acting on ester bonds	Inhibitor_I9	-	-
5M_gene6183.t1	---NA---		-	-	-	-	-	-	Chloroa_b-bind	-	-
5M_gene6181.t1	KAE8807209.1	hypothetical protein D1007_16521	1.4e-12	76.35	-	-	-	-	PAN_2,Pkinase	-	-
5M_gene6180.t1	XP_020170353.1	receptor-like protein kinase HSL1	4.8e-299	87.74	P:GO:0006468; F:GO:0004672; F:GO:0005524; C:GO:0016021	P:protein phosphorylation; F:protein kinase activity; F:ATP binding; C:integral component of membrane	EC:2.7.1	Transferring phosphorus-containing groups	NAM-associated	-	R gene
5M_gene6177.t1	XP_020191615.1	cell division cycle 20.2, cofactor of APC complex-like	4.1e-269	97.62	P:GO:1904668; P:GO:1905786; F:GO:0010997; F:GO:1990757; C:GO:0005680	P:positive regulation of ubiquitin protein ligase activity; P:positive regulation of anaphase-promoting complex-dependent catabolic process; F:anaphase-promoting complex binding; F:ubiquitin ligase activator activity; C:anaphase-promoting complex	-	-	-	-	-
5M_gene6176.t1	XP_020162879.1	ethanolamine-phosphate cytidylyltransferase-like	2e-191	84.14	P:GO:0006646; F:GO:0004306; C:GO:0016021	P:phosphatidylethanolamine biosynthetic process; F:ethanolamine-phosphate cytidylyltransferase activity; C:integral component of membrane	EC:2.7.7.14	Ethanolamine-phosphate cytidylyltransferase	F-box,FBA_3	-	-
5M_gene617.t1	XP_020180397.1	WW domain-binding protein 11-like	3.1e-22	75.76	-	-	-	-	-	-	-
5M_gene6169.t1	BAJ89894.1	predicted protein	2.3e-26	94.76	C:GO:0016021	C:integral component of membrane	-	-	PUNUT	-	-
5M_gene6168.t1	AAS48878.1	expansin EXPA9	4e-144	94.86	P:GO:0009664; C:GO:0005576; C:GO:0016020	P:plant-type cell wall organization; C:extracellular region; C:membrane	-	-	-	-	-
5M_gene6167.t1	OEL20089.1	Flavin-containing monooxygenase FMO GS-OX-like 9	5.9e-266	87.99	F:GO:0004499; F:GO:0050660; F:GO:0050661	F:N,N-dimethylaniline monooxygenase activity; F:flavin adenine dinucleotide binding; F:NADP binding	EC:1.14.13.8	Flavin-containing monooxygenase	EAP30	-	-
5M_gene6162.t1	XP_020188810.1	type IV inositol polyphosphate 5-phosphatase 9-like isoform X3	3.7e-204	91.43	-	-	-	-	-	-	-
5M_gene6161.t1	XP_020188815.1	probable plastidic glucose transporter 1	7.3e-262	82.16	P:GO:0055085; F:GO:0015293; C:GO:0016021	P:transmembrane transport; F:symporter activity; C:integral component of membrane	EC:7	Translocases	-	-	-
5M_gene6154.t1	---NA---		-	-	-	-	-	-	DUF3657,DUF676	-	-
5M_gene615.t1	KAF7070391.1	hypothetical protein CFC21_075914	5.5e-56	75.03	-	-	-	-	-	-	-
5M_gene6149.t1	XP_010236964.1	putative protease Do-like 14 isoform X1	4.2e-66	63.33	P:GO:0006508; F:GO:0004252; C:GO:0043231	P:proteolysis; F:serine-type endopeptidase activity; C:intracellular membrane-bounded organelle	-	-	RRM_1,RRM_1	-	-
5M_gene6148.t1	---NA---		-	-	-	-	-	-	START	-	-
5M_gene6147.t1	---NA---		-	-	-	-	-	-	-	-	-
5M_gene6144.t1	XP_020170430.1	major pollen allergen Car b 1-like	5.2e-75	95.71	P:GO:0006952; C:GO:0005634	P:defense response; C:nucleus	-	-	-	-	-
5M_gene6138.t1	BAT00733.1	Os07g0234700	2.4e-36	46.33	-	-	-	-	-	-	-
5M_gene6135.t1	KAE8777047.1	serine-rich adhesin for platelets-like	0	96.45	-	-	-	-	Urm1	-	-
5M_gene6131.t1	XP_020180088.1	glutamine--fructose-6-phosphate aminotransferase [isomerizing] 2-like	0	98.56	P:GO:0006541; P:GO:1901137; F:GO:0004360; F:GO:0097367	P:glutamine metabolic process; P:carbohydrate derivative biosynthetic process; F:glutamine-fructose-6-phosphate transaminase (isomerizing) activity; F:carbohydrate derivative binding	EC:2.6.1.16	Glutamine--fructose-6-phosphate transaminase (isomerizing)	-	-	-
5M_gene6130.t1	QGL44912.1	calmodulin	2e-60	88.26	P:GO:0019722; F:GO:0005509	P:calcium-mediated signaling; F:calcium ion binding	-	-	-	-	-
5M_gene613.t1	XP_020162896.1	proline-rich protein 36-like	8.8e-62	66.22	-	-	-	-	CRAL_TRIO_N,CRAL_TRIO	-	-
5M_gene6121.t1	XP_020159204.1	cinnamoyl-CoA reductase 2-like	6.8e-164	94.5	F:GO:0003824	F:catalytic activity	-	-	-	-	-
5M_gene6120.t1	---NA---		-	-	-	-	-	-	PAE	-	-
5M_gene6117.t1	KAE8805394.1	hypothetical protein D1007_18474	1.3e-31	50.5	-	-	-	-	B3	-	-
5M_gene6116.t1	XP_020195663.1	uncharacterized protein LOC109781469	1.5e-33	57.53	-	-	-	-	-	-	-
5M_gene6115.t1	KAF6999753.1	hypothetical protein CFC21_015734	2.9e-74	46.1	-	-	-	-	-	-	-
5M_gene6114.t1	BAD03795.1	ankyrin-like protein	4.3e-48	57.45	C:GO:0009579; C:GO:0043231	C:thylakoid; C:intracellular membrane-bounded organelle	-	-	-	-	-
5M_gene6112.t1	BAJ87626.1	predicted protein	8.4e-94	70.57	-	-	-	-	-	-	-
5M_gene6108.t1	---NA---		-	-	-	-	-	-	-	-	-
5M_gene6106.t1	KAE8799886.1	Heat shock 70 kDa protein 4L	8.2e-25	60.81	F:GO:0003676; F:GO:0008270	F:nucleic acid binding; F:zinc ion binding	-	-	DUF295	-	-
5M_gene6105.t1	KAF6982482.1	hypothetical protein CFC21_000862	2.3e-65	91.92	-	-	-	-	PDCD2_C	-	-
5M_gene610.t1	XP_020150603.1	protein ELF4-LIKE 3-like	1.9e-53	85.19	P:GO:0009649; P:GO:0042753; C:GO:0005634	P:entrainment of circadian clock; P:positive regulation of circadian rhythm; C:nucleus	-	-	-	-	-
5M_gene61.t1	XP_020158755.1	multiple inositol polyphosphate phosphatase 1	2.3e-132	56.39	P:GO:0016311; F:GO:0016787; F:GO:0016791	P:dephosphorylation; F:hydrolase activity; F:phosphatase activity	-	-	His_Phos_2	-	-
5M_gene6097.t1	XP_020152537.1	protein RADIALIS-like 3	1.4e-43	88.98	P:GO:0006355; F:GO:0003677; F:GO:0003700	P:regulation of transcription, DNA-templated; F:DNA binding; F:DNA-binding transcription factor activity	-	-	-	MYB_related	-
5M_gene6091.t1	XP_025821128.1	transient receptor potential cation channel subfamily A member 1-like	1.8e-155	72.54	C:GO:0016021	C:integral component of membrane	-	-	Ribosomal_S7e	-	-
5M_gene6090.t1	KAE8816196.1	Lactation elevated protein 1	5.8e-34	74.73	-	-	-	-	-	-	-
5M_gene6087.t1	CAE00638.1	IAA1 protein	1.5e-115	95.19	P:GO:0006355; P:GO:0009734; C:GO:0005634	P:regulation of transcription, DNA-templated; P:auxin-activated signaling pathway; C:nucleus	-	-	-	-	-
5M_gene6086.t1	XP_020200551.1	protein transport protein sec23-1	0	99.24	P:GO:0006886; P:GO:0090114; F:GO:0008270; C:GO:0005789; C:GO:0005856; C:GO:0030127	P:intracellular protein transport; P:COPII-coated vesicle budding; F:zinc ion binding; C:endoplasmic reticulum membrane; C:cytoskeleton; C:COPII vesicle coat	-	-	-	-	-
5M_gene6083.t1	---NA---		-	-	-	-	-	-	-	-	-
5M_gene6082.t1	XP_020201148.1	pentatricopeptide repeat-containing protein At3g29230	7.7e-268	96.57	F:GO:0003729	F:mRNA binding	-	-	-	-	-
5M_gene6079.t1	---NA---		-	-	-	-	-	-	Cu_bind_like	-	-
[truncated: 3,102 more rows]

## Sheet: 5U
SeqName	Blast homolog match	Description	e-Value	Similarity	GO IDs	GO Names	Enzyme Codes	Enzyme Names	Protein domain	Transcription factors	R gene
5U_gene999.t1	KAE8816623.1	phosphoglucosamine mutase	3.7e-93	94.8	P:GO:0005975; F:GO:0004615; F:GO:0046872; C:GO:0009570	P:carbohydrate metabolic process; F:phosphomannomutase activity; F:metal ion binding; C:chloroplast stroma	EC:5.4; EC:5.4.2.8; EC:5; EC:5.4.2	Intramolecular transferases; Phosphomannomutase; Isomerases; Intramolecular transferases	PGM_PMM_II,PGM_PMM_III,PGM_PMM_III	-	-
5U_gene997.t1	VAI68679.1	unnamed protein product	4.8e-59	76.7	-	-	-	-	F-box-like	-	-
5U_gene996.t1	XP_020185336.1	thiamine thiazole synthase 2, chloroplastic	5e-175	81.94	P:GO:0009228; P:GO:0052837; F:GO:0005506; F:GO:0016763; C:GO:0005829; C:GO:0009570	P:thiamine biosynthetic process; P:thiazole biosynthetic process; F:iron ion binding; F:pentosyltransferase activity; C:cytosol; C:chloroplast stroma	EC:2.4.2; EC:2.4; EC:2	Glycosyltransferases; Glycosyltransferases; Transferases	Thi4	-	-
5U_gene99.t1	XP_020163084.1	flocculation protein FLO11-like	2.8e-35	62.45	-	-	-	-	-	-	-
5U_gene985.t1	XP_020151602.1	putative RING-H2 finger protein ATL19	1.2e-29	97.33	-	-	-	-	-	-	-
5U_gene98.t1	RLN42620.1	retrotransposon protein, putative, unclassified	7.7e-55	59.11	P:GO:0090502; F:GO:0003676; F:GO:0004523	P:RNA phosphodiester bond hydrolysis, endonucleolytic; F:nucleic acid binding; F:RNA-DNA hybrid ribonuclease activity	-	-	zf-RVT,RVT_3	-	-
5U_gene977.t1	---NA---		-	-	-	-	-	-	-	-	-
5U_gene976.t1	---NA---		-	-	-	-	-	-	-	-	-
5U_gene973.t1	---NA---		-	-	-	-	-	-	-	-	-
5U_gene971.t1	XP_020195349.1	polygalacturonase ADPG2-like	2.5e-115	70.86	P:GO:0009901; P:GO:0010047; P:GO:0045490; F:GO:0016798	P:anther dehiscence; P:fruit dehiscence; P:pectin catabolic process; F:hydrolase activity, acting on glycosyl bonds	EC:3.2; EC:3	Glycosylases; Hydrolases	Glyco_hydro_28	-	-
5U_gene97.t1	---NA---		-	-	-	-	-	-	-	-	-
5U_gene969.t1	BAJ90917.1	predicted protein	1.1e-59	73.81	C:GO:0016021	C:integral component of membrane	-	-	-	-	-
5U_gene962.t1	KAE8770126.1	hypothetical protein D1007_58182	2e-23	78.65	-	-	-	-	-	Trihelix	-
5U_gene96.t1	---NA---		-	-	-	-	-	-	-	-	-
5U_gene954.t1	KAF2935589.1	hypothetical protein DAI22_04g242701	2.3e-31	55.99	P:GO:0090502; F:GO:0003676; F:GO:0004523	P:RNA phosphodiester bond hydrolysis, endonucleolytic; F:nucleic acid binding; F:RNA-DNA hybrid ribonuclease activity	-	-	zf-CCHC_4	-	-
5U_gene95.t1	XP_020186551.1	cytosolic sulfotransferase 12-like	5.1e-179	72.06	F:GO:0016740	F:transferase activity	EC:2	Transferases	Sulfotransfer_1	-	-
5U_gene949.t1	---NA---		-	-	-	-	-	-	-	-	-
5U_gene946.t1	---NA---		-	-	-	-	-	-	-	-	-
5U_gene941.t1	---NA---		-	-	-	-	-	-	-	-	-
5U_gene940.t1	XP_020166756.1	CCR4-NOT transcription complex subunit 11-like	2.4e-20	98.17	P:GO:0031047; C:GO:0005634; C:GO:0005737; C:GO:0030014	P:gene silencing by RNA; C:nucleus; C:cytoplasm; C:CCR4-NOT complex	-	-	-	-	-
5U_gene938.t1	KAE8816999.1	Cytokinin-O-glucosyltransferase 3	8.6e-92	57.05	F:GO:0016740	F:transferase activity	EC:2	Transferases	-	-	-
5U_gene936.t1	XP_020183834.1	protein NRT1/ PTR FAMILY 6.1	6.9e-68	73.58	P:GO:0006857; P:GO:0055085; F:GO:0022857; C:GO:0016021	P:oligopeptide transport; P:transmembrane transport; F:transmembrane transporter activity; C:integral component of membrane	EC:7	Translocases	PTR2	-	-
5U_gene934.t1	BAJ88770.1	predicted protein	1e-50	93.33	C:GO:0016021	C:integral component of membrane	-	-	-	-	-
5U_gene932.t1	---NA---		-	-	-	-	-	-	-	-	-
5U_gene931.t1	KAE8766673.1	Tetratricopeptide repeat (TPR)-like superfamily protein	4.2e-70	66.19	C:GO:0009536; C:GO:0009579	C:plastid; C:thylakoid	-	-	-	-	-
5U_gene93.t1	XP_020157148.1	disease resistance protein RPM1-like	1e-237	60.96	F:GO:0005524	F:ATP binding	-	-	Rx_N	-	-
5U_gene920.t1	KAE8769912.1	chloroplast stem-loop binding protein of 41 kDa b, chloroplastic	3.6e-19	88.78	P:GO:0006364; F:GO:0003723; F:GO:0003824; C:GO:0005829	P:rRNA processing; F:RNA binding; F:catalytic activity; C:cytosol	-	-	-	-	-
5U_gene919.t1	XP_020201740.1	homeotic protein female sterile-like	2.3e-29	79.62	-	-	-	-	-	-	-
5U_gene915.t1	XP_020173992.1	probable acyl-activating enzyme 1, peroxisomal	2.4e-229	91.33	F:GO:0016874	F:ligase activity	EC:6	Ligases	AMP-binding,AMP-binding_C	-	-
5U_gene910.t1	XP_020186550.1	F-box/kelch-repeat protein At5g42350-like	4.1e-61	85.94	C:GO:0019005	C:SCF ubiquitin ligase complex	-	-	-	-	-
5U_gene903.t1	XP_020193335.1	G-type lectin S-receptor-like serine/threonine-protein kinase At5g35370	1.5e-295	80.16	P:GO:0006468; F:GO:0004674; F:GO:0005524; F:GO:0106310; C:GO:0016021	P:protein phosphorylation; F:protein serine/threonine kinase activity; F:ATP binding; F:protein serine kinase activity; C:integral component of membrane	EC:2.7.1; EC:2.7.11; EC:2.7.11.1; EC:2.7; EC:2	Transferring phosphorus-containing groups; Transferring phosphorus-containing groups; Non-specific serine/threonine protein kinase; Transferring phosphorus-containing groups; Transferases	PAN_2,PAN_2,PK_Tyr_Ser-Thr	-	-
5U_gene900.t1	XP_020148914.1	keratin, type I cytoskeletal 10-like	1.3e-20	64.95	-	-	-	-	-	-	-
5U_gene90.t1	BAF30104.1	Os12g0571300	1.1e-87	75.02	-	-	-	-	-	-	-
5U_gene898.t1	---NA---		-	-	-	-	-	-	-	-	-
5U_gene89.t1	---NA---		-	-	-	-	-	-	-	-	-
5U_gene889.t1	BAJ88856.1	predicted protein	2e-82	65.57	F:GO:0005506; F:GO:0016705; F:GO:0020037	F:iron ion binding; F:oxidoreductase activity, acting on paired donors, with incorporation or reduction of molecular oxygen; F:heme binding	EC:1; EC:1.14	Oxidoreductases; Acting on paired donors, with incorporation or reduction of molecular oxygen. The oxygen incorporated need not be derived from O(2)	-	-	-
5U_gene886.t1	XP_020154783.1	probable polygalacturonase isoform X2	8.3e-36	95.12	P:GO:0005975; F:GO:0004650; C:GO:0005618	P:carbohydrate metabolic process; F:polygalacturonase activity; C:cell wall	EC:3.2; EC:3; EC:3.2.1.15; EC:3.2.1	Glycosylases; Hydrolases; Endo-polygalacturonase; Glycosylases	-	-	-
5U_gene883.t1	KAF7058201.1	hypothetical protein CFC21_065314	2.4e-25	47.65	-	-	-	-	-	-	-
5U_gene878.t1	EMS61047.1	Receptor-like protein kinase HAIKU2	3.3e-84	83.24	P:GO:0006468; F:GO:0004672; F:GO:0005524	P:protein phosphorylation; F:protein kinase activity; F:ATP binding	EC:2.7.1; EC:2.7; EC:2	Transferring phosphorus-containing groups; Transferring phosphorus-containing groups; Transferases	PK_Tyr_Ser-Thr	-	-
5U_gene875.t1	---NA---		-	-	-	-	-	-	-	-	-
5U_gene874.t1	---NA---		-	-	-	-	-	-	-	-	-
5U_gene873.t1	KAE8784152.1	Histone H2B.2	1.3e-17	66.11	C:GO:0043226; C:GO:0043229	C:organelle; C:intracellular organelle	-	-	-	-	-
5U_gene870.t1	XP_020178722.1	UDP-glycosyltransferase 74F2-like	1.6e-101	81.71	F:GO:0080043; F:GO:0080044	F:quercetin 3-O-glucosyltransferase activity; F:quercetin 7-O-glucosyltransferase activity	EC:2.4; EC:2; EC:2.4.1	Glycosyltransferases; Transferases; Glycosyltransferases	-	-	-
5U_gene867.t1	XP_006650984.2	syntaxin-52-like	2.5e-87	70.13	P:GO:0006886; P:GO:0006906; P:GO:0048278; F:GO:0000149; F:GO:0005484; C:GO:0012505; C:GO:0016021; C:GO:0031201	P:intracellular protein transport; P:vesicle fusion; P:vesicle docking; F:SNARE binding; F:SNAP receptor activity; C:endomembrane system; C:integral component of membrane; C:SNARE complex	-	-	SNARE	-	-
5U_gene866.t1	KAE8782536.1	ABC transporter C family member 5	3.7e-77	99.74	P:GO:0055085; F:GO:0005524; F:GO:0042626; C:GO:0016021	P:transmembrane transport; F:ATP binding; F:ATPase-coupled transmembrane transporter activity; C:integral component of membrane	EC:3.6.1; EC:3.6; EC:3; EC:7; EC:7.2.2; EC:3.6.1.15	Acting on acid anhydrides; Acting on acid anhydrides; Hydrolases; Translocases; Catalysing the translocation of inorganic cations; Nucleoside-triphosphate phosphatase	ABC_membrane	-	-
5U_gene865.t1	XP_020170321.1	alpha carbonic anhydrase 7-like	4.4e-73	63.89	F:GO:0004089; F:GO:0008270	F:carbonate dehydratase activity; F:zinc ion binding	-	-	Carb_anhydrase,Carb_anhydrase	-	-
5U_gene860.t1	XP_020147430.1	mannan endo-1,4-beta-mannosidase 6-like	2.9e-55	78.18	P:GO:0005975; F:GO:0016985; C:GO:0016021	P:carbohydrate metabolic process; F:mannan endo-1,4-beta-mannosidase activity; C:integral component of membrane	EC:3.2; EC:3; EC:3.2.1.25; EC:3.2.1.78; EC:3.2.1	Glycosylases; Hydrolases; Beta-mannosidase; Mannan endo-1,4-beta-mannosidase; Glycosylases	-	-	-
5U_gene842.t1	XP_020189298.1	protein LURP-one-related 15-like	3.9e-35	57.05	-	-	-	-	LOR	-	-
5U_gene84.t1	---NA---		-	-	-	-	-	-	-	-	-
5U_gene836.t1	XP_020148441.1	auxin-responsive protein IAA26-like	3.2e-37	52.85	P:GO:0006355; P:GO:0009733; P:GO:0009734; C:GO:0005634	P:regulation of DNA-templated transcription; P:response to auxin; P:auxin-activated signaling pathway; C:nucleus	-	-	AUX_IAA	-	-
5U_gene833.t1	XP_020159483.1	uncharacterized protein LOC109744745	4.6e-72	95.88	P:GO:0006355; F:GO:0003677	P:regulation of DNA-templated transcription; F:DNA binding	-	-	NAM	-	-
5U_gene832.t1	KAF7094836.1	hypothetical protein CFC21_097114	3.4e-109	94.97	P:GO:0006355; F:GO:0003677	P:regulation of DNA-templated transcription; F:DNA binding	-	-	NAM	-	-
5U_gene831.t1	---NA---		-	-	-	-	-	-	-	GRAS	-
5U_gene83.t1	XP_020149064.1	HMG-Y-related protein A-like	6.9e-62	81.83	P:GO:0006334; P:GO:0016584; P:GO:0030261; P:GO:0031936; P:GO:0045910; P:GO:2000014; F:GO:0003690; F:GO:0031492; F:GO:0043565; C:GO:0000786; C:GO:0005730	P:nucleosome assembly; P:obsolete nucleosome positioning; P:chromosome condensation; P:obsolete negative regulation of chromatin silencing; P:negative regulation of DNA recombination; P:regulation of endosperm development; F:double-stranded DNA binding; F:nucleosomal DNA binding; F:sequence-specific DNA binding; C:nucleosome; C:nucleolus	-	-	Linker_histone	-	-
5U_gene825.t1	---NA---		-	-	-	-	-	-	-	-	-
5U_gene820.t1	XP_020200817.1	peroxidase 2-like	2.1e-52	83.76	P:GO:0006979; P:GO:0042744; P:GO:0098869; F:GO:0004601; F:GO:0020037; F:GO:0046872; C:GO:0005576	P:response to oxidative stress; P:hydrogen peroxide catabolic process; P:cellular oxidant detoxification; F:peroxidase activity; F:heme binding; F:metal ion binding; C:extracellular region	EC:1.11; EC:1; EC:1.11.1	Acting on a peroxide as acceptor; Oxidoreductases; Acting on a peroxide as acceptor	-	-	-
5U_gene817.t1	KAE8779337.1	Telomere-associated protein RIF1	1.2e-22	94.18	-	-	-	-	-	-	-
5U_gene815.t1	---NA---		-	-	-	-	-	-	-	-	-
5U_gene811.t1	KAF7093526.1	hypothetical protein CFC21_095933	9.9e-17	85.71	F:GO:0043531	F:ADP binding	-	-	-	-	-
5U_gene81.t1	---NA---		-	-	-	-	-	-	-	-	-
5U_gene809.t1	XP_020201141.1	GDSL esterase/lipase At2g04570-like	3.7e-63	87.95	F:GO:0016788	F:hydrolase activity, acting on ester bonds	EC:3.1; EC:3	Acting on ester bonds; Hydrolases	Lipase_GDSL	-	-
5U_gene804.t1	---NA---		-	-	-	-	-	-	-	-	-
5U_gene802.t1	EMS47171.1	putative WRKY transcription factor 72	2.6e-39	77.58	P:GO:0006355; F:GO:0003700; F:GO:0043565; C:GO:0005634	P:regulation of DNA-templated transcription; F:DNA-binding transcription factor activity; F:sequence-specific DNA binding; C:nucleus	-	-	-	-	-
5U_gene801.t1	XP_020148354.1	aspartyl protease AED1-like	1.9e-155	72.67	P:GO:0006508; F:GO:0004190	P:proteolysis; F:aspartic-type endopeptidase activity	EC:3.4.99; EC:3.4.23.1; EC:3.4.23; EC:3.4.23.32; EC:3.4.23.43; EC:3.4.23.20; EC:3.4.23.25; EC:3.4.23.36; EC:3.4.23.4; EC:3.4.23.35; EC:3.4.23.5; EC:3.4.23.34; EC:3.4.23.15; EC:3.4; EC:3	Acting on peptide bonds (peptidases); Pepsin A; Acting on peptide bonds (peptidases); Scytalidopepsin B; Prepilin peptidase; Penicillopepsin; Saccharopepsin; Signal peptidase II; Chymosin; Barrierpepsin; Cathepsin D; Cathepsin E; Renin; Acting on peptide bonds (peptidases); Hydrolases	TAXi_N	-	-
5U_gene800.t1	BAK00855.1	predicted protein	1.2e-43	76.26	P:GO:0006004; F:GO:0016740; C:GO:0005737; C:GO:0016021	P:fucose metabolic process; F:transferase activity; C:cytoplasm; C:integral component of membrane	EC:2	Transferases	-	-	-
5U_gene80.t1	---NA---		-	-	-	-	-	-	-	-	-
5U_gene8.t1	---NA---		-	-	-	-	-	-	-	-	-
5U_gene793.t1	BAF13328.1	Os03g0773000	1.7e-65	92.44	-	-	-	-	DUF1005	-	-
5U_gene790.t1	---NA---		-	-	-	-	-	-	-	-	-
5U_gene79.t1	---NA---		-	-	-	-	-	-	-	-	-
5U_gene789.t1	---NA---		-	-	-	-	-	-	-	-	-
5U_gene787.t1	XP_020194708.1	transcription factor MYC2-like	1.2e-56	85.63	P:GO:0006355; F:GO:0000976; F:GO:0003700; F:GO:0046983; C:GO:0005634	P:regulation of DNA-templated transcription; F:transcription cis-regulatory region binding; F:DNA-binding transcription factor activity; F:protein dimerization activity; C:nucleus	-	-	-	-	-
5U_gene784.t1	KAE8809857.1	putative Myb family transcription factor	3.4e-130	76.51	C:GO:0005634	C:nucleus	-	-	Myb_DNA-binding	-	-
5U_gene78.t1	XP_020172744.1	cell division control protein 45 homolog	0	94.71	P:GO:0000727; P:GO:0006270; P:GO:0006279; P:GO:0031938; P:GO:0048229; P:GO:1900087; P:GO:1902977; F:GO:0003682; F:GO:0003688; F:GO:0003697; C:GO:0005656; C:GO:0031261; C:GO:0031298	P:double-strand break repair via break-induced replication; P:DNA replication initiation; P:premeiotic DNA replication; P:obsolete regulation of chromatin silencing at telomere; P:gametophyte development; P:positive regulation of G1/S transition of mitotic cell cycle; P:mitotic DNA replication preinitiation complex assembly; F:chromatin binding; F:DNA replication origin binding; F:single-stranded…	-	-	CDC45	-	-
5U_gene779.t1	XP_020150179.1	polyphenol oxidase I, chloroplastic-like	2.8e-88	64.15	F:GO:0016491	F:oxidoreductase activity	EC:1	Oxidoreductases	Tyrosinase	-	-
5U_gene777.t1	BAJ90091.1	predicted protein	1.9e-25	55.81	P:GO:0005975; P:GO:0008152; F:GO:0004650; F:GO:0016787; F:GO:0016798; C:GO:0005618	P:carbohydrate metabolic process; P:metabolic process; F:polygalacturonase activity; F:hydrolase activity; F:hydrolase activity, acting on glycosyl bonds; C:cell wall	-	-	-	-	-
5U_gene768.t1	XP_020181316.1	transcription factor MYC2-like	6.1e-47	71.01	F:GO:0046983	F:protein dimerization activity	-	-	-	-	-
5U_gene767.t1	XP_020157619.1	uncharacterized protein LOC109742926	6.5e-71	52.23	-	-	-	-	DUF569	-	-
5U_gene762.t1	---NA---		-	-	-	-	-	-	-	-	-
5U_gene758.t1	AAB67990.1	Cu/Zn superoxide dismutase	2.9e-41	99.3	P:GO:0010039; P:GO:0019430; P:GO:0035195; P:GO:0046688; P:GO:0071329; P:GO:0071457; P:GO:0071472; P:GO:0071484; P:GO:0071493; F:GO:0004784; F:GO:0005507; C:GO:0005615; C:GO:0009570; C:GO:0009579; C:GO:0048046	P:response to iron ion; P:removal of superoxide radicals; P:miRNA-mediated gene silencing; P:response to copper ion; P:cellular response to sucrose stimulus; P:cellular response to ozone; P:cellular response to salt stress; P:cellular response to light intensity; P:cellular response to UV-B; F:superoxide dismutase activity; F:copper ion binding; C:extracellular space; C:chloroplast stroma; C:thyl…	EC:1; EC:1.15.1.1; EC:1.15	Oxidoreductases; Superoxide dismutase; Acting on superoxide as acceptor	Sod_Cu	-	-
5U_gene754.t1	XP_020165501.1	putative BPI/LBP family protein At1g04970	8.2e-159	69.22	F:GO:0008289; C:GO:0110165	F:lipid binding; C:cellular anatomical entity	-	-	LBP_BPI_CETP_C	bHLH	-
5U_gene752.t1	XP_020154720.1	probable inactive shikimate kinase like 1, chloroplastic	3.9e-28	97.71	P:GO:0009073; P:GO:0016310; P:GO:0019632; F:GO:0000287; F:GO:0004765; C:GO:0009507	P:aromatic amino acid family biosynthetic process; P:phosphorylation; P:shikimate metabolic process; F:magnesium ion binding; F:shikimate kinase activity; C:chloroplast	EC:2.7.1; EC:2.7; EC:2; EC:2.7.1.71	Transferring phosphorus-containing groups; Transferring phosphorus-containing groups; Transferases; Shikimate kinase	-	-	-
5U_gene746.t1	XP_020182689.1	pentatricopeptide repeat-containing protein At2g44880-like	1.2e-73	81.97	-	-	-	-	-	bHLH	-
5U_gene743.t1	EMS66630.1	hypothetical protein TRIUR3_12775	1.1e-41	94.82	-	-	-	-	PLATZ,PLATZ	HD-ZIP	-
5U_gene742.t1	KAF7098035.1	hypothetical protein CFC21_099804	2.7e-60	77.75	-	-	-	-	-	-	-
5U_gene741.t1	KAE8799621.1	putative calcium-binding protein CML41	8e-89	78.78	P:GO:0000226; P:GO:0019722; F:GO:0005509; F:GO:0030234	P:microtubule cytoskeleton organization; P:calcium-mediated signaling; F:calcium ion binding; F:enzyme regulator activity	-	-	EF-hand_1	-	-
5U_gene74.t1	XP_020174995.1	uncharacterized protein LOC109760594	7.5e-27	64.29	-	-	-	-	-	-	-
5U_gene739.t1	XP_020177663.1	GDSL esterase/lipase At5g33370-like	2.2e-148	86.47	P:GO:0022900; F:GO:0009055; F:GO:0015035; F:GO:0016788; C:GO:0016021	P:electron transport chain; F:electron transfer activity; F:protein-disulfide reductase activity; F:hydrolase activity, acting on ester bonds; C:integral component of membrane	EC:3.1; EC:1; EC:1.8; EC:3	Acting on ester bonds; Oxidoreductases; Acting on a sulfur group of donors; Hydrolases	Lipase_GDSL	-	-
5U_gene737.t1	BAJ94779.1	predicted protein	1.2e-91	92.91	P:GO:0019853; F:GO:0003885; F:GO:0050105; F:GO:0071949; C:GO:0016020	P:L-ascorbic acid biosynthetic process; F:D-arabinono-1,4-lactone oxidase activity; F:L-gulonolactone oxidase activity; F:FAD binding; C:membrane	EC:1.1; EC:1; EC:1.1.3.37; EC:1.1.3.8; EC:1.1.3	Acting on the CH-OH group of donors; Oxidoreductases; D-arabinono-1,4-lactone oxidase; L-gulonolactone oxidase; Acting on the CH-OH group of donors	-	-	-
5U_gene734.t1	BAJ89524.1	predicted protein	1.4e-77	68.45	C:GO:0016020	C:membrane	-	-	Na_sulph_symp,Na_sulph_symp	-	R gene
5U_gene733.t1	XP_020179609.1	phenylalanine--tRNA ligase, chloroplastic/mitochondrial-like	7.2e-32	89.98	P:GO:0006432; F:GO:0000049; F:GO:0004826; F:GO:0005524; C:GO:0005759	P:phenylalanyl-tRNA aminoacylation; F:tRNA binding; F:phenylalanine-tRNA ligase activity; F:ATP binding; C:mitochondrial matrix	EC:6.1.1.20; EC:6.1; EC:6.1.1; EC:6	Phenylalanine--tRNA ligase; Forming carbon-oxygen bonds; Forming carbon-oxygen bonds; Ligases	-	-	-
5U_gene732.t1	XP_020171132.1	protein disulfide isomerase-like 1-4	3e-41	82.28	F:GO:0003756; C:GO:0005788	F:protein disulfide isomerase activity; C:endoplasmic reticulum lumen	EC:5.3.4.1; EC:5.3; EC:5.3.4; EC:5	Protein disulfide-isomerase; Intramolecular oxidoreductases; Intramolecular oxidoreductases; Isomerases	Thioredoxin	-	-
5U_gene727.t1	---NA---		-	-	-	-	-	-	-	-	-
5U_gene7258.t1	---NA---		-	-	-	-	-	-	-	-	-
5U_gene7257.t1	XP_020162059.1	tyrosine decarboxylase 1-like	1.3e-29	85.07	P:GO:0006520; F:GO:0016831; F:GO:0030170; C:GO:0005737	P:cellular amino acid metabolic process; F:carboxy-lyase activity; F:pyridoxal phosphate binding; C:cytoplasm	EC:4.1.1; EC:4.1; EC:4	Carbon-carbon lyases; Carbon-carbon lyases; Lyases	Pyridoxal_deC	-	-
5U_gene7256.t1	XP_020151247.1	alpha carbonic anhydrase 7-like	5.1e-74	79.22	P:GO:0006730; F:GO:0004089; F:GO:0008270; C:GO:0016020	P:one-carbon metabolic process; F:carbonate dehydratase activity; F:zinc ion binding; C:membrane	EC:4.2.1; EC:4.2.1.1; EC:4.2; EC:4	Carbon-oxygen lyases; Carbonic anhydrase; Carbon-oxygen lyases; Lyases	Carb_anhydrase	-	-
5U_gene7255.t1	---NA---		-	-	-	-	-	-	-	-	-
5U_gene7252.t1	XP_020191173.1	AP2/ERF and B3 domain-containing protein Os01g0141000-like isoform X1	2.4e-115	94.98	P:GO:0006355; F:GO:0003677; F:GO:0003700; C:GO:0005634	P:regulation of DNA-templated transcription; F:DNA binding; F:DNA-binding transcription factor activity; C:nucleus	-	-	B3	-	-
5U_gene7249.t1	XP_020165513.1	ribonuclease Z, chloroplastic-like	2.8e-61	88.41	P:GO:0034414; F:GO:0008289; F:GO:0042781	P:tRNA 3'-trailer cleavage, endonucleolytic; F:lipid binding; F:3'-tRNA processing endoribonuclease activity	EC:3.1.30; EC:3.1; EC:3; EC:3.1.26	Acting on ester bonds; Acting on ester bonds; Hydrolases; Acting on ester bonds	-	-	-
5U_gene7248.t1	---NA---		-	-	-	-	-	-	-	-	-
5U_gene7247.t1	XP_020171546.1	LOB domain-containing protein 24-like	1.1e-78	82.93	P:GO:0007275	P:multicellular organism development	-	-	LOB	-	-
5U_gene7246.t1	---NA---		-	-	-	-	-	-	-	-	-
5U_gene7245.t1	BAJ94961.1	predicted protein	3.2e-26	95.91	P:GO:0006428; P:GO:0106074; F:GO:0000049; F:GO:0002161; F:GO:0004822; F:GO:0005524	P:isoleucyl-tRNA aminoacylation; P:aminoacyl-tRNA metabolism involved in translational fidelity; F:tRNA binding; F:aminoacyl-tRNA editing activity; F:isoleucine-tRNA ligase activity; F:ATP binding	EC:3.1; EC:6.1; EC:6.1.1.5; EC:3; EC:6.1.1; EC:6; EC:3.1.1; EC:3.1.1.1	Acting on ester bonds; Forming carbon-oxygen bonds; Isoleucine--tRNA ligase; Hydrolases; Forming carbon-oxygen bonds; Ligases; Acting on ester bonds; Carboxylesterase	-	-	-
5U_gene7242.t1	---NA---		-	-	-	-	-	-	-	-	-
5U_gene7241.t1	XP_020181812.1	glucan endo-1,3-beta-glucosidase 5	6.8e-100	94.29	P:GO:0005975; F:GO:0042973; C:GO:0016021; C:GO:0046658	P:carbohydrate metabolic process; F:glucan endo-1,3-beta-D-glucosidase activity; C:integral component of membrane; C:anchored component of plasma membrane	EC:3.2; EC:3.2.1.21; EC:3; EC:3.2.1.39; EC:3.2.1	Glycosylases; Beta-glucosidase; Hydrolases; Glucan endo-1,3-beta-D-glucosidase; Glycosylases	Glyco_hydro_17,X8	-	-
5U_gene7240.t1	---NA---		-	-	-	-	-	-	-	-	-
5U_gene724.t1	XP_020147219.1	7-deoxyloganetin glucosyltransferase-like	7.1e-168	92.79	F:GO:0008194	F:UDP-glycosyltransferase activity	EC:2.4; EC:2	Glycosyltransferases; Transferases	-	-	-
5U_gene7239.t1	BAJ85802.1	predicted protein	9.9e-59	93.06	P:GO:0006869; F:GO:0005319; F:GO:0005543; C:GO:0009706; C:GO:0016021	P:lipid transport; F:lipid transporter activity; F:phospholipid binding; C:chloroplast inner membrane; C:integral component of membrane	EC:7	Translocases	MlaD	-	-
5U_gene7237.t1	XP_020152840.1	calcium-dependent protein kinase 10-like isoform X2	5.8e-29	100	P:GO:0018105; P:GO:0035556; P:GO:0046777; F:GO:0005509; F:GO:0005516; F:GO:0005524; F:GO:0009931; C:GO:0005634; C:GO:0005737	P:peptidyl-serine phosphorylation; P:intracellular signal transduction; P:protein autophosphorylation; F:calcium ion binding; F:calmodulin binding; F:ATP binding; F:calcium-dependent protein serine/threonine kinase activity; C:nucleus; C:cytoplasm	EC:2.7.1; EC:2.7.11; EC:2.7; EC:2	Transferring phosphorus-containing groups; Transferring phosphorus-containing groups; Transferring phosphorus-containing groups; Transferases	EF-hand_1	-	-
5U_gene7234.t1	KAE8773160.1	3-oxoacyl-[acyl-carrier-protein] reductase FabG-like	5.5e-71	87.86	C:GO:0005783; C:GO:0016021	C:endoplasmic reticulum; C:integral component of membrane	-	-	adh_short	-	-
5U_gene7233.t1	---NA---		-	-	-	-	-	-	-	-	-
5U_gene7231.t1	XP_020150015.1	phosphatidylinositol 4-kinase gamma 5-like isoform X2	5.7e-117	99.43	-	-	-	-	PI3_PI4_kinase	-	-
5U_gene7226.t1	XP_020167798.1	protein ALTERED XYLOGLUCAN 4-like	3e-52	63.42	C:GO:0016020	C:membrane	-	-	PMR5N	-	-
5U_gene7225.t1	---NA---		-	-	-	-	-	-	-	-	R gene
5U_gene7224.t1	---NA---		-	-	-	-	-	-	-	-	-
5U_gene7223.t1	XP_020169201.1	oryzalexin E synthase-like	5.1e-110	87.14	F:GO:0005506; F:GO:0016709; F:GO:0020037; C:GO:0016021	F:iron ion binding; F:oxidoreductase activity, acting on paired donors, with incorporation or reduction of molecular oxygen, NAD(P)H as one donor, and incorporation of one atom of oxygen; F:heme binding; C:integral component of membrane	EC:1; EC:1.14; EC:1.14.13	Oxidoreductases; Acting on paired donors, with incorporation or reduction of molecular oxygen. The oxygen incorporated need not be derived from O(2); Acting on paired donors, with incorporation or reduction of molecular oxygen. The oxygen incorporated need not be derived from O(2)	p450	-	-
5U_gene7222.t1	XP_020181491.1	putative disease resistance protein RGA3 isoform X1	5.7e-83	80.38	F:GO:0043531	F:ADP binding	-	-	-	-	-
5U_gene7219.t1	---NA---		-	-	-	-	-	-	-	-	-
5U_gene7217.t1	BAJ87209.1	predicted protein	1.5e-27	71.27	-	-	-	-	-	-	-
5U_gene7216.t1	---NA---		-	-	-	-	-	-	-	-	-
5U_gene7214.t1	---NA---		-	-	-	-	-	-	-	-	-
5U_gene7213.t1	---NA---		-	-	-	-	-	-	-	-	-
5U_gene7212.t1	---NA---		-	-	-	-	-	-	-	-	-
5U_gene7211.t1	KAF7066326.1	hypothetical protein CFC21_072333	2.3e-60	75.49	C:GO:0016021	C:integral component of membrane	-	-	DUF4220	-	-
5U_gene7209.t1	---NA---		-	-	-	-	-	-	-	-	-
5U_gene7208.t1	KAE8808887.1	Protein trichome birefringence-like 34	5.6e-39	85.75	F:GO:0016413; C:GO:0005794; C:GO:0016021	F:O-acetyltransferase activity; C:Golgi apparatus; C:integral component of membrane	EC:2.3; EC:2; EC:2.3.1	Acyltransferases; Transferases; Acyltransferases	PC-Esterase	-	-
5U_gene7207.t1	---NA---		-	-	-	-	-	-	-	-	-
5U_gene7204.t1	KAE8817126.1	hypothetical protein D1007_05333	1.4e-28	79.59	-	-	-	-	-	-	-
5U_gene7203.t1	XP_020171930.1	cation/H(+) antiporter 28	4.9e-105	85.87	P:GO:0006885; P:GO:1902600; F:GO:0015299; C:GO:0009941; C:GO:0012505; C:GO:0016021	P:regulation of pH; P:proton transmembrane transport; F:solute:proton antiporter activity; C:chloroplast envelope; C:endomembrane system; C:integral component of membrane	EC:7	Translocases	-	-	-
5U_gene720.t1	XP_020186875.1	transcription factor GTE8-like	1.9e-154	80.56	-	-	-	-	-	-	-
5U_gene72.t1	---NA---		-	-	-	-	-	-	-	-	-
5U_gene7199.t1	---NA---		-	-	-	-	-	-	-	-	-
5U_gene7197.t1	---NA---		-	-	-	-	-	-	-	AP2	-
5U_gene7195.t1	KAE8784441.1	LRR receptor-like serine/threonine-protein kinase FLS2	5.5e-64	56.48	-	-	-	-	zf-RVT,RVT_3	-	-
5U_gene7194.t1	KAE8797683.1	non-specific lipid-transfer protein-like protein	4e-56	94.72	-	-	-	-	LTP_2	-	-
5U_gene7192.t1	EMS54450.1	Pleiotropic drug resistance protein 5	9.3e-112	98.81	P:GO:0055085; F:GO:0005524; F:GO:0042626; C:GO:0016021	P:transmembrane transport; F:ATP binding; F:ATPase-coupled transmembrane transporter activity; C:integral component of membrane	EC:3.6.1; EC:3.6; EC:3; EC:7; EC:7.2.2; EC:3.6.1.15	Acting on acid anhydrides; Acting on acid anhydrides; Hydrolases; Translocases; Catalysing the translocation of inorganic cations; Nucleoside-triphosphate phosphatase	ABC2_membrane_7	-	-
5U_gene7190.t1	XP_020184141.1	putative disease resistance protein RGA3	1.8e-29	76.14	F:GO:0005524; F:GO:0043531	F:ATP binding; F:ADP binding	-	-	-	-	-
5U_gene7189.t1	---NA---		-	-	-	-	-	-	-	-	-
5U_gene7188.t1	---NA---		-	-	-	-	-	-	-	-	-
5U_gene7186.t1	---NA---		-	-	-	-	-	-	-	-	-
5U_gene7185.t1	XP_020146152.1	transcription factor MYB44-like	3.6e-63	84.25	P:GO:0006357; F:GO:0000978; F:GO:0000981; C:GO:0005634	P:regulation of transcription by RNA polymerase II; F:RNA polymerase II cis-regulatory region sequence-specific DNA binding; F:DNA-binding transcription factor activity, RNA polymerase II-specific; C:nucleus	-	-	Myb_DNA-binding	-	-
5U_gene7184.t1	---NA---		-	-	-	-	-	-	-	C3H	-
5U_gene7182.t1	---NA---		-	-	-	-	-	-	-	MYB_related	-
5U_gene7181.t1	NP_001131883.1	40S ribosomal protein S26-3	3.6e-31	100	P:GO:0006412; F:GO:0003729; F:GO:0003735; C:GO:0022627	P:translation; F:mRNA binding; F:structural constituent of ribosome; C:cytosolic small ribosomal subunit	-	-	Ribosomal_S26e	-	-
5U_gene7178.t1	---NA---		-	-	-	-	-	-	-	-	-
5U_gene7177.t1	XP_020178031.1	uncharacterized protein LOC109763592	5e-36	92.19	-	-	-	-	-	-	-
5U_gene7175.t1	---NA---		-	-	-	-	-	-	-	-	-
5U_gene7174.t1	BAJ99136.1	predicted protein	4.4e-37	87.14	P:GO:0070475; F:GO:0070042; C:GO:0005737	P:rRNA base methylation; F:rRNA (uridine-N3-)-methyltransferase activity; C:cytoplasm	EC:2.1; EC:2; EC:2.1.1	Transferring one-carbon groups; Transferases; Transferring one-carbon groups	DUF2431	-	-
5U_gene7172.t1	XP_020169277.1	F-box/kelch-repeat protein At3g44120-like	9.3e-29	95.59	-	-	-	-	-	-	-
5U_gene7171.t1	XP_010236658.3	NAC domain containing protein 52	3.9e-19	59.61	P:GO:0006355; F:GO:0003677	P:regulation of DNA-templated transcription; F:DNA binding	-	-	-	-	-
5U_gene7168.t1	XP_024314645.1	protein SMAX1-LIKE 3-like	3.7e-64	74.68	-	-	-	-	-	-	-
5U_gene7163.t1	KAF7058052.1	hypothetical protein CFC21_065191	3.9e-47	93.41	-	-	-	-	-	-	-
5U_gene7160.t1	RLN38939.1	putative N-acetyltransferase p20-like	2.5e-72	72.6	F:GO:0008080	F:N-acetyltransferase activity	EC:2.3; EC:2; EC:2.3.1	Acyltransferases; Transferases; Acyltransferases	Acetyltransf_3	-	-
5U_gene716.t1	XP_024312309.1	hydroxymethylglutaryl-CoA synthase isoform X2	9.4e-229	82.26	P:GO:0006796; P:GO:0008299; P:GO:0009793; P:GO:0019637; P:GO:1901360; F:GO:0016746	P:phosphate-containing compound metabolic process; P:isoprenoid biosynthetic process; P:embryo development ending in seed dormancy; P:organophosphate metabolic process; P:organic cyclic compound metabolic process; F:acyltransferase activity	EC:2.3; EC:2	Acyltransferases; Transferases	HMG_CoA_synt_C,Atx10homo_assoc	-	-
5U_gene7159.t1	---NA---		-	-	-	-	-	-	-	-	-
5U_gene7158.t1	---NA---		-	-	-	-	-	-	-	-	R gene
5U_gene7155.t1	EMS64016.1	Putative disease resistance protein RGA4	4.1e-77	76.91	F:GO:0032559; F:GO:0043168	F:adenyl ribonucleotide binding; F:anion binding	-	-	-	-	-
5U_gene7154.t1	BAJ95964.1	predicted protein	6.8e-53	84.85	P:GO:0006284; F:GO:0008725	P:base-excision repair; F:DNA-3-methyladenine glycosylase activity	EC:3.2; EC:3.2.2.21; EC:3.2.2.20; EC:3; EC:3.2.2	Glycosylases; DNA-3-methyladenine glycosylase II; DNA-3-methyladenine glycosylase I; Hydrolases; Glycosylases	Adenine_glyco	-	-
5U_gene7153.t1	---NA---		-	-	-	-	-	-	-	-	-
5U_gene7152.t1	XP_020194737.1	receptor-like protein kinase HAIKU2	4.3e-62	95.57	P:GO:0006468; F:GO:0004672; F:GO:0005524; C:GO:0016021	P:protein phosphorylation; F:protein kinase activity; F:ATP binding; C:integral component of membrane	EC:2.7.1; EC:2.7; EC:2	Transferring phosphorus-containing groups; Transferring phosphorus-containing groups; Transferases	LRRNT_2	-	-
5U_gene7151.t1	---NA---		-	-	-	-	-	-	-	-	-
5U_gene715.t1	BAJ95889.1	predicted protein	1.2e-107	92.68	P:GO:0018401; F:GO:0004656; F:GO:0005506; F:GO:0031418; C:GO:0005783	P:peptidyl-proline hydroxylation to 4-hydroxy-L-proline; F:procollagen-proline 4-dioxygenase activity; F:iron ion binding; F:L-ascorbic acid binding; C:endoplasmic reticulum	EC:1.14.11; EC:1; EC:1.14; EC:1.14.11.2	Acting on paired donors, with incorporation or reduction of molecular oxygen. The oxygen incorporated need not be derived from O(2); Oxidoreductases; Acting on paired donors, with incorporation or reduction of molecular oxygen. The oxygen incorporated need not be derived from O(2); Procollagen-proline 4-dioxygenase	2OG-FeII_Oxy_3	-	-
5U_gene7149.t1	XP_020200105.1	cyclin-dependent protein kinase inhibitor SMR1-like	6.4e-39	74.91	-	-	-	-	-	-	-
5U_gene7147.t1	XP_020184563.1	E3 ubiquitin-protein ligase SINA-like 10	2.9e-56	85.05	P:GO:0006511; P:GO:0007275; P:GO:0016567; F:GO:0008270; F:GO:0016740; C:GO:0005737; C:GO:0016021	P:ubiquitin-dependent protein catabolic process; P:multicellular organism development; P:protein ubiquitination; F:zinc ion binding; F:transferase activity; C:cytoplasm; C:integral component of membrane	EC:2	Transferases	-	-	-
5U_gene7146.t1	XP_020156740.1	probable acyl-activating enzyme 1, peroxisomal	3.7e-90	93.46	F:GO:0016874	F:ligase activity	EC:6	Ligases	AMP-binding	-	-
5U_gene7145.t1	---NA---		-	-	-	-	-	-	-	-	-
5U_gene7144.t1	XP_020159618.1	receptor-like protein kinase HSL1	8e-23	96.17	P:GO:0006468; F:GO:0004672; F:GO:0005524; C:GO:0016021	P:protein phosphorylation; F:protein kinase activity; F:ATP binding; C:integral component of membrane	EC:2.7.1; EC:2.7; EC:2	Transferring phosphorus-containing groups; Transferring phosphorus-containing groups; Transferases	LRR_1	-	-
5U_gene714.t1	EMS63387.1	Aspartokinase 1, chloroplastic	2.8e-38	99.88	P:GO:0006952; P:GO:0009088; P:GO:0009089; P:GO:0009090; P:GO:0016310; P:GO:0017148; P:GO:0035821; F:GO:0004072; F:GO:0005524; F:GO:0030598; F:GO:0090729; C:GO:0009570	P:defense response; P:threonine biosynthetic process; P:lysine biosynthetic process via diaminopimelate; P:homoserine biosynthetic process; P:phosphorylation; P:negative regulation of translation; P:modulation of process of another organism; F:aspartate kinase activity; F:ATP binding; F:rRNA N-glycosylase activity; F:toxin activity; C:chloroplast stroma	EC:2.7.2; EC:2.7.2.4; EC:3.2; EC:3.2.2.22; EC:2.7; EC:2; EC:3; EC:3.2.2	Transferring phosphorus-containing groups; Aspartate kinase; Glycosylases; rRNA N-glycosylase; Transferring phosphorus-containing groups; Transferases; Hydrolases; Glycosylases	-	-	-
5U_gene7138.t1	KAF7068826.1	hypothetical protein CFC21_074547	8.1e-35	61.2	-	-	-	-	-	-	-
5U_gene7137.t1	KAE8792280.1	Wall-associated receptor kinase 4	5.1e-72	71.19	P:GO:0016310; F:GO:0000166; F:GO:0004672; F:GO:0043167; C:GO:0016020	P:phosphorylation; F:nucleotide binding; F:protein kinase activity; F:ion binding; C:membrane	EC:2.7.1; EC:2.7; EC:2	Transferring phosphorus-containing groups; Transferring phosphorus-containing groups; Transferases	-	-	-
5U_gene7135.t1	BAJ98219.1	predicted protein	2.8e-68	66.84	C:GO:0016020; C:GO:0016021	C:membrane; C:integral component of membrane	-	-	CmcI	-	-
5U_gene7133.t1	XP_020170440.1	beta-glucuronosyltransferase GlcAT14B-like	5.5e-97	96.79	F:GO:0016757; C:GO:0016021	F:glycosyltransferase activity; C:integral component of membrane	EC:2.4; EC:2	Glycosyltransferases; Transferases	Branch	-	-
5U_gene7132.t1	EMS65653.1	Glucan endo-1,3-beta-glucosidase 13	3e-66	85.28	P:GO:0005975; P:GO:0006164; F:GO:0000166; F:GO:0016874; F:GO:0042973; C:GO:0046658	P:carbohydrate metabolic process; P:purine nucleotide biosynthetic process; F:nucleotide binding; F:ligase activity; F:glucan endo-1,3-beta-D-glucosidase activity; C:anchored component of plasma membrane	EC:3.2; EC:3.2.1.21; EC:3; EC:6; EC:3.2.1.39; EC:3.2.1	Glycosylases; Beta-glucosidase; Hydrolases; Ligases; Glucan endo-1,3-beta-D-glucosidase; Glycosylases	Glyco_hydro_17	-	-
5U_gene7131.t1	Q84N29.1	RecName: Full=Probable non-specific lipid-transfer protein 3; Short=TaLTP3; Flags: Precursor	7.7e-55	94	P:GO:0006869; P:GO:0009611; P:GO:0009723; P:GO:0009751; P:GO:0042542; F:GO:0008289; C:GO:0016020	P:lipid transport; P:response to wounding; P:response to ethylene; P:response to salicylic acid; P:response to hydrogen peroxide; F:lipid binding; C:membrane	-	-	Tryp_alpha_amyl	-	-
5U_gene713.t1	---NA---		-	-	-	-	-	-	-	-	-
5U_gene7129.t1	KAE8776214.1	hypothetical protein D1007_51152	1.1e-27	71.19	-	-	-	-	-	-	-
5U_gene7128.t1	XP_020170365.1	putative F-box protein At4g22660	4.4e-82	63.86	-	-	-	-	-	-	-
5U_gene7126.t1	EMS58637.1	Peptidyl-prolyl cis-trans isomerase-like 4	8.8e-52	91.84	P:GO:0000413; F:GO:0003723; F:GO:0003755; F:GO:0008270; C:GO:0005634	P:protein peptidyl-prolyl isomerization; F:RNA binding; F:peptidyl-prolyl cis-trans isomerase activity; F:zinc ion binding; C:nucleus	EC:5.2.1.8; EC:5.2; EC:5	Peptidylprolyl isomerase; Cis-trans-isomerases; Isomerases	-	-	-
5U_gene7124.t1	---NA---		-	-	-	-	-	-	-	-	-
5U_gene7123.t1	---NA---		-	-	-	-	-	-	-	B3	-
5U_gene7122.t1	XP_020162294.1	membrane protein of ER body-like protein isoform X1	2.1e-55	95.69	P:GO:0030026; P:GO:0055072; P:GO:0071421; F:GO:0005384; C:GO:0016021	P:cellular manganese ion homeostasis; P:iron ion homeostasis; P:manganese ion transmembrane transport; F:manganese ion transmembrane transporter activity; C:integral component of membrane	EC:7	Translocases	-	-	-
5U_gene7121.t1	KAE8802325.1	LRR receptor-like serine/threonine-protein kinase GSO1	3e-57	71.31	C:GO:0016020	C:membrane	-	-	LRRNT_2	-	-
5U_gene7120.t1	---NA---		-	-	-	-	-	-	-	-	-
5U_gene712.t1	XP_020171231.1	DEAD-box ATP-dependent RNA helicase 20	8.8e-77	97.77	F:GO:0003723; F:GO:0003724; F:GO:0005524; C:GO:0005634; C:GO:0005737; C:GO:1990904	F:RNA binding; F:RNA helicase activity; F:ATP binding; C:nucleus; C:cytoplasm; C:ribonucleoprotein complex	EC:3.6.1; EC:3.6.4.13; EC:3.6; EC:3; EC:3.6.1.15	Acting on acid anhydrides; RNA helicase; Acting on acid anhydrides; Hydrolases; Nucleoside-triphosphate phosphatase	Helicase_C,Helicase_C	-	-
5U_gene7119.t1	XP_020148010.1	ABC transporter G family member 11-like	8.3e-40	83.86	P:GO:0055085; F:GO:0005524; F:GO:0042626; C:GO:0016021	P:transmembrane transport; F:ATP binding; F:ATPase-coupled transmembrane transporter activity; C:integral component of membrane	EC:3.6.1; EC:3.6; EC:3; EC:7; EC:7.2.2; EC:3.6.1.15	Acting on acid anhydrides; Acting on acid anhydrides; Hydrolases; Translocases; Catalysing the translocation of inorganic cations; Nucleoside-triphosphate phosphatase	-	-	-
5U_gene7117.t1	XP_020197955.1	putative disease resistance protein At5g47280	4.6e-37	70.45	F:GO:0043531	F:ADP binding	-	-	-	-	-
5U_gene7114.t1	---NA---		-	-	-	-	-	-	DDE_1	-	-
5U_gene7113.t1	XP_020192443.1	kinesin-like protein KIN-12F	4.5e-87	86.47	P:GO:0007018; F:GO:0003777; F:GO:0005524; F:GO:0008017; C:GO:0005874	P:microtubule-based movement; F:microtubule motor activity; F:ATP binding; F:microtubule binding; C:microtubule	EC:3.6.1; EC:3.6; EC:3; EC:3.6.1.15	Acting on acid anhydrides; Acting on acid anhydrides; Hydrolases; Nucleoside-triphosphate phosphatase	-	-	-
5U_gene7112.t1	---NA---		-	-	-	-	-	-	-	-	-
5U_gene7111.t1	---NA---		-	-	-	-	-	-	-	-	-
5U_gene7109.t1	BAK04680.1	predicted protein	2.5e-67	86.68	P:GO:0006629; C:GO:0016021	P:lipid metabolic process; C:integral component of membrane	-	-	-	-	-
5U_gene7108.t1	---NA---		-	-	-	-	-	-	-	-	-
5U_gene7107.t1	---NA---		-	-	-	-	-	-	-	-	-
5U_gene7106.t1	XP_020162269.1	peptidyl-prolyl cis-trans isomerase FKBP13, chloroplastic-like	6.1e-17	78.35	P:GO:0000413; F:GO:0003755	P:protein peptidyl-prolyl isomerization; F:peptidyl-prolyl cis-trans isomerase activity	EC:5.2.1.8; EC:5.2; EC:5	Peptidylprolyl isomerase; Cis-trans-isomerases; Isomerases	-	-	-
5U_gene7105.t1	BAJ84903.1	predicted protein	6e-63	95.56	P:GO:0006694; F:GO:0003854; C:GO:0005789; C:GO:0016021	P:steroid biosynthetic process; F:3-beta-hydroxy-delta5-steroid dehydrogenase activity; C:endoplasmic reticulum membrane; C:integral component of membrane	EC:1.1; EC:1; EC:1.1.1; EC:1.1.1.145	Acting on the CH-OH group of donors; Oxidoreductases; Acting on the CH-OH group of donors; 3-beta-hydroxy-Delta(5)-steroid dehydrogenase	3Beta_HSD	-	-
5U_gene7103.t1	---NA---		-	-	-	-	-	-	-	-	-
5U_gene7099.t1	XP_020153889.1	probable fucosyltransferase 8	8.2e-97	85.43	P:GO:0036065; P:GO:0042546; P:GO:0071555; F:GO:0008107; C:GO:0016021; C:GO:0032580	P:fucosylation; P:cell wall biogenesis; P:cell wall organization; F:galactoside 2-alpha-L-fucosyltransferase activity; C:integral component of membrane; C:Golgi cisterna membrane	EC:2.4.1.69; EC:2.4; EC:2; EC:2.4.1	Type 1 galactoside alpha-(1,2)-fucosyltransferase; Glycosyltransferases; Transferases; Glycosyltransferases	XG_FTase	-	-
5U_gene7097.t1	KAF7073092.1	hypothetical protein CFC21_078137	4.8e-113	72.97	-	-	-	-	DUF1668	-	-
5U_gene7095.t1	KAE8812423.1	hypothetical protein D1007_10562	7.5e-18	72.53	-	-	-	-	-	-	-
5U_gene7089.t1	XP_020174461.1	nuclear transport factor 2-like	3.1e-62	92.87	P:GO:0006913; P:GO:0015031; C:GO:0005737; C:GO:0044613	P:nucleocytoplasmic transport; P:protein transport; C:cytoplasm; C:nuclear pore central transport channel	-	-	NTF2	-	-
5U_gene7087.t1	XP_020194901.1	cinnamoyl-CoA reductase 1-like	2.6e-48	94.68	F:GO:0003824	F:catalytic activity	-	-	-	-	-
5U_gene7086.t1	KAE8808222.1	Heat shock cognate 70 kDa protein 1	2.8e-61	72.24	C:GO:0016021	C:integral component of membrane	-	-	DUF594	-	-
5U_gene7082.t1	KAE8785537.1	pentatricopeptide repeat-containing protein	2.4e-39	94.58	-	-	-	-	PPR_3,PPR_2,PPR_1	-	-
5U_gene7081.t1	---NA---		-	-	-	-	-	-	-	-	-
5U_gene7077.t1	XP_020163543.1	homeobox-leucine zipper protein HOX33-like	1.6e-27	94.62	F:GO:0003677; F:GO:0008289; C:GO:0005634	F:DNA binding; F:lipid binding; C:nucleus	-	-	-	-	-
5U_gene7076.t1	BAK02990.1	predicted protein	3.1e-96	84.63	-	-	-	-	-	-	-
5U_gene7075.t1	KAE8778506.1	hypothetical protein D1007_48603	7.1e-17	71.43	-	-	-	-	-	-	-
5U_gene7073.t1	---NA---		-	-	-	-	-	-	-	-	-
5U_gene7067.t1	AQK39484.1	TUB-transcription factor 14	2.8e-52	56.45	C:GO:0016020; C:GO:0016021	C:membrane; C:integral component of membrane	-	-	zf-RVT	-	-
5U_gene7064.t1	---NA---		-	-	-	-	-	-	-	-	-
5U_gene7062.t1	BAF29698.1	Os12g0431300	9.2e-60	84.26	-	-	-	-	-	-	-
5U_gene7061.t1	---NA---		-	-	-	-	-	-	-	-	-
[truncated: 2,380 more rows]
