# Supplementary material for: Comparative genomic analysis of 5Mg chromosome of Aegilops geniculata and 5Uu chromosome of Aegilops umbellulata reveal genic diversity in the tertiary gene pool
Source: Front Plant Sci. 2023 Jul 13;14:1144000. doi: 10.3389/fpls.2023.1144000 (PMC10373596; doi:10.3389/fpls.2023.1144000)
Supplement: Supplementary file 11 [file Table_3.xlsx]

## Sheet: Sheet1
Table S3 : Gene structure comparison of full-length genes in Ae. geniculata (5M) and Ae. umbellulata (5U) with genes in T. aestivum cv Chinese spring
	Triticum aestivum cv Chinese spring								Ae. geniculata									Ae. umbellulata
S.No	Wheat ID	Transcript length	No. of exon	Exon length	No. of intron	Intron length	No. of CDS	CDS length	5M transcript	Transcript length	No. of exon	Exon length	No. of intron	Intron length	No. of CDS	CDS length	Protein similarity with CS genes	5U transcript	Transcript length	No. of exon	Exon length	No. of intron	Intron length	No. of CDS	CDS length	Protein similarity
1	TraesCS5D02G000500.1	4196	6	2979	5	1217	5	1797	5M_gene6250.t1	3490	6	2193	5	1297	5	1779	73.529	-	-	-	-	-	-	-	-	-
2	TraesCS5D02G001000.1	1044	4	699	3	345	3	510	5M_gene2395.t1	2061	3	1484	2	577	3	411	92.549	-	-	-	-	-	-	-	-	-
3	TraesCS5D02G001200.1	5179	5	2190	4	2989	5	1518	5M_gene9250.t1	4589	5	1936	4	2653	5	1533	98.582	-	-	-	-	-	-	-	-	80.347
4	TraesCS5D02G001500.1	2079	5	907	4	1172	5	426	5M_gene3581.t1	1628	5	811	4	817	5	426	96.067	5U_gene6659.t1	1565	5	807	4	758	5	426	99.291
5	TraesCS5D02G001800.1	792	1	792	0	0	1	537	5M_gene1058.t1	808	1	808	0	0	1	528	97.922	5U_gene231.t1	697	1	697	0	0	1	525	92.135
6	TraesCS5D02G002400.1	2905	2	2782	1	123	2	2457	5M_gene5355.t1	2951	2	2854	1	97	2	2454	98.026	-	-	-	-	-	-	-	-	-
7	TraesCS5D02G002500.1	6210	9	1859	8	4351	8	1269	5M_gene4697.t1	3682	8	1533	7	2149	7	939	99.013	-	-	-	-	-	-	-	-	-
8	TraesCS5D02G002600.1	5201	6	2677	5	2524	5	1902	-	-	-	-	-	-	-	-	98.824	5U_gene4233.t1	5915	3	1679	2	4236	3	1314	99.026
9	TraesCS5D02G003900.1	3018	4	1785	3	1233	4	1278	5M_gene6513.t1	3304	4	1810	3	1494	4	1278	49	-	-	-	-	-	-	-	-	-
10	TraesCS5D02G004200.1	2310	4	885	3	1425	4	885	5M_gene286.t1	1900	1	1900	0	0	1	1443	-	5U_gene4276.t1	1213	1	1213	0	0	1	1092	95.111
11	TraesCS5D02G004600.1	4212	2	3475	1	737	2	1605	5M_gene6517.t1	1317	1	1317	0	0	1	576	82.086	-	-	-	-	-	-	-	-	-
12	TraesCS5D02G012900.1	3843	16	1707	15	2136	16	1473	5M_gene4279.t1	3798	13	1464	12	2334	13	1134	99.385	-	-	-	-	-	-	-	-	-
13	TraesCS5D02G013300.1	4984	6	2646	5	2338	4	1953	5M_gene1348.t1	3754	5	2367	4	1387	4	1953	92.788	-	-	-	-	-	-	-	-	-
14	TraesCS5D02G013400.1	3641	5	3146	4	495	5	2787	5M_gene8324.t1	3594	4	2929	3	665	4	2670	-	-	-	-	-	-	-	-	-	-
15	TraesCS5D02G015000.1	13780	13	5473	12	8307	10	4869	-	-	-	-	-	-	-	-	87.079	5U_gene2916.t1	13587	10	4329	9	9258	9	3678	90.812
16	TraesCS5D02G015600.1	2186	3	1323	2	863	3	1323	5M_gene3719.t1	5253	4	2031	3	3222	4	1860	94.03	-	-	-	-	-	-	-	-	-
17	TraesCS5D02G015700.1	399	1	399	0	0	1	399	5M_gene3720.t1	734	1	734	0	0	1	405	-	5U_gene5924.t1	642	1	642	0	0	1	408	85.926
18	TraesCS5D02G015900.1	2200	5	947	4	1253	5	738	-	-	-	-	-	-	-	-	-	5U_gene7186.t1	2297	5	1088	4	1209	5	738	96.735
19	TraesCS5D02G016000.1	4268	6	1961	5	2307	6	1140	-	-	-	-	-	-	-	-	-	5U_gene7185.t1	4457	8	1657	7	2800	7	1218	87.901
20	TraesCS5D02G016200.1	1256	1	1256	0	0	1	669	-	-	-	-	-	-	-	-	84.337	5U_gene5991.t1	891	1	891	0	0	1	537	97.207
21	TraesCS5D02G016300.1	1005	2	884	1	121	2	678	5M_gene202.t1	1309	2	865	1	444	2	594	83.23	5U_gene4733.t1	925	2	741	1	184	2	645	74.123
22	TraesCS5D02G016800.1	483	1	483	0	0	1	483	5M_gene8332.t1	1150	1	1150	0	0	1	474	97.952	5U_gene4462.t1	925	1	925	0	0	1	486	92.547
23	TraesCS5D02G016900.1	882	1	882	0	0	1	882	5M_gene8331.t1	1180	1	1180	0	0	1	879	95.987	-	-	-	-	-	-	-	-	-
24	TraesCS5D02G017200.1	5500	3	2810	2	2690	3	2301	-	-	-	-	-	-	-	-	95.897	5U_gene4393.t1	2556	2	2457	1	99	2	2403	75.788
25	TraesCS5D02G017500.1	2702	4	1132	3	1570	3	567	5M_gene4593.t1	2985	4	1058	3	1927	3	588	81.818	-	-	-	-	-	-	-	-	-
26	TraesCS5D02G017900.1	732	4	423	3	309	4	423	5M_gene1811.t1	4080	4	1289	3	2791	3	591	88.971	-	-	-	-	-	-	-	-	-
27	TraesCS5D02G018300.1	792	2	715	1	77	2	399	5M_gene2568.t1	881	2	810	1	71	2	411	93.812	-	-	-	-	-	-	-	-	-
28	TraesCS5D02G018500.1	2988	1	2988	0	0	1	2988	5M_gene6180.t1	3219	1	3219	0	0	1	3009	97.082	-	-	-	-	-	-	-	-	-
29	TraesCS5D02G018600.1	3784	3	2224	2	1560	3	1545	5M_gene8824.t1	3538	3	2212	2	1326	3	1533	-	5U_gene1054.t1	3882	4	2246	3	1636	3	1539	97.087
30	TraesCS5D02G019900.1	999	4	693	3	306	4	468	-	-	-	-	-	-	-	-	100	5U_gene4479.t1	1522	4	1050	3	472	4	318	80.208
31	TraesCS5D02G020800.1	2696	5	558	4	2138	5	558	5M_gene7255.t1	2991	5	844	4	2147	5	558	98.565	-	-	-	-	-	-	-	-	-
32	TraesCS5D02G021000.1	5076	16	2248	15	2828	16	1767	5M_gene7852.t1	3423	11	1790	10	1633	11	1299	98.198	-	-	-	-	-	-	-	-	-
33	TraesCS5D02G021200.1	9272	9	1662	8	7610	8	1113	5M_gene4508.t1	8828	8	1708	7	7120	7	930	82.883	5U_gene4666.t1	7505	8	1285	7	6220	7	930	98.649
34	TraesCS5D02G021400.1	1319	2	1225	1	94	2	663	-	-	-	-	-	-	-	-	-	5U_gene4612.t1	975	2	885	1	90	2	654	77.419
35	TraesCS5D02G022000.1	3560	5	2222	4	1338	3	1605	-	-	-	-	-	-	-	-	-	5U_gene3557.t1	2757	3	1955	2	802	3	1704	92.958
36	TraesCS5D02G022100.1	3196	5	1014	4	2182	4	492	-	-	-	-	-	-	-	-	-	5U_gene3556.t1	5379	5	1159	4	4220	4	483	91.875
37	TraesCS5D02G022200.1	5123	7	2796	6	2327	7	618	5M_gene1774.t1	9018	13	2262	12	6756	13	1599	-	5U_gene3555.t1	6027	9	1354	8	4673	9	1080	-
38	TraesCS5D02G022900.1	5663	9	2064	8	3599	9	1749	-	-	-	-	-	-	-	-	-	5U_gene4631.t1	4550	6	1899	5	2651	5	1371	94.483
39	TraesCS5D02G024300.1	3848	7	1492	6	2356	5	795	5M_gene8057.t1	4071	6	1148	5	2923	6	945	86.061	-	-	-	-	-	-	-	-	-
40	TraesCS5D02G024700.1	1164	1	1164	0	0	1	1164	5M_gene3383.t1	1333	1	1333	0	0	1	1059	94.68	-	-	-	-	-	-	-	-	-
41	TraesCS5D02G025900.1	8253	20	3672	19	4581	20	2763	5M_gene5390.t1	7401	19	3041	18	4360	19	2706	88.071	-	-	-	-	-	-	-	-	-
42	TraesCS5D02G026600.1	1241	1	1241	0	0	1	1176	5M_gene1349.t1	1463	1	1463	0	0	1	1185	46.203	-	-	-	-	-	-	-	-	83.586
43	TraesCS5D02G026900.1	11338	3	2748	2	8590	3	2406	5M_gene9444.t1	3526	4	1902	3	1624	4	1623	84.045	-	-	-	-	-	-	-	-	-
44	TraesCS5D02G027400.1	3654	9	1704	8	1950	9	1704	5M_gene333.t1	5875	11	2258	10	3617	11	1995	-	5U_gene2574.t1	5154	9	1873	8	3281	9	1623	92.789
45	TraesCS5D02G027800.1	3678	8	1171	7	2507	8	597	-	-	-	-	-	-	-	-	74.5	5U_gene1080.t1	3351	9	965	8	2386	8	639	-
46	TraesCS5D02G028400.1	771	1	771	0	0	1	771	5M_gene9244.t1	979	1	979	0	0	1	624	96.221	-	-	-	-	-	-	-	-	65.882
47	TraesCS5D02G029700.1	1379	2	1284	1	95	2	1074	5M_gene1615.t1	1389	2	1288	1	101	2	1035	95.397	5U_gene151.t1	1490	2	1359	1	131	2	1092	68.937
48	TraesCS5D02G029800.1	9564	19	3372	18	6192	17	2718	5M_gene1614.t1	12818	14	1938	13	10880	13	1683	97.297	5U_gene3773.t1	8245	12	1703	11	6542	12	1395	92.469
49	TraesCS5D02G030000.1	1368	3	1061	2	307	3	669	-	-	-	-	-	-	-	-	81.429	5U_gene6791.t1	1107	3	798	2	309	3	660	99.543
50	TraesCS5D02G031000.1	639	1	639	0	0	1	639	5M_gene4432.t1	842	1	842	0	0	1	597	-	-	-	-	-	-	-	-	-	-
51	TraesCS5D02G031300.1	4074	11	1857	10	2217	11	1857	-	-	-	-	-	-	-	-	-	5U_gene7021.t1	5520	14	2407	13	3113	13	2268	-
52	TraesCS5D02G031500.1	5058	10	2572	9	2486	8	1074	5M_gene1473.t1	7540	8	2093	7	5447	8	1581	-	-	-	-	-	-	-	-	-	-
53	TraesCS5D02G032800.1	2941	6	1302	5	1639	6	1053	-	-	-	-	-	-	-	-	85.315	5U_gene3712.t1	730	1	730	0	0	1	237	93.333
54	TraesCS5D02G032900.1	5173	14	1857	13	3316	14	1857	5M_gene4309.t1	5213	12	1971	11	3242	12	1542	56.923	-	-	-	-	-	-	-	-	-
55	TraesCS5D02G033100.1	658	2	493	1	165	2	321	5M_gene4330.t1	601	2	488	1	113	2	279	98.121	5U_gene3012.t1	1107	2	940	1	167	2	321	94.34
56	TraesCS5D02G033200.1	2355	2	2247	1	108	2	2247	-	-	-	-	-	-	-	-	95.225	5U_gene1836.t1	2671	2	2582	1	89	2	2442	91.73
57	TraesCS5D02G033300.1	4010	7	1239	6	2771	7	1239	5M_gene9519.t1	3940	7	1483	6	2457	7	1284	94.309	-	-	-	-	-	-	-	-	-
58	TraesCS5D02G034800.1	1155	1	1155	0	0	1	735	5M_gene1744.t1	1141	1	1141	0	0	1	741	89.262	-	-	-	-	-	-	-	-	-
59	TraesCS5D02G035000.1	1637	2	1210	1	427	2	1011	5M_gene6684.t1	2396	3	1409	2	987	2	750	96.482	-	-	-	-	-	-	-	-	53.02
60	TraesCS5D02G035200.1	5251	3	1828	2	3423	3	1263	5M_gene3178.t1	2572	4	1658	3	914	3	1200	-	-	-	-	-	-	-	-	-	96.739
61	TraesCS5D02G036800.1	3752	5	2993	4	759	2	846	-	-	-	-	-	-	-	-	96.894	5U_gene3586.t1	1362	2	1055	1	307	1	564	93.855
62	TraesCS5D02G037100.1	5117	5	3735	4	1382	3	486	5M_gene7595.t1	2069	3	1240	2	829	3	486	-	-	-	-	-	-	-	-	-	-
63	TraesCS5D02G037300.1	6039	8	1785	7	4254	6	1278	-	-	-	-	-	-	-	-	94.297	5U_gene4494.t1	2760	4	1243	3	1517	4	906	-
64	TraesCS5D02G037500.1	2104	5	1162	4	942	5	792	5M_gene220.t1	2674	5	1102	4	1572	5	792	74.321	-	-	-	-	-	-	-	-	-
65	TraesCS5D02G038100.1	1641	1	1641	0	0	1	1314	-	-	-	-	-	-	-	-	-	5U_gene6755.t1	1584	2	1249	1	335	2	954	56.466
66	TraesCS5D02G038600.1	6003	18	3130	17	2873	18	2340	-	-	-	-	-	-	-	-	93.333	5U_gene7155.t1	5626	18	2830	17	2796	18	2355	92.477
67	TraesCS5D02G038900.1	498	1	498	0	0	1	498	-	-	-	-	-	-	-	-	-	5U_gene5270.t1	796	1	796	0	0	1	498	78.182
68	TraesCS5D02G039600.1	4349	3	2400	2	1949	3	2049	5M_gene8004.t1	3933	3	2439	2	1494	3	2163	81.743	5U_gene6728.t1	1964	1	1964	0	0	1	1674	-
69	TraesCS5D02G039721.1	819	1	819	0	0	1	819	5M_gene2345.t1	1199	1	1199	0	0	1	963	-	5U_gene429.t1	1443	1	1443	0	0	1	960	84.17
70	TraesCS5D02G040300.1	2595	7	1188	6	1407	7	750	-	-	-	-	-	-	-	-	97.175	5U_gene4583.t1	1500	3	727	2	773	3	399	85.333
71	TraesCS5D02G040700.1	531	1	531	0	0	1	531	5M_gene1179.t1	825	1	825	0	0	1	534	-	-	-	-	-	-	-	-	-	-
72	TraesCS5D02G041000.1	4416	9	2241	8	2175	9	1623	5M_gene2240.t1	4168	8	1796	7	2372	8	1434	84.753	5U_gene3546.t1	4278	8	1655	7	2623	8	1425	-
73	TraesCS5D02G041100.1	4572	8	3208	7	1364	8	2838	5M_gene6496.t1	4562	7	3059	6	1503	7	2793	69.62	-	-	-	-	-	-	-	-	-
74	TraesCS5D02G043100.1	948	3	766	2	182	2	414	5M_gene7960.t1	655	1	655	0	0	1	309	92.042	-	-	-	-	-	-	-	-	-
75	TraesCS5D02G044400.1	2909	10	1431	9	1478	10	1134	5M_gene3170.t1	3983	10	1955	9	2028	10	1395	81.934	-	-	-	-	-	-	-	-	-
76	TraesCS5D02G044900.1	3996	11	1750	10	2246	11	1398	5M_gene492.t1	4307	10	1423	9	2884	10	1212	-	5U_gene7126.t1	5073	9	2007	8	3066	9	861	88.542
77	TraesCS5D02G045700.1	6428	14	4092	13	2336	14	2679	-	-	-	-	-	-	-	-	-	5U_gene5338.t1	1173	3	956	2	217	3	921	-
78	TraesCS5D02G046000.1	219	1	219	0	0	1	219	-	-	-	-	-	-	-	-	96.241	5U_gene1576.t1	420	1	420	0	0	1	219	98.611
79	TraesCS5D02G046500.1	2295	3	1365	2	930	2	1023	-	-	-	-	-	-	-	-	86.477	5U_gene3412.t1	1487	2	667	1	820	2	294	97.802
80	TraesCS5D02G047200.1	1166	1	1166	0	0	1	846	-	-	-	-	-	-	-	-	-	5U_gene2353.t1	1243	1	1243	0	0	1	849	92.199
81	TraesCS5D02G047600.1	2447	5	1466	4	981	5	1311	5M_gene1498.t1	7302	4	1498	3	5804	3	1287	80.645	-	-	-	-	-	-	-	-	-
82	TraesCS5D02G047700.1	2869	7	1788	6	1081	7	1491	5M_gene9238.t1	692	2	600	1	92	2	327	54.425	-	-	-	-	-	-	-	-	-
83	TraesCS5D02G048100.1	16112	14	1743	13	14369	13	1338	5M_gene6212.t1	5969	7	1767	6	4202	7	1146	93.498	-	-	-	-	-	-	-	-	-
84	TraesCS5D02G048600.1	6120	4	4016	3	2104	1	3288	5M_gene7646.t1	8465	3	3878	2	4587	1	3285	-	-	-	-	-	-	-	-	-	-
85	TraesCS5D02G048900.1	3534	3	1717	2	1817	2	1434	-	-	-	-	-	-	-	-	93.194	5U_gene6146.t1	1738	1	1738	0	0	1	1419	89.429
86	TraesCS5D02G049600.1	688	2	576	1	112	2	576	-	-	-	-	-	-	-	-	57.391	5U_gene2049.t1	1002	3	746	2	256	3	696	53.75
87	TraesCS5D02G049800.1	2689	3	1361	2	1328	2	405	5M_gene6764.t1	3032	3	1155	2	1877	3	1029	100	-	-	-	-	-	-	-	-	-
88	TraesCS5D02G050800.1	1271	6	784	5	487	6	522	5M_gene1981.t1	1441	6	977	5	464	6	522	96.234	5U_gene5263.t1	805	4	529	3	276	4	333	100
89	TraesCS5D02G050900.1	5441	8	2626	7	2815	6	1341	5M_gene3344.t1	3364	5	1369	4	1995	5	1011	61.972	-	-	-	-	-	-	-	-	-
90	TraesCS5D02G051000.1	1143	2	770	1	373	1	468	5M_gene8749.t1	1148	3	917	2	231	3	600	95.059	-	-	-	-	-	-	-	-	-
91	TraesCS5D02G051200.1	7882	15	3882	14	4000	15	3882	5M_gene149.t1	8261	13	3695	12	4566	12	3414	88.973	5U_gene3068.t1	7815	13	3213	12	4602	12	3024	93.426
92	TraesCS5D02G051600.1	4601	8	1852	7	2749	7	1557	5M_gene7165.t1	1496	2	1344	1	152	2	807	100	-	-	-	-	-	-	-	-	-
93	TraesCS5D02G052400.1	2905	2	1177	1	1728	2	315	5M_gene1305.t1	1463	2	1035	1	428	2	630	98.095	-	-	-	-	-	-	-	-	-
94	TraesCS5D02G054600.1	564	2	324	1	240	2	324	5M_gene939.t1	770	1	770	0	0	1	372	-	5U_gene4501.t1	867	1	867	0	0	1	378	82.857
95	TraesCS5D02G055300.1	5238	3	1268	2	3970	3	1071	-	-	-	-	-	-	-	-	85.505	5U_gene784.t1	1414	2	1248	1	166	2	666	97.345
96	TraesCS5D02G055400.1	5885	9	3147	8	2738	9	1638	5M_gene36.t1	4610	8	1659	7	2951	8	1458	91.863	-	-	-	-	-	-	-	-	-
97	TraesCS5D02G055500.1	4352	5	2665	4	1687	5	1716	5M_gene2875.t1	5258	5	2279	4	2979	5	1875	-	-	-	-	-	-	-	-	-	-
98	TraesCS5D02G055800.1	471	1	471	0	0	1	471	-	-	-	-	-	-	-	-	70.718	5U_gene2517.t1	739	1	739	0	0	1	504	71.338
99	TraesCS5D02G055900.1	1342	4	1032	3	310	4	1032	5M_gene2694.t1	3260	6	1084	5	2176	5	915	89.362	-	-	-	-	-	-	-	-	-
100	TraesCS5D02G056300.1	1278	3	990	2	288	3	990	5M_gene6197.t1	2313	4	1964	3	349	4	1359	90.659	-	-	-	-	-	-	-	-	-
101	TraesCS5D02G056400.1	2385	2	1095	1	1290	1	540	5M_gene6198.t1	2348	2	863	1	1485	1	549	99.727	-	-	-	-	-	-	-	-	-
102	TraesCS5D02G056900.1	2822	2	1851	1	971	1	1101	5M_gene9395.t1	4205	3	1854	2	2351	2	1392	36.449	5U_gene4468.t1	2769	2	1728	1	1041	1	1119	99.18
103	TraesCS5D02G057300.1	3833	3	664	2	3169	2	354	5M_gene443.t1	3069	4	1192	3	1877	4	621	-	-	-	-	-	-	-	-	-	33.333
104	TraesCS5D02G058000.1	1214	1	1214	0	0	1	978	-	-	-	-	-	-	-	-	82.963	5U_gene517.t1	1045	1	1045	0	0	1	969	90.462
105	TraesCS5D02G058500.1	4923	10	1251	9	3672	10	1251	5M_gene5762.t1	2253	6	931	5	1322	6	585	-	-	-	-	-	-	-	-	-	-
106	TraesCS5D02G058900.1	7434	14	2549	13	4885	12	1485	5M_gene3660.t1	10723	15	2617	14	8106	14	1959	40	-	-	-	-	-	-	-	-	-
107	TraesCS5D02G059000.1	378	1	378	0	0	1	378	-	-	-	-	-	-	-	-	-	5U_gene156.t1	713	1	713	0	0	1	474	41.86
108	TraesCS5D02G059400.1	3015	1	3015	0	0	1	2469	-	-	-	-	-	-	-	-	94.118	5U_gene7087.t1	4505	4	2959	3	1546	4	2586	90.298
109	TraesCS5D02G059600.1	2148	3	984	2	1164	3	591	5M_gene8172.t1	1631	3	755	2	876	3	420	-	5U_gene7216.t1	2737	4	1137	3	1600	3	591	95.918
110	TraesCS5D02G059700.1	5013	3	1295	2	3718	3	909	5M_gene8173.t1	852	1	852	0	0	1	480	-	5U_gene7217.t1	1014	1	1014	0	0	1	480	-
111	TraesCS5D02G059800.1	7531	13	1802	12	5729	12	1602	5M_gene8174.t1	12401	13	2264	12	10137	12	1884	-	-	-	-	-	-	-	-	-	-
112	TraesCS5D02G060500.1	618	1	618	0	0	1	618	-	-	-	-	-	-	-	-	92.185	5U_gene1861.t1	1252	2	1145	1	107	2	822	74.194
113	TraesCS5D02G060600.1	6807	16	2993	15	3814	16	2430	5M_gene3691.t1	4876	13	2030	12	2846	13	1770	96.143	-	-	-	-	-	-	-	-	-
114	TraesCS5D02G060700.1	2654	2	2568	1	86	1	2103	5M_gene3692.t1	2740	2	2585	1	155	1	2103	96.457	-	-	-	-	-	-	-	-	-
115	TraesCS5D02G061100.1	2136	6	1487	5	649	6	876	-	-	-	-	-	-	-	-	95.181	5U_gene4537.t1	2050	6	1340	5	710	6	867	96.907
116	TraesCS5D02G061300.1	252	1	252	0	0	1	252	5M_gene4204.t1	658	1	658	0	0	1	243	-	5U_gene2749.t1	698	1	698	0	0	1	249	97.917
117	TraesCS5D02G062500.1	9311	14	1490	13	7821	14	1239	5M_gene9160.t1	3266	8	1183	7	2083	8	747	-	-	-	-	-	-	-	-	-	-
118	TraesCS5D02G063600.1	3436	4	1333	3	2103	4	624	5M_gene3669.t1	2848	5	1248	4	1600	5	1092	94.481	5U_gene3289.t1	1132	2	592	1	540	2	291	-
119	TraesCS5D02G063900.1	1219	2	1119	1	100	1	933	5M_gene828.t1	1195	1	1195	0	0	1	981	99.512	-	-	-	-	-	-	-	-	-
120	TraesCS5D02G064300.1	2146	7	853	6	1293	5	618	5M_gene6002.t1	1539	5	1112	4	427	5	618	92.479	5U_gene2657.t1	1127	4	827	3	300	4	498	100
121	TraesCS5D02G064400.1	4088	7	1659	6	2429	7	1023	5M_gene6001.t1	3661	7	1480	6	2181	7	1080	91.755	-	-	-	-	-	-	-	-	-
122	TraesCS5D02G064600.1	7032	14	2364	13	4668	14	2364	5M_gene6907.t1	4789	8	1777	7	3012	8	1359	95.27	-	-	-	-	-	-	-	-	-
123	TraesCS5D02G064700.1	2138	7	1463	6	675	7	1335	-	-	-	-	-	-	-	-	99.074	5U_gene3633.t1	3647	7	2390	6	1257	7	1893	57.937
124	TraesCS5D02G064900.1	4898	8	2504	7	2394	8	1794	5M_gene759.t1	4944	6	1792	5	3152	6	1395	-	5U_gene3634.t1	5347	9	2132	8	3215	8	1590	96.562
125	TraesCS5D02G065700.1	8044	18	3072	17	4972	17	2472	-	-	-	-	-	-	-	-	98.758	5U_gene4355.t1	7085	17	2686	16	4399	17	2409	99.743
126	TraesCS5D02G065800.1	5419	9	1187	8	4232	8	969	5M_gene7591.t1	5329	8	1365	7	3964	8	969	-	-	-	-	-	-	-	-	-	-
127	TraesCS5D02G066000.1	10062	13	2870	12	7192	13	2268	-	-	-	-	-	-	-	-	98.773	5U_gene128.t1	4671	5	1196	4	3475	5	735	77.899
128	TraesCS5D02G066300.1	15069	22	2791	21	12278	22	2577	5M_gene1201.t1	2972	6	706	5	2266	6	501	92.126	-	-	-	-	-	-	-	-	-
129	TraesCS5D02G068200.1	705	1	705	0	0	1	366	5M_gene556.t1	668	1	668	0	0	1	384	93.533	5U_gene288.t1	785	1	785	0	0	1	384	94.488
130	TraesCS5D02G068700.1	1617	1	1617	0	0	1	1302	5M_gene1930.t1	1506	1	1506	0	0	1	1302	98.658	-	-	-	-	-	-	-	-	-
131	TraesCS5D02G068800.1	4640	7	1229	6	3411	6	897	5M_gene1931.t1	4755	6	1421	5	3334	6	897	35.294	5U_gene137.t1	4667	6	1346	5	3321	6	897	94.295
132	TraesCS5D02G069000.1	4827	9	1185	8	3642	9	1185	-	-	-	-	-	-	-	-	93.231	5U_gene4507.t1	4316	8	932	7	3384	6	609	45.253
133	TraesCS5D02G069100.1	2136	3	1222	2	914	3	969	5M_gene8325.t1	2324	3	1373	2	951	3	978	100	5U_gene7082.t1	2239	3	1498	2	741	3	1140	71.244
134	TraesCS5D02G069200.1	1336	2	1237	1	99	2	645	5M_gene2660.t1	1096	2	991	1	105	2	645	95.062	5U_gene2730.t1	1515	2	1410	1	105	2	1218	92.655
135	TraesCS5D02G069700.1	10803	13	1610	12	9193	13	1077	5M_gene2857.t1	2420	4	1384	3	1036	4	393	95.551	-	-	-	-	-	-	-	-	-
136	TraesCS5D02G069800.1	5951	7	2012	6	3939	7	1419	5M_gene6926.t1	6172	6	2151	5	4021	6	1368	-	-	-	-	-	-	-	-	-	-
137	TraesCS5D02G070000.1	11161	4	1696	3	9465	2	1224	-	-	-	-	-	-	-	-	98.113	5U_gene2536.t1	2511	3	1756	2	755	3	1563	-
138	TraesCS5D02G070900.1	4277	8	1954	7	2323	6	1422	5M_gene7136.t1	4303	5	1249	4	3054	4	789	99.398	-	-	-	-	-	-	-	-	-
139	TraesCS5D02G071000.1	6921	7	2242	6	4679	6	1560	5M_gene9532.t1	3447	3	941	2	2506	1	552	85.867	-	-	-	-	-	-	-	-	-
140	TraesCS5D02G071100.1	8420	13	2700	12	5720	12	1398	5M_gene9531.t1	4939	12	1710	11	3229	12	1389	-	5U_gene1871.t1	4781	11	1605	10	3176	11	1335	93.548
141	TraesCS5D02G071300.1	2736	8	1811	7	925	8	1440	5M_gene8122.t1	11808	24	3526	23	8282	23	3366	83.889	-	-	-	-	-	-	-	-	-
142	TraesCS5D02G071900.1	3261	7	1421	6	1840	6	1095	5M_gene1772.t1	2826	7	1638	6	1188	7	1080	82.927	-	-	-	-	-	-	-	-	-
143	TraesCS5D02G072300.1	5274	13	2317	12	2957	11	1467	5M_gene8947.t1	3455	5	1287	4	2168	5	909	98.065	5U_gene3857.t1	1572	6	860	5	712	6	555	97.674
144	TraesCS5D02G072700.1	1428	5	865	4	563	5	468	5M_gene3262.t1	1260	5	617	4	643	5	468	99.267	-	-	-	-	-	-	-	-	-
145	TraesCS5D02G073200.1	1070	1	1070	0	0	1	822	5M_gene251.t1	1434	1	1434	0	0	1	822	-	5U_gene6828.t1	1501	1	1501	0	0	1	822	90.842
146	TraesCS5D02G073500.1	4095	7	996	6	3099	6	699	-	-	-	-	-	-	-	-	-	5U_gene648.t1	2300	6	1534	5	766	6	756	-
147	TraesCS5D02G073800.1	183	1	183	0	0	1	183	5M_gene3946.t1	1383	4	950	3	433	4	816	96.815	-	-	-	-	-	-	-	-	-
148	TraesCS5D02G074300.1	1036	3	852	2	184	3	471	5M_gene2038.t1	1013	3	806	2	207	3	465	95.463	-	-	-	-	-	-	-	-	-
149	TraesCS5D02G074500.1	19241	36	9943	35	9298	36	9498	5M_gene3186.t1	18470	24	3854	23	14616	23	3390	91.029	-	-	-	-	-	-	-	-	-
150	TraesCS5D02G074600.1	5426	9	1832	8	3594	9	1140	5M_gene9208.t1	5362	8	1399	7	3963	8	1071	79.717	-	-	-	-	-	-	-	-	-
151	TraesCS5D02G074800.1	2597	6	639	5	1958	6	639	5M_gene3418.t1	3123	5	887	4	2236	5	528	98.311	-	-	-	-	-	-	-	-	-
152	TraesCS5D02G075000.1	2103	1	2103	0	0	1	1713	5M_gene1899.t1	1798	1	1798	0	0	1	1602	82.759	-	-	-	-	-	-	-	-	93.75
153	TraesCS5D02G075300.1	264	1	264	0	0	1	264	5M_gene4300.t1	1044	1	1044	0	0	1	255	85.714	-	-	-	-	-	-	-	-	-
154	TraesCS5D02G075600.1	4815	5	1244	4	3571	5	1032	5M_gene2115.t1	535	1	535	0	0	1	381	96.899	5U_gene6822.t1	1946	3	872	2	1074	3	579	85.572
155	TraesCS5D02G076600.1	4330	3	898	2	3432	1	390	5M_gene5883.t1	1860	2	518	1	1342	1	390	97.846	-	-	-	-	-	-	-	-	-
156	TraesCS5D02G077300.1	4812	4	1490	3	3322	2	972	5M_gene6575.t1	4068	2	1720	1	2348	2	978	83.507	5U_gene7019.t1	4099	3	1641	2	2458	2	972	98.452
157	TraesCS5D02G077400.1	4784	10	2563	9	2221	10	2277	5M_gene1342.t1	4903	7	2291	6	2612	7	1926	-	5U_gene7184.t1	4863	7	2290	6	2573	7	1938	91.921
158	TraesCS5D02G078700.1	4826	6	1204	5	3622	6	714	-	-	-	-	-	-	-	-	95.307	5U_gene4676.t1	5150	5	793	4	4357	5	603	75.949
159	TraesCS5D02G078800.1	1635	5	1245	4	390	5	870	5M_gene2168.t1	1640	5	1254	4	386	5	834	91.863	-	-	-	-	-	-	-	-	95.172
160	TraesCS5D02G080700.1	5229	7	3790	6	1439	7	3063	5M_gene324.t1	5092	8	3535	7	1557	8	2970	92.661	-	-	-	-	-	-	-	-	-
161	TraesCS5D02G080800.1	3952	9	1993	8	1959	9	1710	5M_gene323.t1	4896	8	2573	7	2323	8	1362	94.96	5U_gene3378.t1	3078	5	2096	4	982	5	372	100
162	TraesCS5D02G081000.1	2458	5	1516	4	942	5	1128	5M_gene5719.t1	2734	5	1670	4	1064	5	1131	99.2	-	-	-	-	-	-	-	-	86.933
163	TraesCS5D02G082400.1	7019	14	1677	13	5342	14	1677	5M_gene7162.t1	3156	11	1377	10	1779	11	1140	95.021	-	-	-	-	-	-	-	-	-
164	TraesCS5D02G082700.1	1372	1	1372	0	0	1	717	5M_gene2536.t1	1241	1	1241	0	0	1	726	97.111	-	-	-	-	-	-	-	-	-
165	TraesCS5D02G082800.1	4470	5	2380	4	2090	4	1869	5M_gene2731.t1	6760	6	3129	5	3631	6	2763	92.135	-	-	-	-	-	-	-	-	-
166	TraesCS5D02G082900.1	1071	1	1071	0	0	1	1071	5M_gene3587.t1	1385	1	1385	0	0	1	1071	90.774	5U_gene3103.t1	1310	1	1310	0	0	1	1071	93.258
167	TraesCS5D02G083100.1	4992	9	2040	8	2952	8	1395	5M_gene3588.t1	5739	8	2054	7	3685	6	1092	98.049	-	-	-	-	-	-	-	-	-
168	TraesCS5D02G083400.1	3218	7	1742	6	1476	7	1392	5M_gene3589.t1	3120	5	1162	4	1958	5	912	95.847	-	-	-	-	-	-	-	-	-
169	TraesCS5D02G083500.1	1562	1	1562	0	0	1	1251	5M_gene3590.t1	1773	1	1773	0	0	1	1233	99.65	5U_gene4611.t1	1721	1	1721	0	0	1	1236	75.08
170	TraesCS5D02G083600.1	10842	11	2540	10	8302	10	2097	5M_gene5081.t1	5889	7	1642	6	4247	7	1248	-	-	-	-	-	-	-	-	-	99.237
171	TraesCS5D02G083900.1	3552	5	1401	4	2151	5	783	5M_gene2903.t1	3131	5	971	4	2160	5	783	97.34	-	-	-	-	-	-	-	-	-
172	TraesCS5D02G084600.1	957	1	957	0	0	1	567	5M_gene1856.t1	726	1	726	0	0	1	567	94.488	5U_gene4217.t1	786	1	786	0	0	1	567	79.787
173	TraesCS5D02G084800.1	3963	7	1556	6	2407	6	1149	5M_gene8303.t1	4312	8	1573	7	2739	7	1227	98.903	-	-	-	-	-	-	-	-	-
174	TraesCS5D02G084900.1	4259	4	2255	3	2004	4	1644	5M_gene2308.t1	4030	4	2074	3	1956	4	1644	-	5U_gene4150.t1	885	1	885	0	0	1	651	93.488
175	TraesCS5D02G085500.1	5353	19	2221	18	3132	19	1854	5M_gene2185.t1	5206	19	2100	18	3106	19	1866	99.034	-	-	-	-	-	-	-	-	-
176	TraesCS5D02G085600.1	1218	3	946	2	272	2	624	-	-	-	-	-	-	-	-	83.721	5U_gene7000.t1	2850	3	1206	2	1644	2	624	89.855
177	TraesCS5D02G086100.1	1681	2	1608	1	73	1	1275	5M_gene3165.t1	1615	2	1480	1	135	2	1260	68.668	-	-	-	-	-	-	-	-	88.152
178	TraesCS5D02G086200.1	1248	1	1248	0	0	1	1248	5M_gene7474.t1	1285	2	1199	1	86	2	963	98.851	-	-	-	-	-	-	-	-	-
179	TraesCS5D02G086900.1	34499	20	4846	19	29653	20	4206	5M_gene5004.t1	1350	2	1274	1	76	2	579	95.48	-	-	-	-	-	-	-	-	-
180	TraesCS5D02G087200.1	5738	3	534	2	5204	3	534	5M_gene1684.t1	889	1	889	0	0	1	531	94	-	-	-	-	-	-	-	-	-
181	TraesCS5D02G088000.1	3590	6	2205	5	1385	6	1800	5M_gene9482.t1	3529	6	2129	5	1400	6	1758	86.272	5U_gene2075.t1	3615	6	2221	5	1394	6	1752	92.809
182	TraesCS5D02G088300.1	7220	15	3062	14	4158	15	2205	5M_gene7503.t1	7042	14	2692	13	4350	14	1989	-	5U_gene1662.t1	6317	16	2358	15	3959	15	2037	79.835
183	TraesCS5D02G088700.1	2849	5	2437	4	412	5	2004	5M_gene7457.t1	2170	4	1847	3	323	4	1560	95.775	-	-	-	-	-	-	-	-	-
184	TraesCS5D02G088800.1	4038	11	2389	10	1649	9	1707	5M_gene151.t1	4597	10	2340	9	2257	9	1707	99.038	-	-	-	-	-	-	-	-	-
185	TraesCS5D02G088900.1	12349	3	1154	2	11195	2	921	5M_gene7001.t1	707	1	707	0	0	1	315	97.241	5U_gene6571.t1	697	1	697	0	0	1	321	98.889
186	TraesCS5D02G089000.1	2918	2	789	1	2129	2	465	5M_gene7000.t1	2900	2	769	1	2131	2	462	96.525	5U_gene6760.t1	3025	2	880	1	2145	2	465	97.403
187	TraesCS5D02G089100.1	18419	11	921	10	17498	11	921	5M_gene3389.t1	13593	18	4301	17	9292	18	3687	-	-	-	-	-	-	-	-	-	-
188	TraesCS5D02G089600.1	2634	8	1689	7	945	8	1248	5M_gene6042.t1	1757	6	1115	5	642	6	486	95.88	5U_gene1682.t1	1085	4	751	3	334	4	306	-
189	TraesCS5D02G090300.1	3805	5	2665	4	1140	4	1896	5M_gene7187.t1	3656	5	2523	4	1133	4	1896	94.455	-	-	-	-	-	-	-	-	-
190	TraesCS5D02G090400.1	4661	6	2039	5	2622	6	1467	5M_gene7857.t1	4709	7	1828	6	2881	7	1518	92.683	5U_gene3397.t1	5015	6	2122	5	2893	6	1467	90.281
191	TraesCS5D02G090700.1	1815	3	1234	2	581	2	579	5M_gene3061.t1	1057	2	975	1	82	2	618	-	-	-	-	-	-	-	-	-	-
192	TraesCS5D02G090800.1	4330	11	1582	10	2748	11	1542	5M_gene974.t1	7117	15	2290	14	4827	15	1776	98.333	-	-	-	-	-	-	-	-	-
193	TraesCS5D02G090900.1	3803	3	1932	2	1871	1	1083	5M_gene975.t1	1738	1	1738	0	0	1	1083	97.727	5U_gene2612.t1	1640	1	1640	0	0	1	1083	99.722
194	TraesCS5D02G091100.1	2929	11	1791	10	1138	11	1791	5M_gene1442.t1	3481	10	1856	9	1625	10	1491	-	5U_gene3886.t1	3489	12	2268	11	1221	12	1911	90.758
195	TraesCS5D02G091200.1	17459	24	3934	23	13525	24	3609	5M_gene6187.t1	1534	3	998	2	536	3	444	100	5U_gene3018.t1	10319	16	3077	15	7242	16	2535	-
196	TraesCS5D02G091800.1	231	1	231	0	0	1	231	5M_gene340.t1	444	1	444	0	0	1	231	-	-	-	-	-	-	-	-	-	-
197	TraesCS5D02G092400.1	1165	3	636	2	529	3	636	-	-	-	-	-	-	-	-	99.449	5U_gene6191.t1	847	1	847	0	0	1	441	48.214
198	TraesCS5D02G092500.1	1985	1	1985	0	0	1	1635	5M_gene1446.t1	1873	1	1873	0	0	1	1635	88.43	-	-	-	-	-	-	-	-	-
199	TraesCS5D02G093100.1	3416	2	1629	1	1787	1	1086	5M_gene1475.t1	3408	2	1552	1	1856	1	1092	98.031	5U_gene4555.t1	1420	1	1420	0	0	1	1098	87.397
200	TraesCS5D02G093300.1	953	1	953	0	0	1	765	5M_gene940.t1	1029	1	1029	0	0	1	753	100	5U_gene78.t1	1006	1	1006	0	0	1	753	83.071
201	TraesCS5D02G093400.1	2151	3	411	2	1740	2	282	5M_gene941.t1	1484	2	452	1	1032	2	282	-	5U_gene375.t1	1483	2	451	1	1032	2	282	100
202	TraesCS5D02G093500.1	4631	6	3041	5	1590	5	2565	5M_gene2040.t1	4832	5	3002	4	1830	4	2397	99.119	5U_gene7160.t1	3628	7	2224	6	1404	7	2046	-
203	TraesCS5D02G093600.1	2283	1	2283	0	0	1	2046	5M_gene7927.t1	2480	1	2480	0	0	1	2046	100	5U_gene6742.t1	2467	1	2467	0	0	1	2046	99.413
204	TraesCS5D02G094000.1	3447	2	1000	1	2447	1	624	5M_gene3768.t1	1124	1	1124	0	0	1	588	98	-	-	-	-	-	-	-	-	-
205	TraesCS5D02G094100.1	3165	5	969	4	2196	4	303	5M_gene5785.t1	5128	4	532	3	4596	4	303	100	5U_gene6316.t1	2345	4	815	3	1530	4	303	99
206	TraesCS5D02G094300.1	895	1	895	0	0	1	495	5M_gene8092.t1	830	1	830	0	0	1	495	96.703	5U_gene4694.t1	820	1	820	0	0	1	495	98.171
207	TraesCS5D02G095200.1	1341	2	1213	1	128	2	549	5M_gene2744.t1	1105	2	976	1	129	2	549	95.479	5U_gene221.t1	1104	2	975	1	129	2	549	85.165
208	TraesCS5D02G095300.1	5357	12	3191	11	2166	12	2868	5M_gene3516.t1	6701	14	3423	13	3278	14	2817	99.617	-	-	-	-	-	-	-	-	-
209	TraesCS5D02G095400.1	1824	2	1134	1	690	2	786	5M_gene9420.t1	1792	2	1091	1	701	2	786	90.667	-	-	-	-	-	-	-	-	-
210	TraesCS5D02G095500.1	1019	1	1019	0	0	1	270	-	-	-	-	-	-	-	-	-	5U_gene199.t1	616	1	616	0	0	1	309	63.235
211	TraesCS5D02G095600.1	1260	3	1043	2	217	3	714	-	-	-	-	-	-	-	-	87.216	5U_gene6707.t1	1305	2	1011	1	294	1	393	100
212	TraesCS5D02G095700.1	8105	11	1308	10	6797	9	1062	5M_gene1928.t1	4729	7	1054	6	3675	7	939	89.474	-	-	-	-	-	-	-	-	-
213	TraesCS5D02G095900.1	907	1	907	0	0	1	504	5M_gene6661.t1	802	1	802	0	0	1	498	89.165	5U_gene2391.t1	817	1	817	0	0	1	504	98.276
214	TraesCS5D02G096400.1	2663	9	1692	8	971	9	1332	5M_gene2591.t1	4634	9	1865	8	2769	9	1509	-	-	-	-	-	-	-	-	-	-
215	TraesCS5D02G096900.1	9104	9	5661	8	3443	9	5058	-	-	-	-	-	-	-	-	99.291	5U_gene4115.t1	5900	6	3882	5	2018	6	2664	89.729
216	TraesCS5D02G097100.1	4626	11	2135	10	2491	11	1272	5M_gene774.t1	4009	11	1524	10	2485	11	1272	-	5U_gene4642.t1	4115	11	1437	10	2678	11	1272	99.291
217	TraesCS5D02G097200.1	6818	8	4920	7	1898	7	4455	5M_gene883.t1	7803	8	4653	7	3150	8	4503	99.454	5U_gene1555.t1	8364	9	4932	8	3432	9	4482	-
218	TraesCS5D02G097300.1	1363	2	866	1	497	2	552	5M_gene4065.t1	1423	2	976	1	447	2	552	99.298	-	-	-	-	-	-	-	-	-
219	TraesCS5D02G097600.1	4832	13	2660	12	2172	12	2139	5M_gene1606.t1	4215	12	2499	11	1716	12	2139	95.67	5U_gene4543.t1	3925	12	2318	11	1607	12	2139	98.876
220	TraesCS5D02G097700.1	5037	5	2653	4	2384	5	2151	5M_gene9380.t1	4524	5	2598	4	1926	5	2151	-	-	-	-	-	-	-	-	-	-
221	TraesCS5D02G098900.1	7760	15	3921	14	3839	15	3456	5M_gene9440.t1	3535	8	1807	7	1728	8	1686	-	5U_gene3223.t1	7875	14	3859	13	4016	14	3519	-
222	TraesCS5D02G099000.1	3073	3	1220	2	1853	3	903	-	-	-	-	-	-	-	-	79.496	5U_gene1838.t1	835	2	737	1	98	2	348	32.787
223	TraesCS5D02G099100.1	2029	4	1023	3	1006	3	837	5M_gene488.t1	2060	2	1029	1	1031	2	693	-	-	-	-	-	-	-	-	-	98.611
224	TraesCS5D02G099200.1	10224	10	2278	9	7946	10	1413	5M_gene1043.t1	5918	9	1475	8	4443	9	1191	93.052	-	-	-	-	-	-	-	-	-
225	TraesCS5D02G099300.1	2271	5	1590	4	681	5	1242	5M_gene498.t1	3574	5	1500	4	2074	5	1221	100	-	-	-	-	-	-	-	-	-
226	TraesCS5D02G099500.1	3840	7	798	6	3042	6	588	5M_gene7925.t1	4396	7	1187	6	3209	6	588	-	-	-	-	-	-	-	-	-	-
227	TraesCS5D02G099800.1	4196	6	1003	5	3193	6	921	-	-	-	-	-	-	-	-	86.638	5U_gene3350.t1	1606	2	505	1	1101	2	291	98.75
228	TraesCS5D02G100200.1	2482	9	1152	8	1330	9	870	5M_gene8175.t1	3284	8	1247	7	2037	8	945	98.649	-	-	-	-	-	-	-	-	-
229	TraesCS5D02G100400.1	953	1	953	0	0	1	669	5M_gene6722.t1	1212	1	1212	0	0	1	669	99.363	-	-	-	-	-	-	-	-	-
230	TraesCS5D02G100700.1	1167	2	1091	1	76	1	474	5M_gene9021.t1	1153	1	1153	0	0	1	474	99.798	5U_gene2077.t1	3767	2	1244	1	2523	1	474	99.363
231	TraesCS5D02G100800.1	5065	15	2678	14	2387	15	2175	5M_gene1360.t1	5004	14	2436	13	2568	14	1971	75.439	-	-	-	-	-	-	-	-	-
232	TraesCS5D02G101000.1	2326	3	1037	2	1289	3	564	-	-	-	-	-	-	-	-	100	5U_gene4683.t1	6296	4	1275	3	5021	4	1083	76.331
233	TraesCS5D02G101100.1	6739	2	1657	1	5082	2	1041	5M_gene1838.t1	1792	1	1792	0	0	1	378	100	-	-	-	-	-	-	-	-	-
234	TraesCS5D02G101200.1	1712	4	961	3	751	4	345	5M_gene1840.t1	1003	3	579	2	424	3	252	-	-	-	-	-	-	-	-	-	-
235	TraesCS5D02G101500.1	2905	5	1518	4	1387	5	1518	-	-	-	-	-	-	-	-	67.925	5U_gene1643.t1	2148	2	1565	1	583	2	1104	99.329
236	TraesCS5D02G101600.1	3112	3	1014	2	2098	3	639	5M_gene2509.t1	2530	3	918	2	1612	3	465	83.117	-	-	-	-	-	-	-	-	-
237	TraesCS5D02G101800.1	1175	1	1175	0	0	1	927	5M_gene534.t1	1382	1	1382	0	0	1	927	90.747	5U_gene113.t1	1329	1	1329	0	0	1	927	81.169
238	TraesCS5D02G101900.1	8616	22	1755	21	6861	22	1755	5M_gene9614.t1	7954	22	2393	21	5561	21	1650	98.616	-	-	-	-	-	-	-	-	-
239	TraesCS5D02G102300.1	4598	10	2188	9	2410	10	1698	5M_gene6261.t1	2203	5	1254	4	949	5	870	86	-	-	-	-	-	-	-	-	87.752
240	TraesCS5D02G102400.1	4258	5	1237	4	3021	5	654	5M_gene9509.t1	4278	4	1330	3	2948	4	753	89.744	-	-	-	-	-	-	-	-	-
241	TraesCS5D02G102800.1	1790	6	1164	5	626	4	588	5M_gene6560.t1	1098	4	776	3	322	4	525	100	-	-	-	-	-	-	-	-	-
242	TraesCS5D02G103200.1	704	2	617	1	87	2	399	5M_gene9310.t1	719	2	632	1	87	2	399	95.034	-	-	-	-	-	-	-	-	-
243	TraesCS5D02G103300.1	9945	22	4295	21	5650	21	3738	5M_gene9572.t1	9165	20	3686	19	5479	20	3405	99.18	-	-	-	-	-	-	-	-	-
244	TraesCS5D02G103400.1	1302	3	1143	2	159	3	1056	5M_gene2883.t1	690	1	690	0	0	1	369	94	-	-	-	-	-	-	-	-	-
245	TraesCS5D02G103700.1	2342	7	1626	6	716	7	1053	5M_gene206.t1	2058	7	1341	6	717	7	1053	95.27	-	-	-	-	-	-	-	-	-
246	TraesCS5D02G104500.1	9178	3	2816	2	6362	3	2496	5M_gene981.t1	6893	2	2356	1	4537	2	1314	-	-	-	-	-	-	-	-	-	90.049
247	TraesCS5D02G104600.1	4917	7	1022	6	3895	7	648	-	-	-	-	-	-	-	-	-	5U_gene182.t1	4801	7	1022	6	3779	7	735	-
248	TraesCS5D02G104700.1	7848	8	3678	7	4170	6	2388	5M_gene7996.t1	4527	7	2578	6	1949	7	2343	96.287	5U_gene3648.t1	4088	6	1598	5	2490	6	1143	-
249	TraesCS5D02G105100.1	3736	11	2451	10	1285	11	2031	5M_gene9645.t1	2824	9	1702	8	1122	9	1347	100	-	-	-	-	-	-	-	-	-
250	TraesCS5D02G105300.1	369	1	369	0	0	1	369	5M_gene4083.t1	560	1	560	0	0	1	369	-	5U_gene727.t1	883	1	883	0	0	1	375	98.387
251	TraesCS5D02G105600.1	4367	10	1132	9	3235	10	849	5M_gene854.t1	4088	9	1252	8	2836	9	903	98.96	-	-	-	-	-	-	-	-	-
252	TraesCS5D02G105900.1	3761	9	2972	8	789	9	2598	5M_gene6890.t1	3635	8	2889	7	746	8	2598	95.955	-	-	-	-	-	-	-	-	-
253	TraesCS5D02G106000.1	5932	20	3188	19	2744	20	2862	5M_gene6891.t1	5711	16	1794	15	3917	16	1689	100	-	-	-	-	-	-	-	-	-
254	TraesCS5D02G106800.1	315	1	315	0	0	1	315	5M_gene3007.t1	1191	1	1191	0	0	1	315	100	5U_gene6712.t1	594	1	594	0	0	1	315	100
255	TraesCS5D02G107300.1	312	1	312	0	0	1	312	5M_gene1692.t1	695	1	695	0	0	1	312	99.16	-	-	-	-	-	-	-	-	-
256	TraesCS5D02G107600.1	9641	12	1487	11	8154	12	867	5M_gene4879.t1	3373	11	1002	10	2371	11	726	99.777	-	-	-	-	-	-	-	-	-
257	TraesCS5D02G107900.1	1350	1	1350	0	0	1	1350	5M_gene344.t1	2035	2	1679	1	356	1	1350	98.454	-	-	-	-	-	-	-	-	-
258	TraesCS5D02G108000.1	4089	4	971	3	3118	4	597	5M_gene1588.t1	4616	6	1547	5	3069	6	1149	98.726	-	-	-	-	-	-	-	-	-
259	TraesCS5D02G108500.1	3141	5	2017	4	1124	5	1485	5M_gene2650.t1	2707	5	1683	4	1024	5	1440	98.941	5U_gene1950.t1	2842	5	1755	4	1087	5	1329	99.774
260	TraesCS5D02G108600.1	2681	2	2580	1	101	1	1986	5M_gene2649.t1	2841	2	2246	1	595	1	1986	98.204	-	-	-	-	-	-	-	-	-
261	TraesCS5D02G109100.1	9573	12	2940	11	6633	12	2505	5M_gene882.t1	9397	10	2607	9	6790	10	2172	81.046	-	-	-	-	-	-	-	-	-
262	TraesCS5D02G109500.1	3536	13	1398	12	2138	13	921	5M_gene5402.t1	3228	11	915	10	2313	11	786	98.971	5U_gene4215.t1	1015	1	1015	0	0	1	954	39.649
263	TraesCS5D02G109600.1	3672	4	2561	3	1111	4	2094	5M_gene9632.t1	2396	3	1918	2	478	3	1461	89.412	5U_gene351.t1	2626	3	2148	2	478	3	1461	98.971
264	TraesCS5D02G109800.1	255	1	255	0	0	1	255	5M_gene840.t1	630	1	630	0	0	1	258	88.646	-	-	-	-	-	-	-	-	-
265	TraesCS5D02G110100.1	11010	4	1408	3	9602	4	996	5M_gene8334.t1	7204	3	1160	2	6044	3	804	-	-	-	-	-	-	-	-	-	-
266	TraesCS5D02G110300.1	342	1	342	0	0	1	342	-	-	-	-	-	-	-	-	-	5U_gene6529.t1	2357	3	822	2	1535	3	672	74.528
267	TraesCS5D02G110500.1	2005	2	1915	1	90	1	1590	-	-	-	-	-	-	-	-	98.058	5U_gene3332.t1	1750	1	1750	0	0	1	1431	63.596
268	TraesCS5D02G110800.1	621	1	621	0	0	1	621	5M_gene9470.t1	788	1	788	0	0	1	621	91.463	-	-	-	-	-	-	-	-	-
269	TraesCS5D02G110900.1	9763	12	2361	11	7402	12	1554	5M_gene6257.t1	1679	2	380	1	1299	2	264	-	5U_gene4180.t1	1373	2	637	1	736	2	321	97.333
270	TraesCS5D02G111000.1	29215	42	5845	41	23370	42	5655	5M_gene6287.t1	5823	7	2150	6	3673	7	1914	97.573	5U_gene3827.t1	1672	4	1267	3	405	4	1029	-
271	TraesCS5D02G111200.1	2168	5	900	4	1268	5	618	5M_gene6274.t1	2050	5	781	4	1269	5	621	96.283	-	-	-	-	-	-	-	-	-
272	TraesCS5D02G111300.1	1262	2	1138	1	124	2	798	5M_gene1281.t1	1326	2	1202	1	124	2	810	98.872	-	-	-	-	-	-	-	-	28.276
273	TraesCS5D02G111400.1	6853	5	2923	4	3930	5	2397	5M_gene1282.t1	6371	5	2678	4	3693	5	2397	94.526	-	-	-	-	-	-	-	-	-
274	TraesCS5D02G111500.1	5539	13	1428	12	4111	13	1428	5M_gene5854.t1	4967	12	1512	11	3455	12	1389	-	5U_gene3416.t1	5400	10	1626	9	3774	10	1287	69.665
275	TraesCS5D02G111600.1	6142	8	2338	7	3804	6	1362	5M_gene8137.t1	3406	7	2092	6	1314	7	1614	-	-	-	-	-	-	-	-	-	-
276	TraesCS5D02G111800.1	2811	8	1124	7	1687	6	558	5M_gene2971.t1	3764	4	1511	3	2253	4	849	98.627	-	-	-	-	-	-	-	-	-
277	TraesCS5D02G112000.1	1848	2	1729	1	119	2	1533	-	-	-	-	-	-	-	-	-	5U_gene1182.t1	1749	2	1630	1	119	2	1533	98.431
278	TraesCS5D02G112100.1	10539	12	2995	11	7544	12	2460	-	-	-	-	-	-	-	-	98.951	5U_gene6086.t1	930	2	795	1	135	2	363	99.083
279	TraesCS5D02G112500.1	1445	3	1248	2	197	3	861	5M_gene3665.t1	1438	3	1239	2	199	3	861	95.185	-	-	-	-	-	-	-	-	-
280	TraesCS5D02G112900.1	3219	1	3219	0	0	1	1854	5M_gene4761.t1	1075	1	1075	0	0	1	813	-	-	-	-	-	-	-	-	-	-
281	TraesCS5D02G113000.1	7300	4	1483	3	5817	4	846	-	-	-	-	-	-	-	-	89.37	5U_gene3054.t1	4155	5	1712	4	2443	5	1296	-
282	TraesCS5D02G113300.1	2531	2	1501	1	1030	2	1170	5M_gene439.t1	1187	1	1187	0	0	1	765	83.422	5U_gene2222.t1	1204	1	1204	0	0	1	765	85.039
283	TraesCS5D02G113400.1	7218	11	1683	10	5535	11	1125	5M_gene1388.t1	6592	8	1082	7	5510	8	951	96.512	-	-	-	-	-	-	-	-	-
284	TraesCS5D02G113500.1	6301	5	1171	4	5130	5	675	5M_gene1389.t1	840	2	758	1	82	1	363	-	5U_gene5588.t1	845	2	763	1	82	1	363	97.674
285	TraesCS5D02G113800.1	3155	6	2029	5	1126	6	1392	5M_gene9586.t1	3059	7	2069	6	990	7	1539	98.253	-	-	-	-	-	-	-	-	-
286	TraesCS5D02G113900.1	8863	3	2214	2	6649	2	1830	5M_gene9347.t1	8061	4	1609	3	6452	3	1371	-	-	-	-	-	-	-	-	-	-
287	TraesCS5D02G114300.1	2725	3	2577	2	148	3	1467	5M_gene9590.t1	1871	3	1724	2	147	3	1470	96.491	-	-	-	-	-	-	-	-	-
288	TraesCS5D02G114400.1	3279	3	1993	2	1286	3	1566	5M_gene2708.t1	4840	5	2753	4	2087	5	2244	68.548	-	-	-	-	-	-	-	-	93.143
289	TraesCS5D02G114600.1	2979	10	1524	9	1455	10	1029	5M_gene1170.t1	2854	5	851	4	2003	5	504	98.956	-	-	-	-	-	-	-	-	-
290	TraesCS5D02G114700.1	5615	3	1701	2	3914	3	1230	5M_gene9530.t1	5741	3	1536	2	4205	3	1152	100	-	-	-	-	-	-	-	-	-
291	TraesCS5D02G115000.1	4460	6	1020	5	3440	5	591	5M_gene8141.t1	1958	5	1067	4	891	5	591	100	-	-	-	-	-	-	-	-	-
292	TraesCS5D02G115200.1	3554	4	719	3	2835	3	231	5M_gene7459.t1	2510	3	570	2	1940	3	231	98.013	-	-	-	-	-	-	-	-	100
293	TraesCS5D02G115500.1	2447	3	873	2	1574	2	471	5M_gene8986.t1	949	2	864	1	85	2	456	99.057	-	-	-	-	-	-	-	-	-
294	TraesCS5D02G115800.1	1641	4	321	3	1320	4	321	5M_gene2646.t1	2432	4	1019	3	1413	4	321	97.509	-	-	-	-	-	-	-	-	-
295	TraesCS5D02G116700.1	6324	4	2129	3	4195	3	1812	5M_gene4530.t1	5219	2	2201	1	3018	2	1914	-	-	-	-	-	-	-	-	-	-
296	TraesCS5D02G116800.1	6550	4	1050	3	5500	4	558	-	-	-	-	-	-	-	-	96.939	5U_gene1717.t1	1742	3	1002	2	740	3	690	97.037
297	TraesCS5D02G117100.1	3190	5	992	4	2198	5	687	5M_gene3993.t1	2918	4	913	3	2005	4	606	86.139	5U_gene1567.t1	2709	5	1156	4	1553	5	864	81.301
298	TraesCS5D02G117200.1	18532	24	2421	23	16111	24	2421	5M_gene8149.t1	3419	5	872	4	2547	5	534	97.753	-	-	-	-	-	-	-	-	-
299	TraesCS5D02G117500.1	22649	4	870	3	21779	4	870	5M_gene8483.t1	777	1	777	0	0	1	270	96.837	5U_gene5382.t1	498	1	498	0	0	1	270	98.876
300	TraesCS5D02G117600.1	8187	9	2271	8	5916	8	2073	5M_gene8914.t1	3535	6	1448	5	2087	6	1323	80.8	-	-	-	-	-	-	-	-	-
301	TraesCS5D02G117800.1	7221	11	1562	10	5659	11	753	5M_gene1083.t1	6724	10	962	9	5762	10	645	98.649	5U_gene119.t1	4361	9	1049	8	3312	8	489	99.301
302	TraesCS5D02G118200.1	5372	8	1176	7	4196	7	759	5M_gene2884.t1	1478	5	958	4	520	5	447	98.857	-	-	-	-	-	-	-	-	100
303	TraesCS5D02G118500.1	1022	2	934	1	88	2	528	5M_gene600.t1	931	2	843	1	88	2	528	96.97	-	-	-	-	-	-	-	-	99.429
304	TraesCS5D02G118600.1	46036	4	1016	3	45020	4	687	5M_gene4319.t1	922	2	838	1	84	2	588	61.986	-	-	-	-	-	-	-	-	-
305	TraesCS5D02G118800.1	4651	6	1184	5	3467	6	726	5M_gene7017.t1	4510	6	1364	5	3146	6	879	100	5U_gene3685.t1	825	1	825	0	0	1	579	100
306	TraesCS5D02G118900.1	10479	9	1515	8	8964	9	1164	5M_gene3478.t1	4780	7	1359	6	3421	7	960	96.795	-	-	-	-	-	-	-	-	-
307	TraesCS5D02G119200.1	25291	10	1919	9	23372	10	1530	5M_gene5917.t1	1104	3	805	2	299	3	600	98.381	-	-	-	-	-	-	-	-	-
308	TraesCS5D02G120100.1	16600	8	2660	7	13940	8	2241	5M_gene9007.t1	1553	4	995	3	558	4	783	-	5U_gene4356.t1	6372	9	2332	8	4040	9	2019	57.872
309	TraesCS5D02G120400.1	3432	5	2241	4	1191	3	1617	5M_gene2906.t1	3232	4	1897	3	1335	3	1599	99.415	-	-	-	-	-	-	-	-	-
310	TraesCS5D02G120700.1	5471	6	1915	5	3556	6	1002	5M_gene8851.t1	2696	3	897	2	1799	3	591	91.791	-	-	-	-	-	-	-	-	-
311	TraesCS5D02G120800.1	14646	5	793	4	13853	4	672	5M_gene2547.t1	1008	3	754	2	254	3	411	98.83	-	-	-	-	-	-	-	-	-
312	TraesCS5D02G121000.1	4305	4	837	3	3468	3	516	5M_gene476.t1	2171	3	1121	2	1050	3	516	98.214	5U_gene4179.t1	2607	3	1557	2	1050	3	516	99.415
313	TraesCS5D02G121200.1	13774	9	909	8	12865	9	909	5M_gene784.t1	786	1	786	0	0	1	513	54.48	5U_gene1660.t1	696	1	696	0	0	1	477	81.356
314	TraesCS5D02G121400.1	4564	6	1089	5	3475	6	1089	5M_gene9624.t1	1531	3	1306	2	225	3	945	97.131	5U_gene3577.t1	1352	3	1164	2	188	3	939	55.235
315	TraesCS5D02G121500.1	4352	5	1944	4	2408	5	1467	5M_gene2400.t1	2643	5	1657	4	986	5	1467	-	-	-	-	-	-	-	-	-	93.238
316	TraesCS5D02G122400.1	4155	4	2937	3	1218	2	2358	-	-	-	-	-	-	-	-	100	5U_gene2471.t1	4107	5	2392	4	1715	4	1914	98.711
317	TraesCS5D02G122700.1	1807	2	1692	1	115	2	1158	5M_gene3558.t1	1432	2	1317	1	115	2	1158	90.265	-	-	-	-	-	-	-	-	-
318	TraesCS5D02G123000.1	15918	8	2152	7	13766	8	1605	5M_gene1623.t1	5495	7	1906	6	3589	7	1488	99.504	5U_gene3660.t1	632	1	632	0	0	1	420	76.515
319	TraesCS5D02G123100.1	3560	3	2739	2	821	3	2442	5M_gene450.t1	4019	4	2695	3	1324	3	2424	97.976	5U_gene2546.t1	1241	1	1241	0	0	1	1023	99.706
320	TraesCS5D02G123200.1	22492	8	2612	7	19880	7	2157	5M_gene91.t1	999	1	999	0	0	1	750	-	-	-	-	-	-	-	-	-	-
321	TraesCS5D02G123300.1	116825	139	16913	141	99633	139	14124	5M_gene3477.t1	4241	9	1385	8	2856	9	1194	98.765	-	-	-	-	-	-	-	-	-
322	TraesCS5D02G123400.1	10023	13	2988	12	7035	13	2145	5M_gene9022.t1	2533	4	1500	3	1033	4	1158	100	5U_gene285.t1	2894	4	1610	3	1284	4	1221	97.119
323	TraesCS5D02G123600.1	16617	14	1806	13	14811	12	1314	5M_gene8528.t1	637	1	637	0	0	1	342	-	-	-	-	-	-	-	-	-	-
324	TraesCS5D02G123700.1	10412	9	1167	8	9245	9	1158	5M_gene7464.t1	2323	6	886	5	1437	6	822	97.647	5U_gene6815.t1	2979	6	1170	5	1809	6	774	-
325	TraesCS5D02G124200.1	29743	7	5110	6	24633	7	4434	5M_gene2755.t1	2219	1	2219	0	0	1	1278	94.689	-	-	-	-	-	-	-	-	-
326	TraesCS5D02G124400.1	10006	7	4468	6	5538	6	3534	5M_gene2462.t1	4204	4	2900	3	1304	4	2553	95.385	-	-	-	-	-	-	-	-	-
327	TraesCS5D02G124800.1	25085	17	2625	16	22460	17	2322	5M_gene8564.t1	723	1	723	0	0	1	489	98.288	-	-	-	-	-	-	-	-	-
328	TraesCS5D02G124900.1	3458	8	2810	7	648	8	2598	5M_gene468.t1	3508	8	2882	7	626	8	2631	91.633	5U_gene1971.t1	2556	6	2094	5	462	6	1989	96.291
329	TraesCS5D02G125300.1	4798	8	2444	7	2354	8	2226	5M_gene1551.t1	3461	8	2777	7	684	8	2226	98.361	-	-	-	-	-	-	-	-	-
330	TraesCS5D02G125400.1	1613	3	192	2	1421	3	192	5M_gene1550.t1	3720	4	369	3	3351	4	216	92.453	-	-	-	-	-	-	-	-	-
331	TraesCS5D02G125600.1	537	1	537	0	0	1	537	5M_gene798.t1	461	1	461	0	0	1	354	92.131	-	-	-	-	-	-	-	-	-
332	TraesCS5D02G125900.1	1094	1	1094	0	0	1	918	5M_gene8028.t1	1222	1	1222	0	0	1	918	93.388	-	-	-	-	-	-	-	-	-
333	TraesCS5D02G126100.1	3982	2	3480	1	502	2	2898	5M_gene1632.t1	3792	2	3178	1	614	2	2796	85.714	-	-	-	-	-	-	-	-	-
334	TraesCS5D02G126400.1	770	2	498	1	272	2	498	5M_gene7310.t1	678	1	678	0	0	1	507	97.525	5U_gene1303.t1	985	1	985	0	0	1	717	90
335	TraesCS5D02G126700.1	19593	9	1817	8	17776	9	1410	5M_gene9510.t1	3125	7	1416	6	1709	7	1152	-	-	-	-	-	-	-	-	-	-
336	TraesCS5D02G126800.1	2979	5	1043	4	1936	5	783	5M_gene9511.t1	3971	8	1372	7	2599	8	1077	-	5U_gene7188.t1	3971	8	1370	7	2601	8	1086	-
337	TraesCS5D02G127200.1	5534	11	1372	10	4162	11	924	-	-	-	-	-	-	-	-	99.51	5U_gene2283.t1	1421	5	830	4	591	5	516	-
338	TraesCS5D02G127600.1	9939	11	2117	10	7822	11	1704	5M_gene7922.t1	2257	3	849	2	1408	3	618	90.765	5U_gene2187.t1	430	1	430	0	0	1	237	94.872
339	TraesCS5D02G127800.1	6841	3	3605	2	3236	3	3096	5M_gene3452.t1	11524	5	3694	4	7830	4	3054	97.196	5U_gene3399.t1	6355	3	3112	2	3243	3	2901	83.712
340	TraesCS5D02G128000.1	553	1	553	0	0	1	324	5M_gene2552.t1	1315	2	790	1	525	1	324	94.884	-	-	-	-	-	-	-	-	-
341	TraesCS5D02G128100.1	648	1	648	0	0	1	648	5M_gene8146.t1	985	1	985	0	0	1	636	-	-	-	-	-	-	-	-	-	-
342	TraesCS5D02G128200.1	1284	3	1061	2	223	3	819	5M_gene3206.t1	1473	2	998	1	475	2	567	-	-	-	-	-	-	-	-	-	-
343	TraesCS5D02G128400.1	2615	4	1665	3	950	4	660	-	-	-	-	-	-	-	-	99.705	5U_gene7234.t1	1893	4	945	3	948	4	660	98.174
344	TraesCS5D02G128600.1	3965	12	1430	11	2535	12	1020	5M_gene4284.t1	4145	12	1588	11	2557	12	1020	93.576	-	-	-	-	-	-	-	-	-
345	TraesCS5D02G128700.1	12116	9	2768	8	9348	9	2364	-	-	-	-	-	-	-	-	98.309	5U_gene889.t1	2342	3	2081	2	261	3	1527	92.126
346	TraesCS5D02G128800.1	5696	10	1827	9	3869	9	1356	5M_gene2435.t1	3399	8	1683	7	1716	8	1263	-	-	-	-	-	-	-	-	-	45.263
347	TraesCS5D02G129300.1	3109	6	1297	5	1812	5	981	5M_gene5543.t1	1097	3	810	2	287	3	501	77.545	-	-	-	-	-	-	-	-	-
348	TraesCS5D02G129400.1	2271	2	1603	1	668	2	984	5M_gene1073.t1	2209	2	1524	1	685	2	996	94.512	-	-	-	-	-	-	-	-	-
349	TraesCS5D02G129500.1	7754	4	597	3	7157	4	597	5M_gene4909.t1	1586	4	825	3	761	4	543	98.849	-	-	-	-	-	-	-	-	-
350	TraesCS5D02G129600.1	4785	3	3236	2	1549	3	2610	5M_gene2476.t1	4504	3	2912	2	1592	3	2610	100	-	-	-	-	-	-	-	-	-
351	TraesCS5D02G130000.1	2205	3	895	2	1310	3	498	5M_gene8103.t1	3300	3	886	2	2414	3	498	99.091	5U_gene7086.t1	2171	3	892	2	1279	3	498	100
352	TraesCS5D02G130400.1	9007	15	2162	14	6845	15	1782	5M_gene2512.t1	753	1	753	0	0	1	366	-	5U_gene4794.t1	855	1	855	0	0	1	366	98.765
353	TraesCS5D02G130600.1	7488	18	2639	17	4849	18	2040	5M_gene541.t1	11130	22	3467	21	7663	22	2973	-	-	-	-	-	-	-	-	-	-
354	TraesCS5D02G130700.1	1825	7	950	6	875	7	702	5M_gene531.t1	3030	9	1502	8	1528	9	1050	97.583	-	-	-	-	-	-	-	-	-
355	TraesCS5D02G130800.1	2163	1	2163	0	0	1	2163	5M_gene193.t1	2225	1	2225	0	0	1	1989	-	-	-	-	-	-	-	-	-	-
356	TraesCS5D02G131000.1	8641	18	3154	17	5487	17	2256	5M_gene6403.t1	8310	15	2277	14	6033	14	1638	100	-	-	-	-	-	-	-	-	-
357	TraesCS5D02G131300.1	2092	1	2092	0	0	1	1227	5M_gene1229.t1	2452	1	2452	0	0	1	1227	93.08	5U_gene2575.t1	1585	1	1585	0	0	1	1227	100
358	TraesCS5D02G131700.1	4674	11	2307	10	2367	9	1275	5M_gene9495.t1	3859	9	1641	8	2218	8	1326	98.625	5U_gene3536.t1	4193	9	1643	8	2550	8	1326	92.857
359	TraesCS5D02G131900.1	3591	4	1164	3	2427	4	897	5M_gene8814.t1	1959	4	1269	3	690	4	876	-	-	-	-	-	-	-	-	-	-
360	TraesCS5D02G132000.1	6472	5	1672	4	4800	4	1320	-	-	-	-	-	-	-	-	-	5U_gene2465.t1	1275	2	1189	1	86	1	555	100
361	TraesCS5D02G132800.1	9943	7	3227	6	6716	7	2634	5M_gene842.t1	3168	2	2257	1	911	2	1998	95.228	5U_gene2451.t1	2887	2	1976	1	911	2	1596	-
362	TraesCS5D02G132900.1	6779	10	3984	9	2795	10	2709	5M_gene9409.t1	6358	11	2554	10	3804	11	2094	98.261	-	-	-	-	-	-	-	-	-
363	TraesCS5D02G133100.1	1882	4	1031	3	851	4	693	5M_gene6053.t1	1844	4	994	3	850	4	690	95.699	5U_gene1547.t1	1930	4	1042	3	888	4	690	80
364	TraesCS5D02G133500.1	894	1	894	0	0	1	618	5M_gene1186.t1	685	1	685	0	0	1	435	87.815	-	-	-	-	-	-	-	-	-
365	TraesCS5D02G133600.1	4966	14	1982	13	2984	14	1335	5M_gene1607.t1	8611	10	1601	9	7010	10	1512	98.148	-	-	-	-	-	-	-	-	-
366	TraesCS5D02G133700.1	957	1	957	0	0	1	483	5M_gene6215.t1	767	1	767	0	0	1	489	94.059	-	-	-	-	-	-	-	-	-
367	TraesCS5D02G133800.1	11044	6	615	5	10429	6	615	5M_gene9270.t1	2398	4	1009	3	1389	4	528	97.321	-	-	-	-	-	-	-	-	-
368	TraesCS5D02G133900.1	810	2	682	1	128	1	339	5M_gene2305.t1	916	2	788	1	128	1	339	98.75	5U_gene3248.t1	1125	2	782	1	343	1	339	98.765
369	TraesCS5D02G134100.1	1129	4	850	3	279	4	579	5M_gene4745.t1	6173	4	2052	3	4121	4	1254	97.161	-	-	-	-	-	-	-	-	-
370	TraesCS5D02G134400.1	954	1	954	0	0	1	954	5M_gene9144.t1	1315	1	1315	0	0	1	954	92.679	-	-	-	-	-	-	-	-	-
371	TraesCS5D02G134500.1	4420	5	1800	4	2620	5	1800	5M_gene5086.t1	4475	5	2185	4	2290	5	1929	99.24	-	-	-	-	-	-	-	-	-
372	TraesCS5D02G134700.1	1617	3	1384	2	233	3	801	5M_gene9452.t1	1164	2	1052	1	112	2	792	93.676	-	-	-	-	-	-	-	-	99.24
373	TraesCS5D02G134800.1	4224	4	1738	3	2486	3	762	5M_gene315.t1	1407	3	1218	2	189	3	765	-	5U_gene3342.t1	1705	4	1420	3	285	4	801	93.208
374	TraesCS5D02G135100.1	10876	10	4031	9	6845	7	3408	-	-	-	-	-	-	-	-	86.111	5U_gene7224.t1	3775	5	3341	4	434	4	2865	92.165
375	TraesCS5D02G135300.1	4502	5	2279	4	2223	5	1449	5M_gene400.t1	7246	6	2483	5	4763	6	2142	-	-	-	-	-	-	-	-	-	-
376	TraesCS5D02G135400.1	1252	2	1139	1	113	1	750	-	-	-	-	-	-	-	-	95.798	5U_gene1710.t1	1472	1	1472	0	0	1	885	97.479
377	TraesCS5D02G135600.1	1046	1	1046	0	0	1	717	5M_gene4852.t1	968	1	968	0	0	1	717	94.079	5U_gene5728.t1	819	1	819	0	0	1	717	94.958
378	TraesCS5D02G135700.1	438	1	438	0	0	1	438	5M_gene8715.t1	817	1	817	0	0	1	459	92.487	5U_gene4737.t1	764	1	764	0	0	1	426	86.842
379	TraesCS5D02G135800.1	3808	2	3068	1	740	1	1800	5M_gene8643.t1	2545	2	2434	1	111	2	1731	93.585	5U_gene4176.t1	2766	3	2422	2	344	2	1902	91.761
380	TraesCS5D02G135900.1	5155	10	1294	9	3861	10	798	5M_gene1598.t1	4953	9	1152	8	3801	9	798	96.648	-	-	-	-	-	-	-	-	-
381	TraesCS5D02G136000.1	2130	1	2130	0	0	1	2130	5M_gene2008.t1	3617	2	2312	1	1305	2	1665	98.844	5U_gene3862.t1	3810	5	2184	4	1626	5	1662	78.584
382	TraesCS5D02G136300.1	1390	4	1043	3	347	4	522	5M_gene1900.t1	1013	4	666	3	347	4	522	97.4	-	-	-	-	-	-	-	-	-
383	TraesCS5D02G136700.1	3765	4	1503	3	2262	4	1503	5M_gene6285.t1	3584	4	1743	3	1841	4	1503	98.228	-	-	-	-	-	-	-	-	-
384	TraesCS5D02G136800.1	3296	14	1788	13	1508	14	1380	5M_gene5993.t1	3066	13	1484	12	1582	13	1218	97.228	-	-	-	-	-	-	-	-	-
385	TraesCS5D02G137200.1	4543	2	1935	1	2608	2	1404	5M_gene3129.t1	5931	2	1762	1	4169	2	1410	98.202	-	-	-	-	-	-	-	-	92.739
386	TraesCS5D02G137300.1	1812	1	1812	0	0	1	1338	5M_gene5624.t1	1734	1	1734	0	0	1	1338	100	-	-	-	-	-	-	-	-	-
387	TraesCS5D02G137400.1	3651	2	1770	1	1881	2	738	5M_gene4887.t1	945	1	945	0	0	1	330	96.192	-	-	-	-	-	-	-	-	-
388	TraesCS5D02G137800.1	1856	1	1856	0	0	1	1500	5M_gene999.t1	4747	2	1995	1	2752	1	1500	86.154	-	-	-	-	-	-	-	-	-
389	TraesCS5D02G137900.1	1205	2	1096	1	109	2	387	5M_gene7441.t1	6542	3	1262	2	5280	2	381	99.398	5U_gene6109.t1	785	2	675	1	110	2	375	67.188
390	TraesCS5D02G138200.1	6943	6	1925	5	5018	4	1146	5M_gene8262.t1	1948	4	1198	3	750	4	999	-	-	-	-	-	-	-	-	-	-
391	TraesCS5D02G138500.1	33745	13	1901	12	31844	13	1497	-	-	-	-	-	-	-	-	92.655	5U_gene4438.t1	2046	2	1892	1	154	2	1626	45.527
392	TraesCS5D02G138800.1	5949	16	2273	15	3676	16	1584	5M_gene7197.t1	5674	15	2025	14	3649	15	1500	88.245	-	-	-	-	-	-	-	-	-
393	TraesCS5D02G138900.1	4122	8	2409	7	1713	8	1905	5M_gene1490.t1	4578	10	2249	9	2329	10	1869	90.811	5U_gene4135.t1	988	1	988	0	0	1	594	96.907
394	TraesCS5D02G139000.1	4165	7	1473	6	2692	7	1113	5M_gene833.t1	4065	6	1319	5	2746	6	1023	88.197	-	-	-	-	-	-	-	-	-
395	TraesCS5D02G139100.1	4436	5	1260	4	3176	5	1260	5M_gene404.t1	5121	4	2015	3	3106	4	1389	-	5U_gene7020.t1	1202	2	1112	1	90	2	480	66.879
396	TraesCS5D02G139200.1	4518	2	1781	1	2737	2	1476	-	-	-	-	-	-	-	-	99.576	5U_gene3850.t1	2364	2	1084	1	1280	1	657	99.329
397	TraesCS5D02G139300.1	3424	5	972	4	2452	4	711	5M_gene1072.t1	3687	5	1345	4	2342	4	711	-	-	-	-	-	-	-	-	-	-
398	TraesCS5D02G139400.1	10323	10	2523	9	7800	10	2127	5M_gene3090.t1	10278	9	1988	8	8290	9	1479	-	5U_gene7242.t1	10250	9	2002	8	8248	9	1479	-
399	TraesCS5D02G139600.1	3030	2	2155	1	875	2	1482	-	-	-	-	-	-	-	-	-	5U_gene3615.t1	2764	3	1997	2	767	3	1587	88.068
400	TraesCS5D02G140000.1	3778	13	1702	12	2076	12	1158	5M_gene3040.t1	3573	13	1734	12	1839	13	1188	96.257	-	-	-	-	-	-	-	-	-
401	TraesCS5D02G140300.1	5967	4	1031	3	4936	4	681	5M_gene4129.t1	4298	4	860	3	3438	4	648	-	-	-	-	-	-	-	-	-	-
402	TraesCS5D02G140400.1	3590	6	1716	5	1874	6	1317	5M_gene269.t1	5933	6	2169	5	3764	6	1755	91.566	-	-	-	-	-	-	-	-	-
403	TraesCS5D02G141000.1	3537	2	2020	1	1517	2	1248	5M_gene3634.t1	3077	2	1574	1	1503	2	1248	100	-	-	-	-	-	-	-	-	-
404	TraesCS5D02G141100.1	2661	2	580	1	2081	1	222	5M_gene6880.t1	2248	2	696	1	1552	1	222	84.592	5U_gene4175.t1	1873	3	982	2	891	3	630	98.63
405	TraesCS5D02G141200.1	4270	15	1504	14	2766	14	1035	5M_gene1927.t1	4144	10	1534	9	2610	10	903	98.805	-	-	-	-	-	-	-	-	-
406	TraesCS5D02G141400.1	3320	7	1427	6	1893	7	756	5M_gene991.t1	2788	7	972	6	1816	7	756	98.361	-	-	-	-	-	-	-	-	-
407	TraesCS5D02G141900.1	552	1	552	0	0	1	552	5M_gene2432.t1	705	1	705	0	0	1	552	78.733	-	-	-	-	-	-	-	-	-
408	TraesCS5D02G142100.1	5333	9	1878	8	3455	9	1245	5M_gene8235.t1	4694	7	1464	6	3230	7	1167	86.325	-	-	-	-	-	-	-	-	-
409	TraesCS5D02G142200.1	3999	3	1328	2	2671	2	900	5M_gene8234.t1	1555	2	1484	1	71	1	705	98.973	-	-	-	-	-	-	-	-	-
410	TraesCS5D02G142500.1	2658	3	942	2	1716	3	942	5M_gene2035.t1	2957	2	1502	1	1455	2	1044	-	-	-	-	-	-	-	-	-	-
411	TraesCS5D02G142900.1	6311	7	3943	6	2368	7	3108	5M_gene2465.t1	5962	8	3317	7	2645	8	2907	94.246	-	-	-	-	-	-	-	-	-
412	TraesCS5D02G143400.1	4194	2	4134	1	60	1	2349	5M_gene2711.t1	2704	1	2704	0	0	1	2349	-	-	-	-	-	-	-	-	-	95.013
413	TraesCS5D02G143600.1	6380	14	3527	13	2853	14	2703	5M_gene3444.t1	10611	21	3457	20	7154	21	3087	97.093	-	-	-	-	-	-	-	-	-
414	TraesCS5D02G143608.1	1059	1	1059	0	0	1	1059	5M_gene3445.t1	1386	1	1386	0	0	1	1035	88.406	-	-	-	-	-	-	-	-	-
415	TraesCS5D02G143700.1	2896	6	919	5	1977	5	606	5M_gene6227.t1	2783	5	997	4	1786	5	624	98.58	5U_gene7013.t1	2756	5	964	4	1792	5	624	88.889
416	TraesCS5D02G143800.1	5710	6	1382	5	4328	6	1059	5M_gene2181.t1	4364	7	1633	6	2731	6	1059	96.875	-	-	-	-	-	-	-	-	-
417	TraesCS5D02G143900.1	1169	2	1053	1	116	2	291	5M_gene1149.t1	545	2	435	1	110	2	291	96.61	5U_gene5330.t1	557	2	447	1	110	2	291	61.458
418	TraesCS5D02G144100.1	481	2	387	1	94	2	387	5M_gene4235.t1	988	2	894	1	94	2	357	-	-	-	-	-	-	-	-	-	-
419	TraesCS5D02G144200.1	5554	19	2141	18	3413	18	1845	5M_gene8278.t1	6094	18	2289	17	3805	18	1977	88.797	-	-	-	-	-	-	-	-	-
420	TraesCS5D02G144500.1	963	3	735	2	228	3	735	5M_gene68.t1	1087	2	991	1	96	2	792	98.582	-	-	-	-	-	-	-	-	79.918
421	TraesCS5D02G144600.1	3260	5	1504	4	1756	4	849	5M_gene69.t1	3028	4	1152	3	1876	4	849	98.864	-	-	-	-	-	-	-	-	-
422	TraesCS5D02G144700.1	1133	2	768	1	365	2	267	5M_gene603.t1	984	2	618	1	366	2	267	96.347	5U_gene2105.t1	1355	2	773	1	582	2	267	100
423	TraesCS5D02G144800.1	2771	2	2396	1	375	1	1317	5M_gene9313.t1	2649	2	1876	1	773	1	1302	44.186	-	-	-	-	-	-	-	-	-
424	TraesCS5D02G144900.1	453	1	453	0	0	1	453	5M_gene6355.t1	660	1	660	0	0	1	459	-	5U_gene1410.t1	678	1	678	0	0	1	453	95.402
425	TraesCS5D02G145000.1	5596	9	2146	8	3450	9	1794	5M_gene7199.t1	5364	7	1687	6	3677	7	1041	93.513	5U_gene7249.t1	5420	7	1318	6	4102	7	996	-
426	TraesCS5D02G145100.1	7023	4	2969	3	4054	4	1923	5M_gene7198.t1	7574	4	2448	3	5126	4	1890	95.652	-	-	-	-	-	-	-	-	-
427	TraesCS5D02G145200.1	348	1	348	0	0	1	348	5M_gene9368.t1	509	1	509	0	0	1	348	93.277	-	-	-	-	-	-	-	-	-
428	TraesCS5D02G145300.1	356	1	356	0	0	1	356	5M_gene3610.t1	1221	2	774	1	447	2	369	99.448	-	-	-	-	-	-	-	-	36.082
429	TraesCS5D02G145400.1	1413	4	1101	3	312	4	654	5M_gene1011.t1	1249	3	1087	2	162	3	555	81.061	-	-	-	-	-	-	-	-	-
430	TraesCS5D02G145700.1	1163	3	869	2	294	3	795	5M_gene1992.t1	1302	2	908	1	394	2	678	97.849	-	-	-	-	-	-	-	-	-
431	TraesCS5D02G145800.1	2057	2	1257	1	800	2	1005	5M_gene1567.t1	875	1	875	0	0	1	573	96.825	5U_gene3490.t1	2071	2	1260	1	811	2	1008	89.552
432	TraesCS5D02G146100.1	2017	1	2017	0	0	1	948	5M_gene3906.t1	2185	1	2185	0	0	1	948	96.795	-	-	-	-	-	-	-	-	-
433	TraesCS5D02G146300.1	1638	4	663	3	975	4	663	5M_gene970.t1	2123	3	1112	2	1011	3	618	94.466	-	-	-	-	-	-	-	-	-
434	TraesCS5D02G146800.1	2179	2	1494	1	685	1	759	5M_gene9354.t1	2015	2	1457	1	558	1	762	98.684	-	-	-	-	-	-	-	-	-
435	TraesCS5D02G147200.1	687	1	687	0	0	1	687	5M_gene1012.t1	993	1	993	0	0	1	687	96.4	5U_gene467.t1	1276	2	1120	1	156	2	624	44.843
436	TraesCS5D02G147400.1	1650	2	1545	1	105	2	792	5M_gene994.t1	1743	2	1641	1	102	2	753	96	-	-	-	-	-	-	-	-	89.641
437	TraesCS5D02G147500.1	1655	2	1110	1	545	2	753	5M_gene9205.t1	1671	2	1097	1	574	2	741	74.764	-	-	-	-	-	-	-	-	-
438	TraesCS5D02G147700.1	6495	10	1588	9	4907	9	1266	5M_gene6176.t1	5017	7	1459	6	3558	7	1077	96.928	-	-	-	-	-	-	-	-	-
439	TraesCS5D02G148100.1	5510	9	2752	8	2758	9	1926	5M_gene4797.t1	4828	9	1926	8	2902	8	1497	99.194	-	-	-	-	-	-	-	-	-
440	TraesCS5D02G148700.1	2619	4	1028	3	1591	4	720	5M_gene7243.t1	2669	5	1448	4	1221	5	1092	98.02	-	-	-	-	-	-	-	-	88.034
441	TraesCS5D02G148800.1	1725	3	1447	2	278	3	1065	5M_gene1014.t1	1341	2	1153	1	188	2	606	94.737	5U_gene4352.t1	1993	2	1102	1	891	2	738	97
442	TraesCS5D02G148900.1	1705	3	1496	2	209	3	1209	5M_gene8156.t1	1804	2	1694	1	110	2	744	-	-	-	-	-	-	-	-	-	89.879
443	TraesCS5D02G149000.1	3699	8	1356	7	2343	7	876	5M_gene8155.t1	3551	8	1367	7	2184	8	936	100	-	-	-	-	-	-	-	-	-
444	TraesCS5D02G149100.1	2371	3	750	2	1621	1	450	5M_gene66.t1	2623	2	1034	1	1589	1	450	98.936	5U_gene6759.t1	959	1	959	0	0	1	450	100
445	TraesCS5D02G149400.1	736	1	736	0	0	1	285	5M_gene2147.t1	712	1	712	0	0	1	285	-	-	-	-	-	-	-	-	-	-
446	TraesCS5D02G149500.1	4006	3	2787	2	1219	1	1815	-	-	-	-	-	-	-	-	-	5U_gene69.t1	2378	1	2378	0	0	1	1815	99.338
447	TraesCS5D02G149600.1	1593	2	1477	1	116	2	984	-	-	-	-	-	-	-	-	98.871	5U_gene312.t1	1739	2	1664	1	75	2	1026	71.848
448	TraesCS5D02G149700.1	3439	7	2427	6	1012	6	1980	5M_gene9196.t1	3873	7	2352	6	1521	6	1863	97.826	5U_gene4616.t1	3503	7	2491	6	1012	6	1860	98.548
449	TraesCS5D02G150600.1	4844	6	1787	5	3057	6	1548	5M_gene7039.t1	594	1	594	0	0	1	435	90.833	-	-	-	-	-	-	-	-	-
450	TraesCS5D02G150800.1	351	1	351	0	0	1	351	5M_gene125.t1	687	1	687	0	0	1	360	98.667	-	-	-	-	-	-	-	-	-
451	TraesCS5D02G150900.1	9445	8	2445	7	7000	7	1779	5M_gene126.t1	3335	3	2256	2	1079	3	1443	98.187	-	-	-	-	-	-	-	-	-
452	TraesCS5D02G151100.1	2710	6	1460	5	1250	6	996	5M_gene8196.t1	2878	6	1623	5	1255	6	996	48.78	-	-	-	-	-	-	-	-	-
453	TraesCS5D02G151200.1	1228	1	1228	0	0	1	858	5M_gene8246.t1	1207	1	1207	0	0	1	951	86.409	5U_gene3211.t1	1045	1	1045	0	0	1	855	91.93
454	TraesCS5D02G151300.1	4112	4	3362	3	750	4	2832	5M_gene4288.t1	2910	2	2820	1	90	2	2409	96.667	5U_gene6259.t1	2149	2	1856	1	293	2	1560	93.089
455	TraesCS5D02G151400.1	5331	6	1732	5	3599	6	1167	5M_gene4289.t1	705	1	705	0	0	1	276	89.005	5U_gene5296.t1	699	1	699	0	0	1	276	86.667
456	TraesCS5D02G151600.1	576	1	576	0	0	1	576	5M_gene1538.t1	993	1	993	0	0	1	567	-	-	-	-	-	-	-	-	-	-
457	TraesCS5D02G152100.1	7542	18	2681	17	4861	17	1932	5M_gene6976.t1	6843	18	2410	17	4433	17	1995	78.507	-	-	-	-	-	-	-	-	-
458	TraesCS5D02G152200.1	4705	14	1329	13	3376	14	1329	5M_gene7749.t1	4415	12	1181	11	3234	12	1062	99.18	5U_gene4074.t1	4371	12	1177	11	3194	12	1062	78.507
459	TraesCS5D02G152800.1	3540	2	3345	1	195	2	2199	5M_gene7652.t1	3106	2	2810	1	296	2	2199	98.077	-	-	-	-	-	-	-	-	-
460	TraesCS5D02G152900.1	2786	2	696	1	2090	2	315	5M_gene6217.t1	2402	2	575	1	1827	2	315	98.829	-	-	-	-	-	-	-	-	-
461	TraesCS5D02G153200.1	6017	12	2638	11	3379	11	2052	5M_gene6131.t1	7276	12	2639	11	4637	11	2031	99.329	5U_gene2406.t1	2675	4	1106	3	1569	4	741	96.97
462	TraesCS5D02G153400.1	1690	3	843	2	847	3	543	5M_gene6130.t1	1032	2	914	1	118	2	450	95.335	5U_gene2667.t1	1038	2	920	1	118	2	450	100
463	TraesCS5D02G153500.1	1547	1	1547	0	0	1	1035	5M_gene3045.t1	1870	1	1870	0	0	1	1026	94.238	-	-	-	-	-	-	-	-	95.044
464	TraesCS5D02G154200.1	11701	10	1834	9	9867	10	1536	5M_gene6508.t1	12103	11	2256	10	9847	11	1617	98.45	-	-	-	-	-	-	-	-	-
465	TraesCS5D02G154300.1	3401	9	1553	8	1848	8	1164	5M_gene9647.t1	3590	9	1713	8	1877	8	1164	65.517	-	-	-	-	-	-	-	-	-
466	TraesCS5D02G154800.1	1332	6	854	5	478	6	705	5M_gene8706.t1	1551	4	828	3	723	4	471	-	-	-	-	-	-	-	-	-	-
467	TraesCS5D02G155300.1	3450	7	1153	6	2297	6	756	5M_gene3052.t1	4064	9	1317	8	2747	9	990	98.206	-	-	-	-	-	-	-	-	-
468	TraesCS5D02G155400.1	2067	1	2067	0	0	1	2067	5M_gene3053.t1	2899	3	2526	2	373	3	2115	98.595	-	-	-	-	-	-	-	-	-
469	TraesCS5D02G155800.1	2854	5	1941	4	913	5	1284	5M_gene3142.t1	2539	5	1651	4	888	5	1278	96.119	-	-	-	-	-	-	-	-	-
470	TraesCS5D02G156300.1	4227	3	1625	2	2602	3	1323	5M_gene7714.t1	3829	3	1855	2	1974	3	1320	-	-	-	-	-	-	-	-	-	-
471	TraesCS5D02G156400.1	1970	4	492	3	1478	4	492	5M_gene7715.t1	2372	4	870	3	1502	4	519	89.005	-	-	-	-	-	-	-	-	-
472	TraesCS5D02G156700.1	970	4	725	3	245	4	576	5M_gene3984.t1	1014	4	739	3	275	4	570	-	5U_gene1927.t1	997	4	733	3	264	4	570	89.005
473	TraesCS5D02G156900.1	2657	3	853	2	1804	3	348	5M_gene7030.t1	2929	2	1112	1	1817	2	348	-	-	-	-	-	-	-	-	-	-
474	TraesCS5D02G157000.1	3928	12	2094	11	1834	12	1641	5M_gene7029.t1	3596	10	1978	9	1618	10	1476	98.592	-	-	-	-	-	-	-	-	-
475	TraesCS5D02G157200.1	5281	3	2182	2	3099	3	1734	5M_gene7028.t1	6618	4	2193	3	4425	4	1749	99.515	-	-	-	-	-	-	-	-	-
476	TraesCS5D02G157300.1	3117	6	1944	5	1173	5	1458	5M_gene159.t1	3129	4	1853	3	1276	4	1131	84.181	-	-	-	-	-	-	-	-	84.424
477	TraesCS5D02G157400.1	1152	2	1071	1	81	1	534	5M_gene158.t1	731	1	731	0	0	1	534	97.333	5U_gene4597.t1	739	1	739	0	0	1	534	74.011
478	TraesCS5D02G157500.1	2930	6	950	5	1980	5	759	5M_gene157.t1	1306	3	839	2	467	3	483	52.258	5U_gene4596.t1	3379	5	1018	4	2361	5	609	97.423
479	TraesCS5D02G157900.1	3970	8	2250	7	1720	7	1512	5M_gene5407.t1	1484	3	1295	2	189	3	939	89.286	-	-	-	-	-	-	-	-	-
480	TraesCS5D02G158300.1	1802	5	1374	4	428	5	975	5M_gene8273.t1	1895	5	1441	4	454	5	1005	99.558	-	-	-	-	-	-	-	-	88.433
481	TraesCS5D02G158600.1	3329	9	1280	8	2049	8	705	5M_gene8311.t1	2838	7	987	6	1851	7	690	-	-	-	-	-	-	-	-	-	-
482	TraesCS5D02G158700.1	834	1	834	0	0	1	609	-	-	-	-	-	-	-	-	99.005	5U_gene5880.t1	818	1	818	0	0	1	498	96.97
483	TraesCS5D02G158800.1	11015	30	5826	29	5189	30	5127	5M_gene6477.t1	11115	30	5665	29	5450	30	5127	98.974	-	-	-	-	-	-	-	-	-
484	TraesCS5D02G159100.1	3396	12	2156	11	1240	12	1758	5M_gene2355.t1	3523	12	2251	11	1272	12	1758	97.924	-	-	-	-	-	-	-	-	-
485	TraesCS5D02G159600.1	2016	2	1527	1	489	2	870	5M_gene3305.t1	3071	2	1377	1	1694	2	870	86.945	-	-	-	-	-	-	-	-	-
486	TraesCS5D02G159700.1	4090	8	1623	7	2467	8	1152	-	-	-	-	-	-	-	-	89.504	5U_gene1238.t1	898	2	805	1	93	2	396	98.473
487	TraesCS5D02G159800.1	2378	3	1302	2	1076	3	1101	5M_gene777.t1	2236	3	1089	2	1147	3	954	97.249	-	-	-	-	-	-	-	-	96.21
488	TraesCS5D02G159900.1	5502	3	4003	2	1499	3	3375	5M_gene7434.t1	5282	3	3703	2	1579	3	3384	98.477	5U_gene2392.t1	1895	1	1895	0	0	1	1542	93.412
489	TraesCS5D02G160100.1	9040	16	3135	15	5905	16	2367	5M_gene3333.t1	8580	16	2665	15	5915	16	2367	80.328	5U_gene463.t1	8619	16	2724	15	5895	16	2367	98.223
490	TraesCS5D02G160500.1	3296	3	1928	2	1368	2	1458	-	-	-	-	-	-	-	-	-	5U_gene3039.t1	3180	3	1870	2	1310	3	1734	91.858
491	TraesCS5D02G160600.1	3352	3	2132	2	1220	3	1707	-	-	-	-	-	-	-	-	-	5U_gene59.t1	3336	4	1705	3	1631	4	1278	-
492	TraesCS5D02G160900.1	2196	1	2196	0	0	1	2196	-	-	-	-	-	-	-	-	-	5U_gene7194.t1	3118	2	3002	1	116	1	2328	27.297
493	TraesCS5D02G161000.1	1802	2	1029	1	773	2	1029	-	-	-	-	-	-	-	-	96.774	5U_gene376.t1	2109	2	1348	1	761	1	993	86.364
494	TraesCS5D02G161300.1	1107	3	607	2	500	3	453	5M_gene3888.t1	4284	5	1704	4	2580	5	1035	100	-	-	-	-	-	-	-	-	-
495	TraesCS5D02G161400.1	1805	4	909	3	896	4	615	5M_gene3887.t1	3781	4	2078	3	1703	4	945	98.174	-	-	-	-	-	-	-	-	-
496	TraesCS5D02G161500.1	3977	9	1739	8	2238	9	1326	5M_gene3886.t1	3799	9	1656	8	2143	9	1317	97.523	-	-	-	-	-	-	-	-	-
497	TraesCS5D02G161600.1	2545	6	1026	5	1519	6	1026	5M_gene2826.t1	2580	5	1354	4	1226	5	1002	96.911	-	-	-	-	-	-	-	-	-
498	TraesCS5D02G162000.1	1426	2	1019	1	407	1	780	5M_gene2106.t1	1029	1	1029	0	0	1	780	97.268	-	-	-	-	-	-	-	-	-
499	TraesCS5D02G162300.1	2551	9	1427	8	1124	9	1101	5M_gene3065.t1	2872	9	1712	8	1160	9	1101	92.941	-	-	-	-	-	-	-	-	-
500	TraesCS5D02G162700.1	885	2	795	1	90	2	513	5M_gene7363.t1	920	2	834	1	86	2	513	97.475	-	-	-	-	-	-	-	-	-
501	TraesCS5D02G162800.1	962	2	889	1	73	2	594	5M_gene355.t1	1067	2	994	1	73	2	597	97.069	-	-	-	-	-	-	-	-	-
502	TraesCS5D02G163200.1	3218	2	2817	1	401	2	2556	5M_gene3105.t1	3140	2	2737	1	403	2	2556	98.305	5U_gene1045.t1	2115	1	2115	0	0	1	1686	83.986
503	TraesCS5D02G163300.1	2651	5	1209	4	1442	5	831	5M_gene3104.t1	3352	5	1059	4	2293	5	714	98.649	-	-	-	-	-	-	-	-	-
504	TraesCS5D02G163400.1	3784	4	644	3	3140	4	330	5M_gene3103.t1	3999	4	633	3	3366	3	225	98.182	-	-	-	-	-	-	-	-	-
505	TraesCS5D02G163800.1	504	2	431	1	73	2	333	5M_gene2687.t1	783	2	682	1	101	2	333	-	5U_gene3107.t1	800	2	695	1	105	2	333	98.182
506	TraesCS5D02G163900.1	11057	12	3319	11	7738	12	2928	5M_gene1182.t1	4098	6	1828	5	2270	6	1737	97.568	-	-	-	-	-	-	-	-	-
507	TraesCS5D02G164100.1	1745	2	1502	1	243	1	1113	5M_gene9276.t1	3251	2	1669	1	1582	1	1110	92.308	5U_gene1476.t1	3211	2	1435	1	1776	1	1113	91.622
508	TraesCS5D02G164300.1	7336	10	1768	9	5568	10	1407	5M_gene4266.t1	10035	9	2056	8	7979	9	1341	80.964	-	-	-	-	-	-	-	-	-
509	TraesCS5D02G164400.1	6412	9	1507	8	4905	9	1245	5M_gene4267.t1	6667	7	1466	6	5201	7	1041	96.341	5U_gene4364.t1	6545	7	1322	6	5223	7	1041	77.108
510	TraesCS5D02G164800.1	17965	8	2105	7	15860	8	1647	5M_gene3485.t1	4276	3	1088	2	3188	3	747	93.671	-	-	-	-	-	-	-	-	-
511	TraesCS5D02G165300.1	16505	10	2299	9	14206	10	1722	5M_gene9202.t1	452	1	452	0	0	1	243	93.381	5U_gene4600.t1	2813	5	852	4	1961	5	402	58.537
512	TraesCS5D02G165400.1	2968	2	2878	1	90	2	2439	5M_gene4270.t1	2900	2	2806	1	94	2	2445	99.437	-	-	-	-	-	-	-	-	-
513	TraesCS5D02G165500.1	2746	1	2746	0	0	1	2376	5M_gene2222.t1	2008	2	1914	1	94	2	1614	87.952	-	-	-	-	-	-	-	-	-
514	TraesCS5D02G165600.1	402	1	402	0	0	1	372	5M_gene449.t1	805	1	805	0	0	1	375	-	5U_gene3138.t1	1070	1	1070	0	0	1	372	92.683
515	TraesCS5D02G165800.1	10543	3	996	2	9547	3	996	5M_gene6934.t1	7463	3	1304	2	6159	3	1035	97.452	5U_gene6351.t1	1261	1	1261	0	0	1	597	-
516	TraesCS5D02G165900.1	1998	3	1790	2	208	3	1065	5M_gene2304.t1	1906	3	1698	2	208	3	1068	97.984	5U_gene4323.t1	1710	3	1499	2	211	3	1071	88.69
517	TraesCS5D02G166000.1	7613	7	4162	6	3451	7	3723	5M_gene3574.t1	8250	7	4797	6	3453	7	3705	74.051	5U_gene4207.t1	7866	7	4185	6	3681	7	3705	98.226
518	TraesCS5D02G166100.1	2517	3	881	2	1636	3	552	5M_gene3573.t1	2778	5	859	4	1919	5	531	-	5U_gene4206.t1	517	1	517	0	0	1	276	97.5
519	TraesCS5D02G166300.1	2014	1	2014	0	0	1	1584	-	-	-	-	-	-	-	-	-	5U_gene223.t1	1095	1	1095	0	0	1	477	80.952
520	TraesCS5D02G166500.1	23134	28	3738	27	19396	28	3120	-	-	-	-	-	-	-	-	92.424	5U_gene174.t1	22543	26	3536	25	19007	26	2898	96.336
521	TraesCS5D02G166600.1	6389	6	1063	5	5326	5	831	5M_gene1938.t1	5891	3	866	2	5025	2	324	98.98	5U_gene5447.t1	1035	1	1035	0	0	1	624	37.143
522	TraesCS5D02G166700.1	1688	2	1560	1	128	2	885	5M_gene5964.t1	1445	2	1317	1	128	2	885	99.595	5U_gene4167.t1	1372	2	1244	1	128	2	885	78.571
523	TraesCS5D02G166800.1	3874	8	1666	7	2208	8	1239	5M_gene5963.t1	1863	5	1026	4	837	5	801	86.79	-	-	-	-	-	-	-	-	99.272
524	TraesCS5D02G167000.1	4886	9	2462	8	2424	9	1956	5M_gene215.t1	4538	8	2108	7	2430	8	1749	98.159	-	-	-	-	-	-	-	-	-
525	TraesCS5D02G167500.1	10186	25	4414	24	5772	25	3099	5M_gene767.t1	9155	25	3418	24	5737	25	3054	-	5U_gene66.t1	9504	25	3624	24	5880	25	3048	97.674
526	TraesCS5D02G167600.1	8466	5	2971	4	5495	5	2376	-	-	-	-	-	-	-	-	97.183	5U_gene277.t1	7432	6	2839	5	4593	6	2463	-
527	TraesCS5D02G167700.1	7143	8	3988	7	3155	5	3084	5M_gene9267.t1	8055	7	4005	6	4050	7	3279	94.406	-	-	-	-	-	-	-	-	-
528	TraesCS5D02G167900.1	3921	6	1325	5	2596	6	822	5M_gene5421.t1	2884	4	1194	3	1690	4	888	-	-	-	-	-	-	-	-	-	-
529	TraesCS5D02G168100.1	6001	7	2555	6	3446	7	1572	5M_gene1121.t1	5253	6	1477	5	3776	6	1161	86.885	-	-	-	-	-	-	-	-	-
530	TraesCS5D02G168400.1	2518	5	1517	4	1001	5	1074	5M_gene8132.t1	2297	5	1459	4	838	5	1101	100	5U_gene7248.t1	2705	5	1297	4	1408	5	909	99.659
531	TraesCS5D02G168500.1	929	1	929	0	0	1	363	5M_gene3475.t1	892	1	892	0	0	1	618	68.75	-	-	-	-	-	-	-	-	-
532	TraesCS5D02G168800.1	676	1	676	0	0	1	676	5M_gene4736.t1	885	1	885	0	0	1	471	99.652	-	-	-	-	-	-	-	-	-
533	TraesCS5D02G168900.1	1517	1	1517	0	0	1	864	5M_gene9321.t1	1273	1	1273	0	0	1	864	98.71	5U_gene5399.t1	1016	1	1016	0	0	1	864	86.76
534	TraesCS5D02G169300.1	10338	6	1412	5	8926	6	762	5M_gene8682.t1	2404	4	854	3	1550	4	531	99.177	-	-	-	-	-	-	-	-	87.879
535	TraesCS5D02G170000.1	2430	4	1112	3	1318	4	732	5M_gene6335.t1	2288	4	1143	3	1145	4	732	73.913	5U_gene1049.t1	2343	2	2212	1	131	2	618	80.952
536	TraesCS5D02G170400.1	3371	5	672	4	2699	5	672	5M_gene4068.t1	673	1	673	0	0	1	555	99.721	-	-	-	-	-	-	-	-	-
537	TraesCS5D02G170600.1	4270	6	1540	5	2730	6	1077	5M_gene1827.t1	4184	6	1479	5	2705	6	1077	98.773	-	-	-	-	-	-	-	-	-
538	TraesCS5D02G170700.1	1663	2	1429	1	234	2	978	-	-	-	-	-	-	-	-	-	5U_gene954.t1	1771	2	725	1	1046	2	642	-
539	TraesCS5D02G170800.1	7902	16	3209	15	4693	14	2427	5M_gene9579.t1	7697	13	1907	12	5790	13	1797	86.733	5U_gene6834.t1	658	2	575	1	83	2	219	-
540	TraesCS5D02G171100.1	5710	12	3387	11	2323	12	3033	5M_gene3594.t1	6979	10	3201	9	3778	10	2817	95.178	-	-	-	-	-	-	-	-	-
541	TraesCS5D02G171300.1	1556	1	1556	0	0	1	1182	5M_gene3593.t1	1821	1	1821	0	0	1	1263	-	-	-	-	-	-	-	-	-	50.394
542	TraesCS5D02G171500.1	2626	4	998	3	1628	4	528	-	-	-	-	-	-	-	-	-	5U_gene4658.t1	1799	4	800	3	999	4	423	78.107
543	TraesCS5D02G171600.1	10237	19	3798	18	6439	19	3015	-	-	-	-	-	-	-	-	87.413	5U_gene5312.t1	1075	1	1075	0	0	1	885	93.38
544	TraesCS5D02G171700.1	2098	3	1268	2	830	2	1017	5M_gene3830.t1	2382	3	1369	2	1013	3	981	94.819	-	-	-	-	-	-	-	-	94.231
545	TraesCS5D02G171900.1	18873	12	14874	11	3999	12	14874	5M_gene3832.t1	22527	16	10929	15	11598	15	10422	92.676	-	-	-	-	-	-	-	-	-
546	TraesCS5D02G172000.1	1177	2	1068	1	109	2	1068	5M_gene2946.t1	1855	2	1764	1	91	2	1083	96.766	-	-	-	-	-	-	-	-	-
547	TraesCS5D02G172100.1	3032	3	1640	2	1392	2	1209	5M_gene2947.t1	2908	2	1569	1	1339	2	1209	96.471	-	-	-	-	-	-	-	-	94.273
548	TraesCS5D02G172200.1	5932	9	957	8	4975	9	957	5M_gene8630.t1	2353	5	1017	4	1336	5	525	-	-	-	-	-	-	-	-	-	-
549	TraesCS5D02G172700.1	7857	13	2437	12	5420	12	1737	-	-	-	-	-	-	-	-	76.152	5U_gene7154.t1	8375	12	1845	11	6530	11	1449	-
550	TraesCS5D02G172800.1	12967	32	3227	31	9740	32	2967	5M_gene1727.t1	11627	24	2368	23	9259	23	2055	94.979	5U_gene7107.t1	5357	21	2068	20	3289	21	1851	93.241
551	TraesCS5D02G172900.1	9148	18	2685	17	6463	17	2154	5M_gene674.t1	8957	16	2817	15	6140	16	2097	99.387	-	-	-	-	-	-	-	-	-
552	TraesCS5D02G173000.1	3102	7	844	6	2258	6	549	5M_gene6598.t1	3361	6	971	5	2390	5	501	91.945	5U_gene4584.t1	3429	6	1272	5	2157	6	627	79.024
553	TraesCS5D02G173100.1	2939	2	2382	1	557	1	1977	5M_gene5989.t1	2798	2	2242	1	556	1	1977	93.491	5U_gene3285.t1	2802	2	2245	1	557	1	1977	90.967
554	TraesCS5D02G173200.1	797	1	797	0	0	1	543	5M_gene1184.t1	1016	1	1016	0	0	1	543	-	-	-	-	-	-	-	-	-	83.06
555	TraesCS5D02G173300.1	14420	19	7195	18	7225	18	5790	5M_gene4732.t1	12964	19	3634	18	9330	18	3123	-	-	-	-	-	-	-	-	-	-
556	TraesCS5D02G173600.1	10964	5	1036	4	9928	4	321	5M_gene3064.t1	1912	4	950	3	962	4	321	81.421	-	-	-	-	-	-	-	-	-
557	TraesCS5D02G173900.1	3594	10	1426	9	2168	10	1134	5M_gene9379.t1	1080	2	958	1	122	2	651	98.806	5U_gene2604.t1	2771	5	965	4	1806	5	720	75.472
558	TraesCS5D02G174400.1	5857	12	1321	11	4536	11	1008	5M_gene607.t1	5654	11	1300	10	4354	11	1008	100	-	-	-	-	-	-	-	-	-
559	TraesCS5D02G174600.1	1897	4	904	3	993	4	468	5M_gene3911.t1	1966	4	1356	3	610	4	399	100	-	-	-	-	-	-	-	-	-
560	TraesCS5D02G174700.1	2874	7	884	6	1990	7	513	5M_gene9192.t1	2866	7	858	6	2008	7	513	99.219	5U_gene3757.t1	2832	7	857	6	1975	7	513	99.412
561	TraesCS5D02G175000.1	6023	11	1326	10	4697	11	900	5M_gene8178.t1	3137	6	789	5	2348	6	393	-	-	-	-	-	-	-	-	-	-
562	TraesCS5D02G175700.1	15957	18	4267	17	11690	18	3276	5M_gene8143.t1	5143	4	1381	3	3762	3	792	98.682	5U_gene3365.t1	2222	3	1301	2	921	3	780	-
563	TraesCS5D02G175800.1	6450	6	2393	5	4057	5	1746	5M_gene7083.t1	3113	4	1990	3	1123	4	1602	93.373	-	-	-	-	-	-	-	-	-
564	TraesCS5D02G175900.1	549	1	549	0	0	1	549	5M_gene1830.t1	775	1	775	0	0	1	501	96.744	-	-	-	-	-	-	-	-	-
565	TraesCS5D02G176000.1	630	1	630	0	0	1	630	5M_gene3915.t1	839	1	839	0	0	1	648	92.727	5U_gene3051.t1	919	1	919	0	0	1	630	93.78
566	TraesCS5D02G176100.1	8518	10	2891	9	5627	10	2328	5M_gene9447.t1	8447	8	2190	7	6257	8	1695	98.778	5U_gene7113.t1	5002	8	2236	7	2766	8	1602	91.42
567	TraesCS5D02G176700.1	4036	3	2552	2	1484	2	1476	5M_gene475.t1	3404	2	1869	1	1535	2	1476	94.563	-	-	-	-	-	-	-	-	-
568	TraesCS5D02G176800.1	2001	4	1689	3	312	4	1500	5M_gene5393.t1	2703	4	2416	3	287	4	1548	97.674	-	-	-	-	-	-	-	-	-
569	TraesCS5D02G176900.1	787	1	787	0	0	1	591	5M_gene7175.t1	728	1	728	0	0	1	519	99.554	-	-	-	-	-	-	-	-	-
570	TraesCS5D02G177000.1	675	1	675	0	0	1	675	5M_gene7176.t1	881	1	881	0	0	1	675	97.674	-	-	-	-	-	-	-	-	-
571	TraesCS5D02G177100.1	8566	12	1632	11	6934	11	1155	5M_gene9575.t1	4238	10	1186	9	3052	9	780	99.145	5U_gene4346.t1	4337	10	1276	9	3061	9	777	99.612
572	TraesCS5D02G177200.1	6114	13	1629	12	4485	12	1125	5M_gene4986.t1	5230	13	1507	12	3723	12	1056	78.947	-	-	-	-	-	-	-	-	-
573	TraesCS5D02G177300.1	722	1	722	0	0	1	441	5M_gene1732.t1	479	1	479	0	0	1	318	-	5U_gene1225.t1	715	1	715	0	0	1	441	68.493
574	TraesCS5D02G177500.1	24385	21	2636	20	21749	21	2163	5M_gene224.t1	2335	5	788	4	1547	5	474	96.241	5U_gene2826.t1	2315	2	1081	1	1234	1	438	-
575	TraesCS5D02G177600.1	5818	11	1908	10	3910	10	1425	5M_gene7632.t1	5442	10	2214	9	3228	9	1320	88.114	-	-	-	-	-	-	-	-	-
576	TraesCS5D02G177700.1	3699	15	1365	14	2334	15	1164	5M_gene7276.t1	3866	13	1386	12	2480	13	1029	89.781	5U_gene2625.t1	2035	11	1019	10	1016	11	924	96.774
577	TraesCS5D02G177800.1	5472	9	3081	8	2391	7	2082	5M_gene7277.t1	4476	6	2466	5	2010	6	1875	99.58	5U_gene2624.t1	4034	6	2073	5	1961	6	1875	89.635
578	TraesCS5D02G178200.1	2170	7	717	6	1453	7	717	5M_gene9451.t1	2042	7	1310	6	732	6	717	-	-	-	-	-	-	-	-	-	-
579	TraesCS5D02G178400.1	7102	19	2073	18	5029	19	2073	-	-	-	-	-	-	-	-	92.486	5U_gene1514.t1	2418	9	996	8	1422	9	714	99.087
580	TraesCS5D02G178900.1	5297	11	1336	10	3961	10	624	5M_gene9348.t1	4868	8	892	7	3976	7	483	99.286	-	-	-	-	-	-	-	-	-
581	TraesCS5D02G179000.1	4031	10	1646	9	2385	8	1287	5M_gene8880.t1	3579	7	1571	6	2008	7	1284	99.558	5U_gene7252.t1	3581	8	1621	7	1960	8	1290	98.135
582	TraesCS5D02G179100.1	2408	2	1348	1	1060	2	681	5M_gene3947.t1	3209	3	1338	2	1871	3	936	51.156	-	-	-	-	-	-	-	-	-
583	TraesCS5D02G179400.1	2727	2	1611	1	1116	2	1209	5M_gene972.t1	3118	4	1833	3	1285	4	1371	96.341	-	-	-	-	-	-	-	-	-
584	TraesCS5D02G179600.1	14970	9	5548	8	9422	8	5229	5M_gene4160.t1	585	1	585	0	0	1	264	-	-	-	-	-	-	-	-	-	-
585	TraesCS5D02G179900.1	2160	4	955	3	1205	4	690	5M_gene8949.t1	2766	5	1245	4	1521	5	996	96.552	-	-	-	-	-	-	-	-	-
586	TraesCS5D02G180000.1	4488	3	1266	2	3222	3	1266	5M_gene3078.t1	2875	3	1528	2	1347	3	1257	79.891	-	-	-	-	-	-	-	-	96.267
587	TraesCS5D02G180200.1	2503	2	892	1	1611	2	450	5M_gene1511.t1	2503	4	1001	3	1502	4	555	-	5U_gene4568.t1	1688	3	552	2	1136	3	387	98.485
588	TraesCS5D02G180300.1	4869	6	1348	5	3521	6	906	-	-	-	-	-	-	-	-	96.019	5U_gene7213.t1	4479	6	1217	5	3262	6	894	86.047
589	TraesCS5D02G180500.1	8500	12	2452	11	6048	12	1416	5M_gene9377.t1	8083	12	1758	11	6325	12	1371	-	5U_gene7152.t1	2188	4	1049	3	1139	4	561	98.378
590	TraesCS5D02G180900.1	700	2	639	1	61	2	639	-	-	-	-	-	-	-	-	98.699	5U_gene650.t1	927	1	927	0	0	1	456	56.911
591	TraesCS5D02G181500.1	4802	2	4416	1	386	1	3633	5M_gene3237.t1	4106	1	4106	0	0	1	3642	97.967	-	-	-	-	-	-	-	-	-
592	TraesCS5D02G181900.1	1953	1	1953	0	0	1	1479	5M_gene5155.t1	1806	1	1806	0	0	1	1479	98.077	5U_gene4055.t1	1799	1	1799	0	0	1	1467	92.276
593	TraesCS5D02G182000.1	3296	5	1218	4	2078	5	933	5M_gene5156.t1	3186	5	1101	4	2085	5	939	98.554	5U_gene4056.t1	3304	5	1117	4	2187	5	957	93.711
594	TraesCS5D02G182100.1	5070	9	1455	8	3615	9	1455	5M_gene9252.t1	5552	9	1741	8	3811	9	1455	99.487	5U_gene3543.t1	5873	10	1655	9	4218	10	1365	92.975
595	TraesCS5D02G182400.1	639	1	639	0	0	1	639	5M_gene4616.t1	878	1	878	0	0	1	588	99.81	-	-	-	-	-	-	-	-	46.739
596	TraesCS5D02G182800.1	5577	3	2174	2	3403	3	1707	5M_gene7122.t1	5544	4	2014	3	3530	3	1584	97.606	5U_gene4397.t1	3544	2	2054	1	1490	1	1365	98.896
597	TraesCS5D02G182900.1	10425	6	3577	5	6848	5	3027	5M_gene7834.t1	3791	3	2312	2	1479	3	2133	83.051	-	-	-	-	-	-	-	-	-
598	TraesCS5D02G183200.1	1071	3	885	2	186	3	561	5M_gene2944.t1	704	2	599	1	105	2	534	-	5U_gene2936.t1	1071	2	966	1	105	2	531	81.921
599	TraesCS5D02G183400.1	2516	6	1336	5	1180	6	1098	5M_gene7890.t1	6281	7	1549	6	4732	6	978	98.701	5U_gene2400.t1	4177	7	1650	6	2527	6	978	-
600	TraesCS5D02G183500.1	886	2	465	1	421	2	465	5M_gene8320.t1	1836	2	1409	1	427	2	465	93.831	5U_gene3331.t1	1569	2	1151	1	418	2	507	90
601	TraesCS5D02G183700.1	8394	11	2389	10	6005	10	1854	5M_gene5229.t1	5398	9	1738	8	3660	8	1497	98.214	-	-	-	-	-	-	-	-	-
602	TraesCS5D02G184000.1	1066	2	722	1	344	2	465	5M_gene9434.t1	603	1	603	0	0	1	351	98.545	5U_gene4715.t1	445	1	445	0	0	1	351	98.214
603	TraesCS5D02G184100.1	9639	15	3012	14	6627	15	2493	5M_gene9031.t1	3978	8	1350	7	2628	7	831	82.474	5U_gene7073.t1	3667	7	1203	6	2464	7	831	98.545
604	TraesCS5D02G184300.1	3041	7	1105	6	1936	7	582	5M_gene858.t1	2602	6	932	5	1670	6	579	93.103	5U_gene6929.t1	2850	6	1047	5	1803	6	579	85.567
605	TraesCS5D02G184800.1	5928	8	1585	7	4343	7	939	5M_gene9382.t1	6209	7	1272	6	4937	6	813	97.917	-	-	-	-	-	-	-	-	-
606	TraesCS5D02G184900.1	3108	5	2609	4	499	5	2190	5M_gene5209.t1	2422	5	1600	4	822	5	1464	54.167	-	-	-	-	-	-	-	-	-
607	TraesCS5D02G185000.1	588	1	588	0	0	1	588	5M_gene953.t1	581	1	581	0	0	1	447	88.462	-	-	-	-	-	-	-	-	-
608	TraesCS5D02G185200.1	525	1	525	0	0	1	525	5M_gene9554.t1	1186	1	1186	0	0	1	648	-	-	-	-	-	-	-	-	-	-
609	TraesCS5D02G185400.1	1639	3	1436	2	203	3	879	-	-	-	-	-	-	-	-	96.918	5U_gene3800.t1	1428	3	1224	2	204	3	873	99.315
610	TraesCS5D02G185500.1	1161	1	1161	0	0	1	966	-	-	-	-	-	-	-	-	98.208	5U_gene3377.t1	1064	1	1064	0	0	1	879	95.548
611	TraesCS5D02G185800.1	2436	3	1187	2	1249	2	879	5M_gene5696.t1	2717	2	1289	1	1428	1	1014	83.871	-	-	-	-	-	-	-	-	-
612	TraesCS5D02G186000.1	3651	10	1240	9	2411	10	1023	-	-	-	-	-	-	-	-	94.547	5U_gene4615.t1	3540	5	772	4	2768	5	552	74.129
613	TraesCS5D02G186200.1	5678	10	3512	9	2166	10	2919	5M_gene7575.t1	11961	19	3896	18	8065	19	3609	-	-	-	-	-	-	-	-	-	-
614	TraesCS5D02G186600.1	4796	14	2278	13	2518	13	1578	5M_gene6442.t1	4908	11	1922	10	2986	10	1173	98.193	-	-	-	-	-	-	-	-	-
615	TraesCS5D02G186800.1	9856	5	1000	4	8856	4	501	5M_gene6440.t1	1559	4	822	3	737	4	501	98.977	-	-	-	-	-	-	-	-	-
616	TraesCS5D02G186900.1	4132	13	2148	12	1984	13	1944	-	-	-	-	-	-	-	-	98.204	5U_gene3909.t1	1328	5	901	4	427	5	834	89.286
617	TraesCS5D02G188400.1	929	2	802	1	127	1	504	5M_gene22.t1	728	1	728	0	0	1	504	58.411	5U_gene6824.t1	721	1	721	0	0	1	504	92.814
618	TraesCS5D02G188500.1	1770	1	1770	0	0	1	1419	5M_gene1552.t1	1852	1	1852	0	0	1	1269	81.857	-	-	-	-	-	-	-	-	-
619	TraesCS5D02G188700.1	3484	2	3195	1	289	2	2994	5M_gene9366.t1	3669	3	3315	2	354	3	2742	88.768	-	-	-	-	-	-	-	-	-
620	TraesCS5D02G188800.1	1182	2	1129	1	53	2	831	5M_gene713.t1	1169	2	1080	1	89	2	777	77.487	5U_gene6972.t1	2469	3	1533	2	936	3	930	79.71
621	TraesCS5D02G189400.1	3126	5	1552	4	1574	5	1146	5M_gene7934.t1	3123	5	1344	4	1779	5	957	80.878	-	-	-	-	-	-	-	-	-
622	TraesCS5D02G189500.1	3459	10	1354	9	2105	10	957	5M_gene4894.t1	3100	9	1036	8	2064	9	849	-	-	-	-	-	-	-	-	-	-
623	TraesCS5D02G189600.1	1486	1	1486	0	0	1	1062	5M_gene6019.t1	3950	5	2139	4	1811	5	1872	93.089	-	-	-	-	-	-	-	-	-
624	TraesCS5D02G190100.1	1691	1	1691	0	0	1	1479	-	-	-	-	-	-	-	-	96.524	5U_gene1057.t1	1739	1	1739	0	0	1	1413	84.076
625	TraesCS5D02G190300.1	3693	3	1367	2	2326	3	1125	5M_gene2617.t1	3364	3	1581	2	1783	3	1125	91.925	-	-	-	-	-	-	-	-	-
626	TraesCS5D02G190400.1	909	1	909	0	0	1	486	5M_gene3375.t1	664	1	664	0	0	1	471	96.319	-	-	-	-	-	-	-	-	-
627	TraesCS5D02G190600.1	9269	25	5169	24	4100	24	4347	5M_gene6558.t1	6319	18	3345	17	2974	18	2877	92.669	-	-	-	-	-	-	-	-	-
628	TraesCS5D02G190700.1	1935	3	1518	2	417	3	1026	5M_gene358.t1	1843	3	1418	2	425	3	1026	88.482	-	-	-	-	-	-	-	-	-
629	TraesCS5D02G190800.1	2123	3	1622	2	501	3	1056	5M_gene9480.t1	3626	3	1958	2	1668	2	1149	93.269	-	-	-	-	-	-	-	-	-
630	TraesCS5D02G191200.1	732	1	732	0	0	1	732	5M_gene6681.t1	1438	1	1438	0	0	1	546	-	5U_gene6910.t1	1521	1	1521	0	0	1	1068	86.598
631	TraesCS5D02G191500.1	5419	13	2047	12	3372	12	1413	-	-	-	-	-	-	-	-	93.767	5U_gene2823.t1	5036	12	1742	11	3294	12	1413	94.681
632	TraesCS5D02G191800.1	9576	24	3694	23	5882	24	3042	5M_gene1842.t1	6832	21	2245	20	4587	21	2145	99.015	-	-	-	-	-	-	-	-	-
633	TraesCS5D02G191900.1	2164	5	1117	4	1047	5	981	5M_gene1841.t1	2341	4	1047	3	1294	4	735	92.122	-	-	-	-	-	-	-	-	-
634	TraesCS5D02G192100.1	3020	7	1917	6	1103	7	1917	5M_gene237.t1	5212	8	2037	7	3175	7	1722	66.759	-	-	-	-	-	-	-	-	-
635	TraesCS5D02G192200.1	2985	9	1375	8	1610	9	1095	-	-	-	-	-	-	-	-	-	5U_gene7135.t1	2843	5	948	4	1895	5	807	62.534
636	TraesCS5D02G193200.1	4917	10	1733	9	3184	10	1392	-	-	-	-	-	-	-	-	100	5U_gene3088.t1	4879	9	1617	8	3262	9	1335	97.877
637	TraesCS5D02G193300.1	2604	7	1434	6	1170	7	1434	5M_gene3448.t1	3719	7	1756	6	1963	6	1428	96.52	-	-	-	-	-	-	-	-	100
638	TraesCS5D02G194800.1	2438	4	1929	3	509	4	1764	5M_gene3071.t1	2341	3	1956	2	385	2	1644	87.645	5U_gene3783.t1	8778	4	1929	3	6849	2	1644	96.703
639	TraesCS5D02G194900.1	2124	9	890	8	1234	9	780	-	-	-	-	-	-	-	-	98.63	5U_gene6995.t1	2089	8	887	7	1202	8	717	87.259
640	TraesCS5D02G195000.1	4383	9	1577	8	2806	9	1143	5M_gene1363.t1	1075	2	367	1	708	2	237	90.842	5U_gene6407.t1	729	1	729	0	0	1	282	68.966
641	TraesCS5D02G195300.1	1152	1	1152	0	0	1	819	5M_gene4626.t1	1220	2	1134	1	86	2	807	95.897	-	-	-	-	-	-	-	-	36.986
642	TraesCS5D02G195400.1	3657	3	1187	2	2470	3	588	5M_gene1547.t1	3863	3	1290	2	2573	3	576	98.82	-	-	-	-	-	-	-	-	-
643	TraesCS5D02G195700.1	6634	18	3182	17	3452	18	2841	5M_gene3840.t1	6703	12	2728	11	3975	12	1923	-	-	-	-	-	-	-	-	-	-
644	TraesCS5D02G195800.1	6019	6	2287	5	3732	6	1497	5M_gene3842.t1	7522	5	2038	4	5484	4	1224	96.552	-	-	-	-	-	-	-	-	-
645	TraesCS5D02G196000.1	507	2	288	1	219	2	288	5M_gene8704.t1	780	2	559	1	221	2	282	-	5U_gene4270.t1	866	2	645	1	221	2	282	84.884
646	TraesCS5D02G196200.1	2054	8	1182	7	872	8	1104	-	-	-	-	-	-	-	-	-	5U_gene3820.t1	3926	12	2111	11	1815	12	1419	-
647	TraesCS5D02G196300.1	2963	8	1504	7	1459	8	786	5M_gene9384.t1	2858	7	1477	6	1381	7	978	97.634	-	-	-	-	-	-	-	-	-
648	TraesCS5D02G198100.1	3319	4	2105	3	1214	3	1407	5M_gene9515.t1	4842	4	1947	3	2895	2	1401	98.34	-	-	-	-	-	-	-	-	-
649	TraesCS5D02G198200.1	4101	12	1436	11	2665	12	1155	5M_gene9516.t1	2913	10	1280	9	1633	9	795	78.014	-	-	-	-	-	-	-	-	-
650	TraesCS5D02G198300.1	3514	11	1275	10	2239	11	1275	5M_gene1819.t1	4250	10	1642	9	2608	10	1095	99.123	-	-	-	-	-	-	-	-	-
651	TraesCS5D02G198400.1	593	1	593	0	0	1	345	5M_gene7305.t1	899	1	899	0	0	1	345	95.349	-	-	-	-	-	-	-	-	-
652	TraesCS5D02G198500.1	2361	3	803	2	1558	2	390	5M_gene7219.t1	2394	3	682	2	1712	2	390	96.073	5U_gene7256.t1	2217	3	676	2	1541	2	390	97.674
653	TraesCS5D02G198600.1	4804	12	1460	11	3344	12	1128	5M_gene7218.t1	5068	12	1480	11	3588	12	1149	99.661	5U_gene7257.t1	4674	12	1347	11	3327	12	1149	96.073
654	TraesCS5D02G198700.1	5238	6	2362	5	2876	6	1776	5M_gene7217.t1	5129	6	2487	5	2642	6	1779	95.652	5U_gene7258.t1	4743	6	2097	5	2646	6	1782	98.816
655	TraesCS5D02G198800.1	351	1	351	0	0	1	351	5M_gene2949.t1	838	1	838	0	0	1	354	-	-	-	-	-	-	-	-	-	-
656	TraesCS5D02G198900.1	4215	11	2220	10	1995	10	1827	-	-	-	-	-	-	-	-	98.438	5U_gene6452.t1	1551	4	745	3	806	4	501	98.795
657	TraesCS5D02G199000.1	1594	1	1594	0	0	1	1155	5M_gene2128.t1	1709	1	1709	0	0	1	1149	99.398	5U_gene3070.t1	1783	1	1783	0	0	1	1149	89.583
658	TraesCS5D02G200000.1	1410	2	1312	1	98	2	501	5M_gene830.t1	1239	2	1124	1	115	2	501	98.94	5U_gene6731.t1	1139	2	1029	1	110	2	501	80.282
659	TraesCS5D02G200500.1	3829	9	1234	8	2595	7	852	5M_gene3314.t1	3024	7	975	6	2049	7	852	95.894	-	-	-	-	-	-	-	-	-
660	TraesCS5D02G200600.1	1309	1	1309	0	0	1	1023	5M_gene3313.t1	1862	1	1862	0	0	1	1026	96.765	-	-	-	-	-	-	-	-	-
661	TraesCS5D02G200700.1	2201	3	1618	2	583	2	1116	5M_gene2616.t1	5838	4	1588	3	4250	4	1305	91.447	5U_gene1218.t1	3647	3	1904	2	1743	3	1611	93.354
662	TraesCS5D02G201100.1	1857	5	1444	4	413	4	915	5M_gene5312.t1	1621	5	1300	4	321	5	846	98.476	5U_gene6337.t1	1605	4	1347	3	258	4	915	98.684
663	TraesCS5D02G201300.1	11182	13	7492	12	3690	13	7077	5M_gene56.t1	10714	13	7374	12	3340	13	7089	92.387	-	-	-	-	-	-	-	-	-
664	TraesCS5D02G201700.1	1829	2	1719	1	110	2	1461	5M_gene4834.t1	2300	2	2116	1	184	2	1389	100	-	-	-	-	-	-	-	-	-
665	TraesCS5D02G201900.1	4316	4	2374	3	1942	2	1827	5M_gene9561.t1	3674	3	1938	2	1736	2	1497	98.008	-	-	-	-	-	-	-	-	-
666	TraesCS5D02G202100.1	3967	6	1956	5	2011	5	1473	5M_gene5629.t1	1255	2	1153	1	102	2	882	98.919	5U_gene3753.t1	1248	2	1146	1	102	2	882	93.421
667	TraesCS5D02G202200.1	6150	10	1751	9	4399	10	1284	5M_gene197.t1	4426	8	1437	7	2989	8	1113	-	5U_gene3303.t1	4514	7	1403	6	3111	7	1071	93.243
668	TraesCS5D02G202500.1	4463	6	1396	5	3067	6	1011	5M_gene6194.t1	3607	4	969	3	2638	4	684	97.143	-	-	-	-	-	-	-	-	-
669	TraesCS5D02G202600.1	2076	3	1882	2	194	1	1137	5M_gene6195.t1	2840	3	1270	2	1570	2	684	95.798	-	-	-	-	-	-	-	-	-
670	TraesCS5D02G202900.1	4396	7	1817	6	2579	7	1431	5M_gene8247.t1	4402	7	1747	6	2655	7	1431	-	-	-	-	-	-	-	-	-	-
671	TraesCS5D02G203000.1	1935	1	1935	0	0	1	1623	-	-	-	-	-	-	-	-	98.729	5U_gene4516.t1	3068	4	2226	3	842	4	1905	91.402
672	TraesCS5D02G203400.1	3826	2	1167	1	2659	1	711	5M_gene352.t1	2614	2	1048	1	1566	1	711	99.083	-	-	-	-	-	-	-	-	-
673	TraesCS5D02G203500.1	766	1	766	0	0	1	330	5M_gene1116.t1	742	1	742	0	0	1	348	99.01	-	-	-	-	-	-	-	-	-
674	TraesCS5D02G203900.1	3410	2	671	1	2739	2	306	5M_gene431.t1	3200	2	982	1	2218	2	306	-	5U_gene3568.t1	2731	2	633	1	2098	2	306	99.01
675	TraesCS5D02G204000.1	7340	16	3291	15	4049	13	2550	5M_gene432.t1	5566	9	1889	8	3677	9	1707	-	5U_gene3567.t1	4809	8	2081	7	2728	7	1560	-
676	TraesCS5D02G204100.1	2933	3	1313	2	1620	2	525	-	-	-	-	-	-	-	-	94.872	5U_gene2891.t1	1016	2	768	1	248	2	513	95.21
677	TraesCS5D02G204200.1	659	1	659	0	0	1	237	5M_gene2892.t1	531	1	531	0	0	1	237	97.898	5U_gene6083.t1	496	1	496	0	0	1	237	92.683
678	TraesCS5D02G204300.1	2662	2	2123	1	539	2	2001	5M_gene6673.t1	2927	2	2466	1	461	2	2001	62.84	-	-	-	-	-	-	-	-	-
679	TraesCS5D02G204600.1	4628	9	2970	8	1658	9	2697	5M_gene800.t1	4464	9	2349	8	2115	9	2139	94.444	-	-	-	-	-	-	-	-	98.606
680	TraesCS5D02G204800.1	975	2	867	1	108	2	867	5M_gene6640.t1	1454	2	1351	1	103	2	864	94.649	5U_gene3372.t1	1602	2	1494	1	108	2	867	90.972
681	TraesCS5D02G205000.1	2206	3	1630	2	576	3	900	5M_gene5257.t1	1920	3	1443	2	477	3	888	96.512	5U_gene743.t1	2117	3	1449	2	668	3	885	84.95
682	TraesCS5D02G205200.1	4236	6	1374	5	2862	6	1374	5M_gene8690.t1	3105	5	1374	4	1731	5	1203	97.468	-	-	-	-	-	-	-	-	-
683	TraesCS5D02G205400.1	240	1	240	0	0	1	240	5M_gene9476.t1	729	1	729	0	0	1	240	87.245	5U_gene6963.t1	1331	2	931	1	400	2	519	97.468
684	TraesCS5D02G205500.1	2737	5	1267	4	1470	5	807	5M_gene9475.t1	3169	4	1087	3	2082	4	774	99.286	-	-	-	-	-	-	-	-	-
685	TraesCS5D02G205700.1	1311	3	1044	2	267	3	603	5M_gene3159.t1	982	2	824	1	158	2	444	99.022	-	-	-	-	-	-	-	-	-
686	TraesCS5D02G207800.1	4487	12	1584	11	2903	12	1230	5M_gene778.t1	4767	12	1863	11	2904	12	1230	99.772	-	-	-	-	-	-	-	-	-
687	TraesCS5D02G208100.1	7519	10	2760	9	4759	10	2364	5M_gene110.t1	7483	8	2327	7	5156	8	1968	99.167	-	-	-	-	-	-	-	-	-
688	TraesCS5D02G208200.1	1015	2	915	1	100	1	363	5M_gene610.t1	1102	1	1102	0	0	1	363	98.502	-	-	-	-	-	-	-	-	-
689	TraesCS5D02G208400.1	5073	7	2087	6	2986	7	1605	5M_gene3930.t1	4991	7	2004	6	2987	7	1605	96.673	-	-	-	-	-	-	-	-	-
690	TraesCS5D02G208900.1	10136	4	2491	3	7645	4	1611	5M_gene3005.t1	7440	4	1862	3	5578	4	1626	83.951	-	-	-	-	-	-	-	-	-
691	TraesCS5D02G209100.1	5057	12	2116	11	2941	12	1626	5M_gene6161.t1	4356	12	1871	11	2485	12	1596	-	-	-	-	-	-	-	-	-	-
692	TraesCS5D02G209400.1	3808	5	867	4	2941	5	642	5M_gene1903.t1	5601	7	1205	6	4396	6	948	95.161	-	-	-	-	-	-	-	-	-
693	TraesCS5D02G209500.1	1173	3	561	2	612	3	561	5M_gene1902.t1	1345	3	732	2	613	3	561	97.345	-	-	-	-	-	-	-	-	-
694	TraesCS5D02G209600.1	5860	6	2118	5	3742	6	1350	5M_gene8276.t1	6364	6	2122	5	4242	6	1359	-	5U_gene6647.t1	2309	4	1417	3	892	4	1209	93.077
695	TraesCS5D02G209900.1	2720	4	1260	3	1460	4	738	5M_gene4948.t1	2786	4	1265	3	1521	4	738	95.429	5U_gene3778.t1	1696	4	987	3	709	4	732	-
696	TraesCS5D02G210000.1	4301	3	3988	2	313	3	2685	5M_gene8119.t1	3209	4	2800	3	409	4	2613	96.912	-	-	-	-	-	-	-	-	98.05
697	TraesCS5D02G210700.1	3287	3	1663	2	1624	3	1266	5M_gene5006.t1	2099	4	1588	3	511	4	1263	95.425	-	-	-	-	-	-	-	-	-
698	TraesCS5D02G210900.1	1478	2	1310	1	168	2	846	5M_gene6897.t1	1528	2	1438	1	90	2	903	97.616	5U_gene2359.t1	1715	2	1289	1	426	2	585	75.691
699	TraesCS5D02G211000.1	3671	4	3000	3	671	4	2643	5M_gene3596.t1	3509	4	2839	3	670	4	2601	-	5U_gene499.t1	3613	4	3013	3	600	4	2529	96.437
700	TraesCS5D02G211200.1	2323	7	1643	6	680	7	1218	5M_gene3347.t1	2546	7	1503	6	1043	7	1248	94.037	5U_gene1876.t1	3106	7	1519	6	1587	7	1404	-
701	TraesCS5D02G211500.1	7549	12	5862	11	1687	11	4776	5M_gene9210.t1	7007	10	3260	9	3747	10	2646	-	5U_gene96.t1	787	1	787	0	0	1	294	95.506
702	TraesCS5D02G211700.1	2699	2	1152	1	1547	2	696	-	-	-	-	-	-	-	-	-	5U_gene2126.t1	1246	1	1246	0	0	1	408	46.957
703	TraesCS5D02G211800.1	2635	5	1870	4	765	5	1587	5M_gene2961.t1	2957	5	2203	4	754	5	1587	94.43	-	-	-	-	-	-	-	-	-
704	TraesCS5D02G211900.1	5978	12	1547	11	4431	11	1188	5M_gene2960.t1	5568	10	1389	9	4179	10	1125	87.473	-	-	-	-	-	-	-	-	-
705	TraesCS5D02G212100.1	1610	2	1467	1	143	2	1404	5M_gene3976.t1	2424	3	2202	2	222	3	1299	91.63	-	-	-	-	-	-	-	-	96.467
706	TraesCS5D02G212400.1	1552	2	1422	1	130	2	1422	5M_gene2257.t1	1667	3	1449	2	218	3	1287	82.685	-	-	-	-	-	-	-	-	-
707	TraesCS5D02G212600.1	4363	6	3107	5	1256	6	2538	-	-	-	-	-	-	-	-	-	5U_gene5515.t1	957	2	737	1	220	2	387	85.606
708	TraesCS5D02G212700.1	459	3	291	2	168	3	291	-	-	-	-	-	-	-	-	98.824	5U_gene6939.t1	860	3	674	2	186	3	285	81.915
709	TraesCS5D02G212900.1	5431	3	1954	2	3477	3	1323	5M_gene5772.t1	1596	2	1490	1	106	2	903	96.729	-	-	-	-	-	-	-	-	92.453
710	TraesCS5D02G213000.1	1267	3	904	2	363	3	816	5M_gene6954.t1	942	2	849	1	93	2	675	95.074	5U_gene3328.t1	1076	2	975	1	101	2	672	94.86
711	TraesCS5D02G213100.1	953	2	877	1	76	2	612	5M_gene2383.t1	896	2	824	1	72	2	591	-	5U_gene3327.t1	917	2	840	1	77	2	612	76.355
712	TraesCS5D02G213200.1	14042	25	5011	24	9031	25	4239	-	-	-	-	-	-	-	-	-	5U_gene4686.t1	6617	10	1698	9	4919	10	1251	94.828
713	TraesCS5D02G213700.1	865	1	865	0	0	1	468	-	-	-	-	-	-	-	-	99.107	5U_gene3095.t1	828	1	828	0	0	1	462	93.548
714	TraesCS5D02G214200.1	2834	4	1159	3	1675	4	672	5M_gene2527.t1	2412	2	777	1	1635	1	366	96.813	5U_gene6696.t1	577	1	577	0	0	1	378	100
715	TraesCS5D02G215100.1	1463	3	1046	2	417	3	753	5M_gene3196.t1	1440	3	1014	2	426	3	756	97.394	-	-	-	-	-	-	-	-	-
716	TraesCS5D02G216200.1	3835	7	2348	6	1487	5	1845	-	-	-	-	-	-	-	-	91.333	5U_gene1215.t1	4079	7	2452	6	1627	6	2019	84.821
717	TraesCS5D02G216300.1	3548	8	1086	7	2462	8	1086	5M_gene2725.t1	4406	8	1417	7	2989	8	1086	94.815	-	-	-	-	-	-	-	-	-
718	TraesCS5D02G216700.1	7952	8	1792	7	6160	5	1005	5M_gene448.t1	5568	5	1028	4	4540	5	861	100	-	-	-	-	-	-	-	-	-
719	TraesCS5D02G216900.1	3555	5	1482	4	2073	5	900	5M_gene820.t1	1599	2	734	1	865	2	396	96.958	-	-	-	-	-	-	-	-	-
720	TraesCS5D02G217500.1	3337	10	1568	9	1769	10	1083	5M_gene9292.t1	2732	9	1238	8	1494	9	825	61.883	-	-	-	-	-	-	-	-	-
721	TraesCS5D02G217800.1	4072	7	672	6	3400	7	672	5M_gene461.t1	2393	6	714	5	1679	6	555	75.566	-	-	-	-	-	-	-	-	-
722	TraesCS5D02G218000.1	830	2	762	1	68	2	693	5M_gene460.t1	867	2	795	1	72	2	669	94.118	-	-	-	-	-	-	-	-	-
723	TraesCS5D02G218200.1	4746	9	2688	8	2058	9	1962	5M_gene5588.t1	4449	9	2091	8	2358	9	1794	93.827	-	-	-	-	-	-	-	-	-
724	TraesCS5D02G218400.1	6682	14	2213	13	4469	14	1530	5M_gene3503.t1	694	2	599	1	95	2	255	91.885	-	-	-	-	-	-	-	-	-
725	TraesCS5D02G218500.1	3867	2	3757	1	110	2	3441	5M_gene4295.t1	3881	2	3661	1	220	2	3429	-	-	-	-	-	-	-	-	-	-
726	TraesCS5D02G218600.1	4311	10	2286	9	2025	10	1695	-	-	-	-	-	-	-	-	96.813	5U_gene3924.t1	1985	7	1092	6	893	7	1002	73.832
727	TraesCS5D02G218700.1	2846	6	1336	5	1510	5	756	5M_gene9690.t1	2618	5	1012	4	1606	5	738	90.495	-	-	-	-	-	-	-	-	-
728	TraesCS5D02G218800.1	3741	5	2156	4	1585	5	1581	5M_gene7562.t1	3836	6	2229	5	1607	6	1494	97.455	-	-	-	-	-	-	-	-	-
729	TraesCS5D02G219100.1	1598	4	1287	3	311	4	828	-	-	-	-	-	-	-	-	-	5U_gene6428.t1	1316	3	1107	2	209	3	816	98.419
730	TraesCS5D02G219300.1	1682	4	1275	3	407	4	585	5M_gene430.t1	1432	4	1064	3	368	4	651	-	5U_gene1306.t1	1465	4	1047	3	418	4	636	-
731	TraesCS5D02G219400.1	9153	6	2184	5	6969	6	2151	5M_gene1003.t1	10974	14	3243	13	7731	14	2940	-	-	-	-	-	-	-	-	-	-
732	TraesCS5D02G219700.1	3644	11	1155	10	2489	11	1155	5M_gene155.t1	3928	11	1418	10	2510	11	1086	93.013	5U_gene651.t1	5158	11	1489	10	3669	11	1158	-
733	TraesCS5D02G222000.1	969	1	969	0	0	1	681	5M_gene178.t1	1775	2	1315	1	460	1	690	80.508	-	-	-	-	-	-	-	-	-
734	TraesCS5D02G222400.1	357	1	357	0	0	1	357	5M_gene8795.t1	956	1	956	0	0	1	357	97.619	-	-	-	-	-	-	-	-	-
735	TraesCS5D02G222500.1	956	2	824	1	132	2	558	5M_gene3748.t1	891	1	891	0	0	1	528	94.444	-	-	-	-	-	-	-	-	45.57
736	TraesCS5D02G222600.1	432	1	432	0	0	1	432	5M_gene6242.t1	794	1	794	0	0	1	420	-	-	-	-	-	-	-	-	-	68.531
737	TraesCS5D02G222900.1	6724	10	1661	9	5063	10	1257	-	-	-	-	-	-	-	-	-	5U_gene7103.t1	3619	10	1933	9	1686	10	1335	-
738	TraesCS5D02G223000.1	3936	10	1513	9	2423	8	1035	5M_gene9675.t1	1443	4	1034	3	409	4	657	74.286	-	-	-	-	-	-	-	-	-
739	TraesCS5D02G223700.1	3961	3	1889	2	2072	2	1146	5M_gene1323.t1	2989	2	1548	1	1441	2	1131	99.69	-	-	-	-	-	-	-	-	-
740	TraesCS5D02G223800.1	3678	5	1560	4	2118	5	972	5M_gene6447.t1	3428	5	1310	4	2118	5	972	-	-	-	-	-	-	-	-	-	-
741	TraesCS5D02G224100.1	7063	16	3899	15	3164	15	2322	5M_gene9545.t1	2142	6	1114	5	1028	4	534	93.22	-	-	-	-	-	-	-	-	-
742	TraesCS5D02G224500.1	1143	2	1014	1	129	2	534	5M_gene6714.t1	836	2	708	1	128	2	531	97.529	5U_gene6210.t1	834	2	706	1	128	2	531	92.09
743	TraesCS5D02G224600.1	2442	3	2273	2	169	3	1827	5M_gene295.t1	3177	3	3004	2	173	3	1827	90.874	-	-	-	-	-	-	-	-	-
744	TraesCS5D02G225300.1	1964	1	1964	0	0	1	1548	5M_gene3095.t1	1915	1	1915	0	0	1	1548	96.774	5U_gene3077.t1	1906	1	1906	0	0	1	1551	87.984
745	TraesCS5D02G225500.1	2199	2	658	1	1541	1	375	5M_gene1314.t1	700	1	700	0	0	1	375	92.105	5U_gene2690.t1	1005	1	1005	0	0	1	375	68.548
746	TraesCS5D02G225600.1	459	1	459	0	0	1	459	5M_gene1497.t1	564	1	564	0	0	1	459	92.593	5U_gene5441.t1	1004	1	1004	0	0	1	459	62.5
747	TraesCS5D02G225700.1	4623	7	721	6	3902	6	456	5M_gene856.t1	1276	6	568	5	708	6	384	86.581	-	-	-	-	-	-	-	-	-
748	TraesCS5D02G225800.1	1391	2	1276	1	115	2	951	5M_gene812.t1	1474	2	1374	1	100	2	939	96.141	-	-	-	-	-	-	-	-	90.576
749	TraesCS5D02G226000.1	3890	3	3111	2	779	3	2802	5M_gene810.t1	4357	3	3144	2	1213	3	2802	85.385	-	-	-	-	-	-	-	-	-
750	TraesCS5D02G227900.1	4112	10	1248	9	2864	10	1176	5M_gene427.t1	3000	8	1262	7	1738	8	1071	98.718	-	-	-	-	-	-	-	-	-
751	TraesCS5D02G228200.1	725	1	725	0	0	1	237	5M_gene1065.t1	1562	2	427	1	1135	1	237	-	5U_gene7222.t1	1580	2	412	1	1168	1	222	97.26
752	TraesCS5D02G228300.1	4190	9	2490	8	1700	9	1875	5M_gene4162.t1	1318	2	1214	1	104	2	975	94.4	-	-	-	-	-	-	-	-	-
753	TraesCS5D02G228400.1	3227	7	1445	6	1782	7	1128	5M_gene1557.t1	3085	7	1411	6	1674	7	1125	88.066	-	-	-	-	-	-	-	-	-
754	TraesCS5D02G228500.1	4230	6	1493	5	2737	6	1122	5M_gene1559.t1	1674	4	1387	3	287	4	732	69.963	-	-	-	-	-	-	-	-	-
755	TraesCS5D02G228600.1	2108	2	1297	1	811	2	822	5M_gene1560.t1	2955	2	1480	1	1475	2	822	92.73	-	-	-	-	-	-	-	-	-
756	TraesCS5D02G228700.1	5200	14	3571	13	1629	14	3363	5M_gene7680.t1	8152	15	4490	14	3662	15	4011	96.684	-	-	-	-	-	-	-	-	-
757	TraesCS5D02G228900.1	1179	1	1179	0	0	1	1179	5M_gene4026.t1	2619	2	1658	1	961	1	1179	97.006	-	-	-	-	-	-	-	-	-
758	TraesCS5D02G229800.1	5635	5	2141	4	3494	5	1512	5M_gene2765.t1	5155	5	1746	4	3409	5	1485	96.875	-	-	-	-	-	-	-	-	-
759	TraesCS5D02G229900.1	3417	1	3417	0	0	1	2787	5M_gene2766.t1	3050	1	3050	0	0	1	2787	94.521	-	-	-	-	-	-	-	-	-
760	TraesCS5D02G230400.1	1524	1	1524	0	0	1	1524	5M_gene2280.t1	1650	2	1301	1	349	1	879	-	5U_gene6404.t1	1727	1	1727	0	0	1	1524	88.583
761	TraesCS5D02G230900.1	6086	5	4545	4	1541	3	3867	-	-	-	-	-	-	-	-	96.506	5U_gene3043.t1	6114	4	4042	3	2072	4	3594	74.404
762	TraesCS5D02G231100.1	3576	4	2866	3	710	4	2493	5M_gene7737.t1	3774	4	2936	3	838	4	2490	-	-	-	-	-	-	-	-	-	-
763	TraesCS5D02G231200.1	11958	26	3121	25	8837	26	2988	5M_gene7738.t1	2919	7	1005	6	1914	7	699	99.058	-	-	-	-	-	-	-	-	-
764	TraesCS5D02G231300.1	5926	4	2669	3	3257	4	1914	5M_gene1215.t1	5440	4	2283	3	3157	4	1914	97.183	-	-	-	-	-	-	-	-	-
765	TraesCS5D02G231600.1	3517	5	1076	4	2441	5	642	5M_gene1566.t1	3154	5	821	4	2333	5	642	91.517	5U_gene7208.t1	3305	5	954	4	2351	5	642	98.122
766	TraesCS5D02G232000.1	1543	3	1350	2	193	2	1158	5M_gene1175.t1	1425	2	1326	1	99	2	1161	94.848	-	-	-	-	-	-	-	-	-
767	TraesCS5D02G232100.1	3618	3	1814	2	1804	1	1011	5M_gene1174.t1	3224	3	1713	2	1511	2	1338	85.347	-	-	-	-	-	-	-	-	-
768	TraesCS5D02G232500.1	1480	1	1480	0	0	1	1173	5M_gene5529.t1	1917	1	1917	0	0	1	1341	93.096	-	-	-	-	-	-	-	-	-
769	TraesCS5D02G232600.1	1344	1	1344	0	0	1	1344	5M_gene236.t1	1809	1	1809	0	0	1	1350	-	-	-	-	-	-	-	-	-	99.329
770	TraesCS5D02G232700.1	1127	4	816	3	311	4	816	-	-	-	-	-	-	-	-	79.866	5U_gene6126.t1	1225	4	833	3	392	4	741	86.716
771	TraesCS5D02G233500.1	2284	3	2026	2	258	3	1848	5M_gene949.t1	1195	1	1195	0	0	1	1008	90.09	-	-	-	-	-	-	-	-	-
772	TraesCS5D02G234400.1	834	4	454	3	380	4	336	5M_gene872.t1	962	4	646	3	316	4	336	95.443	5U_gene6225.t1	1192	3	706	2	486	3	393	71.538
773	TraesCS5D02G234600.1	1632	1	1632	0	0	1	1164	5M_gene5472.t1	1700	1	1700	0	0	1	1179	98.913	-	-	-	-	-	-	-	-	-
774	TraesCS5D02G234700.1	282	1	282	0	0	1	282	5M_gene8074.t1	1413	1	1413	0	0	1	285	-	-	-	-	-	-	-	-	-	97.826
775	TraesCS5D02G234800.1	1597	3	1361	2	236	3	957	-	-	-	-	-	-	-	-	97.771	5U_gene6544.t1	1704	2	1359	1	345	2	843	73.27
776	TraesCS5D02G234900.1	6016	4	1095	3	4921	4	1095	5M_gene8232.t1	5631	4	1458	3	4173	4	999	83.799	-	-	-	-	-	-	-	-	-
777	TraesCS5D02G235300.1	1619	4	1281	3	338	4	1020	5M_gene772.t1	1695	4	1418	3	277	4	1128	-	-	-	-	-	-	-	-	-	-
778	TraesCS5D02G235400.1	4449	5	2880	4	1569	5	1920	5M_gene2269.t1	4132	4	2796	3	1336	4	2247	87.029	-	-	-	-	-	-	-	-	-
779	TraesCS5D02G235800.1	1704	1	1704	0	0	1	1464	5M_gene3821.t1	4674	2	1794	1	2880	1	1443	98.909	5U_gene6883.t1	1766	1	1766	0	0	1	1335	80
780	TraesCS5D02G235900.1	3217	4	2941	3	276	2	2478	5M_gene3820.t1	2644	2	2548	1	96	2	2478	98.462	-	-	-	-	-	-	-	-	-
781	TraesCS5D02G236400.1	708	1	708	0	0	1	393	5M_gene1318.t1	872	1	872	0	0	1	393	98.02	-	-	-	-	-	-	-	-	-
782	TraesCS5D02G236500.1	1297	1	1297	0	0	1	900	5M_gene1317.t1	1389	1	1389	0	0	1	912	95.745	-	-	-	-	-	-	-	-	-
783	TraesCS5D02G236800.1	535	2	434	1	101	2	285	5M_gene836.t1	891	2	794	1	97	2	285	-	-	-	-	-	-	-	-	-	-
784	TraesCS5D02G236900.1	783	1	783	0	0	1	783	5M_gene7818.t1	4281	2	3774	1	507	2	3117	87.421	-	-	-	-	-	-	-	-	-
785	TraesCS5D02G237200.1	480	1	480	0	0	1	480	5M_gene1417.t1	3886	3	888	2	2998	3	747	99.407	5U_gene4447.t1	1847	2	925	1	922	1	534	60.588
786	TraesCS5D02G237300.1	2547	2	1297	1	1250	2	1014	5M_gene1355.t1	2385	2	1128	1	1257	2	1011	-	-	-	-	-	-	-	-	-	-
787	TraesCS5D02G237400.1	1531	5	909	4	622	5	579	-	-	-	-	-	-	-	-	94.572	5U_gene6472.t1	1420	5	809	4	611	5	579	100
788	TraesCS5D02G237900.1	2746	1	2746	0	0	1	1989	5M_gene3491.t1	2213	1	2213	0	0	1	1902	-	-	-	-	-	-	-	-	-	-
789	TraesCS5D02G238000.1	1385	4	987	3	398	4	912	5M_gene3492.t1	2408	5	1506	4	902	5	1365	75.962	5U_gene842.t1	2279	5	1587	4	692	5	1368	-
790	TraesCS5D02G238100.1	2697	4	1027	3	1670	4	447	5M_gene3493.t1	3339	5	965	4	2374	5	660	85.091	-	-	-	-	-	-	-	-	-
791	TraesCS5D02G238300.1	1390	3	1143	2	247	3	738	5M_gene8730.t1	1560	3	1379	2	181	3	828	96.047	5U_gene732.t1	1323	3	1141	2	182	3	738	100
792	TraesCS5D02G238600.1	2141	3	1911	2	230	2	1410	5M_gene5080.t1	1527	1	1527	0	0	1	1317	90.286	-	-	-	-	-	-	-	-	82.713
793	TraesCS5D02G238700.1	799	1	799	0	0	1	525	5M_gene434.t1	805	1	805	0	0	1	543	94.304	5U_gene6522.t1	894	1	894	0	0	1	666	82.759
794	TraesCS5D02G238800.1	1875	3	1676	2	199	3	1425	5M_gene6259.t1	1789	3	1541	2	248	3	1377	96.774	5U_gene4347.t1	1840	3	1667	2	173	3	1461	92.043
795	TraesCS5D02G238900.1	812	2	701	1	111	2	282	5M_gene8464.t1	660	2	549	1	111	2	282	97.872	5U_gene6650.t1	622	1	622	0	0	1	225	98.039
796	TraesCS5D02G239000.1	1220	3	594	2	626	3	288	5M_gene2927.t1	1314	4	559	3	755	4	438	98.594	-	-	-	-	-	-	-	-	-
797	TraesCS5D02G239100.1	1552	1	1552	0	0	1	1497	5M_gene6269.t1	1626	1	1626	0	0	1	1497	98.551	5U_gene6747.t1	1821	1	1821	0	0	1	1497	98.594
798	TraesCS5D02G239400.1	3475	5	1665	4	1810	4	1245	5M_gene7748.t1	3219	4	1581	3	1638	4	1245	83.881	-	-	-	-	-	-	-	-	-
799	TraesCS5D02G239500.1	3576	10	1050	9	2526	10	1050	5M_gene7747.t1	4283	9	1260	8	3023	9	960	97.41	5U_gene7047.t1	1775	6	826	5	949	6	756	79.221
800	TraesCS5D02G239700.1	2427	1	2427	0	0	1	2427	5M_gene7746.t1	2961	2	2223	1	738	2	1689	97.431	-	-	-	-	-	-	-	-	-
801	TraesCS5D02G240000.1	1920	2	1837	1	83	2	1521	5M_gene7596.t1	1744	2	1661	1	83	2	1515	91.71	-	-	-	-	-	-	-	-	-
802	TraesCS5D02G240300.1	2292	5	1366	4	926	5	1035	5M_gene1183.t1	1031	2	912	1	119	2	618	-	5U_gene109.t1	955	3	744	2	211	3	504	81.875
803	TraesCS5D02G240400.1	3688	11	1698	10	1990	11	1137	-	-	-	-	-	-	-	-	97.665	5U_gene5252.t1	770	2	694	1	76	2	357	89.13
804	TraesCS5D02G240800.1	4982	12	2785	11	2197	11	1770	5M_gene3292.t1	8161	12	2637	11	5524	12	1941	95.556	5U_gene1419.t1	4492	12	2252	11	2240	11	1725	95.254
805	TraesCS5D02G240900.1	1249	5	838	4	411	5	408	5M_gene3230.t1	1260	5	777	4	483	5	396	93.118	-	-	-	-	-	-	-	-	94.815
806	TraesCS5D02G241200.1	5764	9	1729	8	4035	9	1323	5M_gene4882.t1	5924	9	1676	8	4248	9	1398	99.592	5U_gene2543.t1	754	2	671	1	83	2	330	82.09
807	TraesCS5D02G241400.1	2179	1	2179	0	0	1	1473	5M_gene6699.t1	2445	2	1980	1	465	1	1473	92.135	-	-	-	-	-	-	-	-	-
808	TraesCS5D02G242500.1	3232	4	913	3	2319	4	426	5M_gene7521.t1	601	2	504	1	97	2	285	97.619	-	-	-	-	-	-	-	-	-
809	TraesCS5D02G242600.1	2517	4	822	3	1695	4	633	5M_gene7522.t1	2737	4	858	3	1879	4	633	-	-	-	-	-	-	-	-	-	-
810	TraesCS5D02G242700.1	1798	5	1400	4	398	5	969	5M_gene7523.t1	1717	5	1157	4	560	5	999	-	-	-	-	-	-	-	-	-	-
811	TraesCS5D02G243500.1	1786	3	1566	2	220	3	1257	-	-	-	-	-	-	-	-	98.251	5U_gene2705.t1	2145	3	1933	2	212	3	1482	99.036
812	TraesCS5D02G243700.1	2065	6	1350	5	715	6	1032	5M_gene6550.t1	2293	6	1582	5	711	6	1032	88.598	-	-	-	-	-	-	-	-	-
813	TraesCS5D02G244100.1	1992	1	1992	0	0	1	1608	5M_gene8025.t1	1685	1	1685	0	0	1	1566	-	-	-	-	-	-	-	-	-	-
814	TraesCS5D02G244300.1	5683	9	2329	8	3354	7	1839	5M_gene1705.t1	2980	5	1770	4	1210	5	1497	92.603	-	-	-	-	-	-	-	-	-
815	TraesCS5D02G244500.1	3881	5	1646	4	2235	4	1101	5M_gene570.t1	4834	5	1377	4	3457	4	1083	95.987	-	-	-	-	-	-	-	-	-
816	TraesCS5D02G244800.1	5317	2	1747	1	3570	2	897	-	-	-	-	-	-	-	-	95.759	5U_gene1443.t1	1147	1	1147	0	0	1	642	93.839
817	TraesCS5D02G245000.1	1852	4	1537	3	315	4	1311	5M_gene1236.t1	1863	4	1609	3	254	4	1347	97.719	-	-	-	-	-	-	-	-	-
818	TraesCS5D02G245400.1	4363	3	3255	2	1108	2	2370	5M_gene8306.t1	3714	3	2634	2	1080	2	2370	94.286	-	-	-	-	-	-	-	-	-
819	TraesCS5D02G245600.1	2774	9	1898	8	876	9	1554	5M_gene1300.t1	2555	7	1927	6	628	7	1512	97.268	-	-	-	-	-	-	-	-	-
820	TraesCS5D02G246000.1	761	1	761	0	0	1	552	5M_gene5706.t1	2277	2	877	1	1400	1	552	-	5U_gene6496.t1	982	1	982	0	0	1	552	99.454
821	TraesCS5D02G246300.1	1599	2	1190	1	409	2	450	-	-	-	-	-	-	-	-	68.027	5U_gene280.t1	759	1	759	0	0	1	426	80.531
822	TraesCS5D02G246400.1	3217	7	870	6	2347	7	870	5M_gene103.t1	4771	9	1320	8	3451	9	933	95.489	-	-	-	-	-	-	-	-	-
823	TraesCS5D02G246600.1	1062	1	1062	0	0	1	801	5M_gene2003.t1	3322	2	1313	1	2009	1	801	-	5U_gene1354.t1	2984	2	1171	1	1813	1	795	97.368
824	TraesCS5D02G246700.1	4684	9	1633	8	3051	9	1281	-	-	-	-	-	-	-	-	56.897	5U_gene1353.t1	5195	9	1508	8	3687	9	1113	99.178
825	TraesCS5D02G247100.1	1307	2	730	1	577	2	396	5M_gene1400.t1	1248	3	659	2	589	3	291	73.632	5U_gene5793.t1	505	1	505	0	0	1	324	93.333
826	TraesCS5D02G247300.1	1552	2	1454	1	98	2	591	5M_gene6492.t1	967	2	802	1	165	2	609	98.305	-	-	-	-	-	-	-	-	-
827	TraesCS5D02G250600.1	1095	2	1014	1	81	2	711	5M_gene1087.t1	1025	2	945	1	80	2	711	88.391	-	-	-	-	-	-	-	-	-
828	TraesCS5D02G251100.1	2529	8	1691	7	838	8	1473	5M_gene2852.t1	2713	9	1765	8	948	9	1404	74.38	-	-	-	-	-	-	-	-	-
829	TraesCS5D02G251300.1	2498	7	1907	6	591	7	1521	-	-	-	-	-	-	-	-	-	5U_gene4547.t1	2986	7	2053	6	933	7	1500	74.2
830	TraesCS5D02G251800.1	4386	10	2335	9	2051	10	1782	5M_gene4210.t1	4148	10	2123	9	2025	10	1797	95.066	-	-	-	-	-	-	-	-	-
831	TraesCS5D02G252200.1	3181	1	3181	0	0	1	1584	5M_gene2116.t1	1830	1	1830	0	0	1	1560	98.565	-	-	-	-	-	-	-	-	-
832	TraesCS5D02G252300.1	880	2	803	1	77	2	630	5M_gene3280.t1	1228	2	1130	1	98	2	630	99.371	-	-	-	-	-	-	-	-	-
833	TraesCS5D02G252700.1	685	1	685	0	0	1	480	5M_gene6892.t1	906	1	906	0	0	1	480	-	-	-	-	-	-	-	-	-	100
834	TraesCS5D02G252900.1	3797	3	1805	2	1992	3	1167	5M_gene6707.t1	753	2	667	1	86	2	357	97.973	-	-	-	-	-	-	-	-	-
835	TraesCS5D02G253100.1	891	1	891	0	0	1	891	5M_gene4589.t1	3977	2	1407	1	2570	1	885	99.074	5U_gene3049.t1	994	1	994	0	0	1	879	91.549
836	TraesCS5D02G253400.1	1323	4	1043	3	280	4	651	5M_gene336.t1	1799	4	1542	3	257	4	651	-	-	-	-	-	-	-	-	-	-
837	TraesCS5D02G253600.1	5590	5	2201	4	3389	5	552	-	-	-	-	-	-	-	-	-	5U_gene5989.t1	675	2	596	1	79	2	396	74.615
838	TraesCS5D02G253800.1	3116	6	1239	5	1877	6	735	-	-	-	-	-	-	-	-	-	5U_gene5926.t1	755	1	755	0	0	1	339	74.51
839	TraesCS5D02G254500.1	3545	7	1201	6	2344	7	930	-	-	-	-	-	-	-	-	91.545	5U_gene2544.t1	2635	8	1850	7	785	8	1437	-
840	TraesCS5D02G255100.1	1996	3	1461	2	535	3	1011	5M_gene1910.t1	1875	3	1346	2	529	3	1026	98.03	5U_gene4363.t1	1990	3	1479	2	511	3	1008	85.119
841	TraesCS5D02G255400.1	2378	6	1074	5	1304	6	612	5M_gene7044.t1	2372	6	1085	5	1287	6	612	96.19	-	-	-	-	-	-	-	-	-
842	TraesCS5D02G255500.1	1003	2	866	1	137	2	474	5M_gene3521.t1	1008	2	885	1	123	2	492	73.469	-	-	-	-	-	-	-	-	93.827
843	TraesCS5D02G255900.1	1571	5	966	4	605	5	966	5M_gene7467.t1	6799	12	1672	11	5127	11	1524	96.296	-	-	-	-	-	-	-	-	-
844	TraesCS5D02G256200.1	1648	3	1460	2	188	3	813	5M_gene2447.t1	1116	3	919	2	197	3	798	-	-	-	-	-	-	-	-	-	81.852
845	TraesCS5D02G256300.1	6418	9	2596	8	3822	7	1302	5M_gene1315.t1	1164	1	1164	0	0	1	588	94.872	-	-	-	-	-	-	-	-	-
846	TraesCS5D02G258000.1	1156	1	1156	0	0	1	582	5M_gene9390.t1	882	1	882	0	0	1	588	-	5U_gene4575.t1	854	1	854	0	0	1	588	96.923
847	TraesCS5D02G258200.1	2721	2	1891	1	830	2	1740	-	-	-	-	-	-	-	-	96.689	5U_gene4141.t1	2214	2	2123	1	91	2	1272	-
848	TraesCS5D02G258600.1	459	1	459	0	0	1	459	5M_gene797.t1	3374	3	1481	2	1893	3	921	68.987	5U_gene878.t1	3362	2	1200	1	2162	2	789	96.825
849	TraesCS5D02G259000.1	1363	4	574	3	789	4	411	5M_gene5565.t1	1622	4	899	3	723	4	465	94.931	-	-	-	-	-	-	-	-	-
850	TraesCS5D02G259100.1	4442	3	2827	2	1615	2	1881	5M_gene5566.t1	7210	2	2752	1	4458	1	1953	81.977	-	-	-	-	-	-	-	-	-
851	TraesCS5D02G259200.1	1481	3	719	2	762	2	513	5M_gene9448.t1	1143	2	1047	1	96	2	513	85.328	-	-	-	-	-	-	-	-	-
852	TraesCS5D02G259800.1	2958	5	1336	4	1622	5	876	5M_gene7942.t1	2435	5	831	4	1604	5	687	99.531	5U_gene7120.t1	2586	5	1017	4	1569	5	687	86.1
853	TraesCS5D02G259900.1	2359	2	2062	1	297	2	1809	5M_gene7943.t1	2934	2	1351	1	1583	1	642	94.017	5U_gene7121.t1	3035	2	1195	1	1840	1	738	82.883
854	TraesCS5D02G260000.1	1161	1	1161	0	0	1	1161	5M_gene5792.t1	1405	1	1405	0	0	1	1140	92.683	5U_gene3908.t1	1705	1	1705	0	0	1	1242	87.968
855	TraesCS5D02G260400.1	4532	10	1170	9	3362	10	1170	5M_gene9057.t1	870	2	727	1	143	1	402	90.353	-	-	-	-	-	-	-	-	-
856	TraesCS5D02G261400.1	1326	1	1326	0	0	1	1326	5M_gene1250.t1	2558	2	1651	1	907	1	1275	93.433	-	-	-	-	-	-	-	-	-
857	TraesCS5D02G262300.1	3395	6	2152	5	1243	5	1602	-	-	-	-	-	-	-	-	-	5U_gene7219.t1	4283	6	2113	5	2170	5	1602	77.903
858	TraesCS5D02G262800.1	7998	4	1682	3	6316	3	1413	-	-	-	-	-	-	-	-	-	5U_gene4239.t1	1808	1	1808	0	0	1	1317	-
859	TraesCS5D02G263100.1	3100	3	825	2	2275	3	519	5M_gene1119.t1	1552	3	1227	2	325	3	528	89.879	-	-	-	-	-	-	-	-	80.702
860	TraesCS5D02G263600.1	854	2	741	1	113	2	741	5M_gene4009.t1	1044	2	930	1	114	2	744	96.237	-	-	-	-	-	-	-	-	-
861	TraesCS5D02G264100.1	1390	5	736	4	654	5	639	5M_gene3207.t1	2044	6	1359	5	685	6	633	95.812	5U_gene4011.t1	1615	6	899	5	716	6	633	96.237
862	TraesCS5D02G264500.1	1875	1	1875	0	0	1	1875	5M_gene2025.t1	3727	3	1506	2	2221	3	1326	91.743	-	-	-	-	-	-	-	-	-
863	TraesCS5D02G264800.1	781	1	781	0	0	1	432	5M_gene6264.t1	777	1	777	0	0	1	423	91.698	-	-	-	-	-	-	-	-	-
864	TraesCS5D02G265200.1	1163	2	1063	1	100	2	783	5M_gene7369.t1	1231	3	1050	2	181	3	780	98.554	-	-	-	-	-	-	-	-	-
865	TraesCS5D02G265300.1	5259	5	1798	4	3461	5	1452	5M_gene7624.t1	3654	5	1746	4	1908	5	1455	95.319	-	-	-	-	-	-	-	-	-
866	TraesCS5D02G265700.1	1668	1	1668	0	0	1	1413	5M_gene5077.t1	1762	1	1762	0	0	1	1413	96.281	-	-	-	-	-	-	-	-	-
867	TraesCS5D02G265900.1	1586	5	1135	4	451	5	729	5M_gene5352.t1	1630	5	1190	4	440	5	729	92.52	5U_gene3723.t1	1753	1	1753	0	0	1	678	56.364
868	TraesCS5D02G266000.1	1301	2	1187	1	114	2	744	-	-	-	-	-	-	-	-	74.684	5U_gene505.t1	1329	2	1221	1	108	2	978	78.673
869	TraesCS5D02G266400.1	2378	5	1700	4	678	4	468	5M_gene7961.t1	2919	6	1153	5	1766	6	765	-	5U_gene4220.t1	1475	5	879	4	596	4	552	78.667
870	TraesCS5D02G266500.1	6531	6	1767	5	4764	6	1371	5M_gene7962.t1	6700	6	1568	5	5132	6	1194	97.521	-	-	-	-	-	-	-	-	-
871	TraesCS5D02G266700.1	705	2	573	1	132	1	366	5M_gene9471.t1	545	1	545	0	0	1	366	-	5U_gene501.t1	513	1	513	0	0	1	345	90.083
872	TraesCS5D02G267000.1	9988	19	2494	18	7494	19	2106	5M_gene9697.t1	8969	20	2543	19	6426	20	2196	80.215	-	-	-	-	-	-	-	-	-
873	TraesCS5D02G267100.1	11550	10	2259	9	9291	10	1902	5M_gene9698.t1	8691	11	2255	10	6436	11	1857	97.973	-	-	-	-	-	-	-	-	-
874	TraesCS5D02G267200.1	3964	6	1123	5	2841	5	447	5M_gene9699.t1	2636	5	850	4	1786	5	447	88.028	-	-	-	-	-	-	-	-	-
875	TraesCS5D02G267400.1	4739	2	1125	1	3614	2	1125	5M_gene4921.t1	937	1	937	0	0	1	465	98.611	-	-	-	-	-	-	-	-	-
876	TraesCS5D02G267900.1	276	1	276	0	0	1	276	5M_gene8167.t1	470	1	470	0	0	1	243	99.544	5U_gene243.t1	694	1	694	0	0	1	267	92.308
877	TraesCS5D02G268000.1	3795	3	2682	2	1113	3	2103	-	-	-	-	-	-	-	-	81.915	5U_gene5770.t1	1465	1	1465	0	0	1	1293	100
878	TraesCS5D02G268400.1	567	2	495	1	72	2	495	5M_gene4034.t1	792	1	792	0	0	1	567	89.415	5U_gene1895.t1	1092	1	1092	0	0	1	567	82.979
879	TraesCS5D02G268500.1	3246	8	1360	7	1886	8	1080	5M_gene4035.t1	2943	7	1211	6	1732	7	984	94.068	-	-	-	-	-	-	-	-	-
880	TraesCS5D02G268700.1	3979	6	1927	5	2052	6	1506	5M_gene9606.t1	6917	6	1717	5	5200	6	1263	95.425	5U_gene575.t1	4374	5	1788	4	2586	5	1137	94.628
881	TraesCS5D02G268900.1	843	3	663	2	180	3	663	-	-	-	-	-	-	-	-	99.062	5U_gene3708.t1	1000	3	765	2	235	3	663	98.182
882	TraesCS5D02G269000.1	5893	12	1379	11	4514	12	963	5M_gene4496.t1	4409	12	1224	11	3185	12	963	-	5U_gene394.t1	4489	12	1265	11	3224	12	963	98.75
883	TraesCS5D02G269100.1	2070	1	2070	0	0	1	2070	-	-	-	-	-	-	-	-	100	5U_gene395.t1	1957	1	1957	0	0	1	1761	92.839
884	TraesCS5D02G269200.1	1687	1	1687	0	0	1	1326	5M_gene9345.t1	1566	1	1566	0	0	1	1326	96.591	5U_gene3968.t1	1583	1	1583	0	0	1	1326	99.546
885	TraesCS5D02G269300.1	1891	2	1202	1	689	1	795	5M_gene4786.t1	1176	1	1176	0	0	1	795	94.737	5U_gene2754.t1	1838	2	1176	1	662	1	804	77.108
886	TraesCS5D02G269900.1	3239	8	801	7	2438	8	801	5M_gene7914.t1	2377	7	1355	6	1022	7	801	96.601	-	-	-	-	-	-	-	-	-
887	TraesCS5D02G270100.1	1618	1	1618	0	0	1	1062	5M_gene7912.t1	1463	1	1463	0	0	1	1062	99.338	-	-	-	-	-	-	-	-	-
888	TraesCS5D02G270300.1	1988	4	1288	3	700	4	912	5M_gene3726.t1	2027	4	1299	3	728	4	924	69.421	-	-	-	-	-	-	-	-	-
889	TraesCS5D02G270400.1	977	1	977	0	0	1	366	5M_gene7923.t1	809	2	699	1	110	2	261	84.795	-	-	-	-	-	-	-	-	96.694
890	TraesCS5D02G270800.1	709	2	495	1	214	2	495	5M_gene8904.t1	1023	2	771	1	252	2	516	91.647	-	-	-	-	-	-	-	-	-
891	TraesCS5D02G271900.1	2767	3	2008	2	759	3	1374	5M_gene8171.t1	2138	4	1478	3	660	4	1311	90.476	-	-	-	-	-	-	-	-	-
892	TraesCS5D02G272100.1	10378	9	1141	8	9237	9	669	5M_gene7005.t1	818	2	710	1	108	2	318	63.536	-	-	-	-	-	-	-	-	-
893	TraesCS5D02G272500.1	1469	2	834	1	635	2	834	-	-	-	-	-	-	-	-	95.915	5U_gene1701.t1	1186	2	1106	1	80	2	234	57.143
894	TraesCS5D02G272700.1	2679	3	2302	2	377	3	2058	5M_gene1690.t1	2949	3	2542	2	407	2	1818	97.436	-	-	-	-	-	-	-	-	-
895	TraesCS5D02G272900.1	2558	2	768	1	1790	1	474	5M_gene8159.t1	678	1	678	0	0	1	495	98.441	5U_gene4758.t1	748	1	748	0	0	1	273	97.059
896	TraesCS5D02G273200.1	5979	15	3098	14	2881	15	2472	5M_gene8252.t1	3703	10	1763	9	1940	10	1395	98.693	5U_gene7145.t1	5676	13	2511	12	3165	13	2214	86.165
897	TraesCS5D02G273600.1	2684	4	2393	3	291	1	1839	5M_gene2028.t1	2789	2	2685	1	104	1	1839	87.645	5U_gene4399.t1	2743	2	2639	1	104	1	1830	98.039
898	TraesCS5D02G273700.1	4307	8	2006	7	2301	8	1527	5M_gene59.t1	2899	6	1822	5	1077	6	1479	98.78	-	-	-	-	-	-	-	-	-
899	TraesCS5D02G274000.1	687	1	687	0	0	1	540	5M_gene1730.t1	1821	2	856	1	965	2	537	75.137	-	-	-	-	-	-	-	-	-
900	TraesCS5D02G274300.1	8752	13	1603	12	7149	11	1101	5M_gene2079.t1	8918	10	1332	9	7586	10	1041	-	-	-	-	-	-	-	-	-	-
901	TraesCS5D02G274700.1	342	2	312	1	30	2	312	-	-	-	-	-	-	-	-	100	5U_gene3507.t1	725	1	725	0	0	1	342	89.381
902	TraesCS5D02G274800.1	2806	2	755	1	2051	2	354	5M_gene9240.t1	2851	2	1065	1	1786	2	354	89.118	5U_gene3506.t1	2671	2	727	1	1944	2	354	100
903	TraesCS5D02G275200.1	5374	9	1501	8	3873	8	930	5M_gene4811.t1	5372	9	2070	8	3302	9	1023	98.413	-	-	-	-	-	-	-	-	-
904	TraesCS5D02G275300.1	1709	3	1294	2	415	1	939	-	-	-	-	-	-	-	-	83.22	5U_gene419.t1	1625	1	1625	0	0	1	948	98.095
905	TraesCS5D02G276100.1	3132	5	2472	4	660	5	2055	5M_gene5669.t1	2559	5	1809	4	750	5	1404	90.12	-	-	-	-	-	-	-	-	90.789
906	TraesCS5D02G276700.1	1293	5	996	4	297	5	996	5M_gene3826.t1	2358	4	1356	3	1002	4	999	93.939	5U_gene6781.t1	2128	4	1399	3	729	4	1065	91.489
907	TraesCS5D02G277000.1	5415	6	528	5	4887	6	528	5M_gene1747.t1	1660	3	683	2	977	3	225	-	-	-	-	-	-	-	-	-	-
908	TraesCS5D02G277600.1	6268	10	4884	9	1384	9	4176	5M_gene9278.t1	5986	8	4855	7	1131	8	4314	94.565	-	-	-	-	-	-	-	-	-
909	TraesCS5D02G277700.1	902	2	810	1	92	2	810	5M_gene9279.t1	1121	2	1054	1	67	2	831	94.203	5U_gene1964.t1	1312	2	1218	1	94	2	888	89.568
910	TraesCS5D02G277800.1	417	1	417	0	0	1	417	5M_gene3928.t1	713	1	713	0	0	1	417	98.171	5U_gene6668.t1	913	1	913	0	0	1	417	95.652
911	TraesCS5D02G277900.1	2761	6	2286	5	475	6	1686	5M_gene3463.t1	2280	5	1904	4	376	5	1695	88.66	-	-	-	-	-	-	-	-	-
912	TraesCS5D02G278000.1	887	1	887	0	0	1	582	5M_gene2749.t1	768	1	768	0	0	1	585	89.954	5U_gene3389.t1	1083	1	1083	0	0	1	582	90.722
913	TraesCS5D02G278100.1	994	1	994	0	0	1	654	-	-	-	-	-	-	-	-	-	5U_gene3388.t1	1132	1	1132	0	0	1	654	91.705
914	TraesCS5D02G278200.1	916	1	916	0	0	1	666	-	-	-	-	-	-	-	-	87.87	5U_gene5170.t1	765	1	765	0	0	1	633	82.883
915	TraesCS5D02G278800.1	1899	6	1047	5	852	6	1047	5M_gene8210.t1	3148	8	1946	7	1202	8	1635	-	-	-	-	-	-	-	-	-	-
916	TraesCS5D02G279200.1	5925	11	1317	10	4608	11	759	-	-	-	-	-	-	-	-	91.102	5U_gene1712.t1	5806	10	1327	9	4479	10	1008	87.168
917	TraesCS5D02G279300.1	927	1	927	0	0	1	927	5M_gene1921.t1	1052	1	1052	0	0	1	711	84.367	-	-	-	-	-	-	-	-	76.596
918	TraesCS5D02G279400.1	4904	10	1827	9	3077	10	1185	5M_gene1920.t1	5944	9	1669	8	4275	9	1233	87.173	5U_gene632.t1	4024	9	1814	8	2210	9	1242	85.437
919	TraesCS5D02G280400.1	1701	2	1583	1	118	2	1149	5M_gene9296.t1	1807	3	1588	2	219	3	1089	83.65	-	-	-	-	-	-	-	-	-
920	TraesCS5D02G280800.1	1613	2	1535	1	78	2	714	5M_gene7203.t1	1335	1	1335	0	0	1	789	92.547	-	-	-	-	-	-	-	-	-
921	TraesCS5D02G280900.1	1723	5	1138	4	585	5	948	-	-	-	-	-	-	-	-	41.926	5U_gene4689.t1	2033	5	1621	4	412	5	1038	86.087
922	TraesCS5D02G281500.1	1660	5	1206	4	454	5	942	-	-	-	-	-	-	-	-	-	5U_gene5984.t1	1715	5	1282	4	433	5	1119	86.792
923	TraesCS5D02G282000.1	12682	19	6647	18	6035	17	6384	5M_gene5150.t1	16032	20	5690	19	10342	20	5367	93.122	-	-	-	-	-	-	-	-	-
924	TraesCS5D02G282100.1	1574	3	725	2	849	3	600	5M_gene1965.t1	2057	3	1288	2	769	3	714	84.098	5U_gene1373.t1	2259	4	1397	3	862	4	816	74.336
925	TraesCS5D02G282300.1	6782	10	3129	9	3653	10	3129	5M_gene9599.t1	8443	9	3006	8	5437	8	2229	98.283	-	-	-	-	-	-	-	-	-
926	TraesCS5D02G282400.1	3327	8	1342	7	1985	8	768	5M_gene7639.t1	3186	8	1204	7	1982	8	693	95.389	-	-	-	-	-	-	-	-	-
927	TraesCS5D02G282500.1	1547	2	1377	1	170	2	1044	5M_gene8084.t1	1423	2	1289	1	134	2	1044	-	-	-	-	-	-	-	-	-	-
928	TraesCS5D02G283100.1	5843	16	1839	15	4004	15	1305	5M_gene166.t1	4169	12	1549	11	2620	12	1149	98.492	5U_gene2219.t1	4301	13	1501	12	2800	12	1149	-
929	TraesCS5D02G284000.1	3543	6	1836	5	1707	6	1248	5M_gene9680.t1	3250	6	1051	5	2199	6	876	-	-	-	-	-	-	-	-	-	-
930	TraesCS5D02G284100.1	11049	34	3811	33	7238	34	3225	5M_gene9679.t1	10953	22	2725	21	8228	22	2415	-	-	-	-	-	-	-	-	-	-
931	TraesCS5D02G284700.1	2207	2	2176	1	31	2	2091	-	-	-	-	-	-	-	-	93.846	5U_gene3799.t1	2552	3	2408	2	144	3	2205	70.302
932	TraesCS5D02G284900.1	5287	9	934	8	4353	8	567	5M_gene996.t1	5621	3	1164	2	4457	2	405	-	5U_gene346.t1	5337	6	872	5	4465	6	408	74.302
933	TraesCS5D02G285700.1	1705	3	1515	2	190	3	1158	-	-	-	-	-	-	-	-	-	5U_gene6313.t1	1679	3	1482	2	197	3	1164	97.765
934	TraesCS5D02G287000.1	1879	8	969	7	910	8	969	-	-	-	-	-	-	-	-	88.506	5U_gene2643.t1	1711	3	1423	2	288	3	1005	49.688
935	TraesCS5D02G287100.1	4105	6	869	5	3236	5	750	5M_gene7844.t1	2550	5	1517	4	1033	5	948	87.866	-	-	-	-	-	-	-	-	-
936	TraesCS5D02G287200.1	726	1	726	0	0	1	726	5M_gene5829.t1	1056	1	1056	0	0	1	732	98.182	-	-	-	-	-	-	-	-	86.611
937	TraesCS5D02G287700.1	1966	4	1324	3	642	4	1011	5M_gene1395.t1	2138	4	1524	3	614	4	993	99.279	-	-	-	-	-	-	-	-	98.81
938	TraesCS5D02G287800.1	4452	3	1442	2	3010	2	1251	5M_gene341.t1	3114	2	1520	1	1594	2	1248	91.943	-	-	-	-	-	-	-	-	-
939	TraesCS5D02G288000.1	6311	5	2386	4	3925	3	1710	5M_gene1239.t1	7555	7	2653	6	4902	6	1932	-	5U_gene2333.t1	5896	5	1892	4	4004	5	1431	67.838
940	TraesCS5D02G288100.1	3375	4	609	3	2766	4	609	5M_gene1240.t1	1988	2	610	1	1378	2	327	100	5U_gene2334.t1	2193	2	452	1	1741	2	234	-
941	TraesCS5D02G288900.1	207	1	207	0	0	1	207	5M_gene2194.t1	486	1	486	0	0	1	207	97.895	5U_gene2622.t1	495	1	495	0	0	1	207	100
942	TraesCS5D02G289000.1	288	1	288	0	0	1	288	5M_gene7880.t1	3041	2	791	1	2250	1	288	91.753	-	-	-	-	-	-	-	-	87.059
943	TraesCS5D02G289200.1	294	1	294	0	0	1	294	5M_gene4117.t1	633	1	633	0	0	1	294	-	-	-	-	-	-	-	-	-	-
944	TraesCS5D02G289400.1	3525	6	1519	5	2006	4	609	5M_gene700.t1	2411	5	1006	4	1405	4	414	92.308	-	-	-	-	-	-	-	-	-
945	TraesCS5D02G290800.1	3569	8	1119	7	2450	8	1119	5M_gene3391.t1	7184	6	1215	5	5969	5	507	-	5U_gene74.t1	3501	6	1057	5	2444	6	966	83.196
946	TraesCS5D02G291100.1	1281	3	1075	2	206	3	585	5M_gene3247.t1	1014	3	819	2	195	3	567	91.146	5U_gene384.t1	1022	3	827	2	195	3	588	-
947	TraesCS5D02G291300.1	656	2	570	1	86	2	570	5M_gene4326.t1	908	2	820	1	88	2	579	95.238	5U_gene4506.t1	795	2	709	1	86	2	567	86.826
948	TraesCS5D02G291900.1	850	2	750	1	100	2	750	-	-	-	-	-	-	-	-	98.783	5U_gene626.t1	1043	1	1043	0	0	1	363	59
949	TraesCS5D02G292000.1	3059	6	1641	5	1418	6	1236	-	-	-	-	-	-	-	-	-	5U_gene2614.t1	3150	7	1624	6	1526	7	1335	91.216
950	TraesCS5D02G292100.1	6789	15	3312	14	3477	12	1983	-	-	-	-	-	-	-	-	98.448	5U_gene4282.t1	1367	3	970	2	397	3	534	-
951	TraesCS5D02G292200.1	2400	8	1365	7	1035	8	1365	5M_gene226.t1	3609	8	1664	7	1945	8	1416	64.263	-	-	-	-	-	-	-	-	-
952	TraesCS5D02G292400.1	1291	2	1035	1	256	2	1035	5M_gene4039.t1	2334	2	1165	1	1169	2	705	84.81	-	-	-	-	-	-	-	-	-
953	TraesCS5D02G292700.1	5527	13	2066	12	3461	13	1548	5M_gene2877.t1	5674	12	2132	11	3542	12	1692	-	-	-	-	-	-	-	-	-	-
954	TraesCS5D02G292800.1	2173	7	868	6	1305	7	579	5M_gene2876.t1	2813	7	1108	6	1705	7	618	100	-	-	-	-	-	-	-	-	-
955	TraesCS5D02G292900.1	3695	7	1066	6	2629	7	666	5M_gene9400.t1	3789	7	1169	6	2620	7	858	-	-	-	-	-	-	-	-	-	-
956	TraesCS5D02G293200.1	1785	2	1720	1	65	2	1344	-	-	-	-	-	-	-	-	99.225	5U_gene3028.t1	1755	3	1552	2	203	3	1401	89.485
957	TraesCS5D02G296300.1	454	1	454	0	0	1	390	-	-	-	-	-	-	-	-	92.308	5U_gene2023.t1	734	1	734	0	0	1	387	94.531
958	TraesCS5D02G296400.1	393	1	393	0	0	1	393	5M_gene7058.t1	829	1	829	0	0	1	393	92.647	-	-	-	-	-	-	-	-	98.462
959	TraesCS5D02G297000.1	2287	2	1175	1	1112	2	816	5M_gene173.t1	2166	2	1050	1	1116	2	813	98.955	5U_gene1250.t1	2247	2	1243	1	1004	2	813	88.934
960	TraesCS5D02G297100.1	1737	5	1292	4	445	5	864	5M_gene7763.t1	1657	5	1194	4	463	5	864	82.143	5U_gene6911.t1	1618	5	1215	4	403	5	864	98.606
961	TraesCS5D02G297500.1	1100	3	910	2	190	3	399	-	-	-	-	-	-	-	-	-	5U_gene7137.t1	870	2	784	1	86	2	477	83.571
962	TraesCS5D02G297700.1	852	1	852	0	0	1	852	-	-	-	-	-	-	-	-	-	5U_gene6075.t1	975	1	975	0	0	1	594	40.526
963	TraesCS5D02G298300.1	3592	4	1560	3	2032	4	1194	-	-	-	-	-	-	-	-	91.556	5U_gene4245.t1	700	1	700	0	0	1	384	-
964	TraesCS5D02G298600.1	1044	2	942	1	102	2	672	5M_gene1451.t1	1078	2	975	1	103	2	678	97.159	-	-	-	-	-	-	-	-	-
965	TraesCS5D02G298800.1	3190	3	1413	2	1777	2	1059	5M_gene1535.t1	4098	6	1914	5	2184	5	1293	-	-	-	-	-	-	-	-	-	-
966	TraesCS5D02G299000.1	6833	15	1406	14	5427	14	1131	-	-	-	-	-	-	-	-	-	5U_gene4320.t1	7138	14	1879	13	5259	14	1131	94.681
967	TraesCS5D02G299100.1	6874	10	2580	9	4294	9	1887	-	-	-	-	-	-	-	-	-	5U_gene4321.t1	434	1	434	0	0	1	288	100
968	TraesCS5D02G300100.1	1989	8	1043	7	946	7	831	-	-	-	-	-	-	-	-	-	5U_gene5843.t1	691	3	419	2	272	3	303	92.079
969	TraesCS5D02G300300.1	3931	9	2081	8	1850	9	1668	5M_gene3341.t1	11726	20	3390	19	8336	20	2739	92.442	-	-	-	-	-	-	-	-	-
970	TraesCS5D02G300700.1	675	1	675	0	0	1	519	5M_gene8673.t1	626	1	626	0	0	1	519	85.514	-	-	-	-	-	-	-	-	-
971	TraesCS5D02G301000.1	917	1	917	0	0	1	645	5M_gene2716.t1	1043	1	1043	0	0	1	621	-	-	-	-	-	-	-	-	-	-
972	TraesCS5D02G301400.1	534	1	534	0	0	1	534	-	-	-	-	-	-	-	-	92.308	5U_gene2662.t1	1020	1	1020	0	0	1	549	74.176
973	TraesCS5D02G302000.1	5083	10	3186	9	1897	9	2733	5M_gene1243.t1	5034	9	3250	8	1784	9	2733	90.351	-	-	-	-	-	-	-	-	66.928
974	TraesCS5D02G302300.1	903	1	903	0	0	1	618	5M_gene3359.t1	1090	1	1090	0	0	1	621	74.194	-	-	-	-	-	-	-	-	69.417
975	TraesCS5D02G303300.1	1876	4	894	3	982	4	894	5M_gene9636.t1	3709	5	1512	4	2197	5	1338	75.904	-	-	-	-	-	-	-	-	-
976	TraesCS5D02G303400.1	4139	8	1723	7	2416	8	1239	5M_gene6719.t1	3845	7	1542	6	2303	7	1074	97.549	-	-	-	-	-	-	-	-	-
977	TraesCS5D02G303600.1	4140	6	2202	5	1938	5	615	5M_gene4776.t1	2020	5	984	4	1036	5	615	-	-	-	-	-	-	-	-	-	-
978	TraesCS5D02G304300.1	3370	11	1313	10	2057	11	1065	5M_gene9173.t1	3539	8	1241	7	2298	8	852	87.772	-	-	-	-	-	-	-	-	-
979	TraesCS5D02G304900.1	1766	4	1331	3	435	4	1047	5M_gene8939.t1	2093	4	1650	3	443	4	1098	96.414	-	-	-	-	-	-	-	-	-
980	TraesCS5D02G305100.1	10926	10	2230	9	8696	10	1428	5M_gene6423.t1	4635	9	1463	8	3172	9	1140	84.685	-	-	-	-	-	-	-	-	-
981	TraesCS5D02G305400.1	696	3	459	2	237	3	459	5M_gene741.t1	745	3	516	2	229	3	315	98.849	5U_gene1428.t1	966	3	742	2	224	3	315	85.586
982	TraesCS5D02G305500.1	1827	1	1827	0	0	1	1827	5M_gene742.t1	2454	1	2454	0	0	1	1983	96.19	-	-	-	-	-	-	-	-	-
983	TraesCS5D02G305600.1	3046	7	1163	6	1883	7	891	5M_gene3530.t1	2681	7	1490	6	1191	7	636	-	-	-	-	-	-	-	-	-	-
984	TraesCS5D02G306300.1	5697	6	1883	5	3814	5	1677	5M_gene6293.t1	6298	5	2465	4	3833	4	1605	-	-	-	-	-	-	-	-	-	-
985	TraesCS5D02G306600.1	7041	15	3096	14	3945	15	2886	-	-	-	-	-	-	-	-	98.578	5U_gene4685.t1	8773	18	3288	17	5485	18	2922	-
986	TraesCS5D02G306700.1	4451	4	2610	3	1841	4	1899	5M_gene5786.t1	3858	4	2165	3	1693	4	1902	-	5U_gene253.t1	3951	4	1949	3	2002	4	1599	99.308
987	TraesCS5D02G307200.1	1735	7	817	6	918	7	585	5M_gene2942.t1	2229	3	498	2	1731	3	282	75.719	-	-	-	-	-	-	-	-	-
988	TraesCS5D02G307300.1	2995	7	1331	6	1664	7	942	5M_gene2941.t1	2888	6	1211	5	1677	6	792	97.425	5U_gene1461.t1	4313	4	1148	3	3165	4	645	65.152
989	TraesCS5D02G307400.1	2092	6	1050	5	1042	6	747	5M_gene2940.t1	2447	7	1118	6	1329	7	894	88.732	-	-	-	-	-	-	-	-	-
990	TraesCS5D02G307600.1	216	1	216	0	0	1	216	-	-	-	-	-	-	-	-	95.946	5U_gene3255.t1	471	1	471	0	0	1	216	88.732
991	TraesCS5D02G307700.1	225	1	225	0	0	1	225	5M_gene9083.t1	1225	2	775	1	450	2	366	-	-	-	-	-	-	-	-	-	71.429
992	TraesCS5D02G307900.1	3157	3	1582	2	1575	3	1215	5M_gene381.t1	985	1	985	0	0	1	420	97.297	5U_gene4425.t1	2926	4	1335	3	1591	4	972	-
993	TraesCS5D02G308300.1	2145	2	2040	1	105	1	1347	-	-	-	-	-	-	-	-	-	5U_gene2454.t1	1612	1	1612	0	0	1	1335	91.892
994	TraesCS5D02G309100.1	1566	1	1566	0	0	1	1566	-	-	-	-	-	-	-	-	-	5U_gene7017.t1	1847	1	1847	0	0	1	1566	96.737
995	TraesCS5D02G309600.1	5075	8	1406	7	3669	8	981	-	-	-	-	-	-	-	-	92.958	5U_gene3905.t1	5221	7	1251	6	3970	7	933	-
996	TraesCS5D02G311200.1	683	2	586	1	97	2	429	5M_gene6740.t1	1130	2	1030	1	100	2	645	45.778	-	-	-	-	-	-	-	-	-
997	TraesCS5D02G311600.1	3499	4	2923	3	576	4	2361	5M_gene6331.t1	1415	2	989	1	426	1	711	-	-	-	-	-	-	-	-	-	-
998	TraesCS5D02G311700.1	5096	5	3007	4	2089	5	1497	-	-	-	-	-	-	-	-	85.591	5U_gene5039.t1	815	1	815	0	0	1	555	84.409
999	TraesCS5D02G312000.1	1922	2	1654	1	268	2	1434	5M_gene7142.t1	1657	3	1286	2	371	3	1188	98.23	-	-	-	-	-	-	-	-	-
1000	TraesCS5D02G312200.1	3800	4	2621	3	1179	3	1698	5M_gene3459.t1	3728	3	2629	2	1099	3	1698	-	-	-	-	-	-	-	-	-	-
1001	TraesCS5D02G312400.1	3987	12	1997	11	1990	12	1500	5M_gene8226.t1	6400	18	2760	17	3640	18	2427	95.719	-	-	-	-	-	-	-	-	-
1002	TraesCS5D02G312500.1	1657	2	1404	1	253	2	1269	5M_gene2074.t1	1771	2	1687	1	84	2	1008	88.43	-	-	-	-	-	-	-	-	95.024
1003	TraesCS5D02G312700.1	1191	1	1191	0	0	1	366	-	-	-	-	-	-	-	-	-	5U_gene1998.t1	561	1	561	0	0	1	354	90.909
1004	TraesCS5D02G312900.1	1644	2	1356	1	288	1	975	-	-	-	-	-	-	-	-	94.444	5U_gene14.t1	1597	1	1597	0	0	1	966	87.346
1005	TraesCS5D02G313000.1	422	2	219	1	203	2	219	5M_gene3755.t1	998	2	775	1	223	2	252	93.182	-	-	-	-	-	-	-	-	-
1006	TraesCS5D02G313100.1	1020	1	1020	0	0	1	1020	5M_gene3756.t1	1826	1	1826	0	0	1	1056	-	-	-	-	-	-	-	-	-	-
1007	TraesCS5D02G313400.1	822	1	822	0	0	1	822	-	-	-	-	-	-	-	-	95.497	5U_gene754.t1	985	1	985	0	0	1	822	96.337
1008	TraesCS5D02G314600.1	2039	2	1809	1	230	2	1599	5M_gene6629.t1	2628	2	2541	1	87	2	1605	95.425	-	-	-	-	-	-	-	-	-
1009	TraesCS5D02G314700.1	468	1	468	0	0	1	468	5M_gene5689.t1	571	1	571	0	0	1	474	84.656	-	-	-	-	-	-	-	-	-
1010	TraesCS5D02G315300.1	19597	2	570	1	19027	2	570	5M_gene1341.t1	874	1	874	0	0	1	534	45.455	-	-	-	-	-	-	-	-	-
1011	TraesCS5D02G315400.1	2789	4	1731	3	1058	4	1404	-	-	-	-	-	-	-	-	97.248	5U_gene4776.t1	913	1	913	0	0	1	759	89.2
1012	TraesCS5D02G315500.1	873	2	751	1	122	2	330	5M_gene5776.t1	801	2	679	1	122	2	330	94.944	5U_gene3145.t1	752	2	627	1	125	2	327	79.817
1013	TraesCS5D02G315700.1	3328	8	1797	7	1531	8	1233	5M_gene7896.t1	3312	7	1385	6	1927	7	798	73.629	-	-	-	-	-	-	-	-	-
1014	TraesCS5D02G316700.1	4585	7	1586	6	2999	7	1092	5M_gene9500.t1	4499	8	1349	7	3150	8	990	87.626	-	-	-	-	-	-	-	-	-
1015	TraesCS5D02G316900.1	3923	8	2446	7	1477	8	1926	5M_gene5303.t1	3739	7	1813	6	1926	7	1452	97.17	-	-	-	-	-	-	-	-	-
1016	TraesCS5D02G317200.1	860	1	860	0	0	1	642	-	-	-	-	-	-	-	-	-	5U_gene1287.t1	980	1	980	0	0	1	642	82.075
1017	TraesCS5D02G317700.1	980	1	980	0	0	1	639	-	-	-	-	-	-	-	-	-	5U_gene4267.t1	953	1	953	0	0	1	651	76.887
1018	TraesCS5D02G318000.1	1307	1	1307	0	0	1	663	-	-	-	-	-	-	-	-	92.34	5U_gene5159.t1	995	1	995	0	0	1	663	98.182
1019	TraesCS5D02G318900.1	959	1	959	0	0	1	717	5M_gene411.t1	1104	1	1104	0	0	1	705	98.292	-	-	-	-	-	-	-	-	-
1020	TraesCS5D02G319000.1	1575	1	1575	0	0	1	1575	5M_gene2348.t1	2148	1	2148	0	0	1	1584	72.566	-	-	-	-	-	-	-	-	99.618
1021	TraesCS5D02G319200.1	681	1	681	0	0	1	681	5M_gene4040.t1	1029	1	1029	0	0	1	681	-	-	-	-	-	-	-	-	-	-
1022	TraesCS5D02G319300.1	1379	3	909	2	470	3	909	5M_gene3847.t1	2005	3	1797	2	208	3	1134	98.649	5U_gene1761.t1	1491	2	1362	1	129	2	1218	-
1023	TraesCS5D02G319400.1	3496	9	1292	8	2204	9	840	5M_gene285.t1	1849	5	822	4	1027	5	447	98.606	-	-	-	-	-	-	-	-	-
1024	TraesCS5D02G319500.1	2684	3	1674	2	1010	3	864	5M_gene703.t1	2690	3	1634	2	1056	3	864	98.658	5U_gene2379.t1	3811	4	1235	3	2576	4	669	88
1025	TraesCS5D02G319700.1	897	1	897	0	0	1	897	-	-	-	-	-	-	-	-	-	5U_gene4255.t1	1803	1	1803	0	0	1	1200	78.878
1026	TraesCS5D02G319800.1	434	2	309	1	125	2	309	-	-	-	-	-	-	-	-	92.405	5U_gene6177.t1	1008	1	1008	0	0	1	495	72.5
1027	TraesCS5D02G319900.1	5867	10	2100	9	3767	10	1662	5M_gene8264.t1	5869	9	1880	8	3989	9	1608	96.976	-	-	-	-	-	-	-	-	-
1028	TraesCS5D02G320500.1	11571	4	2024	3	9547	1	1392	5M_gene533.t1	2216	1	2216	0	0	1	1392	62.069	-	-	-	-	-	-	-	-	96.568
1029	TraesCS5D02G320700.1	1132	1	1132	0	0	1	660	5M_gene8718.t1	954	1	954	0	0	1	681	64.646	5U_gene2686.t1	1151	1	1151	0	0	1	654	87.037
1030	TraesCS5D02G320800.1	1062	2	974	1	88	2	597	5M_gene5907.t1	968	2	747	1	221	2	468	-	-	-	-	-	-	-	-	-	55.288
1031	TraesCS5D02G321000.1	1963	3	1716	2	247	2	1194	-	-	-	-	-	-	-	-	99.254	5U_gene4006.t1	1991	2	1861	1	130	2	1200	82.456
1032	TraesCS5D02G321200.1	2753	2	1334	1	1419	2	807	5M_gene8050.t1	2626	2	1230	1	1396	2	807	98.394	-	-	-	-	-	-	-	-	-
1033	TraesCS5D02G321300.1	3271	2	1497	1	1774	2	1497	5M_gene7433.t1	3239	2	1664	1	1575	2	1497	96.327	-	-	-	-	-	-	-	-	-
1034	TraesCS5D02G321800.1	3353	2	1262	1	2091	2	738	5M_gene4713.t1	3455	2	1059	1	2396	2	729	98.726	-	-	-	-	-	-	-	-	-
1035	TraesCS5D02G321900.1	3274	6	948	5	2326	6	690	5M_gene4714.t1	1510	4	757	3	753	4	477	98.834	-	-	-	-	-	-	-	-	-
1036	TraesCS5D02G322000.1	1457	1	1457	0	0	1	1032	5M_gene4715.t1	1296	1	1296	0	0	1	1032	98.413	-	-	-	-	-	-	-	-	-
1037	TraesCS5D02G322300.1	3084	7	1290	6	1794	7	759	5M_gene5812.t1	2907	7	1049	6	1858	7	759	-	-	-	-	-	-	-	-	-	-
1038	TraesCS5D02G322600.1	2684	5	1275	4	1409	4	783	-	-	-	-	-	-	-	-	98.81	5U_gene451.t1	5967	8	1871	7	4096	8	1599	95.703
1039	TraesCS5D02G323000.1	2755	5	1065	4	1690	5	582	5M_gene3828.t1	2812	5	1127	4	1685	5	708	-	-	-	-	-	-	-	-	-	-
1040	TraesCS5D02G323100.1	1849	3	1627	2	222	2	744	5M_gene2531.t1	1486	2	1358	1	128	2	750	97.531	-	-	-	-	-	-	-	-	-
1041	TraesCS5D02G323200.1	700	1	700	0	0	1	246	5M_gene2532.t1	618	1	618	0	0	1	246	93.034	-	-	-	-	-	-	-	-	-
1042	TraesCS5D02G323300.1	4079	13	2907	12	1172	12	2649	5M_gene2533.t1	2737	5	2366	4	371	5	1938	99.248	-	-	-	-	-	-	-	-	-
1043	TraesCS5D02G323500.1	584	3	402	2	182	3	402	5M_gene4106.t1	1087	3	894	2	193	3	402	94.624	5U_gene624.t1	917	3	650	2	267	3	462	87.156
1044	TraesCS5D02G323600.1	3665	3	2088	2	1577	3	1902	5M_gene5159.t1	3644	4	2260	3	1384	4	1956	-	5U_gene2016.t1	748	1	748	0	0	1	354	84.211
1045	TraesCS5D02G323700.1	2803	5	1940	4	863	5	1539	5M_gene16.t1	3070	4	2267	3	803	4	1656	-	-	-	-	-	-	-	-	-	-
1046	TraesCS5D02G324200.1	7814	19	2695	18	5119	19	1962	5M_gene3708.t1	7228	14	1618	13	5610	14	1479	-	-	-	-	-	-	-	-	-	-
1047	TraesCS5D02G324500.1	8723	12	5181	11	3542	12	5181	5M_gene6499.t1	1955	5	850	4	1105	5	591	-	-	-	-	-	-	-	-	-	-
1048	TraesCS5D02G324600.1	1922	2	1822	1	100	2	1464	5M_gene984.t1	1219	1	1219	0	0	1	927	93.855	-	-	-	-	-	-	-	-	-
1049	TraesCS5D02G324900.1	4598	4	902	3	3696	4	702	5M_gene6300.t1	8019	5	1521	4	6498	5	1026	90.686	5U_gene4252.t1	890	2	709	1	181	2	369	98.246
1050	TraesCS5D02G325000.1	3764	11	2827	10	937	11	2322	5M_gene1344.t1	3542	10	2437	9	1105	10	2148	86.726	-	-	-	-	-	-	-	-	88.616
1051	TraesCS5D02G325100.1	339	1	339	0	0	1	339	5M_gene1343.t1	610	1	610	0	0	1	330	98.176	5U_gene7033.t1	590	1	590	0	0	1	330	76.106
1052	TraesCS5D02G325200.1	2607	5	1432	4	1175	5	1002	5M_gene7756.t1	3020	5	1832	4	1188	5	990	88.148	-	-	-	-	-	-	-	-	-
1053	TraesCS5D02G325300.1	1119	4	756	3	363	4	756	5M_gene2032.t1	1904	4	1591	3	313	4	1014	100	-	-	-	-	-	-	-	-	93.411
1054	TraesCS5D02G325400.1	1581	2	1461	1	120	2	1074	5M_gene2756.t1	1716	2	1613	1	103	2	993	96.656	5U_gene4328.t1	1705	2	1596	1	109	2	993	90.374
1055	TraesCS5D02G325500.1	900	1	900	0	0	1	900	5M_gene6468.t1	1088	1	1088	0	0	1	900	96.429	5U_gene870.t1	683	1	683	0	0	1	447	97.163
1056	TraesCS5D02G325900.1	2432	3	1798	2	634	3	843	5M_gene2746.t1	2926	3	2413	2	513	3	843	95.111	-	-	-	-	-	-	-	-	-
1057	TraesCS5D02G326100.1	818	1	818	0	0	1	675	5M_gene3585.t1	886	1	886	0	0	1	798	-	-	-	-	-	-	-	-	-	-
1058	TraesCS5D02G326300.1	1258	1	1258	0	0	1	1209	-	-	-	-	-	-	-	-	93.22	5U_gene2606.t1	1181	1	1181	0	0	1	1020	100
1059	TraesCS5D02G326500.1	5660	14	2121	13	3539	14	2121	5M_gene6695.t1	5559	6	1244	5	4315	6	903	93.284	5U_gene3245.t1	9847	9	1751	8	8096	8	1341	87.898
1060	TraesCS5D02G326600.1	3599	2	1398	1	2201	2	864	5M_gene2973.t1	3009	2	1087	1	1922	2	693	76.821	5U_gene6969.t1	3171	2	1158	1	2013	2	762	92.562
1061	TraesCS5D02G326827.1	3630	1	3630	0	0	1	1134	5M_gene6347.t1	6620	6	3400	5	3220	5	2874	-	-	-	-	-	-	-	-	-	-
1062	TraesCS5D02G327300.1	7014	14	2022	13	4992	14	1683	5M_gene9602.t1	9497	18	2708	17	6789	18	2364	79.909	-	-	-	-	-	-	-	-	-
1063	TraesCS5D02G328200.1	2821	7	1700	6	1121	7	1317	5M_gene6481.t1	2992	7	1694	6	1298	7	1116	-	-	-	-	-	-	-	-	-	-
1064	TraesCS5D02G328300.1	10280	17	3354	16	6926	17	2610	-	-	-	-	-	-	-	-	97.333	5U_gene900.t1	1565	3	570	2	995	3	336	-
1065	TraesCS5D02G328900.1	1979	3	1307	2	672	3	1128	5M_gene2743.t1	1921	3	1410	2	511	3	1140	100	-	-	-	-	-	-	-	-	-
1066	TraesCS5D02G329200.1	1396	2	1294	1	102	2	792	5M_gene2955.t1	1391	2	1293	1	98	2	792	95.528	-	-	-	-	-	-	-	-	-
1067	TraesCS5D02G329400.1	741	1	741	0	0	1	741	5M_gene1397.t1	1136	1	1136	0	0	1	741	94.725	5U_gene4442.t1	1005	1	1005	0	0	1	741	97.154
1068	TraesCS5D02G329600.1	4405	6	2299	5	2106	6	1596	5M_gene1393.t1	6591	7	2165	6	4426	6	1779	88.235	-	-	-	-	-	-	-	-	-
1069	TraesCS5D02G330300.1	1705	4	1421	3	284	4	1047	5M_gene7107.t1	1604	3	1120	2	484	3	858	89.744	-	-	-	-	-	-	-	-	-
1070	TraesCS5D02G331000.1	2326	2	1217	1	1109	2	600	5M_gene9625.t1	924	2	784	1	140	2	288	98.221	5U_gene3576.t1	892	2	674	1	218	2	306	68.919
1071	TraesCS5D02G331100.1	4058	9	1494	8	2564	9	900	5M_gene9626.t1	5327	10	1853	9	3474	10	1551	99.383	-	-	-	-	-	-	-	-	-
1072	TraesCS5D02G331300.1	2174	6	970	5	1204	5	504	5M_gene4624.t1	2303	5	1231	4	1072	5	489	100	5U_gene4263.t1	2840	5	1760	4	1080	5	435	90.511
1073	TraesCS5D02G332200.1	2707	4	1469	3	1238	4	1134	5M_gene1089.t1	2881	3	1337	2	1544	3	1035	98.058	5U_gene2003.t1	3225	3	1356	2	1869	3	1050	95.213
1074	TraesCS5D02G333100.1	645	1	645	0	0	1	645	-	-	-	-	-	-	-	-	81.176	5U_gene3073.t1	874	1	874	0	0	1	546	60.309
1075	TraesCS5D02G333300.1	1262	3	984	2	278	2	531	5M_gene3565.t1	965	2	880	1	85	2	528	97.758	5U_gene6989.t1	841	1	841	0	0	1	549	64.327
1076	TraesCS5D02G333700.1	5170	11	2355	10	2815	10	1893	5M_gene27.t1	2185	6	1172	5	1013	6	675	93.088	5U_gene4423.t1	10281	10	1948	9	8333	10	1605	98.649
1077	TraesCS5D02G334100.1	1956	1	1956	0	0	1	1956	5M_gene7070.t1	3192	3	2612	2	580	2	1893	91	5U_gene3593.t1	2398	2	2324	1	74	2	2094	81.455
1078	TraesCS5D02G334200.1	303	1	303	0	0	1	303	5M_gene4937.t1	557	1	557	0	0	1	303	-	5U_gene4876.t1	415	1	415	0	0	1	303	94
1079	TraesCS5D02G334800.1	4414	6	1060	5	3354	6	627	5M_gene1277.t1	4580	8	1016	7	3564	8	657	93.506	-	-	-	-	-	-	-	-	-
1080	TraesCS5D02G334900.1	746	2	648	1	98	2	234	5M_gene1278.t1	610	2	487	1	123	2	231	96.25	-	-	-	-	-	-	-	-	50
1081	TraesCS5D02G335000.1	771	2	675	1	96	2	243	5M_gene1279.t1	794	2	698	1	96	2	408	94.805	5U_gene3797.t1	695	2	598	1	97	2	243	98.75
1082	TraesCS5D02G335700.1	1510	2	1380	1	130	2	801	5M_gene9612.t1	1355	2	901	1	454	2	465	97.985	-	-	-	-	-	-	-	-	87.013
1083	TraesCS5D02G336400.1	4138	8	1842	7	2296	8	1332	5M_gene3490.t1	3761	8	1539	7	2222	8	1326	93.78	-	-	-	-	-	-	-	-	-
1084	TraesCS5D02G336600.1	4253	16	2113	15	2140	16	1416	5M_gene3433.t1	7393	9	1276	8	6117	8	678	88.35	-	-	-	-	-	-	-	-	-
1085	TraesCS5D02G336800.1	3351	9	1602	8	1749	9	1296	5M_gene7868.t1	3329	8	1393	7	1936	8	1161	-	-	-	-	-	-	-	-	-	-
1086	TraesCS5D02G337300.1	1302	1	1302	0	0	1	633	-	-	-	-	-	-	-	-	-	5U_gene4289.t1	1346	1	1346	0	0	1	939	85.246
1087	TraesCS5D02G337500.1	1023	1	1023	0	0	1	1023	5M_gene637.t1	5347	7	2357	6	2990	5	1479	95.69	-	-	-	-	-	-	-	-	-
1088	TraesCS5D02G337600.1	1392	2	1380	1	12	2	1380	-	-	-	-	-	-	-	-	98.533	5U_gene3127.t1	1529	1	1529	0	0	1	1392	96.112
1089	TraesCS5D02G337700.1	3776	2	1849	1	1927	1	1251	5M_gene639.t1	1668	1	1668	0	0	1	1392	97.952	-	-	-	-	-	-	-	-	-
1090	TraesCS5D02G338200.1	1515	3	1321	2	194	3	876	5M_gene459.t1	1686	3	1506	2	180	3	882	93.855	-	-	-	-	-	-	-	-	-
1091	TraesCS5D02G338300.1	632	2	540	1	92	2	540	5M_gene2275.t1	1439	2	1347	1	92	2	540	95.614	5U_gene5262.t1	1105	2	1013	1	92	2	540	88.268
1092	TraesCS5D02G338400.1	345	1	345	0	0	1	345	5M_gene2274.t1	606	1	606	0	0	1	345	81.395	5U_gene5732.t1	544	1	544	0	0	1	369	72.951
1093	TraesCS5D02G338600.1	396	1	396	0	0	1	396	-	-	-	-	-	-	-	-	96.552	5U_gene3092.t1	1380	1	1380	0	0	1	396	90.84
1094	TraesCS5D02G338700.1	351	1	351	0	0	1	351	5M_gene1224.t1	852	1	852	0	0	1	351	100	-	-	-	-	-	-	-	-	88.696
1095	TraesCS5D02G338900.1	2798	5	748	4	2050	5	432	5M_gene9403.t1	3102	4	516	3	2586	4	420	-	-	-	-	-	-	-	-	-	-
1096	TraesCS5D02G339100.1	1176	5	1035	4	141	5	1035	5M_gene6911.t1	1678	1	1678	0	0	1	1179	-	5U_gene2665.t1	861	2	775	1	86	2	555	49.744
1097	TraesCS5D02G339400.1	2454	5	910	4	1544	5	582	5M_gene6913.t1	2741	5	898	4	1843	5	570	-	-	-	-	-	-	-	-	-	-
1098	TraesCS5D02G339500.1	1125	1	1125	0	0	1	1125	5M_gene8283.t1	1363	1	1363	0	0	1	759	-	-	-	-	-	-	-	-	-	-
1099	TraesCS5D02G340000.1	3571	8	2069	7	1502	8	1491	-	-	-	-	-	-	-	-	72.789	5U_gene173.t1	3644	9	2033	8	1611	8	1491	86.694
1100	TraesCS5D02G340200.1	2991	9	1424	8	1567	8	960	5M_gene407.t1	8943	7	1255	6	7688	7	783	94.251	5U_gene6678.t1	2993	7	1428	6	1565	7	867	82
1101	TraesCS5D02G340300.1	4142	10	2227	9	1915	10	1563	5M_gene408.t1	4011	10	2196	9	1815	10	1569	90.909	-	-	-	-	-	-	-	-	-
1102	TraesCS5D02G340900.1	1652	2	777	1	875	2	777	5M_gene4653.t1	3212	3	1481	2	1731	3	1005	92.952	-	-	-	-	-	-	-	-	-
1103	TraesCS5D02G341000.1	2359	4	1083	3	1276	4	1083	5M_gene6917.t1	1315	3	1106	2	209	3	699	96.172	5U_gene1666.t1	869	1	869	0	0	1	435	71.831
1104	TraesCS5D02G341100.1	917	4	630	3	287	4	630	5M_gene328.t1	1035	4	750	3	285	4	630	97.689	5U_gene98.t1	1249	3	1062	2	187	3	549	98.214
1105	TraesCS5D02G341200.1	5786	13	3617	12	2169	12	2904	5M_gene9365.t1	5356	10	2938	9	2418	10	2586	94.764	-	-	-	-	-	-	-	-	-
1106	TraesCS5D02G341400.1	4597	5	1374	4	3223	5	690	5M_gene3266.t1	4320	5	1272	4	3048	5	585	99.286	-	-	-	-	-	-	-	-	-
1107	TraesCS5D02G342900.1	423	1	423	0	0	1	423	5M_gene1099.t1	914	1	914	0	0	1	423	51.613	-	-	-	-	-	-	-	-	100
1108	TraesCS5D02G343300.1	720	1	720	0	0	1	720	5M_gene141.t1	1277	1	1277	0	0	1	645	74.368	-	-	-	-	-	-	-	-	94.828
1109	TraesCS5D02G344800.1	1091	3	874	2	217	3	819	5M_gene9227.t1	1516	3	1335	2	181	3	882	96.695	-	-	-	-	-	-	-	-	-
1110	TraesCS5D02G346300.1	2892	2	2786	1	106	2	2454	5M_gene2428.t1	2785	2	2678	1	107	2	2454	93.467	-	-	-	-	-	-	-	-	-
1111	TraesCS5D02G346800.1	3367	3	1204	2	2163	2	597	5M_gene2822.t1	3033	3	1128	2	1905	3	969	-	-	-	-	-	-	-	-	-	-
1112	TraesCS5D02G346900.1	1506	6	694	5	812	6	564	5M_gene2823.t1	2485	7	871	6	1614	7	630	98.75	5U_gene1596.t1	2609	7	1027	6	1582	7	816	-
1113	TraesCS5D02G347400.1	4061	11	1587	10	2474	11	1587	5M_gene690.t1	922	3	432	2	490	3	252	98.75	5U_gene739.t1	1615	3	987	2	628	3	657	42.604
1114	TraesCS5D02G347600.1	3378	4	867	3	2511	4	867	5M_gene5779.t1	4157	4	1190	3	2967	4	723	100	-	-	-	-	-	-	-	-	97.569
1115	TraesCS5D02G347900.1	438	1	438	0	0	1	438	5M_gene6247.t1	782	1	782	0	0	1	438	95.092	-	-	-	-	-	-	-	-	-
1116	TraesCS5D02G348900.1	908	1	908	0	0	1	492	-	-	-	-	-	-	-	-	90.418	5U_gene5875.t1	829	1	829	0	0	1	486	84.663
1117	TraesCS5D02G351100.1	1994	2	1502	1	492	2	1389	5M_gene5480.t1	1669	2	1543	1	126	2	1230	88.341	-	-	-	-	-	-	-	-	55.986
1118	TraesCS5D02G351200.1	722	1	722	0	0	1	669	-	-	-	-	-	-	-	-	-	5U_gene1012.t1	1079	1	1079	0	0	1	738	37.989
1119	TraesCS5D02G351400.1	4174	5	970	4	3204	5	606	-	-	-	-	-	-	-	-	95.714	5U_gene6966.t1	4021	5	1004	4	3017	5	759	95.082
1120	TraesCS5D02G352600.1	706	1	706	0	0	1	423	5M_gene9667.t1	724	1	724	0	0	1	423	93.182	-	-	-	-	-	-	-	-	-
1121	TraesCS5D02G353300.1	3793	7	2070	6	1723	7	1449	5M_gene3980.t1	3698	7	1921	6	1777	7	1446	87.399	-	-	-	-	-	-	-	-	-
1122	TraesCS5D02G353400.1	3360	1	3360	0	0	1	3360	5M_gene8208.t1	3937	3	3765	2	172	3	3195	-	5U_gene5124.t1	1026	1	1026	0	0	1	591	96.429
1123	TraesCS5D02G354800.1	3140	3	2023	2	1117	3	1728	-	-	-	-	-	-	-	-	93.384	5U_gene6756.t1	2054	2	1951	1	103	2	1689	70.819
1124	TraesCS5D02G355800.1	3143	5	1912	4	1231	3	1182	5M_gene38.t1	4772	4	1947	3	2825	4	1344	97.996	-	-	-	-	-	-	-	-	-
1125	TraesCS5D02G355900.1	5363	5	3552	4	1811	5	2697	5M_gene39.t1	4222	4	1931	3	2291	3	1653	95.135	5U_gene3697.t1	5108	4	2145	3	2963	3	1650	97.996
1126	TraesCS5D02G356000.1	1089	3	558	2	531	3	558	5M_gene3856.t1	1691	4	1127	3	564	4	606	93.443	-	-	-	-	-	-	-	-	-
1127	TraesCS5D02G356400.1	2168	3	1847	2	321	3	1473	5M_gene5444.t1	4154	4	2038	3	2116	4	1782	85.801	-	-	-	-	-	-	-	-	-
1128	TraesCS5D02G357200.1	3918	3	2545	2	1373	3	2325	5M_gene5849.t1	1301	1	1301	0	0	1	996	-	-	-	-	-	-	-	-	-	95.238
1129	TraesCS5D02G359600.1	2284	8	979	7	1305	7	375	-	-	-	-	-	-	-	-	88.707	5U_gene2558.t1	2492	7	1074	6	1418	7	663	78.226
1130	TraesCS5D02G359700.1	9662	28	4484	27	5178	28	4074	5M_gene8098.t1	7890	19	2190	18	5700	18	1893	-	-	-	-	-	-	-	-	-	-
1131	TraesCS5D02G359800.1	7323	22	3713	21	3610	22	3414	5M_gene8097.t1	10174	26	3043	25	7131	26	2733	-	-	-	-	-	-	-	-	-	-
1132	TraesCS5D02G359900.1	2531	4	1444	3	1087	4	1092	-	-	-	-	-	-	-	-	83.213	5U_gene2169.t1	3685	4	2015	3	1670	4	1278	-
1133	TraesCS5D02G360100.1	1257	1	1257	0	0	1	1257	-	-	-	-	-	-	-	-	100	5U_gene5285.t1	660	1	660	0	0	1	363	98.333
1134	TraesCS5D02G361000.1	7943	21	2180	20	5763	20	1422	5M_gene3098.t1	5451	20	1805	19	3646	20	1422	72.574	-	-	-	-	-	-	-	-	-
1135	TraesCS5D02G361200.1	6356	5	3089	4	3267	5	2784	5M_gene7384.t1	11707	8	4038	7	7669	7	3270	96.933	5U_gene4242.t1	3223	4	2835	3	388	4	2394	75.905
1136	TraesCS5D02G362200.1	2766	6	1205	5	1561	6	981	5M_gene5138.t1	2796	6	1285	5	1511	6	981	97.638	-	-	-	-	-	-	-	-	-
1137	TraesCS5D02G362400.1	2070	3	689	2	1381	3	384	5M_gene2974.t1	2016	3	964	2	1052	3	384	-	-	-	-	-	-	-	-	-	-
1138	TraesCS5D02G362600.1	3406	10	1534	9	1872	9	1107	-	-	-	-	-	-	-	-	89.474	5U_gene758.t1	609	1	609	0	0	1	282	-
1139	TraesCS5D02G363700.1	913	2	465	1	448	2	465	5M_gene7951.t1	2964	2	863	1	2101	1	288	-	5U_gene2830.t1	3538	2	1042	1	2496	2	528	96.19
1140	TraesCS5D02G364400.1	348	1	348	0	0	1	348	5M_gene9618.t1	1765	2	684	1	1081	2	207	98.214	-	-	-	-	-	-	-	-	-
1141	TraesCS5D02G364600.1	1437	2	1343	1	94	2	1080	5M_gene8941.t1	1488	2	972	1	516	2	657	94.582	-	-	-	-	-	-	-	-	-
1142	TraesCS5D02G364800.1	7577	21	1543	20	6034	20	1332	5M_gene9587.t1	7568	19	1647	18	5921	19	1278	95.312	5U_gene2430.t1	4790	12	1182	11	3608	12	849	92.333
1143	TraesCS5D02G365000.1	8995	17	3134	16	5861	16	2199	5M_gene1882.t1	4395	5	1053	4	3342	4	660	-	5U_gene1897.t1	957	1	957	0	0	1	456	100
1144	TraesCS5D02G365300.1	1218	1	1218	0	0	1	1218	-	-	-	-	-	-	-	-	99.31	5U_gene4172.t1	2475	2	1851	1	624	2	1449	98.677
1145	TraesCS5D02G365400.1	2938	7	1102	6	1836	6	603	5M_gene4093.t1	2389	5	885	4	1504	5	480	-	-	-	-	-	-	-	-	-	-
1146	TraesCS5D02G365600.1	3553	12	1993	11	1560	10	1026	-	-	-	-	-	-	-	-	96.064	5U_gene2995.t1	3669	11	1720	10	1949	11	1245	-
1147	TraesCS5D02G366400.1	8769	15	2157	14	6612	15	1653	5M_gene5952.t1	8839	15	2184	14	6655	15	1665	87.329	-	-	-	-	-	-	-	-	-
1148	TraesCS5D02G366500.1	5687	9	1925	8	3762	9	1554	5M_gene5953.t1	5447	8	1679	7	3768	8	1548	95.868	-	-	-	-	-	-	-	-	-
1149	TraesCS5D02G366900.1	2204	5	1756	4	448	5	1455	5M_gene3801.t1	2177	5	1703	4	474	5	1446	88.839	-	-	-	-	-	-	-	-	-
1150	TraesCS5D02G367000.1	1191	3	725	2	466	2	633	5M_gene3802.t1	1723	3	1109	2	614	3	957	-	-	-	-	-	-	-	-	-	-
1151	TraesCS5D02G368100.1	2506	4	1262	3	1244	4	966	-	-	-	-	-	-	-	-	79.433	5U_gene5354.t1	1112	3	887	2	225	3	618	92.195
1152	TraesCS5D02G369100.1	854	2	710	1	144	2	528	5M_gene8292.t1	935	3	685	2	250	3	447	-	-	-	-	-	-	-	-	-	-
1153	TraesCS5D02G369600.1	5216	7	2726	6	2490	7	2121	5M_gene9459.t1	4920	6	2083	5	2837	6	1683	96.273	-	-	-	-	-	-	-	-	-
1154	TraesCS5D02G370000.1	7970	17	2783	16	5187	17	2085	5M_gene3295.t1	6830	16	2321	15	4509	16	1830	-	-	-	-	-	-	-	-	-	-
1155	TraesCS5D02G370400.1	4852	13	2354	12	2498	13	1704	5M_gene9462.t1	3935	8	1039	7	2896	8	855	-	-	-	-	-	-	-	-	-	-
1156	TraesCS5D02G371700.1	4271	2	2658	1	1613	1	1602	-	-	-	-	-	-	-	-	90.393	5U_gene1226.t1	967	1	967	0	0	1	879	31.818
1157	TraesCS5D02G372300.1	4456	10	1834	9	2622	10	1497	5M_gene9525.t1	5486	7	1333	6	4153	6	858	88.2	5U_gene3798.t1	3157	8	2043	7	1114	8	1524	53
1158	TraesCS5D02G372600.1	4734	16	2881	15	1853	16	2064	5M_gene5410.t1	4471	15	2581	14	1890	15	1977	-	-	-	-	-	-	-	-	-	-
1159	TraesCS5D02G372700.1	5437	8	3216	7	2221	7	2490	-	-	-	-	-	-	-	-	-	5U_gene6780.t1	1299	3	1092	2	207	3	606	97.512
1160	TraesCS5D02G372900.1	3444	7	1956	6	1488	7	1575	5M_gene6587.t1	6398	6	1939	5	4459	6	1614	87.671	-	-	-	-	-	-	-	-	-
1161	TraesCS5D02G373000.1	2327	2	776	1	1551	2	252	5M_gene6169.t1	821	1	821	0	0	1	534	-	5U_gene4009.t1	1095	1	1095	0	0	1	258	89.855
1162	TraesCS5D02G374200.1	4409	7	1038	6	3371	7	1038	5M_gene2780.t1	8037	11	2886	10	5151	11	2514	87.593	-	-	-	-	-	-	-	-	-
1163	TraesCS5D02G375500.1	2422	3	1690	2	732	2	1164	5M_gene2291.t1	2080	2	1518	1	562	2	1209	96.253	-	-	-	-	-	-	-	-	88.06
1164	TraesCS5D02G375600.1	4501	11	2167	10	2334	11	1836	5M_gene6742.t1	4577	12	2318	11	2259	12	1947	96.939	-	-	-	-	-	-	-	-	-
1165	TraesCS5D02G375700.1	5250	10	2615	9	2635	9	2358	5M_gene6743.t1	6074	9	2510	8	3564	8	2112	95.646	-	-	-	-	-	-	-	-	-
1166	TraesCS5D02G375800.1	5915	9	2842	8	3073	9	2070	5M_gene6744.t1	5676	8	2712	7	2964	8	1998	93.559	5U_gene405.t1	5474	11	2470	10	3004	11	2112	92.251
1167	TraesCS5D02G376000.1	4739	8	1773	7	2966	8	1773	5M_gene8157.t1	4415	8	2009	7	2406	8	1701	-	-	-	-	-	-	-	-	-	81.525
1168	TraesCS5D02G376300.1	11736	16	4030	15	7706	15	3069	-	-	-	-	-	-	-	-	-	5U_gene7207.t1	6566	9	1991	8	4575	9	1350	97.908
1169	TraesCS5D02G376400.1	2187	1	2187	0	0	1	1707	-	-	-	-	-	-	-	-	-	5U_gene7004.t1	1958	2	1868	1	90	2	1635	39.927
1170	TraesCS5D02G376500.1	2499	9	756	8	1743	9	756	-	-	-	-	-	-	-	-	74.405	5U_gene4408.t1	3156	9	1301	8	1855	9	1059	87.795
1171	TraesCS5D02G377200.1	2865	4	1756	3	1109	4	1335	5M_gene7636.t1	2607	4	1120	3	1487	4	954	96.359	-	-	-	-	-	-	-	-	-
1172	TraesCS5D02G377300.1	8952	11	4025	10	4927	11	1188	5M_gene7637.t1	4425	11	1505	10	2920	11	1074	-	-	-	-	-	-	-	-	-	-
1173	TraesCS5D02G379700.1	1648	1	1648	0	0	1	1272	-	-	-	-	-	-	-	-	-	5U_gene1166.t1	1560	1	1560	0	0	1	1269	97.877
1174	TraesCS5D02G379800.1	4255	3	2082	2	2173	3	1464	-	-	-	-	-	-	-	-	-	5U_gene1105.t1	4557	3	2090	2	2467	3	1458	93.84
1175	TraesCS5D02G380000.1	5843	13	1941	12	3902	13	1161	5M_gene867.t1	5660	10	1538	9	4122	10	957	-	-	-	-	-	-	-	-	-	-
1176	TraesCS5D02G380400.1	702	3	459	2	243	3	459	-	-	-	-	-	-	-	-	-	5U_gene3659.t1	790	2	676	1	114	2	300	95.918
1177	TraesCS5D02G380500.1	3620	1	3620	0	0	1	3138	-	-	-	-	-	-	-	-	92.553	5U_gene741.t1	3908	2	3650	1	258	1	3138	97.895
1178	TraesCS5D02G380700.1	641	2	557	1	84	2	282	5M_gene9484.t1	669	2	576	1	93	2	285	-	5U_gene4439.t1	712	2	614	1	98	2	285	93.617
1179	TraesCS5D02G381000.1	4047	12	1491	11	2556	11	1281	5M_gene757.t1	5383	11	2019	10	3364	11	1311	98.328	5U_gene4609.t1	4769	10	1933	9	2836	9	1188	-
1180	TraesCS5D02G381400.1	11149	9	4800	8	6349	9	1056	5M_gene1113.t1	4155	9	1251	8	2904	9	900	96.074	5U_gene3813.t1	455	2	373	1	82	2	213	96.491
1181	TraesCS5D02G381500.1	3266	3	2053	2	1213	1	1509	5M_gene1112.t1	1608	1	1608	0	0	1	1401	-	-	-	-	-	-	-	-	-	-
1182	TraesCS5D02G381600.1	5658	3	2060	2	3598	3	1395	5M_gene2529.t1	5666	4	1696	3	3970	3	1347	58.571	-	-	-	-	-	-	-	-	-
1183	TraesCS5D02G381700.1	969	1	969	0	0	1	969	5M_gene4297.t1	671	2	572	1	99	2	273	85.507	-	-	-	-	-	-	-	-	-
1184	TraesCS5D02G381800.1	3086	9	1048	8	2038	8	507	5M_gene3686.t1	4844	8	1527	7	3317	8	1152	98.485	-	-	-	-	-	-	-	-	-
1185	TraesCS5D02G382300.1	500	2	411	1	89	2	411	5M_gene231.t1	726	2	635	1	91	2	399	97.222	-	-	-	-	-	-	-	-	-
1186	TraesCS5D02G382800.1	324	1	324	0	0	1	324	5M_gene2494.t1	618	1	618	0	0	1	327	64.679	-	-	-	-	-	-	-	-	-
1187	TraesCS5D02G382900.1	3450	3	1251	2	2199	3	720	5M_gene553.t1	2128	3	1076	2	1052	3	747	87.565	5U_gene4216.t1	2259	3	947	2	1312	3	753	65.138
1188	TraesCS5D02G383200.1	1126	1	1126	0	0	1	591	5M_gene2458.t1	894	1	894	0	0	1	582	-	5U_gene2682.t1	780	1	780	0	0	1	606	89.441
1189	TraesCS5D02G383900.1	8468	27	4231	26	4237	26	3618	5M_gene1097.t1	8225	21	2941	20	5284	21	2526	-	5U_gene4219.t1	5672	20	2792	19	2880	20	2445	-
1190	TraesCS5D02G384000.1	7911	6	2359	5	5552	6	1755	-	-	-	-	-	-	-	-	97.582	5U_gene3832.t1	4866	7	1905	6	2961	7	1791	-
1191	TraesCS5D02G384300.1	1762	2	1657	1	105	2	1371	5M_gene3431.t1	1862	2	1782	1	80	2	1383	-	-	-	-	-	-	-	-	-	-
1192	TraesCS5D02G384500.1	5152	10	2128	9	3024	10	1422	-	-	-	-	-	-	-	-	95.302	5U_gene5090.t1	415	1	415	0	0	1	327	-
1193	TraesCS5D02G384600.1	450	1	450	0	0	1	450	5M_gene7288.t1	991	1	991	0	0	1	447	96.436	-	-	-	-	-	-	-	-	92.241
1194	TraesCS5D02G384700.1	2211	2	2138	1	73	2	1527	5M_gene7287.t1	2194	2	2121	1	73	2	1512	96.825	-	-	-	-	-	-	-	-	-
1195	TraesCS5D02G385500.1	4893	3	1033	2	3860	3	381	5M_gene5708.t1	4429	3	585	2	3844	3	381	-	-	-	-	-	-	-	-	-	-
1196	TraesCS5D02G386000.1	5016	12	884	11	4132	11	690	-	-	-	-	-	-	-	-	89.423	5U_gene2501.t1	4428	10	753	9	3675	10	540	68.122
1197	TraesCS5D02G386100.1	4463	13	1658	12	2805	13	1251	5M_gene5943.t1	4367	12	1472	11	2895	12	1122	-	5U_gene3481.t1	4651	10	1358	9	3293	10	1002	79.327
1198	TraesCS5D02G386300.1	2643	2	2060	1	583	2	1551	-	-	-	-	-	-	-	-	97.778	5U_gene1361.t1	2478	2	1647	1	831	2	1551	96.281
1199	TraesCS5D02G386400.1	4587	4	540	3	4047	4	540	5M_gene8036.t1	631	1	631	0	0	1	309	91.304	-	-	-	-	-	-	-	-	-
1200	TraesCS5D02G386600.1	925	1	925	0	0	1	624	-	-	-	-	-	-	-	-	-	5U_gene5869.t1	765	1	765	0	0	1	624	93.237
1201	TraesCS5D02G386700.1	1365	1	1365	0	0	1	879	5M_gene6207.t1	595	1	595	0	0	1	288	98.961	-	-	-	-	-	-	-	-	-
1202	TraesCS5D02G387200.1	1158	1	1158	0	0	1	1158	5M_gene8221.t1	1628	1	1628	0	0	1	1158	43.038	-	-	-	-	-	-	-	-	-
1203	TraesCS5D02G387500.1	2253	3	2044	2	209	3	1392	5M_gene1205.t1	1563	2	1463	1	100	2	1200	96.923	-	-	-	-	-	-	-	-	-
1204	TraesCS5D02G387800.1	1781	1	1781	0	0	1	1569	5M_gene8051.t1	1850	1	1850	0	0	1	1563	91.879	5U_gene2276.t1	1807	1	1807	0	0	1	1563	97.692
1205	TraesCS5D02G387900.1	1784	1	1784	0	0	1	1296	5M_gene3410.t1	1507	1	1507	0	0	1	1296	98.758	-	-	-	-	-	-	-	-	92.111
1206	TraesCS5D02G388000.1	1857	2	838	1	1019	2	486	5M_gene7566.t1	2092	2	806	1	1286	2	486	-	-	-	-	-	-	-	-	-	-
1207	TraesCS5D02G388100.1	6483	6	1016	5	5467	5	927	5M_gene7567.t1	3770	5	1449	4	2321	5	1062	96.296	-	-	-	-	-	-	-	-	-
1208	TraesCS5D02G388200.1	1130	3	933	2	197	3	648	5M_gene7092.t1	1622	3	1424	2	198	3	651	91.274	-	-	-	-	-	-	-	-	-
1209	TraesCS5D02G388500.1	5245	7	2199	6	3046	7	1563	5M_gene2656.t1	4849	4	1496	3	3353	4	1254	98.413	-	-	-	-	-	-	-	-	-
1210	TraesCS5D02G388600.1	2544	3	946	2	1598	3	381	5M_gene3601.t1	2501	3	861	2	1640	3	381	94.983	5U_gene2198.t1	3123	4	556	3	2567	3	381	80.952
1211	TraesCS5D02G389300.1	1093	3	900	2	193	3	900	5M_gene3636.t1	1474	3	1280	2	194	3	900	-	5U_gene660.t1	1697	3	1522	2	175	3	906	92.977
1212	TraesCS5D02G389900.1	3270	4	2123	3	1147	4	1674	5M_gene8001.t1	3285	5	1595	4	1690	5	1242	94.03	-	-	-	-	-	-	-	-	-
1213	TraesCS5D02G390200.1	4848	9	2929	8	1919	9	2409	-	-	-	-	-	-	-	-	87.059	5U_gene4190.t1	4718	9	2619	8	2099	9	2517	96.997
1214	TraesCS5D02G390400.1	10224	24	3775	23	6449	23	2979	5M_gene7589.t1	9532	20	3034	19	6498	20	2778	79.771	-	-	-	-	-	-	-	-	-
1215	TraesCS5D02G390600.1	2911	4	1239	3	1672	4	840	5M_gene9490.t1	3208	3	1370	2	1838	3	720	-	5U_gene6985.t1	4707	6	1295	5	3412	6	957	71.154
1216	TraesCS5D02G390700.1	2254	3	1244	2	1010	3	855	5M_gene6788.t1	1195	1	1195	0	0	1	813	94.382	5U_gene746.t1	2387	3	1204	2	1183	3	864	-
1217	TraesCS5D02G390900.1	736	1	736	0	0	1	537	5M_gene1967.t1	888	1	888	0	0	1	537	73.373	-	-	-	-	-	-	-	-	-
1218	TraesCS5D02G391100.1	5333	7	1336	6	3997	7	1128	5M_gene382.t1	4745	9	2408	8	2337	9	1884	92.916	-	-	-	-	-	-	-	-	72.727
1219	TraesCS5D02G391700.1	6618	11	1877	10	4741	11	1167	5M_gene7257.t1	5553	10	1533	9	4020	10	1146	98.803	-	-	-	-	-	-	-	-	-
1220	TraesCS5D02G391900.1	5834	3	3131	2	2703	2	2259	5M_gene6086.t1	4000	2	2873	1	1127	2	2259	98.712	-	-	-	-	-	-	-	-	94.088
1221	TraesCS5D02G392000.1	2880	5	1431	4	1449	5	699	5M_gene6087.t1	2878	5	1148	4	1730	5	702	80.645	5U_gene3409.t1	2608	3	1346	2	1262	3	705	95.261
1222	TraesCS5D02G392200.1	1952	4	805	3	1147	4	468	5M_gene7405.t1	2173	4	936	3	1237	4	468	85.587	-	-	-	-	-	-	-	-	-
1223	TraesCS5D02G392400.1	8144	11	3790	10	4354	11	3204	5M_gene3560.t1	4750	7	2424	6	2326	7	1854	100	-	-	-	-	-	-	-	-	-
1224	TraesCS5D02G392600.1	2950	4	1256	3	1694	4	759	5M_gene7658.t1	2601	4	932	3	1669	4	654	94.147	-	-	-	-	-	-	-	-	-
1225	TraesCS5D02G392900.1	17068	19	11392	18	5676	19	10728	5M_gene1253.t1	16803	24	10210	23	6593	24	9912	97.613	-	-	-	-	-	-	-	-	-
1226	TraesCS5D02G393200.1	2291	4	1720	3	571	2	1134	5M_gene80.t1	2337	3	1757	2	580	2	1122	97.976	-	-	-	-	-	-	-	-	-
1227	TraesCS5D02G393300.1	1654	1	1654	0	0	1	1575	5M_gene8035.t1	1692	1	1692	0	0	1	1485	-	-	-	-	-	-	-	-	-	-
1228	TraesCS5D02G393400.1	2093	2	1760	1	333	2	1371	-	-	-	-	-	-	-	-	-	5U_gene1118.t1	606	1	606	0	0	1	393	99.099
1229	TraesCS5D02G393500.1	689	1	689	0	0	1	522	-	-	-	-	-	-	-	-	100	5U_gene5865.t1	631	1	631	0	0	1	354	91.525
1230	TraesCS5D02G393600.1	1473	3	1244	2	229	2	750	5M_gene3955.t1	1172	2	1041	1	131	2	750	-	-	-	-	-	-	-	-	-	-
1231	TraesCS5D02G393900.1	495	1	495	0	0	1	495	-	-	-	-	-	-	-	-	87.5	5U_gene321.t1	911	1	911	0	0	1	462	-
1232	TraesCS5D02G394500.1	4377	10	1705	9	2672	10	1287	5M_gene3244.t1	3882	9	1320	8	2562	9	1176	-	-	-	-	-	-	-	-	-	-
1233	TraesCS5D02G395300.1	6544	8	2813	7	3731	7	2079	5M_gene4388.t1	6295	8	2514	7	3781	7	2097	-	-	-	-	-	-	-	-	-	-
1234	TraesCS5D02G395500.1	4420	10	1337	9	3083	10	858	5M_gene9676.t1	3857	10	1028	9	2829	10	858	97.297	5U_gene143.t1	2221	5	398	4	1823	5	219	-
1235	TraesCS5D02G395700.1	3093	3	915	2	2178	2	558	5M_gene6946.t1	799	2	671	1	128	2	558	66.332	5U_gene2576.t1	1026	2	933	1	93	2	546	84.706
1236	TraesCS5D02G396000.1	600	1	600	0	0	1	600	5M_gene8469.t1	743	1	743	0	0	1	597	-	-	-	-	-	-	-	-	-	51.497
1237	TraesCS5D02G396200.1	1233	3	913	2	320	3	615	-	-	-	-	-	-	-	-	73.451	5U_gene2961.t1	1133	3	706	2	427	3	525	98.4
1238	TraesCS5D02G396600.1	3676	8	936	7	2740	7	777	5M_gene2925.t1	2691	7	871	6	1820	7	531	94.514	5U_gene875.t1	2568	6	979	5	1589	6	549	70.222
1239	TraesCS5D02G396700.1	1569	2	1483	1	86	2	1323	5M_gene2924.t1	1950	2	1861	1	89	2	1203	-	5U_gene874.t1	1754	2	1665	1	89	2	1218	82.963
1240	TraesCS5D02G397100.1	926	2	816	1	110	2	816	-	-	-	-	-	-	-	-	94.086	5U_gene5171.t1	1115	2	1005	1	110	2	789	90.406
1241	TraesCS5D02G397200.1	862	2	774	1	88	2	552	5M_gene7731.t1	943	2	854	1	89	2	561	93.333	-	-	-	-	-	-	-	-	-
1242	TraesCS5D02G397500.1	363	1	363	0	0	1	363	5M_gene7100.t1	575	1	575	0	0	1	360	-	5U_gene6115.t1	572	1	572	0	0	1	363	91.667
1243	TraesCS5D02G397700.1	4175	8	1783	7	2392	8	819	5M_gene1485.t1	3069	8	1072	7	1997	8	822	93.113	-	-	-	-	-	-	-	-	-
1244	TraesCS5D02G397800.1	1810	1	1810	0	0	1	1539	5M_gene3000.t1	1903	1	1903	0	0	1	1242	84.868	-	-	-	-	-	-	-	-	46.965
1245	TraesCS5D02G397900.1	837	1	837	0	0	1	837	5M_gene8647.t1	1542	2	1334	1	208	2	915	93.814	-	-	-	-	-	-	-	-	88.849
1246	TraesCS5D02G398000.1	23162	7	1746	6	21416	7	1746	5M_gene8042.t1	4518	5	2061	4	2457	5	1749	98.712	-	-	-	-	-	-	-	-	-
1247	TraesCS5D02G398200.1	1639	1	1639	0	0	1	1401	5M_gene8041.t1	1704	1	1704	0	0	1	1401	91.766	-	-	-	-	-	-	-	-	99.518
1248	TraesCS5D02G398300.1	2492	4	2219	3	273	4	2013	-	-	-	-	-	-	-	-	87.736	5U_gene4042.t1	2723	5	2355	4	368	5	1923	89.552
1249	TraesCS5D02G398600.1	2941	3	1911	2	1030	2	1326	5M_gene8046.t1	1882	3	1380	2	502	2	1011	88.563	-	-	-	-	-	-	-	-	-
1250	TraesCS5D02G399200.1	10148	16	2031	15	8117	16	2031	5M_gene5143.t1	10688	17	2277	16	8411	17	1890	89.113	-	-	-	-	-	-	-	-	-
1251	TraesCS5D02G399300.1	1891	3	1026	2	865	3	747	5M_gene5142.t1	1909	3	1062	2	847	3	738	94.609	-	-	-	-	-	-	-	-	-
1252	TraesCS5D02G399700.1	4917	7	1673	6	3244	7	1113	5M_gene4945.t1	3335	7	1611	6	1724	7	1116	-	5U_gene1553.t1	1546	3	1314	2	232	3	705	91.701
1253	TraesCS5D02G400100.1	2875	8	1612	7	1263	8	1188	5M_gene2362.t1	4552	12	1945	11	2607	12	1656	-	-	-	-	-	-	-	-	-	-
1254	TraesCS5D02G400400.1	1882	2	1660	1	222	2	1485	-	-	-	-	-	-	-	-	97.647	5U_gene305.t1	1861	2	1613	1	248	2	1458	94.03
1255	TraesCS5D02G400500.1	1090	5	644	4	446	5	348	5M_gene1101.t1	941	4	593	3	348	4	258	97.696	5U_gene2413.t1	811	4	467	3	344	4	258	98.824
1256	TraesCS5D02G400700.1	6797	4	5478	3	1319	3	4146	5M_gene1102.t1	7763	4	4478	3	3285	3	4170	98.271	5U_gene2412.t1	5890	6	4048	5	1842	5	3561	69.073
1257	TraesCS5D02G400800.1	3590	5	2599	4	991	5	2253	5M_gene1103.t1	3634	5	2600	4	1034	5	2247	97.468	-	-	-	-	-	-	-	-	97.733
1258	TraesCS5D02G400900.1	1821	3	1334	2	487	2	702	5M_gene1562.t1	1512	3	1008	2	504	2	714	99.385	-	-	-	-	-	-	-	-	-
1259	TraesCS5D02G401000.1	5192	4	4410	3	782	4	3420	5M_gene6782.t1	4613	4	3824	3	789	4	3414	87.547	-	-	-	-	-	-	-	-	-
1260	TraesCS5D02G401100.1	4097	15	1291	14	2806	15	1164	5M_gene6781.t1	2629	9	1152	8	1477	9	840	87.68	-	-	-	-	-	-	-	-	-
1261	TraesCS5D02G401400.1	3226	5	2321	4	905	4	1761	5M_gene2056.t1	2743	3	1795	2	948	3	1332	73.77	-	-	-	-	-	-	-	-	-
1262	TraesCS5D02G401600.1	2211	1	2211	0	0	1	1836	5M_gene4201.t1	1139	1	1139	0	0	1	858	88.481	-	-	-	-	-	-	-	-	-
1263	TraesCS5D02G402700.1	4895	10	3033	9	1862	10	3033	5M_gene5653.t1	5413	10	3653	9	1760	9	3093	100	-	-	-	-	-	-	-	-	-
1264	TraesCS5D02G402800.1	3266	5	1284	4	1982	4	621	5M_gene5654.t1	2724	4	1199	3	1525	4	621	93.728	-	-	-	-	-	-	-	-	-
1265	TraesCS5D02G402900.1	3282	1	3282	0	0	1	3069	5M_gene7329.t1	3555	1	3555	0	0	1	3072	92.262	-	-	-	-	-	-	-	-	-
1266	TraesCS5D02G403000.1	1863	4	871	3	992	4	501	5M_gene5986.t1	2406	4	1445	3	961	4	897	86.982	-	-	-	-	-	-	-	-	-
1267	TraesCS5D02G403200.1	11858	10	2344	9	9514	10	1935	5M_gene9659.t1	1279	1	1279	0	0	1	525	97.222	5U_gene2634.t1	664	2	489	1	175	2	225	87.324
1268	TraesCS5D02G403300.1	2491	3	793	2	1698	3	336	5M_gene9551.t1	1266	3	724	2	542	3	453	100	-	-	-	-	-	-	-	-	-
1269	TraesCS5D02G404300.1	2506	2	1929	1	577	1	1443	5M_gene107.t1	2333	2	1749	1	584	1	1443	96.581	5U_gene5222.t1	535	1	535	0	0	1	285	64.516
1270	TraesCS5D02G404400.1	4162	4	1765	3	2397	3	933	5M_gene108.t1	978	1	978	0	0	1	531	93.802	-	-	-	-	-	-	-	-	-
1271	TraesCS5D02G404500.1	7533	15	3454	14	4079	15	2907	5M_gene727.t1	7862	15	3394	14	4468	15	3024	-	-	-	-	-	-	-	-	-	-
1272	TraesCS5D02G404600.1	5173	5	2561	4	2612	5	2106	5M_gene5107.t1	5173	5	2172	4	3001	5	1977	94.286	-	-	-	-	-	-	-	-	-
1273	TraesCS5D02G404800.1	3349	6	963	5	2386	5	738	5M_gene5738.t1	3810	6	1191	5	2619	5	711	93.151	5U_gene5421.t1	1022	3	724	2	298	3	360	84.685
1274	TraesCS5D02G404900.1	1276	2	1081	1	195	2	729	5M_gene5739.t1	998	2	837	1	161	2	498	92.593	-	-	-	-	-	-	-	-	-
1275	TraesCS5D02G405000.1	6557	13	1994	12	4563	13	1578	5M_gene2339.t1	7122	10	2327	9	4795	10	1410	91.102	-	-	-	-	-	-	-	-	-
1276	TraesCS5D02G405400.1	6636	16	3600	15	3036	14	2865	5M_gene1702.t1	6705	15	3437	14	3268	14	2679	84.749	-	-	-	-	-	-	-	-	-
1277	TraesCS5D02G405500.1	2963	2	2627	1	336	1	1380	5M_gene409.t1	3374	3	3016	2	358	3	2649	-	-	-	-	-	-	-	-	-	-
1278	TraesCS5D02G405900.1	5091	4	3638	3	1453	3	2823	5M_gene2525.t1	5219	5	2983	4	2236	4	2223	97.78	-	-	-	-	-	-	-	-	-
1279	TraesCS5D02G406000.1	6564	6	4264	5	2300	4	2967	5M_gene9386.t1	6025	4	3667	3	2358	3	2976	63.889	-	-	-	-	-	-	-	-	-
1280	TraesCS5D02G406300.1	5139	9	1208	8	3931	9	969	5M_gene6869.t1	3831	6	870	5	2961	6	528	-	5U_gene1291.t1	4033	6	885	5	3148	6	528	62.963
1281	TraesCS5D02G406400.1	2273	7	1341	6	932	7	1206	-	-	-	-	-	-	-	-	-	5U_gene1292.t1	1592	6	957	5	635	6	651	97.561
1282	TraesCS5D02G406700.1	2301	4	1986	3	315	4	1554	-	-	-	-	-	-	-	-	-	5U_gene2579.t1	2022	3	1602	2	420	3	1335	91.534
1283	TraesCS5D02G406900.1	2482	7	1244	6	1238	6	930	-	-	-	-	-	-	-	-	-	5U_gene7109.t1	2415	5	1162	4	1253	5	840	80.128
1284	TraesCS5D02G407600.1	3112	8	1208	7	1904	8	867	5M_gene9234.t1	3004	8	1045	7	1959	8	816	95.267	-	-	-	-	-	-	-	-	-
1285	TraesCS5D02G407700.1	5063	9	2909	8	2154	7	2331	5M_gene6857.t1	4276	6	2602	5	1674	6	2028	-	-	-	-	-	-	-	-	-	-
1286	TraesCS5D02G407800.1	3140	8	1731	7	1409	8	1125	-	-	-	-	-	-	-	-	80.783	5U_gene3709.t1	585	1	585	0	0	1	399	91.228
1287	TraesCS5D02G407900.1	789	1	789	0	0	1	789	5M_gene9213.t1	3318	3	1795	2	1523	3	1509	73.815	5U_gene4065.t1	2864	2	1493	1	1371	2	1212	76.718
1288	TraesCS5D02G408300.1	3297	5	1760	4	1537	5	1206	5M_gene6007.t1	2167	4	1120	3	1047	4	1008	99.118	-	-	-	-	-	-	-	-	-
1289	TraesCS5D02G408600.1	7925	2	1276	1	6649	2	1023	5M_gene1157.t1	4641	2	1226	1	3415	2	1023	97.519	-	-	-	-	-	-	-	-	-
1290	TraesCS5D02G409800.1	4254	6	2174	5	2080	5	1524	5M_gene1783.t1	2302	4	1692	3	610	4	1290	-	5U_gene2768.t1	2047	3	1484	2	563	3	1311	96.078
1291	TraesCS5D02G410400.1	10636	19	2749	18	7887	19	2394	5M_gene7043.t1	1450	4	887	3	563	4	540	98.467	5U_gene6784.t1	1964	3	1510	2	454	3	630	-
1292	TraesCS5D02G411400.1	1726	1	1726	0	0	1	1002	5M_gene716.t1	1651	1	1651	0	0	1	786	83.333	5U_gene1270.t1	3152	2	1528	1	1624	2	1122	81.788
1293	TraesCS5D02G411600.1	1399	5	1033	4	366	5	903	5M_gene3578.t1	1923	5	1562	4	361	5	882	93.277	-	-	-	-	-	-	-	-	-
1294	TraesCS5D02G411800.1	2841	6	2260	5	581	5	1185	5M_gene8019.t1	2261	4	1073	3	1188	4	771	94.819	-	-	-	-	-	-	-	-	-
1295	TraesCS5D02G412000.1	1576	1	1576	0	0	1	1143	5M_gene4131.t1	1525	1	1525	0	0	1	1161	82.609	5U_gene5585.t1	1315	1	1315	0	0	1	1146	85.302
1296	TraesCS5D02G412100.1	3866	7	1047	6	2819	6	840	5M_gene3133.t1	3253	6	1147	5	2106	6	900	94.009	-	-	-	-	-	-	-	-	97.345
1297	TraesCS5D02G412400.1	1740	3	1069	2	671	3	654	5M_gene9092.t1	1650	3	974	2	676	3	648	100	5U_gene7226.t1	1712	3	943	2	769	3	648	97.696
1298	TraesCS5D02G412600.1	360	1	360	0	0	1	360	5M_gene234.t1	698	2	595	1	103	1	360	100	-	-	-	-	-	-	-	-	-
1299	TraesCS5D02G412700.1	5508	8	952	7	4556	7	687	5M_gene233.t1	7294	8	1577	7	5717	8	1050	93.503	-	-	-	-	-	-	-	-	-
1300	TraesCS5D02G412800.1	5854	6	1592	5	4262	6	1134	5M_gene871.t1	6552	6	1988	5	4564	6	1116	-	-	-	-	-	-	-	-	-	-
1301	TraesCS5D02G412900.1	237	1	237	0	0	1	237	-	-	-	-	-	-	-	-	94.805	5U_gene5490.t1	432	1	432	0	0	1	285	77.66
1302	TraesCS5D02G413000.1	647	1	647	0	0	1	228	5M_gene870.t1	2490	2	809	1	1681	2	480	97.209	-	-	-	-	-	-	-	-	-
1303	TraesCS5D02G413100.1	5789	9	1083	8	4706	7	843	5M_gene447.t1	4930	6	957	5	3973	6	690	96.992	-	-	-	-	-	-	-	-	-
1304	TraesCS5D02G413300.1	2994	5	1217	4	1777	4	801	5M_gene494.t1	3546	5	1309	4	2237	4	801	90.615	-	-	-	-	-	-	-	-	-
1305	TraesCS5D02G413500.1	924	1	924	0	0	1	924	5M_gene717.t1	1195	1	1195	0	0	1	930	100	-	-	-	-	-	-	-	-	-
1306	TraesCS5D02G413600.1	2578	4	931	3	1647	4	633	-	-	-	-	-	-	-	-	-	5U_gene1124.t1	1973	4	984	3	989	4	624	97.143
1307	TraesCS5D02G413700.1	2373	4	1051	3	1322	4	627	-	-	-	-	-	-	-	-	97.849	5U_gene1125.t1	2438	4	1034	3	1404	4	627	98.558
1308	TraesCS5D02G414800.1	806	1	806	0	0	1	561	5M_gene1273.t1	1132	1	1132	0	0	1	762	98.065	-	-	-	-	-	-	-	-	-
1309	TraesCS5D02G415000.1	847	1	847	0	0	1	468	5M_gene9245.t1	3666	2	1127	1	2539	1	468	90.374	-	-	-	-	-	-	-	-	-
1310	TraesCS5D02G415300.1	564	1	564	0	0	1	564	5M_gene8138.t1	917	1	917	0	0	1	552	97.935	-	-	-	-	-	-	-	-	-
1311	TraesCS5D02G415400.1	3173	3	1427	2	1746	3	1041	5M_gene9589.t1	2061	2	1566	1	495	2	1020	97.895	5U_gene6432.t1	578	1	578	0	0	1	360	97.468
1312	TraesCS5D02G415800.1	1476	3	1197	2	279	3	936	5M_gene5383.t1	1442	2	1071	1	371	2	843	73.219	-	-	-	-	-	-	-	-	78.205
1313	TraesCS5D02G415900.1	5277	5	1623	4	3654	5	1020	5M_gene2320.t1	5710	5	1348	4	4362	5	1026	90.573	-	-	-	-	-	-	-	-	-
1314	TraesCS5D02G416300.1	1835	2	1744	1	91	2	1548	5M_gene1950.t1	2215	1	2215	0	0	1	1614	47.826	-	-	-	-	-	-	-	-	-
1315	TraesCS5D02G416600.1	5545	13	2107	12	3438	13	1644	5M_gene7399.t1	4231	6	1320	5	2911	6	1239	98.592	5U_gene5234.t1	1045	3	864	2	181	3	516	45.545
1316	TraesCS5D02G416700.1	2472	4	700	3	1772	4	300	5M_gene3337.t1	2463	4	716	3	1747	4	216	94.231	-	-	-	-	-	-	-	-	-
1317	TraesCS5D02G417300.1	8883	16	3726	15	5157	16	2139	5M_gene4858.t1	7793	16	2538	15	5255	15	2295	96.17	-	-	-	-	-	-	-	-	-
1318	TraesCS5D02G418300.1	3098	7	1691	6	1407	6	708	5M_gene7225.t1	2167	6	1270	5	897	6	708	95.714	5U_gene4094.t1	1476	5	1060	4	416	5	738	81.743
1319	TraesCS5D02G418400.1	3204	2	1375	1	1829	2	1041	5M_gene7226.t1	950	1	950	0	0	1	489	98.35	5U_gene5815.t1	755	1	755	0	0	1	453	96.124
1320	TraesCS5D02G418900.1	3462	3	1504	2	1958	2	912	5M_gene4565.t1	7747	3	1424	2	6323	2	912	88.352	-	-	-	-	-	-	-	-	-
1321	TraesCS5D02G419000.1	4210	7	3531	6	679	7	3531	5M_gene3299.t1	2925	5	1940	4	985	5	1500	69.792	-	-	-	-	-	-	-	-	-
1322	TraesCS5D02G419500.1	5271	8	942	7	4329	7	627	5M_gene6433.t1	5386	8	1297	7	4089	7	606	78.229	-	-	-	-	-	-	-	-	-
1323	TraesCS5D02G419600.1	816	1	816	0	0	1	816	5M_gene6018.t1	1621	2	1362	1	259	2	1056	93.827	5U_gene3590.t1	611	1	611	0	0	1	324	-
1324	TraesCS5D02G419700.1	1847	2	1754	1	93	1	1455	5M_gene9669.t1	5443	5	3025	4	2418	4	2433	47.837	-	-	-	-	-	-	-	-	-
1325	TraesCS5D02G420000.1	1863	2	1481	1	382	2	1194	-	-	-	-	-	-	-	-	90.268	5U_gene4273.t1	1757	2	1671	1	86	2	1317	40.547
1326	TraesCS5D02G420100.1	5127	16	1776	15	3351	16	1776	5M_gene7573.t1	5308	14	1835	13	3473	14	1632	99.099	-	-	-	-	-	-	-	-	-
1327	TraesCS5D02G420700.1	1520	3	724	2	796	3	336	5M_gene9263.t1	1462	3	890	2	572	3	375	-	-	-	-	-	-	-	-	-	-
1328	TraesCS5D02G422700.1	4327	12	2028	11	2299	11	1707	5M_gene1084.t1	4973	10	1779	9	3194	10	1371	99.134	-	-	-	-	-	-	-	-	-
1329	TraesCS5D02G422800.1	696	1	696	0	0	1	696	5M_gene7864.t1	1124	1	1124	0	0	1	693	94.483	5U_gene3997.t1	925	1	925	0	0	1	696	99.134
1330	TraesCS5D02G422900.1	1647	5	1235	4	412	5	873	5M_gene1094.t1	1837	5	1423	4	414	5	867	93.562	5U_gene418.t1	1804	5	1132	4	672	5	1005	58.545
1331	TraesCS5D02G423000.1	1225	2	868	1	357	2	687	5M_gene1953.t1	1550	2	1176	1	374	2	738	-	5U_gene5169.t1	1015	1	1015	0	0	1	618	89.904
1332	TraesCS5D02G423100.1	634	2	519	1	115	2	519	-	-	-	-	-	-	-	-	-	5U_gene1382.t1	882	2	767	1	115	2	519	88.372
1333	TraesCS5D02G423200.1	643	2	519	1	124	2	519	-	-	-	-	-	-	-	-	93.868	5U_gene6190.t1	952	2	835	1	117	2	510	92.357
1334	TraesCS5D02G423600.1	957	1	957	0	0	1	633	-	-	-	-	-	-	-	-	94.595	5U_gene6681.t1	876	1	876	0	0	1	651	80.102
1335	TraesCS5D02G423700.1	225	1	225	0	0	1	225	5M_gene3213.t1	514	1	514	0	0	1	219	89.888	5U_gene6680.t1	540	1	540	0	0	1	225	98.649
1336	TraesCS5D02G423900.1	270	1	270	0	0	1	270	5M_gene675.t1	495	1	495	0	0	1	264	98.793	5U_gene1809.t1	532	1	532	0	0	1	264	78.161
1337	TraesCS5D02G424000.1	5371	4	1899	3	3472	4	1494	5M_gene7767.t1	5452	4	1793	3	3659	4	1494	92.308	-	-	-	-	-	-	-	-	-
1338	TraesCS5D02G425400.1	237	1	237	0	0	1	237	5M_gene3645.t1	438	1	438	0	0	1	237	-	-	-	-	-	-	-	-	-	43.939
1339	TraesCS5D02G425500.1	3424	5	1271	4	2153	5	684	5M_gene338.t1	1010	1	1010	0	0	1	687	-	-	-	-	-	-	-	-	-	-
1340	TraesCS5D02G426100.1	977	1	977	0	0	1	723	-	-	-	-	-	-	-	-	64.865	5U_gene3972.t1	905	1	905	0	0	1	705	82
1341	TraesCS5D02G426200.1	1233	5	780	4	453	5	780	5M_gene7010.t1	5072	6	2021	5	3051	5	1626	94.776	-	-	-	-	-	-	-	-	-
1342	TraesCS5D02G428100.1	707	1	707	0	0	1	405	-	-	-	-	-	-	-	-	92.063	5U_gene6952.t1	855	1	855	0	0	1	402	96.269
1343	TraesCS5D02G428200.1	555	1	555	0	0	1	555	5M_gene7776.t1	973	1	973	0	0	1	561	96.897	-	-	-	-	-	-	-	-	-
1344	TraesCS5D02G428300.1	1350	2	1242	1	108	2	900	5M_gene7150.t1	1862	1	1862	0	0	1	924	72.314	-	-	-	-	-	-	-	-	-
1345	TraesCS5D02G428500.1	3744	5	2001	4	1743	5	1590	5M_gene7428.t1	4791	6	1406	5	3385	6	1194	100	5U_gene4607.t1	1375	1	1375	0	0	1	339	84.821
1346	TraesCS5D02G429200.1	6501	7	1669	6	4832	7	1089	5M_gene2845.t1	5698	7	1318	6	4380	7	1089	-	-	-	-	-	-	-	-	-	-
1347	TraesCS5D02G430100.1	2726	5	1776	4	950	5	1326	-	-	-	-	-	-	-	-	96.098	5U_gene815.t1	2626	5	1645	4	981	5	1308	96.789
1348	TraesCS5D02G430200.1	2940	10	1387	9	1553	9	1233	5M_gene7663.t1	3064	9	1656	8	1408	9	1260	79.024	-	-	-	-	-	-	-	-	-
1349	TraesCS5D02G430500.1	4170	11	1279	10	2891	9	714	5M_gene2994.t1	4235	7	1084	6	3151	7	654	99.713	-	-	-	-	-	-	-	-	-
1350	TraesCS5D02G430600.1	5268	12	1739	11	3529	11	1047	5M_gene2993.t1	5272	12	1533	11	3739	11	1047	96.394	-	-	-	-	-	-	-	-	-
1351	TraesCS5D02G430700.1	4706	6	3017	5	1689	5	2166	5M_gene2992.t1	4682	6	3009	5	1673	5	2166	96.597	-	-	-	-	-	-	-	-	-
1352	TraesCS5D02G431000.1	2514	4	1697	3	817	4	1149	5M_gene9486.t1	2270	4	1272	3	998	4	1149	33.333	-	-	-	-	-	-	-	-	-
1353	TraesCS5D02G431100.1	786	2	625	1	161	2	324	-	-	-	-	-	-	-	-	100	5U_gene6809.t1	846	2	685	1	161	2	237	100
1354	TraesCS5D02G431700.1	2407	5	843	4	1564	4	435	5M_gene5919.t1	2285	4	836	3	1449	4	435	76.543	-	-	-	-	-	-	-	-	-
1355	TraesCS5D02G431800.1	2536	4	1147	3	1389	4	627	-	-	-	-	-	-	-	-	-	5U_gene336.t1	1896	2	695	1	1201	2	450	69.364
1356	TraesCS5D02G431900.1	6687	9	2603	8	4084	9	2241	-	-	-	-	-	-	-	-	98.67	5U_gene335.t1	6516	8	2435	7	4081	8	2151	90.162
1357	TraesCS5D02G432200.1	6452	7	3479	6	2973	7	2904	5M_gene6458.t1	6538	7	3184	6	3354	7	2892	95.676	-	-	-	-	-	-	-	-	-
1358	TraesCS5D02G432900.1	7761	10	1579	9	6182	8	1113	5M_gene9378.t1	5391	9	1475	8	3916	8	1092	-	-	-	-	-	-	-	-	-	-
1359	TraesCS5D02G433100.1	1740	1	1740	0	0	1	882	-	-	-	-	-	-	-	-	90	5U_gene5765.t1	1275	1	1275	0	0	1	891	88.06
1360	TraesCS5D02G433500.1	572	2	453	1	119	2	453	5M_gene899.t1	928	2	784	1	144	2	423	-	5U_gene4445.t1	888	2	774	1	114	2	432	82.667
1361	TraesCS5D02G433600.1	5341	4	1849	3	3492	3	1326	5M_gene900.t1	1371	1	1371	0	0	1	1206	94.495	5U_gene6690.t1	1501	1	1501	0	0	1	1212	-
1362	TraesCS5D02G433800.1	3601	3	2965	2	636	2	351	5M_gene552.t1	4086	5	1559	4	2527	5	1059	-	-	-	-	-	-	-	-	-	-
1363	TraesCS5D02G434700.1	4809	15	2423	14	2386	14	1437	5M_gene7015.t1	4783	14	2425	13	2358	14	1389	98.639	-	-	-	-	-	-	-	-	-
1364	TraesCS5D02G434900.1	927	1	927	0	0	1	444	-	-	-	-	-	-	-	-	57.944	5U_gene1948.t1	905	1	905	0	0	1	444	97.279
1365	TraesCS5D02G435200.1	1629	4	489	3	1140	4	489	5M_gene230.t1	2933	9	1494	8	1439	9	1056	99.286	-	-	-	-	-	-	-	-	63.366
1366	TraesCS5D02G436100.1	1405	4	1029	3	376	4	423	5M_gene3747.t1	1433	4	1126	3	307	4	423	95.425	-	-	-	-	-	-	-	-	-
1367	TraesCS5D02G436300.1	676	1	676	0	0	1	459	5M_gene5342.t1	710	1	710	0	0	1	462	92.222	-	-	-	-	-	-	-	-	96.053
1368	TraesCS5D02G436400.1	537	1	537	0	0	1	537	5M_gene5341.t1	1038	1	1038	0	0	1	543	94.737	5U_gene1334.t1	940	1	940	0	0	1	537	75.281
1369	TraesCS5D02G436500.1	746	3	459	2	287	3	459	5M_gene5340.t1	782	2	677	1	105	2	459	100	-	-	-	-	-	-	-	-	75.253
1370	TraesCS5D02G436900.1	4504	6	1291	5	3213	5	657	5M_gene1569.t1	12447	6	943	5	11504	5	657	95.198	-	-	-	-	-	-	-	-	-
1371	TraesCS5D02G437600.1	4478	11	1567	10	2911	11	1065	5M_gene5043.t1	4342	11	1385	10	2957	11	1014	97.458	-	-	-	-	-	-	-	-	69.524
1372	TraesCS5D02G438300.1	1579	2	1237	1	342	2	996	5M_gene280.t1	602	1	602	0	0	1	357	98.438	-	-	-	-	-	-	-	-	97
1373	TraesCS5D02G438500.1	471	2	387	1	84	2	387	5M_gene132.t1	904	2	804	1	100	2	387	85.542	5U_gene6539.t1	582	2	468	1	114	2	369	82.812
1374	TraesCS5D02G439500.1	3235	5	1906	4	1329	5	1755	5M_gene2629.t1	1607	3	993	2	614	3	624	85.327	-	-	-	-	-	-	-	-	-
1375	TraesCS5D02G439900.1	5238	13	3250	12	1988	11	1698	5M_gene8030.t1	3890	10	1652	9	2238	10	1353	94.79	-	-	-	-	-	-	-	-	78.261
1376	TraesCS5D02G440000.1	2121	4	1793	3	328	4	1479	5M_gene5912.t1	2145	4	1809	3	336	4	1500	97.487	-	-	-	-	-	-	-	-	-
1377	TraesCS5D02G440100.1	5796	3	624	2	5172	3	624	5M_gene5913.t1	2395	3	1263	2	1132	2	657	96.569	-	-	-	-	-	-	-	-	-
1378	TraesCS5D02G440200.1	726	2	615	1	111	2	615	5M_gene9559.t1	1149	2	1038	1	111	2	615	83.028	-	-	-	-	-	-	-	-	96.078
1379	TraesCS5D02G440700.1	1075	3	869	2	206	3	657	5M_gene2302.t1	969	3	761	2	208	3	657	96.791	5U_gene2247.t1	1024	3	819	2	205	3	657	83.028
1380	TraesCS5D02G441600.1	1223	4	933	3	290	4	564	5M_gene7302.t1	1173	4	892	3	281	4	564	100	-	-	-	-	-	-	-	-	-
1381	TraesCS5D02G442100.1	1832	4	945	3	887	4	459	5M_gene6874.t1	1535	3	791	2	744	3	528	85.085	5U_gene40.t1	1501	4	698	3	803	4	459	100
1382	TraesCS5D02G443300.1	4454	9	2338	8	2116	9	1737	5M_gene9446.t1	4516	9	2034	8	2482	9	1533	-	-	-	-	-	-	-	-	-	-
1383	TraesCS5D02G443500.1	3170	2	1811	1	1359	2	438	-	-	-	-	-	-	-	-	95.131	5U_gene4668.t1	1299	2	1211	1	88	2	420	62.5
1384	TraesCS5D02G443600.1	1809	1	1809	0	0	1	1809	5M_gene9691.t1	3415	2	2433	1	982	2	1896	95.288	-	-	-	-	-	-	-	-	95.131
1385	TraesCS5D02G443700.1	1631	2	1529	1	102	2	1161	5M_gene9692.t1	1750	2	1649	1	101	2	1134	-	-	-	-	-	-	-	-	-	99.417
1386	TraesCS5D02G444100.1	794	4	516	3	278	4	516	5M_gene391.t1	3234	8	1823	7	1411	8	1671	97.166	-	-	-	-	-	-	-	-	-
1387	TraesCS5D02G444900.1	911	2	831	1	80	2	738	5M_gene7412.t1	1091	2	1008	1	83	2	738	99.18	-	-	-	-	-	-	-	-	85.408
1388	TraesCS5D02G445000.1	4225	4	1212	3	3013	4	735	5M_gene7413.t1	3788	4	1108	3	2680	4	735	-	-	-	-	-	-	-	-	-	-
1389	TraesCS5D02G445300.1	4023	3	3755	2	268	2	1362	-	-	-	-	-	-	-	-	85.572	5U_gene4688.t1	2784	4	1547	3	1237	3	1305	96.462
1390	TraesCS5D02G445400.1	1482	1	1482	0	0	1	1185	-	-	-	-	-	-	-	-	98.582	5U_gene4358.t1	1653	2	1577	1	76	2	1398	86.919
1391	TraesCS5D02G445600.1	663	2	581	1	82	1	423	5M_gene2377.t1	852	1	852	0	0	1	426	95.547	-	-	-	-	-	-	-	-	-
1392	TraesCS5D02G445900.1	2426	4	1611	3	815	4	744	5M_gene5593.t1	2009	4	1178	3	831	4	744	95.96	-	-	-	-	-	-	-	-	96.356
1393	TraesCS5D02G446000.1	1090	2	979	1	111	2	594	5M_gene2911.t1	869	2	758	1	111	2	597	-	-	-	-	-	-	-	-	-	-
1394	TraesCS5D02G446300.1	2778	2	1585	1	1193	2	1212	5M_gene2309.t1	3291	2	1503	1	1788	2	1215	-	-	-	-	-	-	-	-	-	-
1395	TraesCS5D02G446500.1	2101	2	1957	1	144	1	1653	-	-	-	-	-	-	-	-	94.955	5U_gene6829.t1	2370	2	2118	1	252	1	1644	97.455
1396	TraesCS5D02G446700.1	1017	1	1017	0	0	1	1017	5M_gene5283.t1	1241	1	1241	0	0	1	1041	95.588	5U_gene205.t1	1348	1	1348	0	0	1	1023	82.353
1397	TraesCS5D02G447500.1	4106	6	1612	5	2494	6	1221	5M_gene1207.t1	4076	6	1521	5	2555	6	1206	81.586	5U_gene5192.t1	805	1	805	0	0	1	438	-
1398	TraesCS5D02G448100.1	6480	12	1672	11	4808	12	1176	5M_gene6861.t1	6638	10	1327	9	5311	10	1014	86.088	-	-	-	-	-	-	-	-	-
1399	TraesCS5D02G448700.1	3008	6	2373	5	635	6	2373	5M_gene3884.t1	4476	6	2866	5	1610	6	2724	90.663	5U_gene3121.t1	6506	6	2751	5	3755	5	2613	95.856
1400	TraesCS5D02G448900.1	1468	1	1468	0	0	1	1098	-	-	-	-	-	-	-	-	76.7	5U_gene5975.t1	1413	1	1413	0	0	1	1053	67.986
1401	TraesCS5D02G449500.1	3043	1	3043	0	0	1	2760	5M_gene7239.t1	3418	2	3019	1	399	2	2352	-	-	-	-	-	-	-	-	-	-
1402	TraesCS5D02G449600.1	6191	17	2592	16	3599	16	1830	5M_gene7240.t1	5813	15	2178	14	3635	14	1659	94.969	-	-	-	-	-	-	-	-	-
1403	TraesCS5D02G449800.1	1767	2	1434	1	333	2	1434	5M_gene7242.t1	2461	2	2131	1	330	2	1950	-	-	-	-	-	-	-	-	-	-
1404	TraesCS5D02G449900.1	4993	10	2548	9	2445	10	2001	5M_gene8662.t1	1883	3	1166	2	717	3	369	90.638	5U_gene4964.t1	917	2	500	1	417	2	408	-
1405	TraesCS5D02G450000.1	684	1	684	0	0	1	684	5M_gene9604.t1	9011	8	1880	7	7131	7	1548	98.205	5U_gene1928.t1	1225	1	1225	0	0	1	711	82.627
1406	TraesCS5D02G450200.1	4600	10	1657	9	2943	10	1263	5M_gene3858.t1	13893	20	2816	19	11077	20	2496	93.085	-	-	-	-	-	-	-	-	-
1407	TraesCS5D02G450400.1	6332	8	1200	7	5132	8	1200	5M_gene8257.t1	6701	5	1527	4	5174	4	567	-	-	-	-	-	-	-	-	-	-
1408	TraesCS5D02G450500.1	1362	1	1362	0	0	1	1083	-	-	-	-	-	-	-	-	77.834	5U_gene962.t1	1091	1	1091	0	0	1	789	70.886
1409	TraesCS5D02G450700.1	1903	7	1191	6	712	7	1191	5M_gene9342.t1	7352	10	3109	9	4243	9	2637	97.297	-	-	-	-	-	-	-	-	-
1410	TraesCS5D02G450900.1	1477	3	1313	2	164	3	777	5M_gene2789.t1	1381	3	1217	2	164	3	780	93.211	-	-	-	-	-	-	-	-	-
1411	TraesCS5D02G451000.1	2243	3	1881	2	362	3	1446	5M_gene7946.t1	1681	2	1592	1	89	2	1203	-	-	-	-	-	-	-	-	-	-
1412	TraesCS5D02G451100.1	2526	4	779	3	1747	4	459	5M_gene7947.t1	2889	4	1051	3	1838	3	702	-	-	-	-	-	-	-	-	-	-
1413	TraesCS5D02G451400.1	240	1	240	0	0	1	240	-	-	-	-	-	-	-	-	93.225	5U_gene546.t1	539	2	441	1	98	2	261	96
1414	TraesCS5D02G451600.1	1122	1	1122	0	0	1	1122	5M_gene1790.t1	1945	1	1945	0	0	1	1113	-	-	-	-	-	-	-	-	-	-
1415	TraesCS5D02G452600.1	2914	3	1017	2	1897	3	618	-	-	-	-	-	-	-	-	83.962	5U_gene7189.t1	3007	3	1116	2	1891	3	891	97.073
1416	TraesCS5D02G453000.1	1978	4	1491	3	487	4	1491	5M_gene4422.t1	2709	4	1722	3	987	4	1479	88.764	-	-	-	-	-	-	-	-	50.11
1417	TraesCS5D02G453100.1	1071	1	1071	0	0	1	1071	-	-	-	-	-	-	-	-	-	5U_gene949.t1	1765	1	1765	0	0	1	1068	89.577
1418	TraesCS5D02G453600.1	3192	10	1104	9	2088	10	1104	5M_gene8854.t1	1716	5	932	4	784	5	591	94.853	-	-	-	-	-	-	-	-	-
1419	TraesCS5D02G453900.1	5241	2	964	1	4277	2	411	5M_gene7471.t1	4838	2	916	1	3922	2	411	-	5U_gene4844.t1	439	1	439	0	0	1	330	98.529
1420	TraesCS5D02G454100.1	7514	13	2395	12	5119	13	2007	-	-	-	-	-	-	-	-	97.794	5U_gene4860.t1	875	2	790	1	85	2	531	95.652
1421	TraesCS5D02G454300.1	7374	2	1273	1	6101	2	915	-	-	-	-	-	-	-	-	-	5U_gene1445.t1	1276	2	841	1	435	1	324	98.131
1422	TraesCS5D02G455000.1	8997	22	3200	21	5797	22	2382	-	-	-	-	-	-	-	-	96.491	5U_gene1349.t1	6426	11	1267	10	5159	11	1164	99.015
1423	TraesCS5D02G455100.1	3265	3	820	2	2445	3	543	5M_gene9053.t1	895	1	895	0	0	1	375	61.486	5U_gene1350.t1	540	1	540	0	0	1	396	98.246
1424	TraesCS5D02G455300.1	3032	2	1171	1	1861	1	594	5M_gene2062.t1	843	1	843	0	0	1	291	81.34	-	-	-	-	-	-	-	-	47.368
1425	TraesCS5D02G455800.1	7278	6	2352	5	4926	6	2007	5M_gene1017.t1	8237	5	1902	4	6335	5	873	91.866	-	-	-	-	-	-	-	-	-
1426	TraesCS5D02G456000.1	7643	5	3225	4	4418	5	2379	5M_gene4533.t1	6549	4	2948	3	3601	4	2511	98.176	-	-	-	-	-	-	-	-	-
1427	TraesCS5D02G460500.1	2266	2	2171	1	95	2	1806	5M_gene292.t1	2296	2	2201	1	95	2	1812	96.226	-	-	-	-	-	-	-	-	94.215
1428	TraesCS5D02G460600.1	1318	2	294	1	1024	2	294	5M_gene8933.t1	792	1	792	0	0	1	318	92.793	-	-	-	-	-	-	-	-	-
1429	TraesCS5D02G461900.1	1630	1	1630	0	0	1	1335	5M_gene3552.t1	1407	1	1407	0	0	1	1335	40.385	-	-	-	-	-	-	-	-	93.243
1430	TraesCS5D02G462300.1	17439	14	8858	13	8581	14	8331	5M_gene8883.t1	1226	2	989	1	237	2	699	98.76	-	-	-	-	-	-	-	-	-
1431	TraesCS5D02G462800.1	2478	8	935	7	1543	6	735	5M_gene8242.t1	4784	8	1403	7	3381	8	1026	-	5U_gene3425.t1	3165	7	1721	6	1444	7	897	99.18
1432	TraesCS5D02G462900.1	4978	6	1283	5	3695	5	585	5M_gene8241.t1	2781	3	966	2	1815	3	552	95.573	-	-	-	-	-	-	-	-	-
1433	TraesCS5D02G463700.1	2660	4	2381	3	279	4	1962	5M_gene516.t1	2451	4	2174	3	277	4	1932	99.327	-	-	-	-	-	-	-	-	-
1434	TraesCS5D02G463900.1	5314	7	2988	6	2326	7	2439	5M_gene7644.t1	3247	5	1479	4	1768	5	1230	93.767	-	-	-	-	-	-	-	-	-
1435	TraesCS5D02G464200.1	7088	18	2652	17	4436	18	2217	5M_gene9.t1	7060	18	2491	17	4569	18	2091	-	-	-	-	-	-	-	-	-	-
1436	TraesCS5D02G464500.1	843	1	843	0	0	1	480	-	-	-	-	-	-	-	-	96.89	5U_gene5644.t1	699	1	699	0	0	1	480	96.855
1437	TraesCS5D02G465500.1	3171	8	2011	7	1160	8	1257	5M_gene5939.t1	3150	9	1704	8	1446	8	1257	-	-	-	-	-	-	-	-	-	-
1438	TraesCS5D02G466200.1	2607	8	831	7	1776	8	543	-	-	-	-	-	-	-	-	85.772	5U_gene2917.t1	2682	7	832	6	1850	7	519	79.781
1439	TraesCS5D02G466900.1	5022	11	1137	10	3885	11	741	5M_gene7215.t1	4955	8	1006	7	3949	8	645	-	-	-	-	-	-	-	-	-	-
1440	TraesCS5D02G467100.1	1868	4	1256	3	612	3	693	5M_gene7229.t1	1811	2	1355	1	456	2	801	95.274	5U_gene6279.t1	1675	2	1237	1	438	2	804	-
1441	TraesCS5D02G467400.1	1506	1	1506	0	0	1	1209	5M_gene7815.t1	1404	1	1404	0	0	1	1209	-	5U_gene6988.t1	4705	4	2214	3	2491	4	1572	94.012
1442	TraesCS5D02G467700.1	1586	2	733	1	853	1	387	-	-	-	-	-	-	-	-	62.5	5U_gene3213.t1	705	1	705	0	0	1	408	100
1443	TraesCS5D02G468100.1	1877	3	1586	2	291	3	1065	5M_gene893.t1	1454	3	1176	2	278	3	639	98.565	5U_gene3691.t1	1544	3	1225	2	319	3	1065	98.305
1444	TraesCS5D02G468300.1	2041	5	1420	4	621	4	630	5M_gene8218.t1	2472	6	1918	5	554	6	1245	97.549	-	-	-	-	-	-	-	-	-
1445	TraesCS5D02G468600.1	2356	2	980	1	1376	2	615	5M_gene5551.t1	2606	2	1262	1	1344	2	633	87.609	5U_gene4246.t1	1671	1	1671	0	0	1	516	87.681
1446	TraesCS5D02G468700.1	1818	1	1818	0	0	1	1476	5M_gene1032.t1	1835	1	1835	0	0	1	1506	100	-	-	-	-	-	-	-	-	-
1447	TraesCS5D02G470300.1	1838	5	1162	4	676	5	624	5M_gene2187.t1	4001	6	1265	5	2736	5	624	84.906	-	-	-	-	-	-	-	-	-
1448	TraesCS5D02G470600.1	650	2	642	1	8	2	642	5M_gene8296.t1	1252	1	1252	0	0	1	633	94.271	5U_gene3321.t1	694	1	694	0	0	1	480	31.522
1449	TraesCS5D02G470700.1	1853	2	1635	1	218	2	1143	5M_gene8298.t1	1916	2	1654	1	262	2	1503	99.441	-	-	-	-	-	-	-	-	-
1450	TraesCS5D02G471000.1	4079	4	1118	3	2961	4	540	5M_gene3958.t1	3543	4	733	3	2810	4	540	-	5U_gene7114.t1	3907	4	732	3	3175	4	540	99.441
1451	TraesCS5D02G471100.1	1572	1	1572	0	0	1	1056	-	-	-	-	-	-	-	-	90.341	5U_gene3683.t1	1470	1	1470	0	0	1	1056	89.174
1452	TraesCS5D02G471200.1	4188	4	918	3	3270	4	588	5M_gene9594.t1	3196	4	809	3	2387	4	570	94.403	5U_gene1562.t1	5021	5	1409	4	3612	5	918	96.386
1453	TraesCS5D02G471300.1	2193	6	1061	5	1132	6	858	5M_gene9593.t1	2130	6	1219	5	911	6	864	91.485	-	-	-	-	-	-	-	-	-
1454	TraesCS5D02G472300.1	5172	12	3067	11	2105	12	2607	5M_gene509.t1	4895	8	2418	7	2477	8	2220	97.718	-	-	-	-	-	-	-	-	-
1455	TraesCS5D02G472400.1	3984	5	2187	4	1797	4	1446	5M_gene510.t1	3586	4	1989	3	1597	4	1449	99.138	5U_gene6338.t1	1085	1	1085	0	0	1	687	86.607
1456	TraesCS5D02G473100.1	5138	5	1420	4	3718	4	921	5M_gene7386.t1	4883	4	1240	3	3643	4	918	98.698	-	-	-	-	-	-	-	-	93.277
1457	TraesCS5D02G474000.1	3477	5	2101	4	1376	5	1386	5M_gene3796.t1	3092	5	1973	4	1119	5	1386	97.391	-	-	-	-	-	-	-	-	-
1458	TraesCS5D02G474200.1	1009	2	910	1	99	2	708	5M_gene241.t1	1105	2	1035	1	70	2	690	35	-	-	-	-	-	-	-	-	-
1459	TraesCS5D02G474300.1	522	1	522	0	0	1	522	-	-	-	-	-	-	-	-	100	5U_gene4478.t1	917	1	917	0	0	1	522	95.376
1460	TraesCS5D02G474800.1	905	2	805	1	100	2	441	5M_gene1654.t1	1033	2	929	1	104	2	441	93.75	-	-	-	-	-	-	-	-	-
1461	TraesCS5D02G475700.1	1262	2	936	1	326	2	936	5M_gene8061.t1	1945	2	1178	1	767	2	1071	94.805	-	-	-	-	-	-	-	-	-
1462	TraesCS5D02G475800.1	1590	1	1590	0	0	1	951	-	-	-	-	-	-	-	-	94.262	5U_gene1700.t1	1458	1	1458	0	0	1	951	96.519
1463	TraesCS5D02G476800.1	366	1	366	0	0	1	366	5M_gene4222.t1	644	1	644	0	0	1	357	90.789	-	-	-	-	-	-	-	-	-
1464	TraesCS5D02G476900.1	1346	3	1164	2	182	3	915	5M_gene4224.t1	1455	3	1277	2	178	3	915	95.808	-	-	-	-	-	-	-	-	-
1465	TraesCS5D02G477000.1	552	1	552	0	0	1	552	5M_gene4225.t1	2489	3	1753	2	736	3	1356	94.915	-	-	-	-	-	-	-	-	-
1466	TraesCS5D02G477100.1	1669	3	1482	2	187	3	1242	5M_gene4838.t1	2099	3	1878	2	221	3	1242	87.273	-	-	-	-	-	-	-	-	-
1467	TraesCS5D02G478200.1	1211	1	1211	0	0	1	330	5M_gene2314.t1	624	1	624	0	0	1	327	89.855	5U_gene6309.t1	510	1	510	0	0	1	324	88.073
1468	TraesCS5D02G479000.1	6165	10	3623	9	2542	10	3033	5M_gene9506.t1	3198	5	1580	4	1618	5	1326	95	-	-	-	-	-	-	-	-	-
1469	TraesCS5D02G479100.1	1912	2	1362	1	550	2	756	5M_gene1426.t1	1656	2	1133	1	523	2	780	100	-	-	-	-	-	-	-	-	-
1470	TraesCS5D02G479200.1	900	2	782	1	118	2	282	5M_gene1494.t1	649	2	530	1	119	2	282	89.744	-	-	-	-	-	-	-	-	90.323
1471	TraesCS5D02G479700.1	566	3	372	2	194	3	372	5M_gene6614.t1	1248	3	1097	2	151	3	363	99.495	-	-	-	-	-	-	-	-	-
1472	TraesCS5D02G479900.1	3279	7	981	6	2298	7	597	5M_gene6804.t1	3361	7	1115	6	2246	7	597	95.652	-	-	-	-	-	-	-	-	-
1473	TraesCS5D02G480100.1	1561	2	553	1	1008	2	273	5M_gene6806.t1	1705	2	451	1	1254	2	279	88.366	-	-	-	-	-	-	-	-	-
1474	TraesCS5D02G480800.1	3359	3	1782	2	1577	1	1215	5M_gene9481.t1	3259	2	2338	1	921	1	1209	88.955	-	-	-	-	-	-	-	-	-
1475	TraesCS5D02G480900.1	1403	2	1127	1	276	2	1035	5M_gene265.t1	3893	3	1691	2	2202	2	1002	-	-	-	-	-	-	-	-	-	-
1476	TraesCS5D02G481000.1	931	1	931	0	0	1	600	-	-	-	-	-	-	-	-	81.638	5U_gene3136.t1	914	1	914	0	0	1	597	84.422
1477	TraesCS5D02G481300.1	5475	12	2141	11	3334	12	1785	5M_gene8130.t1	5575	11	2057	10	3518	11	1740	75.294	5U_gene1086.t1	5624	12	2092	11	3532	12	1785	96.633
1478	TraesCS5D02G481400.1	1005	2	684	1	321	2	684	5M_gene1399.t1	1071	1	1071	0	0	1	915	100	5U_gene2300.t1	1189	1	1189	0	0	1	885	84.277
1479	TraesCS5D02G481600.1	4561	7	1696	6	2865	7	846	-	-	-	-	-	-	-	-	85.213	5U_gene1711.t1	4324	6	1363	5	2961	6	729	86.121
1480	TraesCS5D02G481800.1	2152	4	1848	3	304	4	1200	5M_gene106.t1	2052	4	1696	3	356	4	1131	86.377	5U_gene4109.t1	2090	4	1718	3	372	4	1119	84.962
1481	TraesCS5D02G481900.1	3397	8	1628	7	1769	8	1035	5M_gene5217.t1	3494	7	1437	6	2057	7	936	99.284	-	-	-	-	-	-	-	-	-
1482	TraesCS5D02G482000.1	3879	6	1782	5	2097	6	1257	5M_gene5218.t1	3834	6	1719	5	2115	6	1260	-	5U_gene4625.t1	1123	1	1123	0	0	1	330	-
1483	TraesCS5D02G482200.1	6306	10	1727	9	4579	10	1395	5M_gene2728.t1	5627	10	2617	9	3010	10	2244	91.753	-	-	-	-	-	-	-	-	-
1484	TraesCS5D02G483000.1	606	1	606	0	0	1	606	-	-	-	-	-	-	-	-	90.476	5U_gene629.t1	1098	1	1098	0	0	1	594	52.381
1485	TraesCS5D02G483100.1	836	1	836	0	0	1	627	5M_gene7540.t1	1365	1	1365	0	0	1	636	96.457	-	-	-	-	-	-	-	-	62.264
1486	TraesCS5D02G483300.1	768	1	768	0	0	1	768	5M_gene5935.t1	1174	1	1174	0	0	1	768	-	-	-	-	-	-	-	-	-	-
1487	TraesCS5D02G483400.1	4261	4	2700	3	1561	1	1611	-	-	-	-	-	-	-	-	89.346	5U_gene3390.t1	2110	1	2110	0	0	1	1608	91.604
1488	TraesCS5D02G483800.1	1233	1	1233	0	0	1	1233	-	-	-	-	-	-	-	-	93.204	5U_gene3387.t1	4032	3	1927	2	2105	3	1470	78.182
1489	TraesCS5D02G483900.1	609	1	609	0	0	1	609	5M_gene1463.t1	2518	2	1485	1	1033	1	630	98.477	-	-	-	-	-	-	-	-	92.823
1490	TraesCS5D02G484000.1	1105	2	985	1	120	2	594	5M_gene7667.t1	1563	2	1443	1	120	2	594	77.987	5U_gene10.t1	1085	2	965	1	120	2	594	72.081
1491	TraesCS5D02G484800.1	10976	11	8428	10	2548	11	6702	5M_gene5837.t1	9485	11	5986	10	3499	11	5361	90.335	5U_gene207.t1	9589	12	5956	11	3633	12	5535	86.929
1492	TraesCS5D02G484900.1	2091	2	1803	1	288	2	1629	5M_gene7248.t1	1895	2	1700	1	195	2	1608	90.347	-	-	-	-	-	-	-	-	-
1493	TraesCS5D02G485000.1	1244	3	1021	2	223	3	780	5M_gene7249.t1	1405	3	1190	2	215	3	780	-	-	-	-	-	-	-	-	-	-
1494	TraesCS5D02G485400.1	5139	3	3276	2	1863	3	3276	-	-	-	-	-	-	-	-	98.238	5U_gene2481.t1	1771	1	1771	0	0	1	1500	96.813
1495	TraesCS5D02G486100.1	4941	11	1866	10	3075	11	1554	5M_gene61.t1	5858	6	1443	5	4415	6	897	-	5U_gene3457.t1	6005	9	1902	8	4103	9	1320	96.373
1496	TraesCS5D02G486300.1	2943	6	1453	5	1490	6	990	5M_gene7362.t1	2542	6	1282	5	1260	6	993	100	5U_gene3451.t1	2747	6	1401	5	1346	6	999	-
1497	TraesCS5D02G486500.1	3730	4	839	3	2891	4	429	5M_gene9228.t1	5670	4	805	3	4865	3	411	98.305	-	-	-	-	-	-	-	-	-
1498	TraesCS5D02G487300.1	1030	2	877	1	153	2	534	5M_gene1648.t1	1392	2	898	1	494	2	534	95.413	5U_gene4635.t1	1335	2	864	1	471	2	534	83.439
1499	TraesCS5D02G487400.1	460	1	460	0	0	1	330	5M_gene1647.t1	690	1	690	0	0	1	330	79.48	-	-	-	-	-	-	-	-	-
1500	TraesCS5D02G488500.1	3055	3	1775	2	1280	3	1566	5M_gene3543.t1	2921	4	1424	3	1497	3	963	95.671	-	-	-	-	-	-	-	-	-
1501	TraesCS5D02G489000.1	1232	3	1020	2	212	3	696	5M_gene4032.t1	1187	3	972	2	215	3	696	86.645	5U_gene800.t1	1201	3	992	2	209	3	696	96.97
1502	TraesCS5D02G489100.1	4043	5	2603	4	1440	5	1845	5M_gene4031.t1	4968	7	1797	6	3171	6	1284	94.728	-	-	-	-	-	-	-	-	-
1503	TraesCS5D02G489200.1	4554	5	2959	4	1595	4	1809	5M_gene6472.t1	3915	5	2432	4	1483	4	1806	99.533	-	-	-	-	-	-	-	-	-
1504	TraesCS5D02G489700.1	2664	9	993	8	1671	8	645	5M_gene1864.t1	2892	8	1348	7	1544	8	645	94.268	-	-	-	-	-	-	-	-	-
1505	TraesCS5D02G489800.1	474	1	474	0	0	1	474	5M_gene1892.t1	856	1	856	0	0	1	471	90.84	5U_gene3212.t1	663	1	663	0	0	1	483	88.199
1506	TraesCS5D02G491800.1	488	2	396	1	92	2	396	5M_gene9009.t1	737	2	641	1	96	2	396	84.167	5U_gene1473.t1	789	2	696	1	93	2	399	35.556
1507	TraesCS5D02G492600.1	6238	7	2263	6	3975	6	1431	5M_gene2651.t1	5988	6	1382	5	4606	5	1005	100	-	-	-	-	-	-	-	-	-
1508	TraesCS5D02G493300.1	643	1	643	0	0	1	396	5M_gene8985.t1	602	1	602	0	0	1	309	82.716	5U_gene3359.t1	601	1	601	0	0	1	309	99.02
1509	TraesCS5D02G493400.1	702	1	702	0	0	1	387	5M_gene8185.t1	557	1	557	0	0	1	279	-	5U_gene3197.t1	651	1	651	0	0	1	405	81.651
1510	TraesCS5D02G493600.1	2414	3	1964	2	450	2	1404	5M_gene1391.t1	8213	15	3366	14	4847	15	3165	84.714	5U_gene3879.t1	5362	6	2643	5	2719	5	2217	-
1511	TraesCS5D02G494200.1	3987	3	3216	2	771	3	2988	5M_gene4891.t1	2928	3	2680	2	248	3	1992	97.753	-	-	-	-	-	-	-	-	-
1512	TraesCS5D02G494800.1	2954	3	1353	2	1601	3	801	5M_gene6168.t1	2665	3	1109	2	1556	3	804	-	-	-	-	-	-	-	-	-	-
1513	TraesCS5D02G495000.1	5586	7	4055	6	1531	7	765	5M_gene4120.t1	6064	11	3261	10	2803	11	2904	87.164	-	-	-	-	-	-	-	-	98.693
1514	TraesCS5D02G495500.1	6022	11	1982	10	4040	11	1686	5M_gene2004.t1	8788	11	2686	10	6102	11	2268	-	5U_gene3958.t1	1374	4	830	3	544	4	456	93.701
1515	TraesCS5D02G495600.1	2079	5	1042	4	1037	5	705	-	-	-	-	-	-	-	-	89.888	5U_gene1589.t1	3594	9	1468	8	2126	9	1269	25.641
1516	TraesCS5D02G495900.1	270	1	270	0	0	1	270	5M_gene3738.t1	1315	1	1315	0	0	1	258	95.184	-	-	-	-	-	-	-	-	-
1517	TraesCS5D02G496000.1	3904	6	1775	5	2129	6	1146	5M_gene3739.t1	4169	6	1889	5	2280	6	1482	-	-	-	-	-	-	-	-	-	85.714
1518	TraesCS5D02G496300.1	3668	9	2071	8	1597	6	957	5M_gene2811.t1	3468	9	1918	8	1550	9	1542	-	-	-	-	-	-	-	-	-	-
1519	TraesCS5D02G496400.1	1043	2	816	1	227	2	366	5M_gene8108.t1	956	3	798	2	158	3	447	93.089	5U_gene5106.t1	881	3	681	2	200	3	447	-
1520	TraesCS5D02G496600.1	3256	7	1329	6	1927	7	1095	5M_gene1290.t1	3109	5	1750	4	1359	4	741	82.464	-	-	-	-	-	-	-	-	-
1521	TraesCS5D02G496700.1	5924	10	1772	9	4152	10	1092	5M_gene1289.t1	1611	3	1023	2	588	3	690	98	-	-	-	-	-	-	-	-	-
1522	TraesCS5D02G497400.1	5143	10	1395	9	3748	9	906	5M_gene3168.t1	4515	9	1008	8	3507	8	759	63.436	-	-	-	-	-	-	-	-	-
1523	TraesCS5D02G497500.1	1641	2	708	1	933	2	708	5M_gene4883.t1	1395	2	1009	1	386	1	735	80.392	-	-	-	-	-	-	-	-	-
1524	TraesCS5D02G498300.1	986	2	863	1	123	2	426	5M_gene7360.t1	997	2	890	1	107	2	456	99.065	-	-	-	-	-	-	-	-	42.647
1525	TraesCS5D02G498400.1	990	1	990	0	0	1	645	5M_gene7569.t1	1106	1	1106	0	0	1	645	96.831	-	-	-	-	-	-	-	-	97.196
1526	TraesCS5D02G499700.1	21057	25	3976	24	17081	25	2868	5M_gene9163.t1	4998	9	1036	8	3962	9	870	-	-	-	-	-	-	-	-	-	-
1527	TraesCS5D02G500100.1	4179	7	2170	6	2009	7	1707	5M_gene8774.t1	933	2	839	1	94	2	360	55.914	-	-	-	-	-	-	-	-	-
1528	TraesCS5D02G500200.1	2744	3	2358	2	386	1	288	5M_gene9658.t1	613	1	613	0	0	1	282	94.872	-	-	-	-	-	-	-	-	-
1529	TraesCS5D02G500900.1	2050	2	162	1	1888	2	162	5M_gene2337.t1	3363	3	1403	2	1960	2	489	94.366	-	-	-	-	-	-	-	-	-
1530	TraesCS5D02G501300.1	2017	4	993	3	1024	4	993	5M_gene4836.t1	2321	3	1087	2	1234	3	789	71.49	-	-	-	-	-	-	-	-	-
1531	TraesCS5D02G501800.1	2422	5	1745	4	677	5	1386	5M_gene1439.t1	2084	5	1501	4	583	5	1200	85.714	-	-	-	-	-	-	-	-	80.628
1532	TraesCS5D02G502100.1	869	2	668	1	201	2	357	5M_gene366.t1	1162	2	803	1	359	2	507	90.972	-	-	-	-	-	-	-	-	-
1533	TraesCS5D02G502200.1	1338	3	757	2	581	2	435	5M_gene367.t1	2847	4	1074	3	1773	2	435	90.21	-	-	-	-	-	-	-	-	-
1534	TraesCS5D02G502600.1	1233	3	751	2	482	2	429	5M_gene8845.t1	1062	2	957	1	105	2	432	95.763	-	-	-	-	-	-	-	-	-
1535	TraesCS5D02G502900.1	785	1	785	0	0	1	351	5M_gene8267.t1	976	1	976	0	0	1	360	-	-	-	-	-	-	-	-	-	-
1536	TraesCS5D02G503000.1	4124	3	1657	2	2467	3	1050	-	-	-	-	-	-	-	-	38.272	5U_gene4128.t1	2681	4	2009	3	672	4	1608	66.383
1537	TraesCS5D02G503200.1	1059	1	1059	0	0	1	846	-	-	-	-	-	-	-	-	-	5U_gene5332.t1	1115	1	1115	0	0	1	888	78.7
1538	TraesCS5D02G503400.1	2658	4	2235	3	423	3	1062	5M_gene7500.t1	1911	2	1824	1	87	2	1146	77.941	-	-	-	-	-	-	-	-	-
1539	TraesCS5D02G503600.1	2582	3	2082	2	500	3	2082	-	-	-	-	-	-	-	-	96.782	5U_gene4704.t1	972	1	972	0	0	1	864	87.854
1540	TraesCS5D02G503700.1	3633	5	1630	4	2003	5	1215	5M_gene4918.t1	3464	5	1632	4	1832	5	1215	79.482	-	-	-	-	-	-	-	-	-
1541	TraesCS5D02G504100.1	3780	3	2268	2	1512	3	1626	5M_gene3666.t1	3673	3	2220	2	1453	3	1626	73.944	-	-	-	-	-	-	-	-	-
1542	TraesCS5D02G504200.1	1411	4	1098	3	313	3	429	5M_gene8857.t1	978	3	783	2	195	3	366	93.583	-	-	-	-	-	-	-	-	-
1543	TraesCS5D02G504400.1	606	1	606	0	0	1	606	5M_gene2791.t1	1812	2	1548	1	264	2	966	93.382	-	-	-	-	-	-	-	-	-
1544	TraesCS5D02G504500.1	1079	4	734	3	345	4	411	5M_gene7317.t1	1038	4	697	3	341	4	405	98.235	-	-	-	-	-	-	-	-	-
1545	TraesCS5D02G504600.1	2478	4	762	3	1716	3	513	5M_gene7318.t1	2428	3	906	2	1522	3	513	82.249	-	-	-	-	-	-	-	-	-
1546	TraesCS5D02G504700.1	1739	2	1400	1	339	2	486	5M_gene7319.t1	1173	2	846	1	327	2	510	78.448	-	-	-	-	-	-	-	-	-
1547	TraesCS5D02G504900.1	583	1	583	0	0	1	339	5M_gene9687.t1	3549	2	500	1	3049	1	351	99.457	-	-	-	-	-	-	-	-	-
1548	TraesCS5D02G505900.1	4143	6	1802	5	2341	6	1218	5M_gene1959.t1	4172	5	1220	4	2952	5	855	94.839	-	-	-	-	-	-	-	-	-
1549	TraesCS5D02G506300.1	806	2	691	1	115	2	468	5M_gene3970.t1	1000	2	909	1	91	2	465	93.548	-	-	-	-	-	-	-	-	-
1550	TraesCS5D02G507900.1	873	1	873	0	0	1	603	5M_gene8181.t1	955	1	955	0	0	1	600	97.525	-	-	-	-	-	-	-	-	-
1551	TraesCS5D02G508000.1	609	1	609	0	0	1	609	5M_gene3075.t1	803	1	803	0	0	1	609	96.154	-	-	-	-	-	-	-	-	-
1552	TraesCS5D02G508100.1	549	1	549	0	0	1	549	5M_gene2391.t1	866	1	866	0	0	1	549	96.386	-	-	-	-	-	-	-	-	-
1553	TraesCS5D02G509000.1	249	1	249	0	0	1	249	5M_gene8249.t1	543	1	543	0	0	1	252	-	-	-	-	-	-	-	-	-	-
1554	TraesCS5D02G509400.1	2423	1	2423	0	0	1	2073	-	-	-	-	-	-	-	-	98.45	5U_gene3167.t1	2551	1	2551	0	0	1	2073	95.507
1555	TraesCS5D02G510000.1	2946	4	685	3	2261	4	387	5M_gene8243.t1	3675	4	1558	3	2117	4	390	-	-	-	-	-	-	-	-	-	-
1556	TraesCS5D02G510200.1	6348	13	2327	12	4021	12	1815	5M_gene4843.t1	759	1	759	0	0	1	306	89.341	-	-	-	-	-	-	-	-	-
1557	TraesCS5D02G511200.1	5864	13	1875	12	3989	13	1545	5M_gene422.t1	6323	12	1620	11	4703	12	1416	85.25	-	-	-	-	-	-	-	-	-
1558	TraesCS5D02G511300.1	1906	2	1520	1	386	2	1206	5M_gene420.t1	1967	2	1580	1	387	2	1191	93.77	-	-	-	-	-	-	-	-	-
1559	TraesCS5D02G511400.1	2647	2	1194	1	1453	2	918	5M_gene419.t1	2194	2	1200	1	994	2	918	85.457	-	-	-	-	-	-	-	-	-
1560	TraesCS5D02G512100.1	6444	10	2912	9	3532	9	2169	5M_gene6997.t1	6410	9	2662	8	3748	8	1929	93.496	-	-	-	-	-	-	-	-	-
1561	TraesCS5D02G512200.1	372	1	372	0	0	1	372	5M_gene1284.t1	1366	1	1366	0	0	1	372	96.226	-	-	-	-	-	-	-	-	-
1562	TraesCS5D02G512600.1	3356	9	1719	8	1637	9	1383	5M_gene3657.t1	3671	7	1674	6	1997	7	1170	94.179	-	-	-	-	-	-	-	-	-
1563	TraesCS5D02G513300.1	5731	12	2889	11	2842	12	2889	5M_gene9324.t1	5960	12	3149	11	2811	12	2790	92.347	-	-	-	-	-	-	-	-	-
1564	TraesCS5D02G513400.1	1683	3	1442	2	241	3	1224	5M_gene4148.t1	1585	3	1340	2	245	3	1194	-	-	-	-	-	-	-	-	-	-
1565	TraesCS5D02G513900.1	1350	4	696	3	654	3	315	5M_gene6564.t1	1679	4	717	3	962	4	633	-	-	-	-	-	-	-	-	-	-
1566	TraesCS5D02G514100.1	1410	8	852	7	558	8	852	5M_gene6565.t1	11435	20	1974	19	9461	19	1476	-	5U_gene5979.t1	1363	1	1363	0	0	1	663	35.484
1567	TraesCS5D02G514200.1	5161	3	1700	2	3461	2	1530	5M_gene815.t1	3595	4	1786	3	1809	3	1413	91.875	-	-	-	-	-	-	-	-	-
1568	TraesCS5D02G514400.1	1210	6	675	5	535	6	675	5M_gene513.t1	3657	7	1466	6	2191	7	1296	-	-	-	-	-	-	-	-	-	-
1569	TraesCS5D02G514800.1	12593	16	4023	15	8570	15	3282	5M_gene8227.t1	10899	14	3742	13	7157	13	3063	87.283	-	-	-	-	-	-	-	-	-
1570	TraesCS5D02G515400.1	11706	14	1835	13	9871	13	1614	5M_gene8282.t1	6374	9	1959	8	4415	8	1698	90.596	-	-	-	-	-	-	-	-	-
1571	TraesCS5D02G515500.1	2361	2	2268	1	93	2	1935	5M_gene7326.t1	7096	3	4140	2	2956	3	3876	97.191	-	-	-	-	-	-	-	-	-
1572	TraesCS5D02G515700.1	3200	8	1430	7	1770	8	1071	5M_gene9622.t1	3142	8	1340	7	1802	8	1071	91.88	-	-	-	-	-	-	-	-	-
1573	TraesCS5D02G516000.1	7340	15	2037	14	5303	15	1539	5M_gene747.t1	7285	13	1688	12	5597	13	1179	95.288	-	-	-	-	-	-	-	-	-
1574	TraesCS5D02G516700.1	1779	2	952	1	827	2	672	5M_gene7977.t1	2471	2	1506	1	965	2	666	93.519	-	-	-	-	-	-	-	-	-
1575	TraesCS5D02G516800.1	1067	1	1067	0	0	1	651	5M_gene8197.t1	1275	1	1275	0	0	1	651	96.507	-	-	-	-	-	-	-	-	-
1576	TraesCS5D02G516900.1	1308	1	1308	0	0	1	690	5M_gene8198.t1	1196	1	1196	0	0	1	690	91.954	-	-	-	-	-	-	-	-	-
1577	TraesCS5D02G517400.1	773	2	686	1	87	2	279	5M_gene5958.t1	740	2	649	1	91	2	264	93.427	-	-	-	-	-	-	-	-	-
1578	TraesCS5D02G517500.1	2459	1	2459	0	0	1	2211	5M_gene5959.t1	5002	2	3200	1	1802	1	2193	94.136	-	-	-	-	-	-	-	-	-
1579	TraesCS5D02G517800.1	10553	23	3004	22	7549	23	1947	5M_gene3465.t1	10503	22	2389	21	8114	22	1866	-	-	-	-	-	-	-	-	-	-
1580	TraesCS5D02G518700.1	2209	4	601	3	1608	4	501	5M_gene2801.t1	3005	4	884	3	2121	4	573	93.75	-	-	-	-	-	-	-	-	-
1581	TraesCS5D02G518800.1	1724	3	996	2	728	2	672	5M_gene2802.t1	1798	2	1223	1	575	2	675	93.095	-	-	-	-	-	-	-	-	-
1582	TraesCS5D02G519100.1	1503	1	1503	0	0	1	1239	5M_gene2088.t1	1377	1	1377	0	0	1	1170	93.86	-	-	-	-	-	-	-	-	-
1583	TraesCS5D02G519300.1	832	3	644	2	188	3	345	5M_gene7266.t1	1395	4	1082	3	313	3	345	99.574	-	-	-	-	-	-	-	-	-
1584	TraesCS5D02G519400.1	2669	2	1689	1	980	2	1413	5M_gene4997.t1	2687	2	1726	1	961	2	1413	100	-	-	-	-	-	-	-	-	-
1585	TraesCS5D02G519700.1	3604	6	1774	5	1830	5	1047	5M_gene127.t1	2655	3	904	2	1751	3	582	90.753	-	-	-	-	-	-	-	-	-
1586	TraesCS5D02G519900.1	5504	9	2440	8	3064	9	2268	5M_gene6571.t1	7088	11	2667	10	4421	11	2109	94.252	-	-	-	-	-	-	-	-	-
1587	TraesCS5D02G520200.1	4705	9	3502	8	1203	9	2766	5M_gene2506.t1	4778	9	3185	8	1593	9	2766	86.008	-	-	-	-	-	-	-	-	-
1588	TraesCS5D02G521400.1	2627	3	2007	2	620	3	1386	5M_gene9131.t1	3082	4	2180	3	902	4	1458	91.192	-	-	-	-	-	-	-	-	-
1589	TraesCS5D02G521500.1	654	1	654	0	0	1	654	5M_gene1743.t1	1128	1	1128	0	0	1	573	86.824	-	-	-	-	-	-	-	-	-
1590	TraesCS5D02G521600.1	891	2	783	1	108	2	783	5M_gene977.t1	3557	2	1955	1	1602	2	1548	98.496	-	-	-	-	-	-	-	-	-
1591	TraesCS5D02G523600.1	2222	2	1432	1	790	1	801	5M_gene5425.t1	2296	2	1536	1	760	2	1212	89.024	-	-	-	-	-	-	-	-	-
1592	TraesCS5D02G524100.1	1688	1	1688	0	0	1	1470	5M_gene1244.t1	1846	1	1846	0	0	1	1509	92.611	-	-	-	-	-	-	-	-	-
1593	TraesCS5D02G525200.1	2425	1	2425	0	0	1	2337	5M_gene3508.t1	2616	1	2616	0	0	1	2352	98.253	-	-	-	-	-	-	-	-	-
1594	TraesCS5D02G527100.1	3258	5	1284	4	1974	5	870	5M_gene599.t1	2112	5	775	4	1337	5	690	99.408	-	-	-	-	-	-	-	-	-
1595	TraesCS5D02G529100.1	6588	7	2042	6	4546	6	1056	5M_gene7156.t1	2751	5	1314	4	1437	5	843	-	-	-	-	-	-	-	-	-	-
1596	TraesCS5D02G529400.1	1714	3	759	2	955	3	759	5M_gene8082.t1	1957	3	706	2	1251	3	609	100	-	-	-	-	-	-	-	-	-
1597	TraesCS5D02G529500.1	2224	2	1182	1	1042	2	678	5M_gene361.t1	2100	2	1058	1	1042	2	678	97.51	-	-	-	-	-	-	-	-	-
1598	TraesCS5D02G529600.1	3955	10	1379	9	2576	10	879	5M_gene362.t1	3960	9	1322	8	2638	9	864	100	-	-	-	-	-	-	-	-	-
1599	TraesCS5D02G529700.1	2647	3	1386	2	1261	2	981	5M_gene363.t1	1511	1	1511	0	0	1	996	100	-	-	-	-	-	-	-	-	-
1600	TraesCS5D02G529900.1	728	1	728	0	0	1	549	5M_gene2366.t1	809	1	809	0	0	1	549	99.512	-	-	-	-	-	-	-	-	-
1601	TraesCS5D02G530200.1	2242	2	932	1	1310	2	630	5M_gene822.t1	2384	2	1074	1	1310	2	618	88.816	-	-	-	-	-	-	-	-	-
1602	TraesCS5D02G530300.1	5587	13	1750	12	3837	13	1242	5M_gene823.t1	5075	11	1505	10	3570	11	1062	100	-	-	-	-	-	-	-	-	-
1603	TraesCS5D02G530400.1	2249	3	1737	2	512	3	1212	5M_gene6915.t1	2103	3	1591	2	512	3	1212	-	-	-	-	-	-	-	-	-	-
1604	TraesCS5D02G530500.1	540	2	456	1	84	2	432	5M_gene6916.t1	1100	1	1100	0	0	1	459	98.824	-	-	-	-	-	-	-	-	-
1605	TraesCS5D02G530900.1	4584	9	1939	8	2645	9	1533	5M_gene6952.t1	4373	9	1710	8	2663	9	1515	97.238	-	-	-	-	-	-	-	-	-
1606	TraesCS5D02G531000.1	2362	1	2362	0	0	1	2067	5M_gene6953.t1	2467	2	2400	1	67	2	2010	100	-	-	-	-	-	-	-	-	-
1607	TraesCS5D02G531500.1	817	1	817	0	0	1	372	5M_gene4230.t1	699	1	699	0	0	1	372	92.577	-	-	-	-	-	-	-	-	-
1608	TraesCS5D02G531700.1	2405	2	1569	1	836	2	1569	5M_gene1105.t1	2765	3	1822	2	943	2	1458	100	-	-	-	-	-	-	-	-	-
1609	TraesCS5D02G532000.1	1402	2	1309	1	93	2	1131	5M_gene2867.t1	1248	2	1155	1	93	2	459	100	-	-	-	-	-	-	-	-	-
1610	TraesCS5D02G533600.1	3252	5	2315	4	937	5	1980	5M_gene1627.t1	3248	5	2311	4	937	5	1980	-	-	-	-	-	-	-	-	-	-
1611	TraesCS5D02G534000.1	6081	18	2072	17	4009	17	1323	5M_gene9467.t1	2386	8	951	7	1435	8	726	100	-	-	-	-	-	-	-	-	-
1612	TraesCS5D02G534200.1	1242	2	1140	1	102	2	510	5M_gene8555.t1	931	2	829	1	102	2	510	100	-	-	-	-	-	-	-	-	-
1613	TraesCS5D02G534300.1	1131	2	1046	1	85	2	522	5M_gene7974.t1	1113	2	1028	1	85	2	522	100	-	-	-	-	-	-	-	-	-
1614	TraesCS5D02G534400.1	2475	3	1665	2	810	3	1665	5M_gene506.t1	2730	1	2730	0	0	1	1635	100	-	-	-	-	-	-	-	-	-
1615	TraesCS5D02G535300.1	1223	3	942	2	281	3	942	5M_gene7941.t1	1557	3	1276	2	281	3	942	100	-	-	-	-	-	-	-	-	-
1616	TraesCS5D02G535500.1	1425	3	1139	2	286	3	768	5M_gene3545.t1	1391	3	1105	2	286	3	768	99.43	-	-	-	-	-	-	-	-	-
1617	TraesCS5D02G535900.1	5599	6	4118	5	1481	3	3114	5M_gene2118.t1	5452	2	3137	1	2315	2	2706	100	5U_gene3843.t1	892	1	892	0	0	1	558	68.508
1618	TraesCS5D02G536500.1	3755	3	1916	2	1839	3	1116	5M_gene440.t1	4355	4	1916	3	2439	4	1305	94.444	-	-	-	-	-	-	-	-	-
1619	TraesCS5D02G536600.1	857	1	857	0	0	1	654	5M_gene1415.t1	1412	2	619	1	793	2	336	93.827	-	-	-	-	-	-	-	-	-
1620	TraesCS5D02G536700.1	6031	12	2753	11	3278	12	2295	5M_gene9331.t1	3944	9	1644	8	2300	9	1332	100	-	-	-	-	-	-	-	-	-
1621	TraesCS5D02G537300.1	3174	2	654	1	2520	2	654	5M_gene5865.t1	3758	2	1238	1	2520	2	654	85.517	-	-	-	-	-	-	-	-	-
1622	TraesCS5D02G537700.1	1813	4	1367	3	446	4	873	5M_gene6454.t1	1676	4	1230	3	446	4	873	93.258	-	-	-	-	-	-	-	-	-
1623	TraesCS5D02G539400.1	407	2	282	1	125	2	282	5M_gene8624.t1	1561	3	928	2	633	3	438	100	-	-	-	-	-	-	-	-	-
1624	TraesCS5D02G539700.1	1822	2	1560	1	262	1	1128	5M_gene9353.t1	1230	1	1230	0	0	1	1128	96.667	-	-	-	-	-	-	-	-	-
1625	TraesCS5D02G539800.1	1950	3	1610	2	340	2	1227	5M_gene4705.t1	2484	2	2250	1	234	2	1263	93.617	-	-	-	-	-	-	-	-	-
1626	TraesCS5D02G539900.1	1258	2	1008	1	250	2	1008	5M_gene2423.t1	4398	4	1713	3	2685	3	1251	99.634	-	-	-	-	-	-	-	-	-
1627	TraesCS5D02G540300.1	2430	3	2045	2	385	2	978	5M_gene515.t1	3024	3	2291	2	733	3	1305	100	-	-	-	-	-	-	-	-	-
1628	TraesCS5D02G540400.1	1850	2	1563	1	287	2	1161	5M_gene1860.t1	2168	2	1419	1	749	2	1125	100	-	-	-	-	-	-	-	-	-
1629	TraesCS5D02G541500.1	2366	3	1455	2	911	3	1455	5M_gene7713.t1	2997	4	1917	3	1080	3	1455	99.648	-	-	-	-	-	-	-	-	-
1630	TraesCS5D02G541600.1	2557	3	1908	2	649	3	1047	5M_gene966.t1	1443	3	1264	2	179	3	876	100	-	-	-	-	-	-	-	-	-
1631	TraesCS5D02G541800.1	1979	2	1718	1	261	2	1293	5M_gene4154.t1	1968	2	1707	1	261	2	1293	100	-	-	-	-	-	-	-	-	-
1632	TraesCS5D02G542100.1	4109	4	2149	3	1960	2	1284	5M_gene6731.t1	4104	2	1678	1	2426	1	1080	51.546	-	-	-	-	-	-	-	-	-
1633	TraesCS5D02G542400.1	3768	2	776	1	2992	2	492	5M_gene6357.t1	1064	1	1064	0	0	1	675	88.988	-	-	-	-	-	-	-	-	-
1634	TraesCS5D02G543300.1	1756	2	1413	1	343	2	1011	5M_gene2871.t1	1758	2	1415	1	343	2	1011	84.071	-	-	-	-	-	-	-	-	-
1635	TraesCS5D02G544000.1	5035	8	1432	7	3603	8	858	5M_gene9425.t1	4859	11	1418	10	3441	11	1020	-	-	-	-	-	-	-	-	-	-
1636	TraesCS5D02G545100.1	5758	7	2274	6	3484	7	1626	5M_gene1026.t1	13677	15	5513	14	8164	15	5010	98	-	-	-	-	-	-	-	-	-
1637	TraesCS5D02G545600.1	1408	1	1408	0	0	1	1239	5M_gene7354.t1	4163	5	2095	4	2068	5	1971	-	-	-	-	-	-	-	-	-	-
1638	TraesCS5D02G547700.1	804	1	804	0	0	1	804	5M_gene4195.t1	2180	4	1617	3	563	4	1269	58.209	-	-	-	-	-	-	-	-	-
1639	TraesCS5D02G549200.1	735	1	735	0	0	1	735	5M_gene1655.t1	1060	1	1060	0	0	1	735	100	-	-	-	-	-	-	-	-	-
1640	TraesCS5D02G549300.1	348	1	348	0	0	1	348	5M_gene1140.t1	766	1	766	0	0	1	387	-	5U_gene6894.t1	656	1	656	0	0	1	369	37.5
1641	TraesCS5D02G550000.1	4379	10	2841	9	1538	10	2172	5M_gene5256.t1	3960	9	2242	8	1718	9	2004	-	-	-	-	-	-	-	-	-	-
1642	TraesCS5D02G550400.1	5672	11	1375	10	4297	10	1017	5M_gene2425.t1	749	2	659	1	90	2	231	93.707	-	-	-	-	-	-	-	-	-
1643	TraesCS5D02G550700.1	3941	8	2319	7	1622	8	1767	5M_gene8192.t1	3661	8	2039	7	1622	8	1767	100	-	-	-	-	-	-	-	-	-
1644	TraesCS5D02G550800.1	8053	2	3222	1	4831	2	2937	5M_gene8193.t1	2486	2	1575	1	911	1	897	97.463	-	-	-	-	-	-	-	-	-
1645	TraesCS5D02G550900.1	5171	2	3592	1	1579	2	3078	5M_gene455.t1	4932	3	3275	2	1657	3	3000	-	-	-	-	-	-	-	-	-	-
1646	TraesCS5D02G551300.1	16506	23	6752	22	9754	23	5937	5M_gene2205.t1	16519	26	5932	25	10587	25	5430	96.685	-	-	-	-	-	-	-	-	-
1647	TraesCS5D02G551400.1	5422	12	2868	11	2554	11	2175	5M_gene6476.t1	6557	12	3034	11	3523	12	2337	-	-	-	-	-	-	-	-	-	-
1648	TraesCS5D02G551800.1	4610	8	2827	7	1783	7	1707	5M_gene9684.t1	5423	7	2223	6	3200	6	1764	100	-	-	-	-	-	-	-	-	-
1649	TraesCS5D02G552400.1	3106	8	1325	7	1781	8	1131	5M_gene7695.t1	3301	8	1521	7	1780	8	1137	76.41	-	-	-	-	-	-	-	-	-
1650	TraesCS5D02G552800.1	1600	1	1600	0	0	1	1086	5M_gene6582.t1	1440	1	1440	0	0	1	1119	99.486	-	-	-	-	-	-	-	-	-
1651	TraesCS5D02G552900.1	3037	9	2045	8	992	8	1755	5M_gene6583.t1	2882	7	2027	6	855	7	1746	-	-	-	-	-	-	-	-	-	-
1652	TraesCS5D02G553700.1	9659	12	5605	11	4054	12	5283	5M_gene4254.t1	3887	4	2119	3	1768	3	1818	96.786	-	-	-	-	-	-	-	-	-
1653	TraesCS5D02G553900.1	3171	7	2414	6	757	7	2019	5M_gene1414.t1	1703	2	1549	1	154	2	870	84.571	-	-	-	-	-	-	-	-	-
1654	TraesCS5D02G554000.1	3323	7	2364	6	959	7	1950	5M_gene1413.t1	1677	3	1195	2	482	3	960	98.182	-	-	-	-	-	-	-	-	-
1655	TraesCS5D02G554100.1	3540	8	1568	7	1972	7	1245	5M_gene2009.t1	3390	6	1229	5	2161	6	978	91.703	-	-	-	-	-	-	-	-	-
1656	TraesCS5D02G554200.1	1016	2	928	1	88	2	684	5M_gene2010.t1	4405	5	2415	4	1990	5	1578	100	-	-	-	-	-	-	-	-	-
1657	TraesCS5D02G554300.1	913	1	913	0	0	1	561	5M_gene539.t1	810	1	810	0	0	1	561	94.37	-	-	-	-	-	-	-	-	-
1658	TraesCS5D02G554400.1	2525	8	1559	7	966	8	1113	5M_gene4726.t1	3037	8	2073	7	964	8	1116	90.175	-	-	-	-	-	-	-	-	-
1659	TraesCS5D02G555000.1	2608	2	1224	1	1384	2	789	5M_gene4458.t1	2493	3	1162	2	1331	3	858	100	-	-	-	-	-	-	-	-	-
1660	TraesCS5D02G555100.1	3530	3	3298	2	232	1	2889	5M_gene4459.t1	3465	1	3465	0	0	1	2889	96.802	-	-	-	-	-	-	-	-	-
1661	TraesCS5D02G556400.1	1428	1	1428	0	0	1	1428	5M_gene2843.t1	1832	1	1832	0	0	1	1494	99.402	-	-	-	-	-	-	-	-	-
1662	TraesCS5D02G557100.1	4564	4	2009	3	2555	4	1509	5M_gene7046.t1	4564	4	2009	3	2555	4	1509	100	-	-	-	-	-	-	-	-	-
1663	TraesCS5D02G557200.1	4179	6	1155	5	3024	6	756	5M_gene1886.t1	4334	6	1310	5	3024	6	756	100	-	-	-	-	-	-	-	-	-
1664	TraesCS5D02G557300.1	1454	2	1323	1	131	2	1323	5M_gene1885.t1	2319	3	1854	2	465	2	1323	98.013	-	-	-	-	-	-	-	-	-
1665	TraesCS5D02G558200.1	1398	1	1398	0	0	1	1362	5M_gene3349.t1	1435	1	1435	0	0	1	1362	99.779	-	-	-	-	-	-	-	-	-
1666	TraesCS5D02G558300.1	1359	1	1359	0	0	1	1359	5M_gene3348.t1	1768	1	1768	0	0	1	1359	100	-	-	-	-	-	-	-	-	-
1667	TraesCS5D02G558400.1	1321	1	1321	0	0	1	1053	5M_gene2933.t1	1377	1	1377	0	0	1	1053	-	-	-	-	-	-	-	-	-	-
1668	TraesCS5D02G560700.1	7154	17	2938	16	4216	17	2331	5M_gene7685.t1	6853	15	2322	14	4531	15	2061	100	-	-	-	-	-	-	-	-	-
1669	TraesCS5D02G560800.1	384	1	384	0	0	1	384	5M_gene7686.t1	656	1	656	0	0	1	408	97.127	-	-	-	-	-	-	-	-	-
1670	TraesCS5D02G561500.1	3147	5	1668	4	1479	5	1668	5M_gene2776.t1	3480	5	1888	4	1592	5	1653	-	-	-	-	-	-	-	-	-	-
1671	TraesCS5D02G562000.1	1916	3	1686	2	230	3	1122	5M_gene9097.t1	1733	2	1611	1	122	2	1230	99.708	-	-	-	-	-	-	-	-	-
1672	TraesCS5D02G562300.1	3551	7	1493	6	2058	5	1032	5M_gene9428.t1	1781	5	1163	4	618	5	1032	-	-	-	-	-	-	-	-	-	-
1673	TraesCS5D02G562400.1	5858	8	3308	7	2550	8	2772	5M_gene9521.t1	5406	8	3018	7	2388	8	2787	97.866	-	-	-	-	-	-	-	-	-
1674	TraesCS5D02G562600.1	2599	1	2599	0	0	1	2106	5M_gene656.t1	5466	6	3641	5	1825	6	3123	92.991	-	-	-	-	-	-	-	-	-
1675	TraesCS5D02G563200.1	669	1	669	0	0	1	669	5M_gene3990.t1	1226	1	1226	0	0	1	639	96.292	-	-	-	-	-	-	-	-	-
1676	TraesCS5D02G563800.1	4952	10	3205	9	1747	10	2673	5M_gene9200.t1	4747	10	3012	9	1735	10	2652	100	-	-	-	-	-	-	-	-	-
1677	TraesCS5D02G564300.1	1076	1	1076	0	0	1	987	5M_gene6715.t1	1278	1	1278	0	0	1	840	100	-	-	-	-	-	-	-	-	-
1678	TraesCS5D02G564400.1	828	1	828	0	0	1	762	5M_gene1836.t1	1334	1	1334	0	0	1	783	100	-	-	-	-	-	-	-	-	-
1679	TraesCS5D02G564600.1	573	1	573	0	0	1	288	5M_gene6097.t1	782	1	782	0	0	1	288	100	-	-	-	-	-	-	-	-	-
1680	TraesCS5D02G564700.1	4628	3	1155	2	3473	3	729	5M_gene3388.t1	752	1	752	0	0	1	258	-	-	-	-	-	-	-	-	-	-
1681	TraesCS5D02G565200.1	5505	11	1769	10	3736	11	1125	5M_gene5230.t1	6659	13	1681	12	4978	13	1494	-	-	-	-	-	-	-	-	-	-
1682	TraesCS5D02G565400.1	6199	12	2380	11	3819	12	2037	5M_gene2096.t1	8040	10	2186	9	5854	10	1734	100	-	-	-	-	-	-	-	-	-
1683	TraesCS5D02G565500.1	396	1	396	0	0	1	396	5M_gene7237.t1	757	1	757	0	0	1	396	100	-	-	-	-	-	-	-	-	-
1684	TraesCS5D02G565600.1	2156	7	1324	6	832	6	1050	5M_gene1331.t1	2081	6	1367	5	714	6	1176	100	-	-	-	-	-	-	-	-	-
1685	TraesCS5D02G565700.1	2701	5	707	4	1994	5	444	5M_gene1332.t1	2659	5	665	4	1994	5	444	-	-	-	-	-	-	-	-	-	-
1686	TraesCS5D02G566000.1	2369	4	1073	3	1296	4	924	5M_gene200.t1	2372	4	1088	3	1284	4	936	100	-	-	-	-	-	-	-	-	-
1687	TraesCS5D02G566200.1	1684	2	1593	1	91	2	1086	5M_gene8043.t1	1909	2	1818	1	91	2	1086	100	-	-	-	-	-	-	-	-	-
1688	TraesCS5D02G566500.1	1494	3	1111	2	383	3	1041	5M_gene6797.t1	1788	3	1577	2	211	3	1203	82.984	5U_gene283.t1	1288	3	992	2	296	3	339	61.429
1689	TraesCS5D02G566700.1	3778	2	1455	1	2323	2	1212	5M_gene1595.t1	3721	2	1398	1	2323	2	1149	100	-	-	-	-	-	-	-	-	-
1690	TraesCS5D02G566900.1	1572	1	1572	0	0	1	1572	5M_gene1582.t1	1960	1	1960	0	0	1	1572	100	-	-	-	-	-	-	-	-	-
1691	TraesCS5D02G567400.1	808	1	808	0	0	1	636	5M_gene8289.t1	1269	1	1269	0	0	1	636	100	-	-	-	-	-	-	-	-	-
1692	TraesCS5D02G567500.1	867	1	867	0	0	1	615	5M_gene8290.t1	2074	2	1021	1	1053	1	615	100	-	-	-	-	-	-	-	-	33.571
1693	TraesCS5D02G567600.1	552	1	552	0	0	1	552	5M_gene8645.t1	843	1	843	0	0	1	561	100	-	-	-	-	-	-	-	-	-
1694	TraesCS5D02G567800.1	492	1	492	0	0	1	438	5M_gene9156.t1	658	1	658	0	0	1	438	100	-	-	-	-	-	-	-	-	-
1695	TraesCS5D02G567900.1	438	1	438	0	0	1	438	5M_gene7772.t1	656	1	656	0	0	1	438	100	-	-	-	-	-	-	-	-	-
1696	TraesCS5D02G568200.1	441	1	441	0	0	1	441	5M_gene6903.t1	671	1	671	0	0	1	441	100	-	-	-	-	-	-	-	-	-
1697	TraesCS5D02G568600.1	364	2	282	1	82	2	282	5M_gene5019.t1	616	2	534	1	82	2	282	100	-	-	-	-	-	-	-	-	-
1698	TraesCS5D02G569200.1	402	1	402	0	0	1	402	5M_gene1142.t1	573	1	573	0	0	1	402	90.239	-	-	-	-	-	-	-	-	-
1699	TraesCS5D02G569300.1	1386	1	1386	0	0	1	1386	5M_gene2913.t1	1958	1	1958	0	0	1	1386	100	-	-	-	-	-	-	-	-	-
1700	TraesCS5D02G569600.1	1543	2	1465	1	78	2	813	5M_gene5423.t1	1030	2	952	1	78	2	813	100	-	-	-	-	-	-	-	-	-
1701	TraesCS5D02G569700.1	3006	3	1328	2	1678	3	891	5M_gene1041.t1	1861	2	1211	1	650	2	798	87.252	-	-	-	-	-	-	-	-	-
1702	TraesCS5D02G569800.1	2859	10	1412	9	1447	9	975	5M_gene7921.t1	2649	9	1289	8	1360	8	1062	-	-	-	-	-	-	-	-	-	-
