# Supplementary material for: Comparative genomic analysis of 5Mg chromosome of Aegilops geniculata and 5Uu chromosome of Aegilops umbellulata reveal genic diversity in the tertiary gene pool
Source: Front Plant Sci. 2023 Jul 13;14:1144000. doi: 10.3389/fpls.2023.1144000 (PMC10373596; doi:10.3389/fpls.2023.1144000)
Supplement: Supplementary file 12 [file Table_4.xlsx]

## Sheet: Sheet1
Table S4: Mapped location of Ae. geniculata genes on chromosome 5D of wheat and comparison of gene structure
	Ae. geniculata gene mapping on CS														Ae. geniculata mapping on 5D				T. aestivum				Ae. geniculata
S.No	Ae. geniculata ( gene id)	Chromosome ,apped	Feature	Type	Start	End	Similarity Score	Strand	Overlaping CS gene	Start	End	Strand	Overlap		Potential mRNA length	No of Potential exons	Exon length		mRNA length	No. of exons	Exon length		mRNA	No. of exons	Exon length
1	5M_gene8790.t1	chr5D	exonerate:protein2genome:local	mRNA	388196	389435	1929	-	TraesCS5D02G000400.1	388060	389487	-	1239		1240	2	1131		1428	2	1134		1575	2	1134
2	5M_gene6250.t1	chr5D	exonerate:protein2genome:local	mRNA	555357	558038	2917	-	TraesCS5D02G000500.1	554527	558722	-	2681		2682	5	1794		4196	5	1797		3490	5	1779
3	5M_gene7408.t1	chr5D	exonerate:protein2genome:local	mRNA	939186	941274	1022	-	TraesCS5D02G000900.1	935699	941610	-	2088		2089	8	657		5912	16	1794		2192	8	660
4	5M_gene9250.t1	chr5D	exonerate:protein2genome:local	mRNA	1609795	1614298	2349	+	TraesCS5D02G001200.1	1609486	1614664	+	4503		4504	5	1515		5179	5	1518		4589	5	1533
5	5M_gene7505.t1	chr5D	exonerate:protein2genome:local	mRNA	1884925	1887332	2519	-	TraesCS5D02G001600.1	1884703	1887402	-	2407		2408	4	1551		2700	4	1554		2996	4	1554
6	5M_gene1855.t1	chr5D	exonerate:protein2genome:local	mRNA	2135990	2141626	2198	+	TraesCS5D02G001900.1	2135699	2142446	+	5636		5637	12	1395		6748	14	1650		5358	13	1401
7	5M_gene5355.t1	chr5D	exonerate:protein2genome:local	mRNA	2610639	2613215	4013	+	TraesCS5D02G002400.1	2610483	2613387	+	2576		2577	2	2454		2905	2	2457		2951	2	2454
8	5M_gene4697.t1	chr5D	exonerate:protein2genome:local	mRNA	2663474	2666020	1501	+	TraesCS5D02G002500.1	2660134	2666343	+	2546		2547	7	936		6210	8	1269		3682	7	939
9	5M_gene4699.t1	chr5D	exonerate:protein2genome:local	mRNA	2668262	2671156	2984	-	TraesCS5D02G002600.1	2667802	2673002	-	2894		2895	5	1824		5201	5	1902		7596	5	1902
10	5M_gene3538.t1	chr5D	exonerate:protein2genome:local	mRNA	2669527	2671231	1412	-	TraesCS5D02G002600.1	2667802	2673002	-	1704		1705	2	1020		5201	5	1902		4436	2	1113
11	5M_gene4698.t1	chr5D	exonerate:protein2genome:local	mRNA	2674697	2678149	2209	-	TraesCS5D02G002700.1	2674409	2678450	-	3452		3453	8	1443		4042	8	1620		3289	7	1542
12	5M_gene8116.t1	chr5D	exonerate:protein2genome:local	mRNA	2797336	2798505	1865	+	TraesCS5D02G003000.1	2797228	2798734	+	1169		1170	1	1170		1507	1	1173		2007	1	1176
13	5M_gene6513.t1	chr5D	exonerate:protein2genome:local	mRNA	3566571	3569078	2169	-	TraesCS5D02G003900.1	3566155	3569172	-	2507		2508	4	1275		3018	4	1278		3304	4	1278
14	5M_gene6519.t1	chr5D	exonerate:protein2genome:local	mRNA	3633744	3634460	1136	+	TraesCS5D02G004400.1	3632895	3634463	+	716		717	1	717		1569	1	1569		1252	1	717
15	5M_gene6514.t1	chr5D	exonerate:protein2genome:local	mRNA	3635856	3637343	1213	+	TraesCS5D02G004600.1	3635823	3640034	-	1487		1488	2	804		4212	2	1605		996	1	807
16	5M_gene6514.t1	chr5D	exonerate:protein2genome:local	mRNA	3635856	3637343	1213	+	TraesCS5D02G004500.1	3635856	3637346	+	1487		1488	2	804		1491	1	1491		996	1	807
17	5M_gene6518.t1	chr5D	exonerate:protein2genome:local	mRNA	3636405	3637343	1247	+	TraesCS5D02G004600.1	3635823	3640034	-	938		939	1	939		4212	2	1605		1915	1	1491
18	5M_gene6518.t1	chr5D	exonerate:protein2genome:local	mRNA	3636405	3637343	1247	+	TraesCS5D02G004500.1	3635856	3637346	+	938		939	1	939		1491	1	1491		1915	1	1491
19	5M_gene6519.t1.2	chr5D	exonerate:protein2genome:local	mRNA	3659257	3659973	1136	-	TraesCS5D02G004700.1	3659254	3660822	-	716		717	1	717		1569	1	1569
20	5M_gene5.t1	chr5D	exonerate:protein2genome:local	mRNA	3765189	3767454	2333	+	TraesCS5D02G004900.1	3764987	3767616	+	2265		2266	5	1395		2630	5	1554		2464	5	1398
21	5M_gene7077.t1	chr5D	exonerate:protein2genome:local	mRNA	5355307	5357622	1019	+	TraesCS5D02G006300.1	5355307	5358772	+	2315		2316	5	630		3466	8	1101		3601	6	639
22	5M_gene4734.t1	chr5D	exonerate:protein2genome:local	mRNA	5793529	5795192	1450	+	TraesCS5D02G006900.1	5792275	5795547	+	1663		1664	3	1029		3273	3	717		3123	3	1035
23	5M_gene9702.t1	chr5D	exonerate:protein2genome:local	mRNA	6444975	6450010	1758	+	TraesCS5D02G011900.1	6444885	6450213	+	5035		5036	8	1101		5329	8	1104		3716	8	1104
24	5M_gene9109.t1	chr5D	exonerate:protein2genome:local	mRNA	6483061	6484740	2448	-	TraesCS5D02G012300.1	6482884	6485823	-	1679		1680	2	1491		2940	3	1503		2062	2	1494
25	5M_gene807.t1	chr5D	exonerate:protein2genome:local	mRNA	6820885	6823782	3053	-	TraesCS5D02G012500.1	6820550	6824003	-	2897		2898	2	1830		3454	2	1836		3674	2	1842
26	5M_gene4278.t1	chr5D	exonerate:protein2genome:local	mRNA	6999480	7003911	4405	+	TraesCS5D02G012800.1	6998990	7004529	+	4431		4432	2	2706		5540	1	2556		5395	2	2697
27	5M_gene4279.t1	chr5D	exonerate:protein2genome:local	mRNA	7004918	7008313	1709	-	TraesCS5D02G012900.1	7004699	7008541	-	3395		3396	13	1131		3843	16	1473		3798	13	1134
28	5M_gene4280.t1	chr5D	exonerate:protein2genome:local	mRNA	7014167	7019865	4417	-	TraesCS5D02G013100.1	7013572	7020162	-	5698		5699	20	2835		6591	20	2757		6238	20	2838
29	5M_gene1348.t1	chr5D	exonerate:protein2genome:local	mRNA	7410678	7413295	3312	-	TraesCS5D02G013300.1	7410320	7415303	-	2617		2618	4	1950		4984	4	1953		3754	4	1953
30	5M_gene8324.t1	chr5D	exonerate:protein2genome:local	mRNA	7501499	7504777	4477	-	TraesCS5D02G013400.1	7501291	7504931	-	3278		3279	4	2664		3641	5	2787		3594	4	2670
31	5M_gene9466.t1	chr5D	exonerate:protein2genome:local	mRNA	7633072	7634097	1727	-	TraesCS5D02G013800.1	7631699	7634139	-	1025		1026	1	1026		2441	2	1074		3768	1	1032
32	5M_gene3519.t1	chr5D	exonerate:protein2genome:local	mRNA	8020039	8021814	2649	+	TraesCS5D02G014200.1	8020016	8022015	+	1775		1776	3	1584		2000	3	1587		2270	3	1587
33	5M_gene3518.t1	chr5D	exonerate:protein2genome:local	mRNA	8033360	8035234	2653	+	TraesCS5D02G014300.1	8033202	8035560	+	1874		1875	3	1581		2359	3	1584		2169	3	1584
34	5M_gene9582.t1	chr5D	exonerate:protein2genome:local	mRNA	8048361	8053528	1572	-	TraesCS5D02G014400.1	8047850	8053620	-	5167		5168	9	1038		5771	11	1314		5074	10	1059
35	5M_gene7722.t1	chr5D	exonerate:protein2genome:local	mRNA	8414455	8419274	1306	-	TraesCS5D02G014700.1	8414311	8420275	-	4819		4820	8	873		5965	12	1296		5085	9	882
36	5M_gene7721.t1	chr5D	exonerate:protein2genome:local	mRNA	8492925	8493635	1263	-	TraesCS5D02G014800.1	8492429	8495051	-	710		711	1	711		2623	1	714		1514	1	705
37	5M_gene3719.t1	chr5D	exonerate:protein2genome:local	mRNA	9012658	9013987	1305	-	TraesCS5D02G015600.1	9012655	9014840	-	1329		1330	2	750		2186	3	1323		5253	4	1860
38	5M_gene3037.t1	chr5D	exonerate:protein2genome:local	mRNA	9401693	9404693	4052	-	TraesCS5D02G016500.1	9401858	9404775	-	2835		3001	3	2436		2918	2	2349		3369	3	2457
39	5M_gene5301.t1	chr5D	exonerate:protein2genome:local	mRNA	9471005	9472665	2563	+	TraesCS5D02G016600.1	9470928	9472861	+	1660		1661	2	1569		1934	2	1572		1976	2	1578
40	5M_gene8331.t1	chr5D	exonerate:protein2genome:local	mRNA	9548029	9548907	1454	+	TraesCS5D02G016900.1	9548029	9548910	+	878		879	1	879		882	1	882		1180	1	879
41	5M_gene9640.t1	chr5D	exonerate:protein2genome:local	mRNA	9724122	9733364	4255	-	TraesCS5D02G017100.1	9723921	9726370	-	2248		9243	5	2556		2450	4	690		8899	5	2559
42	5M_gene9640.t1	chr5D	exonerate:protein2genome:local	mRNA	9724122	9733364	4255	-	TraesCS5D02G017200.1	9728002	9733501	-	5362		9243	5	2556		5500	3	2301		8899	5	2559
43	5M_gene3998.t1	chr5D	exonerate:protein2genome:local	mRNA	10537987	10541849	2434	+	TraesCS5D02G018100.1	10537542	10542334	+	3862		3863	10	1644		4793	10	2316		5406	10	1644
44	5M_gene6180.t1	chr5D	exonerate:protein2genome:local	mRNA	10773429	10776413	4739	+	TraesCS5D02G018500.1	10773429	10776416	+	2984		2985	1	2985		2988	1	2988		3219	1	3009
45	5M_gene8824.t1	chr5D	exonerate:protein2genome:local	mRNA	10897436	10900537	2537	+	TraesCS5D02G018600.1	10897105	10900888	+	3101		3102	3	1542		3784	3	1545		3538	3	1533
46	5M_gene4411.t1	chr5D	exonerate:protein2genome:local	mRNA	11306985	11308844	3026	-	TraesCS5D02G018900.1	11306982	11308916	-	1859		1860	2	1776		1935	2	1842		2220	2	1776
47	5M_gene5625.t1	chr5D	exonerate:protein2genome:local	mRNA	11364873	11365982	1409	+	TraesCS5D02G019000.1	11364861	11365985	+	1109		1110	1	1110		1125	2	1020		3994	1	1155
48	5M_gene2255.t1	chr5D	exonerate:protein2genome:local	mRNA	11431830	11435314	1861	+	TraesCS5D02G019100.1	11431758	11435533	+	3484		3485	15	1221		3776	15	1206		3934	15	1224
49	5M_gene4602.t1	chr5D	exonerate:protein2genome:local	mRNA	11575693	11576802	1846	-	TraesCS5D02G019200.1	11575690	11576796	-	1103		1110	1	1110		1107	2	1032		2060	1	1113
50	5M_gene2092.t1	chr5D	exonerate:protein2genome:local	mRNA	12167149	12168315	2063	-	TraesCS5D02G019500.1	12166885	12168315	-	1166		1167	1	1167		1431	1	1170		2233	1	1170
51	5M_gene6069.t1	chr5D	exonerate:protein2genome:local	mRNA	12591895	12595802	1712	+	TraesCS5D02G019700.1	12591750	12596115	+	3907		3908	10	1218		4366	9	1077		4487	9	1224
52	5M_gene2112.t1	chr5D	exonerate:protein2genome:local	mRNA	12924140	12928286	1755	+	TraesCS5D02G020100.1	12923445	12929648	+	4146		4147	16	1224		6204	17	1341		5074	16	1227
53	5M_gene7852.t1	chr5D	exonerate:protein2genome:local	mRNA	13727072	13729982	1917	+	TraesCS5D02G021000.1	13726961	13732036	+	2910		2911	11	1263		5076	16	1767		3423	11	1299
54	5M_gene4508.t1	chr5D	exonerate:protein2genome:local	mRNA	13893046	13901165	1437	-	TraesCS5D02G021200.1	13891992	13901263	-	8119		8120	7	924		9272	8	1113		8828	7	930
55	5M_gene4123.t1	chr5D	exonerate:protein2genome:local	mRNA	13922786	13925998	1973	+	TraesCS5D02G021300.1	13922712	13926513	+	3212		3213	3	1254		3802	2	1347		5312	2	1260
56	5M_gene6868.t1	chr5D	exonerate:protein2genome:local	mRNA	14534862	14536131	1574	-	TraesCS5D02G021800.1	14534683	14536188	-	1269		1270	3	990		1506	3	999		2355	3	1068
57	5M_gene1774.t1	chr5D	exonerate:protein2genome:local	mRNA	14969531	14977469	2375	-	TraesCS5D02G022100.1	14969229	14972424	-	2893		7939	13	1591		3196	4	492		9018	13	1599
58	5M_gene1774.t1	chr5D	exonerate:protein2genome:local	mRNA	14969531	14977469	2375	-	TraesCS5D02G022200.1	14972574	14977696	-	4895		7939	13	1591		5123	7	618		9018	13	1599
59	5M_gene1055.t1	chr5D	exonerate:protein2genome:local	mRNA	18081209	18088198	1382	+	TraesCS5D02G023200.1	18083563	18085269	+	1706		6990	4	1053		1707	1	1401		7238	4	1056
60	5M_gene1055.t1	chr5D	exonerate:protein2genome:local	mRNA	18081209	18088198	1382	+	TraesCS5D02G023300.1	18085428	18086357	+	929		6990	4	1053		930	2	852		7238	4	1056
61	5M_gene8057.t1	chr5D	exonerate:protein2genome:local	mRNA	21216369	21219881	1577	+	TraesCS5D02G024300.1	21216289	21220136	+	3512		3513	6	948		3848	5	795		4071	6	945
62	5M_gene3383.t1	chr5D	exonerate:protein2genome:local	mRNA	21558064	21559032	1152	-	TraesCS5D02G024700.1	21558034	21559197	-	968		969	1	969		1164	1	1164		1333	1	1059
63	5M_gene3829.t1	chr5D	exonerate:protein2genome:local	mRNA	22399761	22403551	2190	-	TraesCS5D02G025100.1	22399302	22403545	-	3784		3791	8	1455		4244	8	1083		4211	9	1470
64	5M_gene7729.t1	chr5D	exonerate:protein2genome:local	mRNA	22796577	22797953	2353	+	TraesCS5D02G025400.1	22796109	22797959	+	1376		1377	1	1377		1851	1	1851		1678	1	1383
65	5M_gene5390.t1	chr5D	exonerate:protein2genome:local	mRNA	23076588	23081276	2797	-	TraesCS5D02G025900.1	23076102	23084354	-	4688		4689	13	1764		8253	20	2763		7401	19	2706
66	5M_gene97.t1	chr5D	exonerate:protein2genome:local	mRNA	23675622	23677733	2046	+	TraesCS5D02G026100.1	23675613	23677754	+	2111		2112	2	1434		2142	1	2142		2453	2	1470
67	5M_gene1349.t1	chr5D	exonerate:protein2genome:local	mRNA	24332808	24333980	1852	+	TraesCS5D02G026600.1	24332754	24333994	+	1172		1173	1	1173		1241	1	1176		1463	1	1185
68	5M_gene333.t1	chr5D	exonerate:protein2genome:local	mRNA	24976321	24979371	1826	-	TraesCS5D02G027400.1	24975718	24979371	-	3050		3051	7	1362		3654	9	1704		5875	11	1995
69	5M_gene8204.t1	chr5D	exonerate:protein2genome:local	mRNA	25278248	25281740	1440	+	TraesCS5D02G027600.1	25277866	25282033	+	3492		3493	10	975		4168	10	978		4041	10	978
70	5M_gene1825.t1	chr5D	exonerate:protein2genome:local	mRNA	27053033	27055801	4208	+	TraesCS5D02G028600.1	27052929	27056158	+	2768		2769	2	2667		3230	2	2688		4888	4	3252
71	5M_gene1823.t1	chr5D	exonerate:protein2genome:local	mRNA	27469527	27471193	2227	+	TraesCS5D02G029400.1	27467621	27471529	+	1666		1667	3	1443		3909	4	1602		4315	4	1788
72	5M_gene1615.t1	chr5D	exonerate:protein2genome:local	mRNA	27540161	27541287	1763	+	TraesCS5D02G029700.1	27540106	27541484	+	1126		1127	2	1032		1379	2	1074		1389	2	1035
73	5M_gene1614.t1	chr5D	exonerate:protein2genome:local	mRNA	27614602	27622907	2600	-	TraesCS5D02G029800.1	27613836	27623399	-	8305		8306	13	1677		9564	17	2718		12818	13	1683
74	5M_gene1776.t1	chr5D	exonerate:protein2genome:local	mRNA	27689857	27690829	1107	-	TraesCS5D02G030000.1	27689524	27690891	-	972		973	3	666		1368	3	669		1376	3	669
75	5M_gene8307.t1	chr5D	exonerate:protein2genome:local	mRNA	28880191	28882166	2890	-	TraesCS5D02G031400.1	28880007	28882265	-	1975		1976	4	1695		2259	4	1740		2394	4	1716
76	5M_gene1473.t1	chr5D	exonerate:protein2genome:local	mRNA	28928934	28933411	2359	+	TraesCS5D02G031500.1	28928846	28933903	+	4477		4478	7	1558		5058	8	1074		7540	8	1581
77	5M_gene1472.t1	chr5D	exonerate:protein2genome:local	mRNA	28938586	28940778	1360	+	TraesCS5D02G031600.1	28938263	28941179	+	2192		2193	5	882		2917	5	888		2624	5	891
78	5M_gene4309.t1	chr5D	exonerate:protein2genome:local	mRNA	30427251	30432420	2101	-	TraesCS5D02G032900.1	30427248	30432420	-	5169		5170	12	1536		5173	14	1857		5213	12	1542
79	5M_gene1154.t1	chr5D	exonerate:protein2genome:local	mRNA	30953719	30956227	3963	-	TraesCS5D02G033200.1	30953716	30956070	-	2351		2509	3	2316		2355	2	2247		2912	3	2319
80	5M_gene9519.t1	chr5D	exonerate:protein2genome:local	mRNA	31271900	31274939	1729	-	TraesCS5D02G033300.1	31271026	31275035	-	3039		3040	6	1083		4010	7	1239		3940	7	1284
81	5M_gene1918.t1	chr5D	exonerate:protein2genome:local	mRNA	33022398	33026609	3022	-	TraesCS5D02G034200.1	33022143	33026691	-	4211		4212	2	2025		4549	2	2028		4060	2	2022
82	5M_gene1744.t1	chr5D	exonerate:protein2genome:local	mRNA	34044355	34045086	1181	-	TraesCS5D02G034800.1	34044044	34045198	-	731		732	1	732		1155	1	735		1141	1	741
83	5M_gene6683.t1	chr5D	exonerate:protein2genome:local	mRNA	34076438	34080445	3698	-	TraesCS5D02G035100.1	34076016	34080745	-	4007		4008	4	2232		4730	4	2235		4415	4	2232
84	5M_gene3178.t1	chr5D	exonerate:protein2genome:local	mRNA	34443716	34445022	1888	+	TraesCS5D02G035200.1	34440222	34445472	+	1306		1307	2	1197		5251	3	1263		2572	3	1200
85	5M_gene948.t1	chr5D	exonerate:protein2genome:local	mRNA	34803102	34805726	4483	+	TraesCS5D02G035400.1	34802787	34805935	+	2624		2625	1	2625		3149	1	2628		3965	1	2625
86	5M_gene2384.t1	chr5D	exonerate:protein2genome:local	mRNA	34888326	34890926	3864	+	TraesCS5D02G035500.1	34887943	34891231	+	2600		2601	2	2571		3289	1	2631		2904	1	2577
87	5M_gene8475.t1	chr5D	exonerate:protein2genome:local	mRNA	35652225	35653067	1208	+	TraesCS5D02G036600.1	35652222	35653270	+	842		843	1	843		1049	1	846		1536	1	849
88	5M_gene3301.t1	chr5D	exonerate:protein2genome:local	mRNA	35961008	35968594	1524	-	TraesCS5D02G036700.1	35960778	35968609	-	7586		7587	2	1929		7832	2	3021		7289	2	1944
89	5M_gene2702.t1	chr5D	exonerate:protein2genome:local	mRNA	35961011	35961976	1065	-	TraesCS5D02G036700.1	35960778	35968609	-	965		966	1	966		7832	2	3021		2785	1	1383
90	5M_gene7594.t1	chr5D	exonerate:protein2genome:local	mRNA	36000526	36002363	2228	+	TraesCS5D02G037100.1	35999929	36005045	-	1837		1838	3	1422		5117	3	486		2420	3	1428
91	5M_gene7594.t1	chr5D	exonerate:protein2genome:local	mRNA	36000526	36002363	2228	+	TraesCS5D02G037000.1	36000380	36002330	+	1804		1838	3	1422		1951	1	1596		2420	3	1428
92	5M_gene5564.t1	chr5D	exonerate:protein2genome:local	mRNA	36479630	36481647	1343	+	TraesCS5D02G037300.1	36476089	36482127	+	2017		2018	4	909		6039	6	1278		2165	4	912
93	5M_gene220.t1	chr5D	exonerate:protein2genome:local	mRNA	36625346	36627076	1183	-	TraesCS5D02G037500.1	36625036	36627139	-	1730		1731	5	789		2104	5	792		2674	5	792
94	5M_gene2856.t1	chr5D	exonerate:protein2genome:local	mRNA	37138845	37140050	1462	+	TraesCS5D02G038100.1	37138780	37140420	+	1205		1206	1	1206		1641	1	1314		1975	1	1212
95	5M_gene3903.t1	chr5D	exonerate:protein2genome:local	mRNA	38723823	38725667	3040	+	TraesCS5D02G038800.1	38723664	38726233	+	1844		1845	1	1845		2570	1	1848		2299	1	1845
96	5M_gene7146.t1	chr5D	exonerate:protein2genome:local	mRNA	40091745	40094279	1931	-	TraesCS5D02G039000.1	40091358	40094384	-	2534		2535	4	1176		3027	5	1218		3925	4	1179
97	5M_gene6374.t1	chr5D	exonerate:protein2genome:local	mRNA	40182935	40184166	1453	+	TraesCS5D02G039100.1	40182723	40184556	+	1231		1232	3	1035		1834	3	1038		1523	3	1041
98	5M_gene9574.t1	chr5D	exonerate:protein2genome:local	mRNA	40700229	40701089	1311	+	TraesCS5D02G039200.1	40700148	40701460	+	860		861	1	861		1313	1	864		1466	1	858
99	5M_gene8004.t1	chr5D	exonerate:protein2genome:local	mRNA	40914987	40918873	3143	+	TraesCS5D02G039600.1	40914904	40919252	+	3886		3887	3	1941		4349	3	2049		3933	3	2163
100	5M_gene9079.t1	chr5D	exonerate:protein2genome:local	mRNA	40920807	40923507	3122	-	TraesCS5D02G039700.1	40919885	40923650	-	2700		2701	3	2028		3766	3	1806		3525	3	2067
101	5M_gene2345.t1	chr5D	exonerate:protein2genome:local	mRNA	40927961	40928886	1292	-	TraesCS5D02G039719.1	40927515	40927985	-	24		926	1	926		471	1	471		1199	1	963
102	5M_gene2345.t1	chr5D	exonerate:protein2genome:local	mRNA	40927961	40928886	1292	-	TraesCS5D02G039721.1	40928200	40929018	-	686		926	1	926		819	1	819		1199	1	963
103	5M_gene2343.t1	chr5D	exonerate:protein2genome:local	mRNA	40967646	40971109	3816	+	TraesCS5D02G039800.1	40967500	40971402	+	3463		3464	2	2409		3903	2	2412		3531	2	2412
104	5M_gene2344.t1	chr5D	exonerate:protein2genome:local	mRNA	40974711	40980837	3596	+	TraesCS5D02G039900.1	40974527	40981138	+	6126		6127	2	2409		6612	2	2412		5657	2	2418
105	5M_gene5640.t1	chr5D	exonerate:protein2genome:local	mRNA	41136821	41138569	1097	-	TraesCS5D02G040200.1	41136659	41142803	-	1748		1749	2	1560		6145	3	3252		7306	5	2958
106	5M_gene2240.t1	chr5D	exonerate:protein2genome:local	mRNA	41546654	41550448	2126	-	TraesCS5D02G041000.1	41546271	41550686	-	3794		3795	8	1422		4416	9	1623		4168	8	1434
107	5M_gene6496.t1	chr5D	exonerate:protein2genome:local	mRNA	41604079	41605401	2096	-	TraesCS5D02G041100.1	41603825	41608396	-	1322		1323	2	1227		4572	8	2838		4562	7	2793
108	5M_gene7130.t1	chr5D	exonerate:protein2genome:local	mRNA	42555579	42557687	1026	+	TraesCS5D02G042900.1	42555291	42559302	+	2108		2109	3	1692		4012	2	2490		2715	4	1815
109	5M_gene7957.t1	chr5D	exonerate:protein2genome:local	mRNA	42927661	42928461	1424	-	TraesCS5D02G043400.1	42925913	42928461	-	800		801	1	801		2549	3	2274		2905	3	1329
110	5M_gene2370.t1	chr5D	exonerate:protein2genome:local	mRNA	42989018	42992302	2583	-	TraesCS5D02G043600.1	42989015	42992511	-	3284		3285	4	1657		3497	4	1623		3570	4	1656
111	5M_gene9405.t1	chr5D	exonerate:protein2genome:local	mRNA	43209191	43213877	3287	-	TraesCS5D02G044100.1	43208899	43213316	-	4125		4687	8	2052		4418	9	2160		4885	8	2049
112	5M_gene3169.t1	chr5D	exonerate:protein2genome:local	mRNA	43315566	43320224	3685	+	TraesCS5D02G044300.1	43316281	43321658	+	3943		4659	5	2378		5378	2	3855		7153	6	2694
113	5M_gene3170.t1	chr5D	exonerate:protein2genome:local	mRNA	43325728	43329081	2015	+	TraesCS5D02G044400.1	43326372	43329280	+	2709		3354	10	1395		2909	10	1134		3983	10	1395
114	5M_gene1553.t1	chr5D	exonerate:protein2genome:local	mRNA	43405783	43410172	2816	+	TraesCS5D02G044600.1	43405783	43407048	+	1265		4390	6	2178		1266	1	1266		4560	6	2199
115	5M_gene492.t1	chr5D	exonerate:protein2genome:local	mRNA	44187274	44191369	1668	-	TraesCS5D02G044900.1	44187015	44191010	-	3736		4096	10	1218		3996	11	1398		4307	10	1212
116	5M_gene1814.t1	chr5D	exonerate:protein2genome:local	mRNA	44494174	44496087	2472	+	TraesCS5D02G045200.1	44493885	44496305	+	1913		1914	5	1458		2421	6	1530		2453	5	1479
117	5M_gene2148.t1	chr5D	exonerate:protein2genome:local	mRNA	44569809	44573452	2925	-	TraesCS5D02G045300.1	44569466	44573914	-	3643		3644	2	1791		4449	2	1845		4501	2	1803
118	5M_gene3399.t1	chr5D	exonerate:protein2genome:local	mRNA	45040585	45041580	1448	-	TraesCS5D02G045900.1	45040459	45041658	-	995		996	1	996		1200	1	1017		1210	1	1002
119	5M_gene2706.t1	chr5D	exonerate:protein2genome:local	mRNA	45250433	45251524	1707	-	TraesCS5D02G046600.1	45250146	45253781	-	1091		1092	1	1092		3636	1	3153		1212	1	1092
120	5M_gene3512.t1	chr5D	exonerate:protein2genome:local	mRNA	45485076	45485918	1247	+	TraesCS5D02G047200.1	45484992	45486157	+	842		843	1	843		1166	1	846		1236	1	846
121	5M_gene1498.t1	chr5D	exonerate:protein2genome:local	mRNA	45663756	45665230	1909	-	TraesCS5D02G047600.1	45663698	45666144	-	1474		1475	3	1209		2447	5	1311		7302	3	1287
122	5M_gene9406.t1	chr5D	exonerate:protein2genome:local	mRNA	45873179	45874429	2094	+	TraesCS5D02G047800.1	45873179	45874432	+	1250		1251	1	1251		1254	2	1128		1606	1	1254
123	5M_gene6212.t1	chr5D	exonerate:protein2genome:local	mRNA	46044523	46055517	1469	+	TraesCS5D02G048100.1	46039930	46056041	+	10994		10995	7	1142		16112	13	1338		5969	7	1146
124	5M_gene7646.t1	chr5D	exonerate:protein2genome:local	mRNA	46319063	46322338	5387	+	TraesCS5D02G048600.1	46317724	46323843	+	3275		3276	1	3276		6120	1	3288		8465	1	3285
125	5M_gene7647.t1	chr5D	exonerate:protein2genome:local	mRNA	46326380	46327024	1098	+	TraesCS5D02G048700.1	46326380	46328601	+	644		645	1	645		2222	3	1251		2008	1	1446
126	5M_gene7648.t1	chr5D	exonerate:protein2genome:local	mRNA	46326380	46334035	1132	+	TraesCS5D02G048700.1	46326380	46328601	+	2221		7656	3	1152		2222	3	1251		2450	1	1605
127	5M_gene669.t1	chr5D	exonerate:protein2genome:local	mRNA	48663913	48664608	1101	+	TraesCS5D02G050600.1	48663913	48665656	+	695		696	1	696		1744	3	1680		1122	1	729
128	5M_gene670.t1	chr5D	exonerate:protein2genome:local	mRNA	48670188	48672930	3976	+	TraesCS5D02G050700.1	48670190	48673168	+	2740		2743	3	2538		2979	3	2394		3168	3	2538
129	5M_gene3344.t1	chr5D	exonerate:protein2genome:local	mRNA	49017091	49020092	1559	+	TraesCS5D02G050900.1	49016998	49022438	+	3001		3002	5	1008		5441	6	1341		3364	5	1011
130	5M_gene3345.t1	chr5D	exonerate:protein2genome:local	mRNA	49099990	49103144	3148	+	TraesCS5D02G051100.1	49099487	49103701	+	3154		3155	4	1896		4215	4	1899		4604	4	1902
131	5M_gene149.t1	chr5D	exonerate:protein2genome:local	mRNA	49109056	49113668	3355	+	TraesCS5D02G051200.1	49105369	49113250	+	4194		4613	8	2142		7882	15	3882		8261	12	3414
132	5M_gene7437.t1	chr5D	exonerate:protein2genome:local	mRNA	49294061	49296250	2827	+	TraesCS5D02G051400.1	49294061	49296253	+	2189		2190	3	1716		2193	2	1788		2397	3	1719
133	5M_gene7165.t1	chr5D	exonerate:protein2genome:local	mRNA	49475221	49476191	1186	+	TraesCS5D02G051600.1	49475221	49479821	+	970		971	2	795		4601	7	1557		1496	2	807
134	5M_gene1306.t1	chr5D	exonerate:protein2genome:local	mRNA	50483246	50488856	4212	+	TraesCS5D02G052300.1	50483246	50488859	+	5610		5611	18	2649		5614	18	2652		6228	18	2649
135	5M_gene2077.t1	chr5D	exonerate:protein2genome:local	mRNA	50920056	50924339	2827	+	TraesCS5D02G053200.1	50919971	50924691	+	4283		4284	2	1710		4721	2	1713		5193	2	1710
136	5M_gene6067.t1	chr5D	exonerate:protein2genome:local	mRNA	51686051	51686963	1143	+	TraesCS5D02G054300.1	51686038	51687161	+	912		913	2	678		1124	2	681		1255	2	681
137	5M_gene8265.t1	chr5D	exonerate:protein2genome:local	mRNA	51839748	51841604	3046	+	TraesCS5D02G054700.1	51839488	51841903	+	1856		1857	1	1857		2416	1	1860		4806	1	1860
138	5M_gene36.t1	chr5D	exonerate:protein2genome:local	mRNA	52054582	52058954	2424	+	TraesCS5D02G055400.1	52053749	52059633	+	4372		4373	8	1455		5885	9	1638		4610	8	1458
139	5M_gene2875.t1	chr5D	exonerate:protein2genome:local	mRNA	52242917	52248196	2826	+	TraesCS5D02G055500.1	52242486	52246837	+	3920		5280	5	1875		4352	5	1716		5258	5	1875
140	5M_gene2875.t1	chr5D	exonerate:protein2genome:local	mRNA	52242917	52248196	2826	+	TraesCS5D02G055600.1	52247318	52248562	+	878		5280	5	1875		1245	3	378		5258	5	1875
141	5M_gene2694.t1	chr5D	exonerate:protein2genome:local	mRNA	52275511	52277560	1375	+	TraesCS5D02G055900.1	52275511	52276852	+	1341		2050	5	910		1342	4	1032		3260	5	915
142	5M_gene6197.t1	chr5D	exonerate:protein2genome:local	mRNA	52320505	52322220	2056	+	TraesCS5D02G056300.1	52320946	52322223	+	1274		1716	4	1350		1278	3	990		2313	4	1359
143	5M_gene9395.t1	chr5D	exonerate:protein2genome:local	mRNA	52399626	52401936	2393	-	TraesCS5D02G056900.1	52399260	52402081	-	2310		2311	2	1389		2822	1	1101		4205	2	1392
144	5M_gene1793.t1	chr5D	exonerate:protein2genome:local	mRNA	52614895	52616361	1149	-	TraesCS5D02G057000.1	52604964	52619028	-	1466		1467	1	1467		14065	3	2664		3243	3	2421
145	5M_gene9256.t1	chr5D	exonerate:protein2genome:local	mRNA	52614895	52617129	3445	-	TraesCS5D02G057000.1	52604964	52619028	-	2234		2235	1	2235		14065	3	2664		4294	1	2238
146	5M_gene7630.t1	chr5D	exonerate:protein2genome:local	mRNA	53793987	53797281	2941	+	TraesCS5D02G057200.1	53793987	53795367	+	1380		3295	11	1878		1381	4	1107		3862	11	1884
147	5M_gene3660.t1	chr5D	exonerate:protein2genome:local	mRNA	55839370	55851679	2102	-	TraesCS5D02G058900.1	55846306	55853739	-	5373		12310	14	1479		7434	12	1485		10723	14	1959
148	5M_gene5981.t1	chr5D	exonerate:protein2genome:local	mRNA	56122362	56124687	1369	+	TraesCS5D02G059300.1	56121159	56124917	+	2325		2326	6	867		3759	6	1176		3994	6	870
149	5M_gene8174.t1	chr5D	exonerate:protein2genome:local	mRNA	56463049	56470182	2177	-	TraesCS5D02G059800.1	56463207	56470737	-	6975		7134	10	1455		7531	12	1602		12401	12	1884
150	5M_gene3691.t1	chr5D	exonerate:protein2genome:local	mRNA	57392557	57396956	2832	-	TraesCS5D02G060600.1	57390277	57397083	-	4399		4400	12	1755		6807	16	2430		4876	13	1770
151	5M_gene3692.t1	chr5D	exonerate:protein2genome:local	mRNA	57572814	57574913	3505	-	TraesCS5D02G060700.1	57572260	57574913	-	2099		2100	1	2100		2654	1	2103		2740	1	2103
152	5M_gene4020.t1	chr5D	exonerate:protein2genome:local	mRNA	57819863	57821318	2305	+	TraesCS5D02G060800.1	57819863	57820480	+	617		1456	1	1456		618	1	618		2621	1	1458
153	5M_gene7653.t1	chr5D	exonerate:protein2genome:local	mRNA	57847033	57852732	2744	+	TraesCS5D02G060900.1	57843934	57851315	+	4282		5700	12	1764		7382	13	1677		6056	12	1773
154	5M_gene7653.t1	chr5D	exonerate:protein2genome:local	mRNA	57847033	57852732	2744	+	TraesCS5D02G061000.1	57852316	57852738	+	416		5700	12	1764		423	1	423		6056	12	1773
155	5M_gene1508.t1	chr5D	exonerate:protein2genome:local	mRNA	57990907	57992299	1094	+	TraesCS5D02G061100.1	57990699	57992834	+	1392		1393	6	744		2136	6	876		1887	6	930
156	5M_gene1507.t1	chr5D	exonerate:protein2genome:local	mRNA	57993428	58000647	1216	-	TraesCS5D02G061200.1	57993169	58000752	-	7219		7220	8	1005		7584	10	1551		5585	8	996
157	5M_gene1267.t1	chr5D	exonerate:protein2genome:local	mRNA	58130541	58132505	1754	+	TraesCS5D02G061500.1	58130427	58133057	+	1964		1965	2	1002		2631	1	2265		1924	2	1293
158	5M_gene2489.t1	chr5D	exonerate:protein2genome:local	mRNA	58234414	58248520	1870	+	TraesCS5D02G062300.1	58234450	58248523	+	14070		14107	2	1169		14074	4	1104		1476	1	1167
159	5M_gene2488.t1	chr5D	exonerate:protein2genome:local	mRNA	58256208	58258777	2324	-	TraesCS5D02G062400.1	58256140	58272218	-	2569		2570	4	1425		16079	11	1911		3457	4	1431
160	5M_gene9160.t1	chr5D	exonerate:protein2genome:local	mRNA	58274658	58277734	1146	+	TraesCS5D02G062500.1	58274407	58283717	+	3076		3077	8	744		9311	14	1239		3266	8	747
161	5M_gene4103.t1	chr5D	exonerate:protein2genome:local	mRNA	58500894	58503108	1713	+	TraesCS5D02G062800.1	58500771	58503111	+	2214		2215	3	1104		2341	3	2121		2535	3	1116
162	5M_gene8879.t1	chr5D	exonerate:protein2genome:local	mRNA	58677643	58679400	1701	+	TraesCS5D02G063100.1	58677643	58679265	+	1622		1758	2	1076		1623	4	1356		1963	2	1080
163	5M_gene1676.t1	chr5D	exonerate:protein2genome:local	mRNA	58947278	58949422	1009	+	TraesCS5D02G063500.1	58946775	58949749	+	2144		2145	3	675		2975	4	1509		2686	3	999
164	5M_gene3669.t1	chr5D	exonerate:protein2genome:local	mRNA	59030702	59033425	1759	+	TraesCS5D02G063600.1	59030321	59033756	+	2723		2724	5	1089		3436	4	624		2848	5	1092
165	5M_gene4015.t1	chr5D	exonerate:protein2genome:local	mRNA	59043110	59045181	1603	-	TraesCS5D02G063700.1	59038172	59045289	+	2071		2072	3	1104		7118	12	1200		2330	2	1152
166	5M_gene4015.t1	chr5D	exonerate:protein2genome:local	mRNA	59043110	59045181	1603	-	TraesCS5D02G063800.1	59043061	59045181	-	2071		2072	3	1104		2121	1	2121		2330	2	1152
167	5M_gene828.t1	chr5D	exonerate:protein2genome:local	mRNA	59214921	59215844	1514	-	TraesCS5D02G063900.1	59214706	59215924	-	923		924	1	924		1219	1	933		1195	1	981
168	5M_gene827.t1	chr5D	exonerate:protein2genome:local	mRNA	59222915	59225803	2517	-	TraesCS5D02G064000.1	59222671	59225874	-	2888		2889	6	1503		3204	6	1506		3084	6	1506
169	5M_gene6001.t1	chr5D	exonerate:protein2genome:local	mRNA	59827275	59830720	1665	-	TraesCS5D02G064300.1	59825193	59827338	+	63		3446	7	1077		2146	5	618		3661	7	1080
170	5M_gene6001.t1	chr5D	exonerate:protein2genome:local	mRNA	59827275	59830720	1665	-	TraesCS5D02G064400.1	59826815	59830902	-	3445		3446	7	1077		4088	7	1023		3661	7	1080
171	5M_gene6907.t1	chr5D	exonerate:protein2genome:local	mRNA	59943194	59947546	2107	-	TraesCS5D02G064600.1	59943191	59950222	-	4352		4353	8	1350		7032	14	2364		4789	8	1359
172	5M_gene7409.t1	chr5D	exonerate:protein2genome:local	mRNA	60138685	60141682	2578	-	TraesCS5D02G064700.1	60138623	60140760	-	2075		2998	10	1713		2138	7	1335		2956	9	1713
173	5M_gene759.t1	chr5D	exonerate:protein2genome:local	mRNA	60246035	60250219	2255	+	TraesCS5D02G064900.1	60245751	60250648	+	4184		4185	6	1392		4898	8	1794		4944	6	1395
174	5M_gene7968.t1	chr5D	exonerate:protein2genome:local	mRNA	60467142	60468781	1603	+	TraesCS5D02G065000.1	60467053	60469072	+	1639		1640	4	963		2020	4	981		2422	4	966
175	5M_gene7967.t1	chr5D	exonerate:protein2genome:local	mRNA	60472597	60477939	3444	-	TraesCS5D02G065100.1	60471740	60478085	-	5342		5343	15	2226		6346	16	2226		7929	16	2256
176	5M_gene3683.t1	chr5D	exonerate:protein2genome:local	mRNA	61042877	61049042	7448	+	TraesCS5D02G065600.1	61041484	61049380	+	6165		6166	5	4638		7897	5	4641		6715	5	4641
177	5M_gene7591.t1	chr5D	exonerate:protein2genome:local	mRNA	61062386	61067332	1525	+	TraesCS5D02G065800.1	61062338	61067756	+	4946		4947	8	966		5419	8	969		5329	8	969
178	5M_gene6466.t1	chr5D	exonerate:protein2genome:local	mRNA	61642797	61646986	1677	+	TraesCS5D02G066100.1	61642696	61647245	+	4189		4190	6	1053		4550	6	1056		3317	6	1056
179	5M_gene5207.t1	chr5D	exonerate:protein2genome:local	mRNA	62237244	62240947	2657	-	TraesCS5D02G067000.1	62236999	62241301	-	3703		3704	5	1630		4303	6	1632		4061	5	1635
180	5M_gene3627.t1	chr5D	exonerate:protein2genome:local	mRNA	62298580	62301063	2279	+	TraesCS5D02G067100.1	62298259	62301412	+	2483		2484	4	1449		3154	5	1686		4428	4	1452
181	5M_gene4978.t1	chr5D	exonerate:protein2genome:local	mRNA	62300314	62301063	1129	+	TraesCS5D02G067100.1	62298259	62301412	+	749		750	1	750		3154	5	1686		1114	1	753
182	5M_gene9308.t1	chr5D	exonerate:protein2genome:local	mRNA	62519779	62521207	1738	-	TraesCS5D02G067400.1	62519723	62524059	-	1428		1429	3	1059		4337	5	1686		1746	3	1062
183	5M_gene546.t1	chr5D	exonerate:protein2genome:local	mRNA	65008903	65010354	2378	+	TraesCS5D02G068500.1	65008822	65010357	+	1451		1452	1	1452		1536	1	1536		2348	1	1455
184	5M_gene1930.t1	chr5D	exonerate:protein2genome:local	mRNA	65753739	65755037	2068	+	TraesCS5D02G068700.1	65753632	65755248	+	1298		1299	1	1299		1617	1	1302		1506	1	1302
185	5M_gene1931.t1	chr5D	exonerate:protein2genome:local	mRNA	65759587	65763815	1375	-	TraesCS5D02G068800.1	65759302	65763941	-	4228		4229	6	894		4640	6	897		4755	6	897
186	5M_gene7025.t1	chr5D	exonerate:protein2genome:local	mRNA	65903868	65907273	1458	-	TraesCS5D02G068900.1	65903674	65907403	-	3405		3406	7	954		3730	8	1128		4148	7	1122
187	5M_gene8325.t1	chr5D	exonerate:protein2genome:local	mRNA	65979735	65981614	1449	+	TraesCS5D02G069100.1	65979664	65981799	+	1879		1880	3	966		2136	3	969		2324	3	978
188	5M_gene2660.t1	chr5D	exonerate:protein2genome:local	mRNA	66668461	66669201	1082	-	TraesCS5D02G069200.1	66667985	66669320	-	740		741	2	642		1336	2	645		1096	2	645
189	5M_gene682.t1	chr5D	exonerate:protein2genome:local	mRNA	66753817	66756880	1177	+	TraesCS5D02G069300.1	66753817	66756883	+	3063		3064	5	756		3067	5	759		3497	5	756
190	5M_gene6926.t1	chr5D	exonerate:protein2genome:local	mRNA	67861811	67867165	2240	+	TraesCS5D02G069800.1	67861587	67867537	+	5354		5355	6	1365		5951	7	1419		6172	6	1368
191	5M_gene181.t1	chr5D	exonerate:protein2genome:local	mRNA	67953293	67960935	3623	-	TraesCS5D02G070000.1	67953044	67964204	-	7642		7643	2	2331		11161	2	1224		4189	2	2328
192	5M_gene181.t1	chr5D	exonerate:protein2genome:local	mRNA	67953293	67960935	3623	-	TraesCS5D02G070100.1	67959378	67961038	-	1557		7643	2	2331		1661	1	1335		4189	2	2328
193	5M_gene3048.t1	chr5D	exonerate:protein2genome:local	mRNA	67959610	67960935	1999	-	TraesCS5D02G070000.1	67953044	67964204	-	1325		1326	1	1326		11161	2	1224		2001	1	1341
194	5M_gene3048.t1	chr5D	exonerate:protein2genome:local	mRNA	67959610	67960935	1999	-	TraesCS5D02G070100.1	67959378	67961038	-	1325		1326	1	1326		1661	1	1335		2001	1	1341
195	5M_gene7136.t1	chr5D	exonerate:protein2genome:local	mRNA	68901811	68904621	1295	-	TraesCS5D02G070900.1	68901028	68905304	-	2810		2811	4	786		4277	6	1422		4303	4	789
196	5M_gene9531.t1	chr5D	exonerate:protein2genome:local	mRNA	69102485	69107108	2082	+	TraesCS5D02G071100.1	69102490	69110909	+	4618		4624	12	1386		8420	12	1398		4939	12	1389
197	5M_gene9063.t1	chr5D	exonerate:protein2genome:local	mRNA	69411134	69414124	1832	+	TraesCS5D02G071500.1	69411081	69414294	+	2990		2991	3	1146		3214	3	1149		3025	3	1149
198	5M_gene8203.t1	chr5D	exonerate:protein2genome:local	mRNA	70520935	70521612	1035	-	TraesCS5D02G071800.1	70520617	70521696	-	677		678	1	678		1080	1	891		1319	1	897
199	5M_gene1772.t1	chr5D	exonerate:protein2genome:local	mRNA	70637834	70639602	1434	-	TraesCS5D02G071900.1	70637823	70641083	-	1768		1769	6	1073		3261	6	1095		2826	7	1080
200	5M_gene8947.t1	chr5D	exonerate:protein2genome:local	mRNA	71902773	71905963	1236	-	TraesCS5D02G072300.1	71900355	71905628	-	2855		3191	5	918		5274	11	1467		3455	5	909
201	5M_gene9397.t1	chr5D	exonerate:protein2genome:local	mRNA	71913282	71915051	2604	-	TraesCS5D02G072400.1	71912935	71915727	-	1769		1770	2	1554		2793	2	1557		2124	2	1569
202	5M_gene251.t1	chr5D	exonerate:protein2genome:local	mRNA	72547173	72547991	1513	-	TraesCS5D02G073200.1	72546965	72548034	-	818		819	1	819		1070	1	822		1434	1	822
203	5M_gene2315.t1	chr5D	exonerate:protein2genome:local	mRNA	72589919	72590961	1382	+	TraesCS5D02G073300.1	72589506	72591184	+	1042		1043	3	864		1679	4	1011		2991	4	978
204	5M_gene9592.t1	chr5D	exonerate:protein2genome:local	mRNA	72589925	72590961	1418	+	TraesCS5D02G073300.1	72589506	72591184	+	1036		1037	3	858		1679	4	1011		2572	3	861
205	5M_gene3946.t1	chr5D	exonerate:protein2genome:local	mRNA	72901166	72902309	1194	-	TraesCS5D02G073700.1	72899080	72901621	+	455		1144	3	801		2542	4	909		1383	4	816
206	5M_gene3946.t1	chr5D	exonerate:protein2genome:local	mRNA	72901166	72902309	1194	-	TraesCS5D02G073800.1	72901148	72901330	-	164		1144	3	801		183	1	183		1383	4	816
207	5M_gene3946.t1	chr5D	exonerate:protein2genome:local	mRNA	72901166	72902309	1194	-	TraesCS5D02G073900.1	72901902	72907097	-	407		1144	3	801		5196	3	2085		1383	4	816
208	5M_gene2039.t1	chr5D	exonerate:protein2genome:local	mRNA	73505067	73509491	4219	-	TraesCS5D02G074400.1	73504657	73510443	-	4424		4425	9	2565		5787	8	3378		5737	9	2577
209	5M_gene3186.t1	chr5D	exonerate:protein2genome:local	mRNA	73748027	73760078	5275	-	TraesCS5D02G074500.1	73747662	73766902	-	12051		12052	23	3393		19241	36	9498		18470	23	3390
210	5M_gene9208.t1	chr5D	exonerate:protein2genome:local	mRNA	73794637	73799367	1619	+	TraesCS5D02G074600.1	73794570	73799995	+	4730		4731	8	1068		5426	9	1140		5362	8	1071
211	5M_gene1899.t1	chr5D	exonerate:protein2genome:local	mRNA	74418709	74420307	2705	+	TraesCS5D02G075000.1	74418469	74420571	+	1598		1599	1	1599		2103	1	1713		1798	1	1602
212	5M_gene9504.t1	chr5D	exonerate:protein2genome:local	mRNA	75275560	75281377	1747	-	TraesCS5D02G075900.1	75279268	75281502	-	2109		5818	4	1093		2235	4	1068		2573	4	1098
213	5M_gene9503.t1	chr5D	exonerate:protein2genome:local	mRNA	75279372	75281347	1499	-	TraesCS5D02G075900.1	75279268	75281502	-	1975		1976	4	918		2235	4	1068		2635	4	930
214	5M_gene4323.t1	chr5D	exonerate:protein2genome:local	mRNA	75359219	75365065	2257	+	TraesCS5D02G076100.1	75357410	75367639	+	5846		5847	13	1401		10230	16	1839		7779	13	1404
215	5M_gene9242.t1	chr5D	exonerate:protein2genome:local	mRNA	75919135	75920619	2382	+	TraesCS5D02G076400.1	75918991	75920969	+	1484		1485	2	1389		1979	2	1536		1719	2	1395
216	5M_gene6575.t1	chr5D	exonerate:protein2genome:local	mRNA	77054344	77057988	1581	-	TraesCS5D02G077300.1	77053388	77058199	-	3644		3645	2	969		4812	2	972		4068	2	978
217	5M_gene1342.t1	chr5D	exonerate:protein2genome:local	mRNA	77076428	77080817	2821	-	TraesCS5D02G077400.1	77076126	77080909	-	4389		4390	8	1752		4784	10	2277		4903	7	1926
218	5M_gene5969.t1	chr5D	exonerate:protein2genome:local	mRNA	77583503	77588281	2086	+	TraesCS5D02G077700.1	77582033	77585591	+	2088		4779	7	1424		3559	4	768		8169	7	1428
219	5M_gene5969.t1	chr5D	exonerate:protein2genome:local	mRNA	77583503	77588281	2086	+	TraesCS5D02G077800.1	77586314	77588489	+	1967		4779	7	1424		2176	5	1161		8169	7	1428
220	5M_gene2044.t1	chr5D	exonerate:protein2genome:local	mRNA	78009255	78013154	3180	+	TraesCS5D02G078100.1	78010371	78013157	+	2783		3900	8	1962		2787	7	2031		6633	10	2253
221	5M_gene2168.t1	chr5D	exonerate:protein2genome:local	mRNA	78804296	78805513	1293	+	TraesCS5D02G078800.1	78804171	78805805	+	1217		1218	5	828		1635	5	870		1640	5	834
222	5M_gene324.t1	chr5D	exonerate:protein2genome:local	mRNA	80699571	80704069	4578	-	TraesCS5D02G080700.1	80699076	80704304	-	4498		4499	8	2967		5229	7	3063		5092	8	2970
223	5M_gene323.t1	chr5D	exonerate:protein2genome:local	mRNA	80706127	80709792	2171	-	TraesCS5D02G080800.1	80705968	80709919	-	3665		3666	8	1359		3952	9	1710		4896	8	1362
224	5M_gene5719.t1	chr5D	exonerate:protein2genome:local	mRNA	81149144	81151210	1729	-	TraesCS5D02G081000.1	81148877	81151334	-	2066		2067	5	1125		2458	5	1128		2734	5	1131
225	5M_gene1378.t1	chr5D	exonerate:protein2genome:local	mRNA	82187142	82189201	1723	+	TraesCS5D02G081700.1	82186877	82189457	+	2059		2060	8	1168		2581	9	1095		2675	8	1167
226	5M_gene7162.t1	chr5D	exonerate:protein2genome:local	mRNA	84320452	84323370	1804	-	TraesCS5D02G082400.1	84316352	84323370	-	2918		2919	11	1137		7019	14	1677		3156	11	1140
227	5M_gene2536.t1	chr5D	exonerate:protein2genome:local	mRNA	84680161	84680874	1120	+	TraesCS5D02G082700.1	84679820	84681191	+	713		714	1	714		1372	1	717		1241	1	726
228	5M_gene3587.t1	chr5D	exonerate:protein2genome:local	mRNA	84875807	84876874	1721	+	TraesCS5D02G082900.1	84875807	84876877	+	1067		1068	1	1068		1071	1	1071		1385	1	1071
229	5M_gene3588.t1	chr5D	exonerate:protein2genome:local	mRNA	84900338	84904386	1712	-	TraesCS5D02G083100.1	84899941	84904932	-	4048		4049	6	1089		4992	8	1395		5739	6	1092
230	5M_gene3589.t1	chr5D	exonerate:protein2genome:local	mRNA	87169049	87171913	1408	+	TraesCS5D02G083400.1	87168982	87172199	+	2864		2865	5	915		3218	7	1392		3120	5	912
231	5M_gene3590.t1	chr5D	exonerate:protein2genome:local	mRNA	87172656	87173594	1447	-	TraesCS5D02G083500.1	87172472	87174033	-	938		939	1	939		1562	1	1251		1773	1	1233
232	5M_gene5081.t1	chr5D	exonerate:protein2genome:local	mRNA	87183070	87193112	2016	-	TraesCS5D02G083600.1	87182360	87193201	-	10042		10043	7	1245		10842	10	2097		5889	7	1248
233	5M_gene2903.t1	chr5D	exonerate:protein2genome:local	mRNA	87806224	87809154	1246	-	TraesCS5D02G083900.1	87805969	87809520	-	2930		2931	5	780		3552	5	783		3131	5	783
234	5M_gene875.t1	chr5D	exonerate:protein2genome:local	mRNA	88363293	88366255	2093	+	TraesCS5D02G084100.1	88363283	88366337	+	2962		2963	2	1260		3055	2	1578		2938	2	1263
235	5M_gene1010.t1	chr5D	exonerate:protein2genome:local	mRNA	88459981	88460892	1518	-	TraesCS5D02G084200.1	88458461	88460997	-	911		912	1	912		2537	2	1650		2737	2	1545
236	5M_gene1085.t1	chr5D	exonerate:protein2genome:local	mRNA	88523349	88525090	1116	-	TraesCS5D02G084700.1	88523015	88525351	-	1741		1742	5	768		2337	7	1137		2306	5	768
237	5M_gene8303.t1	chr5D	exonerate:protein2genome:local	mRNA	88875701	88879265	1837	-	TraesCS5D02G084800.1	88875362	88879324	-	3564		3565	7	1227		3963	6	1149		4312	7	1227
238	5M_gene2308.t1	chr5D	exonerate:protein2genome:local	mRNA	89045200	89048844	2688	+	TraesCS5D02G084900.1	89045088	89049346	+	3644		3645	4	1641		4259	4	1644		4030	4	1644
239	5M_gene3896.t1	chr5D	exonerate:protein2genome:local	mRNA	89999152	90001778	1860	-	TraesCS5D02G085200.1	89998540	90002120	-	2626		2627	4	1137		3581	4	1152		3175	4	1140
240	5M_gene2185.t1	chr5D	exonerate:protein2genome:local	mRNA	90313214	90318196	2873	-	TraesCS5D02G085500.1	90312926	90318278	-	4982		4983	19	1863		5353	19	1854		5206	19	1866
241	5M_gene415.t1	chr5D	exonerate:protein2genome:local	mRNA	90686648	90687377	1064	-	TraesCS5D02G085600.1	90686457	90687674	-	729		730	2	621		1218	2	624		1334	2	624
242	5M_gene7021.t1	chr5D	exonerate:protein2genome:local	mRNA	91341229	91342772	2441	-	TraesCS5D02G085800.1	91341226	91342772	-	1543		1544	2	1452		1547	2	1455		1747	2	1455
243	5M_gene7607.t1	chr5D	exonerate:protein2genome:local	mRNA	91405377	91406329	1069	-	TraesCS5D02G086000.1	91405168	91407864	-	952		953	2	651		2697	4	1044		3585	4	1230
244	5M_gene3165.t1	chr5D	exonerate:protein2genome:local	mRNA	91552634	91553972	1864	+	TraesCS5D02G086100.1	91552524	91554204	+	1338		1339	2	1207		1681	1	1275		1615	2	1260
245	5M_gene7474.t1	chr5D	exonerate:protein2genome:local	mRNA	91613177	91614325	1279	+	TraesCS5D02G086200.1	91613081	91614328	+	1148		1149	3	967		1248	1	1248		1285	2	963
246	5M_gene5294.t1	chr5D	exonerate:protein2genome:local	mRNA	91866285	91867181	1351	+	TraesCS5D02G086600.1	91866021	91867349	+	896		897	1	897		1329	1	1164		7421	4	2784
247	5M_gene212.t1	chr5D	exonerate:protein2genome:local	mRNA	92110357	92118175	5003	+	TraesCS5D02G086800.1	92109973	92118755	+	7818		7819	2	2967		8783	3	3645		9381	2	2970
248	5M_gene8055.t1	chr5D	exonerate:protein2genome:local	mRNA	93066180	93069510	2415	-	TraesCS5D02G087700.1	93066007	93068079	-	1899		3331	8	1443		2073	7	1200		4051	8	1446
249	5M_gene8873.t1	chr5D	exonerate:protein2genome:local	mRNA	93861422	93862369	1193	-	TraesCS5D02G087900.1	93861380	93862957	-	947		948	1	948		1578	1	1578		1903	1	1572
250	5M_gene9482.t1	chr5D	exonerate:protein2genome:local	mRNA	94025521	94028702	2918	-	TraesCS5D02G088000.1	94025223	94028812	-	3181		3182	6	1752		3590	6	1800		3529	6	1758
251	5M_gene978.t1	chr5D	exonerate:protein2genome:local	mRNA	94051387	94060133	2635	-	TraesCS5D02G088100.1	94051277	94061471	-	8746		8747	2	1713		10195	2	1833		4686	2	1716
252	5M_gene7503.t1	chr5D	exonerate:protein2genome:local	mRNA	94064432	94070791	3132	+	TraesCS5D02G088300.1	94064166	94071385	+	6359		6360	14	1986		7220	15	2205		7042	14	1989
253	5M_gene6082.t1	chr5D	exonerate:protein2genome:local	mRNA	94500032	94501846	3124	+	TraesCS5D02G088500.1	94499929	94503095	+	1814		1815	1	1815		3167	1	1818		3020	1	1818
254	5M_gene7457.t1	chr5D	exonerate:protein2genome:local	mRNA	95274726	95275974	1677	+	TraesCS5D02G088700.1	95273358	95276206	+	1248		1249	3	1014		2849	5	2004		2170	4	1560
255	5M_gene151.t1	chr5D	exonerate:protein2genome:local	mRNA	95291421	95293855	2700	-	TraesCS5D02G088800.1	95291024	95295061	-	2434		2435	9	1704		4038	9	1707		4597	9	1707
256	5M_gene3390.t1	chr5D	exonerate:protein2genome:local	mRNA	95881161	95882180	1540	-	TraesCS5D02G089200.1	95881158	95882180	-	1019		1020	1	1020		1023	1	1023		1213	1	1023
257	5M_gene2166.t1	chr5D	exonerate:protein2genome:local	mRNA	97035659	97043356	3083	+	TraesCS5D02G089700.1	97036729	97041067	+	4338		7698	10	2086		4339	7	2172		7991	10	2097
258	5M_gene2165.t1	chr5D	exonerate:protein2genome:local	mRNA	97050206	97053136	1245	-	TraesCS5D02G089800.1	97049852	97053190	-	2930		2931	2	1072		3339	3	1470		1628	1	1446
259	5M_gene2164.t1	chr5D	exonerate:protein2genome:local	mRNA	97056513	97059096	1902	-	TraesCS5D02G089900.1	97056176	97059522	-	2583		2584	4	1146		3347	4	1149		5475	4	1149
260	5M_gene1941.t1	chr5D	exonerate:protein2genome:local	mRNA	97274672	97278585	1208	+	TraesCS5D02G090100.1	97274554	97278860	+	3913		3914	7	894		4307	13	1926		4261	6	897
261	5M_gene7187.t1	chr5D	exonerate:protein2genome:local	mRNA	97331116	97333876	3064	+	TraesCS5D02G090300.1	97330419	97334223	+	2760		2761	4	1893		3805	4	1896		3656	4	1896
262	5M_gene7857.t1	chr5D	exonerate:protein2genome:local	mRNA	97371786	97375871	2409	+	TraesCS5D02G090400.1	97371483	97376143	+	4085		4086	7	1515		4661	6	1467		4709	7	1518
263	5M_gene5413.t1	chr5D	exonerate:protein2genome:local	mRNA	97576335	97578361	1399	+	TraesCS5D02G090500.1	97576217	97579429	+	2026		2027	6	861		3213	6	1128		2175	6	864
264	5M_gene974.t1	chr5D	exonerate:protein2genome:local	mRNA	97826035	97831430	2765	+	TraesCS5D02G090800.1	97825995	97830324	+	4289		5396	15	1773		4330	11	1542		7117	15	1776
265	5M_gene975.t1	chr5D	exonerate:protein2genome:local	mRNA	97832557	97833636	1811	+	TraesCS5D02G090900.1	97832132	97835934	+	1079		1080	1	1080		3803	1	1083		1738	1	1083
266	5M_gene1442.t1	chr5D	exonerate:protein2genome:local	mRNA	98259609	98262120	1848	+	TraesCS5D02G091100.1	98259195	98262123	+	2511		2512	9	1191		2929	11	1791		3481	10	1491
267	5M_gene2770.t1	chr5D	exonerate:protein2genome:local	mRNA	98668580	98669500	1321	-	TraesCS5D02G091500.1	98668571	98669500	-	920		921	2	819		930	2	828		1799	2	837
268	5M_gene3784.t1	chr5D	exonerate:protein2genome:local	mRNA	99916155	99921706	3571	+	TraesCS5D02G091900.1	99915936	99921885	+	5551		5552	9	2244		5950	10	2781		5812	9	2247
269	5M_gene1446.t1	chr5D	exonerate:protein2genome:local	mRNA	101422045	101423676	2906	-	TraesCS5D02G092500.1	101421955	101423939	-	1631		1632	1	1632		1985	1	1635		1873	1	1635
270	5M_gene1475.t1	chr5D	exonerate:protein2genome:local	mRNA	101758028	101759104	1626	-	TraesCS5D02G093100.1	101757734	101761149	-	1076		1077	1	1077		3416	1	1086		3408	1	1092
271	5M_gene623.t1	chr5D	exonerate:protein2genome:local	mRNA	102030914	102034975	1389	-	TraesCS5D02G093200.1	102030297	102035971	-	4061		4062	6	870		5675	7	891		4725	6	873
272	5M_gene940.t1	chr5D	exonerate:protein2genome:local	mRNA	102274650	102275411	1227	+	TraesCS5D02G093300.1	102274581	102275533	+	761		762	1	762		953	1	765		1029	1	753
273	5M_gene2040.t1	chr5D	exonerate:protein2genome:local	mRNA	102283529	102286970	4055	-	TraesCS5D02G093500.1	102283213	102287843	-	3441		3442	4	2394		4631	5	2565		4832	4	2397
274	5M_gene7927.t1	chr5D	exonerate:protein2genome:local	mRNA	102330079	102332121	3402	-	TraesCS5D02G093600.1	102329909	102332191	-	2042		2043	1	2043		2283	1	2046		2480	1	2046
275	5M_gene5362.t1	chr5D	exonerate:protein2genome:local	mRNA	102517591	102521811	3336	+	TraesCS5D02G093700.1	102517520	102522105	+	4220		4221	4	2052		4586	4	2055		4650	4	2055
276	5M_gene9591.t1	chr5D	exonerate:protein2genome:local	mRNA	103213397	103214887	2316	-	TraesCS5D02G093900.1	103213186	103216970	-	1490		1491	2	1428		3785	2	1944		6811	3	1869
277	5M_gene3768.t1	chr5D	exonerate:protein2genome:local	mRNA	103603761	103604345	1027	+	TraesCS5D02G094000.1	103603600	103607046	+	584		585	1	585		3447	1	624		1124	1	588
278	5M_gene749.t1	chr5D	exonerate:protein2genome:local	mRNA	104446378	104447061	1192	-	TraesCS5D02G095000.1	104446090	104447106	-	683		684	1	684		1017	1	687		987	1	687
279	5M_gene9420.t1	chr5D	exonerate:protein2genome:local	mRNA	104625605	104627077	1357	+	TraesCS5D02G095400.1	104625542	104627365	+	1472		1473	2	783		1824	2	786		1792	2	786
280	5M_gene1928.t1	chr5D	exonerate:protein2genome:local	mRNA	105110480	105115094	1496	-	TraesCS5D02G095700.1	105106990	105115094	-	4614		4615	7	927		8105	9	1062		4729	7	939
281	5M_gene1248.t1	chr5D	exonerate:protein2genome:local	mRNA	105342783	105348833	1283	+	TraesCS5D02G095800.1	105342645	105349205	+	6050		6051	9	1212		6561	10	1338		9592	9	1248
282	5M_gene6662.t1	chr5D	exonerate:protein2genome:local	mRNA	105345450	105348842	1954	+	TraesCS5D02G095800.1	105342645	105349205	+	3392		3393	10	1293		6561	10	1338		4081	10	1296
283	5M_gene7800.t1	chr5D	exonerate:protein2genome:local	mRNA	106519844	106525416	2391	-	TraesCS5D02G096200.1	106519841	106525422	-	5572		5573	4	1455		5582	3	2187		6884	4	1458
284	5M_gene2591.t1	chr5D	exonerate:protein2genome:local	mRNA	106682227	106684574	1895	-	TraesCS5D02G096400.1	106682029	106684691	-	2347		2348	8	1263		2663	9	1332		4634	9	1509
285	5M_gene774.t1	chr5D	exonerate:protein2genome:local	mRNA	107581712	107585471	1993	-	TraesCS5D02G097100.1	107581035	107585660	-	3759		3760	11	1269		4626	11	1272		4009	11	1272
286	5M_gene883.t1	chr5D	exonerate:protein2genome:local	mRNA	107778027	107785672	7677	-	TraesCS5D02G097200.1	107777463	107784280	-	6253		7646	8	4494		6818	7	4455		7803	8	4503
287	5M_gene1606.t1	chr5D	exonerate:protein2genome:local	mRNA	108123704	108127918	3469	-	TraesCS5D02G097600.1	108123373	108128204	-	4214		4215	12	2136		4832	12	2139		4215	12	2139
288	5M_gene9380.t1	chr5D	exonerate:protein2genome:local	mRNA	108367485	108372016	3366	+	TraesCS5D02G097700.1	108367273	108372309	+	4531		4532	5	2148		5037	5	2151		4524	5	2151
289	5M_gene2480.t1	chr5D	exonerate:protein2genome:local	mRNA	108528252	108534632	2116	+	TraesCS5D02G097900.1	108527463	108535238	+	6380		6381	11	1368		7776	13	2262		6850	11	1389
290	5M_gene9440.t1	chr5D	exonerate:protein2genome:local	mRNA	110371124	110374500	2473	+	TraesCS5D02G098900.1	110371009	110378768	+	3376		3377	8	1682		7760	15	3456		3535	8	1686
291	5M_gene488.t1	chr5D	exonerate:protein2genome:local	mRNA	110793769	110795434	1177	+	TraesCS5D02G099100.1	110793708	110795736	+	1665		1666	2	690		2029	3	837		2060	2	693
292	5M_gene1043.t1	chr5D	exonerate:protein2genome:local	mRNA	111599174	111607384	1891	+	TraesCS5D02G099200.1	111599054	111609277	+	8210		8211	8	1182		10224	10	1413		5918	9	1191
293	5M_gene498.t1	chr5D	exonerate:protein2genome:local	mRNA	111610414	111612303	1882	+	TraesCS5D02G099300.1	111610221	111612491	+	1889		1890	5	1209		2271	5	1242		3574	5	1221
294	5M_gene719.t1	chr5D	exonerate:protein2genome:local	mRNA	112049008	112052856	3741	+	TraesCS5D02G099800.1	112045161	112049356	-	348		3849	10	2319		4196	6	921		4132	10	2319
295	5M_gene719.t1	chr5D	exonerate:protein2genome:local	mRNA	112049008	112052856	3741	+	TraesCS5D02G099900.1	112049462	112053138	+	3394		3849	10	2319		3677	9	1878		4132	10	2319
296	5M_gene8175.t1	chr5D	exonerate:protein2genome:local	mRNA	112697817	112705572	1268	-	TraesCS5D02G100200.1	112697558	112700039	-	2222		7756	8	926		2482	9	870		3284	8	945
297	5M_gene6722.t1	chr5D	exonerate:protein2genome:local	mRNA	112954783	112955448	1146	+	TraesCS5D02G100400.1	112954694	112955646	+	665		666	1	666		953	1	669		1212	1	669
298	5M_gene1360.t1	chr5D	exonerate:protein2genome:local	mRNA	113648733	113653291	3109	+	TraesCS5D02G100800.1	113648662	113653726	+	4558		4559	14	1968		5065	15	2175		5004	14	1971
299	5M_gene1837.t1	chr5D	exonerate:protein2genome:local	mRNA	113994661	114005131	1855	-	TraesCS5D02G101000.1	114002982	114005307	-	2149		10471	5	1237		2326	3	564		10463	5	1239
300	5M_gene1837.t1	chr5D	exonerate:protein2genome:local	mRNA	113994661	114005131	1855	-	TraesCS5D02G101100.1	114005021	114011759	+	110		10471	5	1237		6739	2	1041		10463	5	1239
301	5M_gene534.t1	chr5D	exonerate:protein2genome:local	mRNA	114599292	114600212	1331	-	TraesCS5D02G101800.1	114599092	114600266	-	920		921	1	921		1175	1	927		1382	1	927
302	5M_gene9614.t1	chr5D	exonerate:protein2genome:local	mRNA	114889168	114896566	2354	+	TraesCS5D02G101900.1	114889168	114897783	+	7398		7399	21	1647		8616	22	1755		7954	21	1650
303	5M_gene9615.t1	chr5D	exonerate:protein2genome:local	mRNA	115021374	115025953	2718	-	TraesCS5D02G102100.1	115021081	115026130	-	4579		4580	12	1927		5050	12	1989		4347	12	1926
304	5M_gene6261.t1	chr5D	exonerate:protein2genome:local	mRNA	115409310	115411142	1407	-	TraesCS5D02G102300.1	115406746	115411343	-	1832		1833	5	867		4598	10	1698		2203	5	870
305	5M_gene9509.t1	chr5D	exonerate:protein2genome:local	mRNA	115641244	115644915	1201	-	TraesCS5D02G102400.1	115640882	115645139	-	3671		3672	4	751		4258	5	654		4278	4	753
306	5M_gene9572.t1	chr5D	exonerate:protein2genome:local	mRNA	116958987	116967830	5478	+	TraesCS5D02G103300.1	116958786	116968730	+	8843		8844	20	3402		9945	21	3738		9165	20	3405
307	5M_gene593.t1	chr5D	exonerate:protein2genome:local	mRNA	117263892	117265528	2245	+	TraesCS5D02G103500.1	117262879	117266333	+	1636		1637	4	1290		3455	4	1347		2107	4	1293
308	5M_gene206.t1	chr5D	exonerate:protein2genome:local	mRNA	117343178	117344943	1535	-	TraesCS5D02G103700.1	117342860	117345201	-	1765		1766	7	1050		2342	7	1053		2058	7	1053
309	5M_gene5884.t1	chr5D	exonerate:protein2genome:local	mRNA	117904235	117905195	1365	+	TraesCS5D02G104100.1	117895789	117905396	+	960		961	2	801		9608	6	2211		1478	2	804
310	5M_gene981.t1	chr5D	exonerate:protein2genome:local	mRNA	118050359	118057930	2117	-	TraesCS5D02G104500.1	118048758	118057935	-	7571		7572	2	1296		9178	3	2496		6893	2	1314
311	5M_gene981.t1	chr5D	exonerate:protein2genome:local	mRNA	118050359	118057930	2117	-	TraesCS5D02G104400.1	118044444	118051978	+	1619		7572	2	1296		7535	1	2760		6893	2	1314
312	5M_gene9184.t1	chr5D	exonerate:protein2genome:local	mRNA	118455463	118460002	1093	-	TraesCS5D02G104600.1	118455172	118460088	-	4539		4540	7	732		4917	7	648		4552	7	735
313	5M_gene7996.t1	chr5D	exonerate:protein2genome:local	mRNA	118493617	118497785	3783	+	TraesCS5D02G104700.1	118493247	118501094	+	4168		4169	7	2331		7848	6	2388		4527	7	2343
314	5M_gene8163.t1	chr5D	exonerate:protein2genome:local	mRNA	118846145	118847758	2458	-	TraesCS5D02G105000.1	118838753	118848589	-	1613		1614	2	1473		9837	10	2577		3963	2	1476
315	5M_gene9645.t1	chr5D	exonerate:protein2genome:local	mRNA	119000775	119003241	2133	+	TraesCS5D02G105100.1	119000641	119004376	+	2466		2467	9	1344		3736	11	2031		2824	9	1347
316	5M_gene9644.t1	chr5D	exonerate:protein2genome:local	mRNA	119005125	119010591	3235	-	TraesCS5D02G105200.1	119004466	119010753	-	5466		5467	14	2118		6288	19	3009		5946	14	2121
317	5M_gene9312.t1	chr5D	exonerate:protein2genome:local	mRNA	119481825	119484353	1482	+	TraesCS5D02G105400.1	119481755	119484651	+	2528		2529	4	900		2897	4	903		2932	4	903
318	5M_gene854.t1	chr5D	exonerate:protein2genome:local	mRNA	119490783	119494863	1188	-	TraesCS5D02G105600.1	119490610	119494976	-	4080		4081	10	900		4367	10	849		4088	9	903
319	5M_gene6890.t1	chr5D	exonerate:protein2genome:local	mRNA	119707000	119710383	4378	-	TraesCS5D02G105900.1	119706812	119710572	-	3383		3384	9	2595		3761	9	2598		3635	8	2598
320	5M_gene6891.t1	chr5D	exonerate:protein2genome:local	mRNA	119712125	119717727	2662	-	TraesCS5D02G106000.1	119711864	119717795	-	5602		5603	16	1686		5932	20	2862		5711	16	1689
321	5M_gene1208.t1	chr5D	exonerate:protein2genome:local	mRNA	119913983	119914942	1582	-	TraesCS5D02G106500.1	119913747	119915594	-	959		960	1	960		1848	2	1353		1745	1	1197
322	5M_gene4879.t1	chr5D	exonerate:protein2genome:local	mRNA	121077880	121086065	1222	-	TraesCS5D02G107600.1	121076624	121086264	-	8185		8186	11	723		9641	12	867		3373	11	726
323	5M_gene344.t1	chr5D	exonerate:protein2genome:local	mRNA	121173086	121174432	2456	-	TraesCS5D02G107900.1	121173083	121174432	-	1346		1347	1	1347		1350	1	1350		2035	1	1350
324	5M_gene1588.t1	chr5D	exonerate:protein2genome:local	mRNA	121290934	121293584	1230	+	TraesCS5D02G108000.1	121290862	121294950	+	2650		2651	5	818		4089	4	597		4616	6	1149
325	5M_gene2650.t1	chr5D	exonerate:protein2genome:local	mRNA	122203330	122205889	2343	+	TraesCS5D02G108500.1	122203203	122206343	+	2559		2560	5	1436		3141	5	1485		2707	5	1440
326	5M_gene2649.t1	chr5D	exonerate:protein2genome:local	mRNA	122206988	122208970	3382	-	TraesCS5D02G108600.1	122206570	122209250	-	1982		1983	1	1983		2681	1	1986		2841	1	1986
327	5M_gene882.t1	chr5D	exonerate:protein2genome:local	mRNA	123083783	123092917	3452	-	TraesCS5D02G109100.1	123083518	123093090	-	9134		9135	10	2169		9573	12	2505		9397	10	2172
328	5M_gene5403.t1	chr5D	exonerate:protein2genome:local	mRNA	123461186	123465209	2296	-	TraesCS5D02G109400.1	123460907	123465290	-	4023		4024	11	1401		4384	10	1347		4212	11	1404
329	5M_gene5402.t1	chr5D	exonerate:protein2genome:local	mRNA	123496526	123498934	1089	-	TraesCS5D02G109500.1	123496314	123499849	-	2408		2409	10	768		3536	13	921		3228	11	786
330	5M_gene9632.t1	chr5D	exonerate:protein2genome:local	mRNA	123882979	123885000	2506	+	TraesCS5D02G109600.1	123881663	123885334	+	2021		2022	3	1458		3672	4	2094		2396	3	1461
331	5M_gene9631.t1	chr5D	exonerate:protein2genome:local	mRNA	123885984	123888457	1981	-	TraesCS5D02G109700.1	123885733	123888699	-	2473		2474	4	1230		2967	5	1098		3031	4	1242
332	5M_gene8334.t1	chr5D	exonerate:protein2genome:local	mRNA	124847368	124857962	1293	-	TraesCS5D02G110100.1	124847055	124858064	-	10594		10595	3	801		11010	4	996		7204	3	804
333	5M_gene9470.t1	chr5D	exonerate:protein2genome:local	mRNA	125777669	125778286	1017	-	TraesCS5D02G110800.1	125777666	125778286	-	617		618	1	618		621	1	621		788	1	621
334	5M_gene6287.t1	chr5D	exonerate:protein2genome:local	mRNA	125989543	125995473	3144	+	TraesCS5D02G111000.1	125966452	125995666	+	5930		5931	7	1890		29215	42	5655		5823	7	1914
335	5M_gene1281.t1	chr5D	exonerate:protein2genome:local	mRNA	126261243	126262161	1337	+	TraesCS5D02G111300.1	126261088	126262349	+	918		919	2	795		1262	2	798		1326	2	810
336	5M_gene1282.t1	chr5D	exonerate:protein2genome:local	mRNA	126266055	126272378	4148	-	TraesCS5D02G111400.1	126265782	126272634	-	6323		6324	5	2394		6853	5	2397		6371	5	2397
337	5M_gene5854.t1	chr5D	exonerate:protein2genome:local	mRNA	126568683	126573670	2117	-	TraesCS5D02G111500.1	126568132	126573670	-	4987		4988	12	1386		5539	13	1428		4967	12	1389
338	5M_gene8137.t1	chr5D	exonerate:protein2genome:local	mRNA	126577756	126580613	2372	-	TraesCS5D02G111600.1	126574546	126580687	-	2857		2858	7	1612		6142	6	1362		3406	7	1614
339	5M_gene6837.t1	chr5D	exonerate:protein2genome:local	mRNA	126956450	126958834	3862	-	TraesCS5D02G111700.1	126956328	126958946	-	2384		2385	1	2385		2619	1	2388		2968	1	2388
340	5M_gene7270.t1	chr5D	exonerate:protein2genome:local	mRNA	127258578	127260226	2570	-	TraesCS5D02G112000.1	127258413	127260260	-	1648		1649	2	1530		1848	2	1533		1759	2	1533
341	5M_gene3665.t1	chr5D	exonerate:protein2genome:local	mRNA	128564421	128565475	1414	-	TraesCS5D02G112500.1	128564106	128565550	-	1054		1055	3	858		1445	3	861		1438	3	861
342	5M_gene4761.t1	chr5D	exonerate:protein2genome:local	mRNA	129476856	129477593	1249	-	TraesCS5D02G112900.1	129475596	129478814	-	737		738	1	738		3219	1	1854		1075	1	813
343	5M_gene9260.t1	chr5D	exonerate:protein2genome:local	mRNA	129854353	129861324	1981	-	TraesCS5D02G113000.1	129854071	129861370	-	6971		6972	5	1233		7300	4	846		5698	5	1248
344	5M_gene439.t1	chr5D	exonerate:protein2genome:local	mRNA	130189381	130190142	1200	+	TraesCS5D02G113300.1	130187827	130190357	+	761		762	1	762		2531	2	1170		1187	1	765
345	5M_gene1388.t1	chr5D	exonerate:protein2genome:local	mRNA	130657208	130663864	1487	+	TraesCS5D02G113400.1	130656941	130664158	+	6656		6657	8	948		7218	11	1125		6592	8	951
346	5M_gene644.t1	chr5D	exonerate:protein2genome:local	mRNA	131503525	131504998	1046	-	TraesCS5D02G113600.1	131504758	131508027	+	240		1474	4	737		3270	3	378		2893	5	747
347	5M_gene9586.t1	chr5D	exonerate:protein2genome:local	mRNA	132431087	132433601	2510	-	TraesCS5D02G113800.1	132430728	132433882	-	2514		2515	7	1536		3155	6	1392		3059	7	1539
348	5M_gene9347.t1	chr5D	exonerate:protein2genome:local	mRNA	132879925	132887932	2194	+	TraesCS5D02G113900.1	132879286	132888148	+	8007		8008	3	1365		8863	2	1830		8061	3	1371
349	5M_gene9590.t1	chr5D	exonerate:protein2genome:local	mRNA	133536652	133538260	2330	+	TraesCS5D02G114300.1	133536569	133539293	+	1608		1609	3	1461		2725	3	1467		1871	3	1470
350	5M_gene9530.t1	chr5D	exonerate:protein2genome:local	mRNA	134478585	134483647	1991	-	TraesCS5D02G114700.1	134478192	134483806	-	5062		5063	3	1149		5615	3	1230		5741	3	1152
351	5M_gene8141.t1	chr5D	exonerate:protein2genome:local	mRNA	134785536	134787004	1007	-	TraesCS5D02G115000.1	134785267	134789726	-	1468		1469	5	588		4460	5	591		1958	5	591
352	5M_gene8142.t1	chr5D	exonerate:protein2genome:local	mRNA	134796201	134796854	1129	+	TraesCS5D02G115100.1	134795994	134796875	-	653		654	1	654		882	1	882		983	1	657
353	5M_gene379.t1	chr5D	exonerate:protein2genome:local	mRNA	136944400	136946768	1925	+	TraesCS5D02G116600.1	136943801	136947183	+	2368		2369	7	1179		3383	8	1338		2959	7	1182
354	5M_gene4530.t1	chr5D	exonerate:protein2genome:local	mRNA	137054042	137059026	3165	-	TraesCS5D02G116700.1	137052791	137059114	-	4984		4985	2	1911		6324	3	1812		5219	2	1914
355	5M_gene8914.t1	chr5D	exonerate:protein2genome:local	mRNA	142350935	142357995	1909	-	TraesCS5D02G117600.1	142349982	142358168	-	7060		7061	6	1275		8187	8	2073		3535	6	1323
356	5M_gene7017.t1	chr5D	exonerate:protein2genome:local	mRNA	160064751	160068940	1420	+	TraesCS5D02G118800.1	160064644	160069294	+	4189		4190	6	876		4651	6	726		4510	6	879
357	5M_gene3478.t1	chr5D	exonerate:protein2genome:local	mRNA	160870075	160874471	1487	-	TraesCS5D02G118900.1	160869813	160880291	-	4396		4397	7	957		10479	9	1164		4780	7	960
358	5M_gene9153.t1	chr5D	exonerate:protein2genome:local	mRNA	161457483	161460176	2712	-	TraesCS5D02G119100.1	161449229	161460176	-	2693		2694	7	1674		10948	8	1674		3549	7	1896
359	5M_gene9007.t1	chr5D	exonerate:protein2genome:local	mRNA	168509573	168510738	1265	-	TraesCS5D02G120100.1	168494288	168510887	-	1165		1166	3	759		16600	8	2241		1553	4	783
360	5M_gene2906.t1	chr5D	exonerate:protein2genome:local	mRNA	170314592	170316661	2463	-	TraesCS5D02G120400.1	170314273	170317704	-	2069		2070	3	1596		3432	3	1617		3232	3	1599
361	5M_gene2400.t1	chr5D	exonerate:protein2genome:local	mRNA	174796334	174800205	2391	-	TraesCS5D02G121500.1	174795992	174800343	-	3871		3872	5	1464		4352	5	1467		2643	5	1467
362	5M_gene21.t1	chr5D	exonerate:protein2genome:local	mRNA	176094058	176097921	1436	-	TraesCS5D02G122300.1	176092281	176109994	-	3863		3864	10	945		17714	15	1542		5472	11	960
363	5M_gene3558.t1	chr5D	exonerate:protein2genome:local	mRNA	177675781	177677050	1950	-	TraesCS5D02G122700.1	177675436	177677242	-	1269		1270	2	1155		1807	2	1158		1432	2	1158
364	5M_gene3558.t1	chr5D	exonerate:protein2genome:local	mRNA	177675781	177677050	1950	-	TraesCS5D02G122600.1	177675769	177676923	+	1142		1270	2	1155		1155	1	1155		1432	2	1158
365	5M_gene7631.t1	chr5D	exonerate:protein2genome:local	mRNA	178551283	178554253	2037	-	TraesCS5D02G122900.1	178550884	178554851	-	2970		2971	6	1299		3968	6	1293		3160	6	1302
366	5M_gene1623.t1	chr5D	exonerate:protein2genome:local	mRNA	179773196	179778497	2445	-	TraesCS5D02G123000.1	179762666	179778583	-	5301		5302	7	1485		15918	8	1605		5495	7	1488
367	5M_gene450.t1	chr5D	exonerate:protein2genome:local	mRNA	179944266	179947507	3959	+	TraesCS5D02G123100.1	179944248	179947807	+	3241		3242	3	2421		3560	3	2442		4019	3	2424
368	5M_gene91.t1	chr5D	exonerate:protein2genome:local	mRNA	180466640	180467386	1267	+	TraesCS5D02G123200.1	180466575	180489066	+	746		747	1	747		22492	7	2157		999	1	750
369	5M_gene3477.t1	chr5D	exonerate:protein2genome:local	mRNA	181608345	181612401	1969	+	TraesCS5D02G123300.1	181607839	181633799	+	4056		4057	9	1191		116825	139	14124		4241	9	1194
370	5M_gene9022.t1	chr5D	exonerate:protein2genome:local	mRNA	181881311	181883582	1882	+	TraesCS5D02G123400.1	181874264	181884286	+	2271		2272	4	1155		10023	13	2145		2533	4	1158
371	5M_gene7464.t1	chr5D	exonerate:protein2genome:local	mRNA	184027608	184029864	1322	+	TraesCS5D02G123700.1	184027599	184038010	+	2256		2257	6	819		10412	9	1158		2323	6	822
372	5M_gene7281.t1	chr5D	exonerate:protein2genome:local	mRNA	184872741	184874583	2516	+	TraesCS5D02G124000.1	184872741	184896103	+	1842		1843	5	1524		23363	7	1875		2126	5	1527
373	5M_gene6905.t1	chr5D	exonerate:protein2genome:local	mRNA	187932513	187933522	1585	+	TraesCS5D02G124200.1	187932302	187962044	+	1009		1010	2	897		29743	7	4434		1323	2	900
374	5M_gene2755.t1	chr5D	exonerate:protein2genome:local	mRNA	187960317	187961576	1440	+	TraesCS5D02G124200.1	187932302	187962044	+	1259		1260	2	885		29743	7	4434		2219	1	1278
375	5M_gene2462.t1	chr5D	exonerate:protein2genome:local	mRNA	188829582	188833436	4301	+	TraesCS5D02G124400.1	188823928	188833933	+	3854		3855	4	2547		10006	6	3534		4204	4	2553
376	5M_gene468.t1	chr5D	exonerate:protein2genome:local	mRNA	190496343	190499585	4308	+	TraesCS5D02G124900.1	190496343	190499800	+	3242		3243	8	2616		3458	8	2598		3508	8	2631
377	5M_gene1551.t1	chr5D	exonerate:protein2genome:local	mRNA	191899666	191903410	2574	+	TraesCS5D02G125300.1	191899666	191904463	+	3744		3745	6	1575		4798	8	2226		3461	8	2226
378	5M_gene5598.t1	chr5D	exonerate:protein2genome:local	mRNA	192266376	192270036	2619	+	TraesCS5D02G125500.1	192264802	192270516	+	3660		3661	6	1539		5715	7	1617		4269	6	1542
379	5M_gene8028.t1	chr5D	exonerate:protein2genome:local	mRNA	192949599	192950513	1364	-	TraesCS5D02G125900.1	192949507	192950600	-	914		915	1	915		1094	1	918		1222	1	918
380	5M_gene1632.t1	chr5D	exonerate:protein2genome:local	mRNA	193129592	193132988	4491	-	TraesCS5D02G126100.1	193129265	193133246	-	3396		3397	2	2784		3982	2	2898		3792	2	2796
381	5M_gene9511.t1	chr5D	exonerate:protein2genome:local	mRNA	193633693	193637408	1538	-	TraesCS5D02G126800.1	193633430	193636408	-	2715		3716	8	1074		2979	5	783		3971	8	1077
382	5M_gene7492.t1	chr5D	exonerate:protein2genome:local	mRNA	197144207	197150310	2445	+	TraesCS5D02G127000.1	197144070	197150713	+	6103		6104	12	1575		6644	12	1743		6120	12	1584
383	5M_gene7493.t1	chr5D	exonerate:protein2genome:local	mRNA	197150866	197154071	4917	-	TraesCS5D02G127100.1	197150649	197154293	-	3205		3206	3	3051		3645	3	3054		3332	3	3054
384	5M_gene4037.t1	chr5D	exonerate:protein2genome:local	mRNA	197420406	197422176	1695	-	TraesCS5D02G127300.1	197420156	197426979	-	1770		1771	7	1122		6824	10	1428		8438	11	2019
385	5M_gene3452.t1	chr5D	exonerate:protein2genome:local	mRNA	198952582	198957938	3456	+	TraesCS5D02G127800.1	198951409	198958249	+	5356		5357	4	2085		6841	3	3096		11524	4	3054
386	5M_gene2662.t1	chr5D	exonerate:protein2genome:local	mRNA	199081339	199085425	2683	+	TraesCS5D02G127900.1	199081166	199085903	+	4086		4087	10	1671		4738	10	1674		4292	10	1674
387	5M_gene9493.t1	chr5D	exonerate:protein2genome:local	mRNA	200639076	200645814	2818	+	TraesCS5D02G128300.1	200638951	200646512	+	6738		6739	12	1719		7562	11	1653		7204	12	1722
388	5M_gene4284.t1	chr5D	exonerate:protein2genome:local	mRNA	201518952	201522503	1507	+	TraesCS5D02G128600.1	201518785	201522749	+	3551		3552	12	1017		3965	12	1020		4145	12	1020
389	5M_gene2735.t1	chr5D	exonerate:protein2genome:local	mRNA	201657823	201663991	3216	+	TraesCS5D02G128700.1	201657845	201669960	+	6146		6169	6	1957		12116	9	2364		9440	9	3162
390	5M_gene2435.t1	chr5D	exonerate:protein2genome:local	mRNA	201801407	201806308	2082	+	TraesCS5D02G128800.1	201801298	201806993	+	4901		4902	8	1260		5696	9	1356		3399	8	1263
391	5M_gene2476.t1	chr5D	exonerate:protein2genome:local	mRNA	204074875	204079030	4491	+	TraesCS5D02G129600.1	204074658	204079442	+	4155		4156	3	2607		4785	3	2610		4504	3	2610
392	5M_gene8100.t1	chr5D	exonerate:protein2genome:local	mRNA	204862679	204864022	2364	+	TraesCS5D02G129900.1	204862370	204864287	+	1343		1344	1	1344		1918	2	1440		2325	1	1527
393	5M_gene541.t1	chr5D	exonerate:protein2genome:local	mRNA	206680459	206691143	4248	-	TraesCS5D02G130600.1	206681126	206688613	-	7487		10685	22	2976		7488	18	2040		11130	22	2973
394	5M_gene531.t1	chr5D	exonerate:protein2genome:local	mRNA	207163906	207166422	1635	+	TraesCS5D02G130700.1	207163658	207165482	+	1576		2517	9	1050		1825	7	702		3030	9	1050
395	5M_gene193.t1	chr5D	exonerate:protein2genome:local	mRNA	207178406	207180391	3287	+	TraesCS5D02G130800.1	207178232	207180394	+	1985		1986	1	1986		2163	1	2163		2225	1	1989
396	5M_gene6403.t1	chr5D	exonerate:protein2genome:local	mRNA	207775707	207782456	2620	+	TraesCS5D02G131000.1	207774432	207783072	+	6749		6750	13	1626		8641	17	2256		8310	14	1638
397	5M_gene1229.t1	chr5D	exonerate:protein2genome:local	mRNA	208535902	208537125	2042	-	TraesCS5D02G131300.1	208535319	208537410	-	1223		1224	1	1224		2092	1	1227		2452	1	1227
398	5M_gene8942.t1	chr5D	exonerate:protein2genome:local	mRNA	209301244	209303873	1965	+	TraesCS5D02G131500.1	209301109	209304036	+	2629		2630	3	1137		2928	3	1149		3165	3	1140
399	5M_gene9494.t1	chr5D	exonerate:protein2genome:local	mRNA	209305006	209309800	4823	-	TraesCS5D02G131700.1	209309439	209314112	+	361		4795	3	2844		4674	9	1275		5174	3	2850
400	5M_gene9494.t1	chr5D	exonerate:protein2genome:local	mRNA	209305006	209309800	4823	-	TraesCS5D02G131600.1	209304424	209309856	-	4794		4795	3	2844		5433	3	3189		5174	3	2850
401	5M_gene9495.t1	chr5D	exonerate:protein2genome:local	mRNA	209310581	209313814	2107	+	TraesCS5D02G131700.1	209309439	209314112	+	3233		3234	8	1323		4674	9	1275		3859	8	1326
402	5M_gene8814.t1	chr5D	exonerate:protein2genome:local	mRNA	209498039	209501338	1413	-	TraesCS5D02G131900.1	209497826	209501416	-	3299		3300	4	873		3591	4	897		1959	4	876
403	5M_gene842.t1	chr5D	exonerate:protein2genome:local	mRNA	211985034	211987939	3304	+	TraesCS5D02G132800.1	211977852	211987794	+	2760		2906	2	1995		9943	7	2634		3168	2	1998
404	5M_gene9409.t1	chr5D	exonerate:protein2genome:local	mRNA	211999640	212005140	3398	-	TraesCS5D02G132900.1	211998906	212005684	-	5500		5501	11	2091		6779	10	2709		6358	11	2094
405	5M_gene6286.t1	chr5D	exonerate:protein2genome:local	mRNA	212251829	212253397	2540	-	TraesCS5D02G133000.1	212251826	212252320	-	491		1569	2	1464		495	1	495		1791	2	1467
406	5M_gene6053.t1	chr5D	exonerate:protein2genome:local	mRNA	212452851	212454391	1184	+	TraesCS5D02G133100.1	212452790	212454671	+	1540		1541	4	690		1882	4	693		1844	4	690
407	5M_gene8326.t1	chr5D	exonerate:protein2genome:local	mRNA	212627256	212627879	1070	+	TraesCS5D02G133300.1	212627152	212628123	+	623		624	1	624		972	1	627		823	1	627
408	5M_gene8878.t1	chr5D	exonerate:protein2genome:local	mRNA	213129208	213129831	1094	+	TraesCS5D02G133400.1	213129179	213130887	+	623		624	1	624		1709	1	627		820	1	627
409	5M_gene1607.t1	chr5D	exonerate:protein2genome:local	mRNA	213320435	213324726	1766	+	TraesCS5D02G133600.1	213320256	213325221	+	4291		4292	9	1164		4966	14	1335		8611	10	1512
410	5M_gene4745.t1	chr5D	exonerate:protein2genome:local	mRNA	214174266	214178508	2075	+	TraesCS5D02G134100.1	214174392	214175520	+	1128		4243	4	1254		1129	4	579		6173	4	1254
411	5M_gene9144.t1	chr5D	exonerate:protein2genome:local	mRNA	214360008	214360958	1605	-	TraesCS5D02G134400.1	214360005	214360958	-	950		951	1	951		954	1	954		1315	1	954
412	5M_gene5086.t1	chr5D	exonerate:protein2genome:local	mRNA	214716527	214719201	1973	+	TraesCS5D02G134500.1	214714785	214719204	+	2674		2675	4	1191		4420	5	1800		4475	5	1929
413	5M_gene9452.t1	chr5D	exonerate:protein2genome:local	mRNA	214918773	214919674	1428	-	TraesCS5D02G134700.1	214918171	214919787	-	901		902	2	789		1617	3	801		1164	2	792
414	5M_gene315.t1	chr5D	exonerate:protein2genome:local	mRNA	215243875	215244807	1214	-	TraesCS5D02G134800.1	215243568	215247791	-	932		933	3	762		4224	3	762		1407	3	765
415	5M_gene2900.t1	chr5D	exonerate:protein2genome:local	mRNA	215247405	215249596	1083	+	TraesCS5D02G134800.1	215243568	215247791	-	386		2192	4	905		4224	3	762		4775	5	1503
416	5M_gene400.t1	chr5D	exonerate:protein2genome:local	mRNA	215874929	215881328	3201	+	TraesCS5D02G135400.1	215880358	215881609	+	970		6400	6	2154		1252	1	750		7246	6	2142
417	5M_gene400.t1	chr5D	exonerate:protein2genome:local	mRNA	215874929	215881328	3201	+	TraesCS5D02G135300.1	215874351	215878852	+	3923		6400	6	2154		4502	5	1449		7246	6	2142
418	5M_gene4852.t1	chr5D	exonerate:protein2genome:local	mRNA	216098654	216099367	1216	+	TraesCS5D02G135600.1	216098532	216099577	+	713		714	1	714		1046	1	717		968	1	717
419	5M_gene8643.t1	chr5D	exonerate:protein2genome:local	mRNA	216155917	216157755	2898	-	TraesCS5D02G135800.1	216153965	216157772	-	1838		1839	2	1728		3808	1	1800		2545	2	1731
420	5M_gene1598.t1	chr5D	exonerate:protein2genome:local	mRNA	216383550	216388205	1146	+	TraesCS5D02G135900.1	216383383	216388537	+	4655		4656	9	801		5155	10	798		4953	9	798
421	5M_gene2008.t1	chr5D	exonerate:protein2genome:local	mRNA	216623692	216626660	2749	+	TraesCS5D02G136000.1	216623692	216625821	+	2129		2969	2	1662		2130	1	2130		3617	2	1665
422	5M_gene3515.t1	chr5D	exonerate:protein2genome:local	mRNA	217296365	217299189	2277	-	TraesCS5D02G136500.1	217296362	217299189	-	2824		2825	3	1329		2828	3	1332		6133	3	1338
423	5M_gene9508.t1	chr5D	exonerate:protein2genome:local	mRNA	217324010	217326420	2221	+	TraesCS5D02G136600.1	217323856	217326586	+	2410		2411	3	1308		2731	3	1311		2897	3	1320
424	5M_gene6285.t1	chr5D	exonerate:protein2genome:local	mRNA	217330837	217334598	2544	+	TraesCS5D02G136700.1	217330837	217334601	+	3761		3762	4	1500		3765	4	1503		3584	4	1503
425	5M_gene5993.t1	chr5D	exonerate:protein2genome:local	mRNA	217421449	217424242	1792	+	TraesCS5D02G136800.1	217421412	217424707	+	2793		2794	13	1215		3296	14	1380		3066	13	1218
426	5M_gene4823.t1	chr5D	exonerate:protein2genome:local	mRNA	218051810	218055442	2306	+	TraesCS5D02G137100.1	218051693	218055671	+	3632		3633	9	1440		3979	9	1443		4078	9	1446
427	5M_gene3129.t1	chr5D	exonerate:protein2genome:local	mRNA	218186831	218190839	2310	+	TraesCS5D02G137200.1	218186743	218191285	+	4008		4009	2	1401		4543	2	1404		5931	2	1410
428	5M_gene5624.t1	chr5D	exonerate:protein2genome:local	mRNA	218260056	218261390	2355	-	TraesCS5D02G137300.1	218259758	218261569	-	1334		1335	1	1335		1812	1	1338		1734	1	1338
429	5M_gene999.t1	chr5D	exonerate:protein2genome:local	mRNA	218693813	218695309	2558	-	TraesCS5D02G137800.1	218693497	218695352	-	1496		1497	1	1497		1856	1	1500		4747	1	1500
430	5M_gene1347.t1	chr5D	exonerate:protein2genome:local	mRNA	220097371	220098996	2742	+	TraesCS5D02G138100.1	220097246	220099302	+	1625		1626	1	1626		2057	1	1629		1812	1	1629
431	5M_gene8262.t1	chr5D	exonerate:protein2genome:local	mRNA	220186831	220188577	1720	+	TraesCS5D02G138200.1	220186480	220193422	+	1746		1747	4	996		6943	4	1146		1948	4	999
432	5M_gene7197.t1	chr5D	exonerate:protein2genome:local	mRNA	221007265	221012521	2289	+	TraesCS5D02G138800.1	221007037	221012985	+	5256		5257	15	1497		5949	16	1584		5674	15	1500
433	5M_gene1490.t1	chr5D	exonerate:protein2genome:local	mRNA	221146335	221150519	3025	-	TraesCS5D02G138900.1	221146466	221150587	-	4053		4185	10	1866		4122	8	1905		4578	10	1869
434	5M_gene833.t1	chr5D	exonerate:protein2genome:local	mRNA	221311077	221314878	1669	-	TraesCS5D02G139000.1	221310848	221315012	-	3801		3802	6	1020		4165	7	1113		4065	6	1023
435	5M_gene404.t1	chr5D	exonerate:protein2genome:local	mRNA	221475745	221480177	2260	-	TraesCS5D02G139100.1	221475742	221480177	-	4432		4433	4	1398		4436	5	1260		5121	4	1389
436	5M_gene1072.t1	chr5D	exonerate:protein2genome:local	mRNA	221879462	221882264	1147	+	TraesCS5D02G139300.1	221879103	221882526	+	2802		2803	4	708		3424	4	711		3687	4	711
437	5M_gene3090.t1	chr5D	exonerate:protein2genome:local	mRNA	222419737	222429578	2348	+	TraesCS5D02G139400.1	222419558	222429880	+	9841		9842	9	1476		10323	10	2127		10278	9	1479
438	5M_gene2162.t1	chr5D	exonerate:protein2genome:local	mRNA	223229481	223232062	1414	+	TraesCS5D02G139700.1	223229427	223232332	+	2581		2582	2	855		2906	3	1122		2929	2	858
439	5M_gene5232.t1	chr5D	exonerate:protein2genome:local	mRNA	223297385	223302422	2827	+	TraesCS5D02G139800.1	223297127	223302645	+	5037		5038	11	1791		5519	12	1884		5658	11	1794
440	5M_gene9391.t1	chr5D	exonerate:protein2genome:local	mRNA	223516881	223519614	2419	-	TraesCS5D02G139900.1	223516603	223519872	-	2733		2734	7	1494		3270	7	1497		3206	7	1497
441	5M_gene3040.t1	chr5D	exonerate:protein2genome:local	mRNA	223648445	223651572	1719	-	TraesCS5D02G140000.1	223648195	223651972	-	3127		3128	13	1185		3778	12	1158		3573	13	1188
442	5M_gene4129.t1	chr5D	exonerate:protein2genome:local	mRNA	223891010	223895122	1020	-	TraesCS5D02G140300.1	223889269	223895235	-	4112		4113	4	645		5967	4	681		4298	4	648
443	5M_gene269.t1	chr5D	exonerate:protein2genome:local	mRNA	223956158	223961680	2950	-	TraesCS5D02G140400.1	223955756	223959345	-	3187		5523	6	1752		3590	6	1317		5933	6	1755
444	5M_gene3115.t1	chr5D	exonerate:protein2genome:local	mRNA	224313300	224316017	4396	+	TraesCS5D02G140600.1	224313206	224316322	+	2717		2718	1	2718		3117	2	2607		3089	1	2718
445	5M_gene1028.t1	chr5D	exonerate:protein2genome:local	mRNA	224760248	224761756	2554	-	TraesCS5D02G140900.1	224760012	224761795	-	1508		1509	1	1509		1784	1	1512		2125	1	1512
446	5M_gene3634.t1	chr5D	exonerate:protein2genome:local	mRNA	224870053	224872814	1989	-	TraesCS5D02G141000.1	224869609	224873145	-	2761		2762	2	1245		3537	2	1248		3077	2	1248
447	5M_gene1927.t1	chr5D	exonerate:protein2genome:local	mRNA	224947214	224950703	1278	-	TraesCS5D02G141200.1	224946636	224950905	-	3489		3490	10	876		4270	14	1035		4144	10	903
448	5M_gene991.t1	chr5D	exonerate:protein2genome:local	mRNA	225581954	225584599	1186	+	TraesCS5D02G141400.1	225581642	225584961	+	2645		2646	7	753		3320	7	756		2788	7	756
449	5M_gene8235.t1	chr5D	exonerate:protein2genome:local	mRNA	228059754	228064450	1840	-	TraesCS5D02G142100.1	228059336	228064668	-	4696		4697	7	1164		5333	9	1245		4694	7	1167
450	5M_gene8234.t1	chr5D	exonerate:protein2genome:local	mRNA	228068187	228068888	1114	-	TraesCS5D02G142200.1	228067825	228071823	-	701		702	1	702		3999	2	900		1555	1	705
451	5M_gene2035.t1	chr5D	exonerate:protein2genome:local	mRNA	228551354	228553220	1506	+	TraesCS5D02G142500.1	228551354	228554011	+	1866		1867	2	885		2658	3	942		2957	2	1044
452	5M_gene2465.t1	chr5D	exonerate:protein2genome:local	mRNA	228777239	228782711	4545	-	TraesCS5D02G142900.1	228776875	228783185	-	5472		5473	8	2904		6311	7	3108		5962	8	2907
453	5M_gene326.t1	chr5D	exonerate:protein2genome:local	mRNA	229141251	229142756	2598	-	TraesCS5D02G143100.1	229141248	229142756	-	1505		1506	1	1506		1509	1	1509		1770	1	1509
454	5M_gene2710.t1	chr5D	exonerate:protein2genome:local	mRNA	229151548	229154019	1992	-	TraesCS5D02G143300.1	229151604	229154019	-	2415		2472	3	1209		2416	3	1173		3206	3	1212
455	5M_gene2711.t1	chr5D	exonerate:protein2genome:local	mRNA	229184041	229186386	3802	+	TraesCS5D02G143400.1	229184032	229188225	+	2345		2346	1	2346		4194	1	2349		2704	1	2349
456	5M_gene3445.t1	chr5D	exonerate:protein2genome:local	mRNA	229351226	229352257	1713	-	TraesCS5D02G143608.1	229351223	229352281	-	1031		1032	1	1032		1059	1	1059		1386	1	1035
457	5M_gene3444.t1	chr5D	exonerate:protein2genome:local	mRNA	229353851	229359889	3389	-	TraesCS5D02G143600.1	229353024	229359403	-	5552		6039	16	2142		6380	14	2703		10611	21	3087
458	5M_gene2181.t1	chr5D	exonerate:protein2genome:local	mRNA	230023346	230028729	1737	+	TraesCS5D02G143800.1	230023297	230029006	+	5383		5384	6	1056		5710	6	1059		4364	6	1059
459	5M_gene4236.t1	chr5D	exonerate:protein2genome:local	mRNA	230369221	230370119	1423	+	TraesCS5D02G144000.1	230368987	230370699	+	898		899	1	899		1713	1	654		1274	1	903
460	5M_gene8278.t1	chr5D	exonerate:protein2genome:local	mRNA	230413535	230421373	3018	-	TraesCS5D02G144200.1	230413142	230418695	-	5160		7839	18	1917		5554	18	1845		6094	18	1977
461	5M_gene68.t1	chr5D	exonerate:protein2genome:local	mRNA	231321532	231322373	1099	+	TraesCS5D02G144500.1	231321532	231322494	+	841		842	2	711		963	3	735		1087	2	792
462	5M_gene69.t1	chr5D	exonerate:protein2genome:local	mRNA	231323456	231325976	1402	-	TraesCS5D02G144600.1	231322867	231326126	-	2520		2521	4	846		3260	4	849		3028	4	849
463	5M_gene9313.t1	chr5D	exonerate:protein2genome:local	mRNA	231351241	231352554	2112	-	TraesCS5D02G144800.1	231350992	231353762	-	1313		1314	1	1314		2771	1	1317		2649	1	1302
464	5M_gene7199.t1	chr5D	exonerate:protein2genome:local	mRNA	231735579	231740436	1682	+	TraesCS5D02G145000.1	231735227	231740822	+	4857		4858	7	1038		5596	9	1794		5364	7	1041
465	5M_gene7198.t1	chr5D	exonerate:protein2genome:local	mRNA	231744376	231750325	2987	+	TraesCS5D02G145100.1	231743581	231750603	+	5949		5950	4	1896		7023	4	1923		7574	4	1890
466	5M_gene4406.t1	chr5D	exonerate:protein2genome:local	mRNA	232402508	232403646	1414	-	TraesCS5D02G145600.1	232402168	232403701	-	1138		1139	3	975		1534	3	951		1429	3	981
467	5M_gene1992.t1	chr5D	exonerate:protein2genome:local	mRNA	232417329	232418414	1057	-	TraesCS5D02G145700.1	232417252	232418414	-	1085		1086	2	681		1163	3	795		1302	2	678
468	5M_gene2658.t1	chr5D	exonerate:protein2genome:local	mRNA	232618413	232621668	3242	-	TraesCS5D02G146000.1	232618251	232621862	-	3255		3256	5	1956		3612	4	1893		3650	5	1959
469	5M_gene3906.t1	chr5D	exonerate:protein2genome:local	mRNA	232848626	232849570	1577	-	TraesCS5D02G146100.1	232848029	232850045	-	944		945	1	945		2017	1	948		2185	1	948
470	5M_gene971.t1	chr5D	exonerate:protein2genome:local	mRNA	233036029	233049105	4819	+	TraesCS5D02G146400.1	233035135	233038207	+	2178		13077	7	2889		3073	1	1527		10346	7	2892
471	5M_gene971.t1	chr5D	exonerate:protein2genome:local	mRNA	233036029	233049105	4819	+	TraesCS5D02G146500.1	233043329	233049292	+	5776		13077	7	2889		5964	5	1542		10346	7	2892
472	5M_gene9354.t1	chr5D	exonerate:protein2genome:local	mRNA	233411009	233411764	1207	+	TraesCS5D02G146800.1	233409888	233412066	+	755		756	1	756		2179	1	759		2015	1	762
473	5M_gene9355.t1	chr5D	exonerate:protein2genome:local	mRNA	233413117	233413797	1137	-	TraesCS5D02G146900.1	233413114	233413797	-	680		681	1	681		684	1	684		1473	1	684
474	5M_gene1012.t1	chr5D	exonerate:protein2genome:local	mRNA	233688546	233689229	1145	-	TraesCS5D02G147200.1	233688543	233689229	-	683		684	1	684		687	1	687		993	1	687
475	5M_gene994.t1	chr5D	exonerate:protein2genome:local	mRNA	233741705	233742556	1222	-	TraesCS5D02G147400.1	233741377	233743026	-	851		852	2	747		1650	2	792		1743	2	753
476	5M_gene9205.t1	chr5D	exonerate:protein2genome:local	mRNA	233747703	233748997	1198	-	TraesCS5D02G147500.1	233747445	233749099	-	1294		1295	2	750		1655	2	753		1671	2	741
477	5M_gene6579.t1	chr5D	exonerate:protein2genome:local	mRNA	233968497	233972660	1422	-	TraesCS5D02G147600.1	233968156	233972965	-	4163		4164	4	849		4810	6	1236		4530	4	852
478	5M_gene6176.t1	chr5D	exonerate:protein2genome:local	mRNA	234055219	234060166	1755	-	TraesCS5D02G147700.1	234053806	234060300	-	4947		4948	7	1074		6495	9	1266		5017	7	1077
479	5M_gene832.t1	chr5D	exonerate:protein2genome:local	mRNA	234821214	234823746	2660	+	TraesCS5D02G148000.1	234820984	234824022	+	2532		2533	3	1665		3039	2	1962		3348	3	1659
480	5M_gene4797.t1	chr5D	exonerate:protein2genome:local	mRNA	234846815	234850975	2216	-	TraesCS5D02G148100.1	234845781	234851290	-	4160		4161	8	1383		5510	9	1926		4828	8	1497
481	5M_gene216.t1	chr5D	exonerate:protein2genome:local	mRNA	236444491	236447328	1325	+	TraesCS5D02G148400.1	236412574	236447701	+	2837		2838	4	780		35128	19	2739		4182	4	783
482	5M_gene9157.t1	chr5D	exonerate:protein2genome:local	mRNA	236661385	236664330	2898	-	TraesCS5D02G148600.1	236660861	236664435	-	2945		2946	8	1785		3575	8	1788		3329	8	1794
483	5M_gene7243.t1	chr5D	exonerate:protein2genome:local	mRNA	237575102	237577409	1679	-	TraesCS5D02G148700.1	237574847	237577465	-	2307		2308	5	1083		2619	4	720		2669	5	1092
484	5M_gene1014.t1	chr5D	exonerate:protein2genome:local	mRNA	238066916	238067518	1026	+	TraesCS5D02G148800.1	238066017	238067741	+	602		603	1	603		1725	3	1065		1341	2	606
485	5M_gene8156.t1	chr5D	exonerate:protein2genome:local	mRNA	238073760	238074485	1199	+	TraesCS5D02G148900.1	238072948	238074652	+	725		726	1	726		1705	3	1209		1804	2	744
486	5M_gene8155.t1	chr5D	exonerate:protein2genome:local	mRNA	238117923	238121020	1458	-	TraesCS5D02G149000.1	238117587	238121285	-	3097		3098	8	936		3699	7	876		3551	8	936
487	5M_gene3617.t1	chr5D	exonerate:protein2genome:local	mRNA	238176603	238179009	2896	+	TraesCS5D02G149200.1	238172984	238179211	+	2406		2407	4	1698		6228	4	1452		2763	4	1701
488	5M_gene9196.t1	chr5D	exonerate:protein2genome:local	mRNA	238584384	238586884	3125	-	TraesCS5D02G149700.1	238583566	238587004	-	2500		2501	6	1857		3439	6	1980		3873	6	1863
489	5M_gene5090.t1	chr5D	exonerate:protein2genome:local	mRNA	238779760	238783442	1387	-	TraesCS5D02G150100.1	238778031	238783442	-	3682		3683	2	861		5412	8	1518		1751	2	861
490	5M_gene7856.t1	chr5D	exonerate:protein2genome:local	mRNA	239277621	239281825	1747	-	TraesCS5D02G150500.1	239277408	239281850	-	4204		4205	6	1272		4443	7	1284		4672	6	1275
491	5M_gene124.t1	chr5D	exonerate:protein2genome:local	mRNA	239940217	239941039	1300	+	TraesCS5D02G150700.1	239938611	239942575	+	822		823	1	823		3965	3	951		2119	1	825
492	5M_gene126.t1	chr5D	exonerate:protein2genome:local	mRNA	240082870	240085437	2180	-	TraesCS5D02G150900.1	240082414	240091858	-	2567		2568	3	1442		9445	7	1779		3335	3	1443
493	5M_gene8196.t1	chr5D	exonerate:protein2genome:local	mRNA	240497919	240500161	1598	+	TraesCS5D02G151100.1	240497733	240500442	+	2242		2243	6	993		2710	6	996		2878	6	996
494	5M_gene4288.t1	chr5D	exonerate:protein2genome:local	mRNA	240507570	240510066	3475	-	TraesCS5D02G151300.1	240507189	240511300	-	2496		2497	2	2406		4112	4	2832		2910	2	2409
495	5M_gene1539.t1	chr5D	exonerate:protein2genome:local	mRNA	240848255	240850456	1171	-	TraesCS5D02G151700.1	240846045	240850523	-	2201		2202	7	774		4479	7	783		3914	7	777
496	5M_gene6976.t1	chr5D	exonerate:protein2genome:local	mRNA	241245151	241251467	2941	+	TraesCS5D02G152100.1	241244371	241251912	+	6316		6317	17	1992		7542	17	1932		6843	17	1995
497	5M_gene7749.t1	chr5D	exonerate:protein2genome:local	mRNA	241265221	241269922	1631	-	TraesCS5D02G152200.1	241265218	241269922	-	4701		4702	12	1059		4705	14	1329		4415	12	1062
498	5M_gene7652.t1	chr5D	exonerate:protein2genome:local	mRNA	241835083	241837473	3798	+	TraesCS5D02G152800.1	241834806	241838345	+	2390		2391	2	2196		3540	2	2199		3106	2	2199
499	5M_gene6218.t1	chr5D	exonerate:protein2genome:local	mRNA	241844552	241847262	1914	-	TraesCS5D02G153000.1	241844378	241847470	-	2710		2711	4	1164		3093	5	1401		3059	4	1167
500	5M_gene6218.t1	chr5D	exonerate:protein2genome:local	mRNA	241844552	241847262	1914	-	TraesCS5D02G153100.1	241844746	241845045	+	299		2711	4	1164		300	1	300		3059	4	1167
501	5M_gene6131.t1	chr5D	exonerate:protein2genome:local	mRNA	241944761	241949930	3042	+	TraesCS5D02G153200.1	241944225	241950241	+	5169		5170	11	1887		6017	11	2052		7276	11	2031
502	5M_gene3045.t1	chr5D	exonerate:protein2genome:local	mRNA	242013460	242014488	1663	-	TraesCS5D02G153500.1	242013140	242014686	-	1028		1029	1	1029		1547	1	1035		1870	1	1026
503	5M_gene3044.t1	chr5D	exonerate:protein2genome:local	mRNA	242016561	242021045	1544	-	TraesCS5D02G153600.1	242016282	242021461	-	4484		4485	11	999		5180	17	1440		5141	11	1017
504	5M_gene6508.t1	chr5D	exonerate:protein2genome:local	mRNA	242569680	242581079	2527	+	TraesCS5D02G154200.1	242569619	242581319	+	11399		11400	11	1614		11701	10	1536		12103	11	1617
505	5M_gene9647.t1	chr5D	exonerate:protein2genome:local	mRNA	242622768	242625213	1865	+	TraesCS5D02G154300.1	242622161	242625561	+	2445		2446	8	1161		3401	8	1164		3590	8	1164
506	5M_gene9647.t1	chr5D	exonerate:protein2genome:local	mRNA	242622768	242625213	1865	+	TraesCS5D02G154400.1	242623090	242637076	-	2123		2446	8	1161		13987	23	4005		3590	8	1164
507	5M_gene3387.t1	chr5D	exonerate:protein2genome:local	mRNA	243807344	243816634	2390	+	TraesCS5D02G155200.1	243807176	243809119	+	1775		9291	2	1398		1944	1	1944		7330	6	2670
508	5M_gene3053.t1	chr5D	exonerate:protein2genome:local	mRNA	243832185	243834668	3535	-	TraesCS5D02G155400.1	243832602	243834668	-	2066		2484	3	2112		2067	1	2067		2899	3	2115
509	5M_gene3053.t1	chr5D	exonerate:protein2genome:local	mRNA	243832185	243834668	3535	-	TraesCS5D02G155500.1	243834020	243834447	+	427		2484	3	2112		428	2	345		2899	3	2115
510	5M_gene2838.t1	chr5D	exonerate:protein2genome:local	mRNA	243879692	243882106	4007	-	TraesCS5D02G155600.1	243879497	243882197	-	2414		2415	1	2415		2701	1	2418		2589	1	2418
511	5M_gene3539.t1	chr5D	exonerate:protein2genome:local	mRNA	243995802	243997183	1258	+	TraesCS5D02G155700.1	243993957	243996573	+	771		1382	3	819		2617	2	915		4562	4	1416
512	5M_gene3142.t1	chr5D	exonerate:protein2genome:local	mRNA	244108018	244110211	2101	-	TraesCS5D02G155800.1	244107744	244110597	-	2193		2194	5	1281		2854	5	1284		2539	5	1278
513	5M_gene7714.t1	chr5D	exonerate:protein2genome:local	mRNA	244617814	244621729	2129	+	TraesCS5D02G156300.1	244617698	244621924	+	3915		3916	3	1314		4227	3	1323		3829	3	1320
514	5M_gene7716.t1	chr5D	exonerate:protein2genome:local	mRNA	244625014	244628632	2924	-	TraesCS5D02G156500.1	244624837	244628696	-	3618		3619	4	1701		3860	4	1704		3918	4	1704
515	5M_gene7716.t1	chr5D	exonerate:protein2genome:local	mRNA	244625014	244628632	2924	-	TraesCS5D02G156600.1	244625119	244626270	+	1151		3619	4	1701		1152	1	1152		3918	4	1704
516	5M_gene7029.t1	chr5D	exonerate:protein2genome:local	mRNA	244701974	244705069	2232	-	TraesCS5D02G157000.1	244701198	244705125	-	3095		3096	10	1476		3928	12	1641		3596	10	1476
517	5M_gene7028.t1	chr5D	exonerate:protein2genome:local	mRNA	244705708	244711909	2889	-	TraesCS5D02G157100.1	244705234	244706367	+	659		6202	4	1728		1134	2	210		6618	4	1749
518	5M_gene7028.t1	chr5D	exonerate:protein2genome:local	mRNA	244705708	244711909	2889	-	TraesCS5D02G157200.1	244706763	244712043	-	5146		6202	4	1728		5281	3	1734		6618	4	1749
519	5M_gene159.t1	chr5D	exonerate:protein2genome:local	mRNA	245186892	245189284	1927	-	TraesCS5D02G157300.1	245186631	245189747	-	2392		2393	4	1128		3117	5	1458		3129	4	1131
520	5M_gene8273.t1	chr5D	exonerate:protein2genome:local	mRNA	246303239	246304596	1371	+	TraesCS5D02G158300.1	246303005	246304806	+	1357		1358	5	930		1802	5	975		1895	5	1005
521	5M_gene8311.t1	chr5D	exonerate:protein2genome:local	mRNA	246674162	246676544	1065	+	TraesCS5D02G158600.1	246673727	246677055	+	2382		2383	7	687		3329	8	705		2838	7	690
522	5M_gene6477.t1	chr5D	exonerate:protein2genome:local	mRNA	246771014	246781326	8212	-	TraesCS5D02G158800.1	246770475	246781489	-	10312		10313	30	5124		11015	30	5127		11115	30	5127
523	5M_gene2355.t1	chr5D	exonerate:protein2genome:local	mRNA	247610547	247613541	2885	+	TraesCS5D02G159100.1	247610358	247613753	+	2994		2995	12	1755		3396	12	1758		3523	12	1758
524	5M_gene3305.t1	chr5D	exonerate:protein2genome:local	mRNA	249257270	249258625	1448	+	TraesCS5D02G159600.1	249257223	249259238	+	1355		1356	2	867		2016	2	870		3071	2	870
525	5M_gene3504.t1	chr5D	exonerate:protein2genome:local	mRNA	249523553	249527168	1708	+	TraesCS5D02G159700.1	249523409	249527498	+	3615		3616	7	1011		4090	8	1152		3785	7	1014
526	5M_gene777.t1	chr5D	exonerate:protein2genome:local	mRNA	249530697	249532801	1604	-	TraesCS5D02G159800.1	249530507	249532884	-	2104		2105	3	951		2378	3	1101		2236	3	954
527	5M_gene7434.t1	chr5D	exonerate:protein2genome:local	mRNA	249789036	249793906	5524	-	TraesCS5D02G159900.1	249788685	249794186	-	4870		4871	3	3372		5502	3	3375		5282	3	3384
528	5M_gene3333.t1	chr5D	exonerate:protein2genome:local	mRNA	249919645	249927913	3833	+	TraesCS5D02G160100.1	249919388	249928427	+	8268		8269	16	2364		9040	16	2367		8580	16	2367
529	5M_gene3888.t1	chr5D	exonerate:protein2genome:local	mRNA	251934033	251937537	1606	+	TraesCS5D02G161300.1	251936578	251937684	+	959		3505	5	1032		1107	3	453		4284	5	1035
530	5M_gene3886.t1	chr5D	exonerate:protein2genome:local	mRNA	251959187	251962735	2116	-	TraesCS5D02G161500.1	251958935	251962911	-	3548		3549	9	1311		3977	9	1326		3799	9	1317
531	5M_gene2826.t1	chr5D	exonerate:protein2genome:local	mRNA	252217378	252219611	1605	-	TraesCS5D02G161600.1	252217067	252219611	-	2233		2234	5	999		2545	6	1026		2580	5	1002
532	5M_gene2106.t1	chr5D	exonerate:protein2genome:local	mRNA	253177937	253178713	1289	+	TraesCS5D02G162000.1	253177869	253179294	+	776		777	1	777		1426	1	780		1029	1	780
533	5M_gene3065.t1	chr5D	exonerate:protein2genome:local	mRNA	253200074	253202295	1676	-	TraesCS5D02G162300.1	253199807	253202357	-	2221		2222	9	1098		2551	9	1101		2872	9	1101
534	5M_gene8180.t1	chr5D	exonerate:protein2genome:local	mRNA	254023381	254024206	1256	+	TraesCS5D02G162600.1	254023305	254024410	+	825		826	2	726		1106	2	729		1302	2	732
535	5M_gene835.t1	chr5D	exonerate:protein2genome:local	mRNA	254586456	254588643	1646	+	TraesCS5D02G163100.1	254586311	254588865	+	2187		2188	4	1005		2555	4	1008		2645	4	1008
536	5M_gene3105.t1	chr5D	exonerate:protein2genome:local	mRNA	254826977	254829930	4132	+	TraesCS5D02G163200.1	254826869	254830086	+	2953		2954	2	2553		3218	2	2556		3140	2	2556
537	5M_gene3104.t1	chr5D	exonerate:protein2genome:local	mRNA	254830330	254832552	1061	-	TraesCS5D02G163300.1	254830036	254832686	-	2222		2223	5	711		2651	5	831		3352	5	714
538	5M_gene3102.t1	chr5D	exonerate:protein2genome:local	mRNA	254838145	254840079	1471	+	TraesCS5D02G163500.1	254838088	254853843	+	1934		1935	5	909		15756	23	4368		2388	6	918
539	5M_gene3101.t1	chr5D	exonerate:protein2genome:local	mRNA	254847190	254853339	3086	+	TraesCS5D02G163500.1	254838088	254853843	+	6149		6150	10	1887		15756	23	4368		4795	10	1893
540	5M_gene5009.t1	chr5D	exonerate:protein2genome:local	mRNA	255072518	255077139	3151	+	TraesCS5D02G163600.1	255072533	255082572	+	4606		4622	10	1956		10040	22	4320		5334	10	1959
541	5M_gene1182.t1	chr5D	exonerate:protein2genome:local	mRNA	255503646	255507636	2836	-	TraesCS5D02G163900.1	255496732	255507788	-	3990		3991	6	1722		11057	12	2928		4098	6	1737
542	5M_gene9276.t1	chr5D	exonerate:protein2genome:local	mRNA	255595649	255596758	1844	-	TraesCS5D02G164100.1	255595014	255596758	-	1109		1110	1	1110		1745	1	1113		3251	1	1110
543	5M_gene4266.t1	chr5D	exonerate:protein2genome:local	mRNA	255689920	255696903	2097	-	TraesCS5D02G164300.1	255689607	255696942	-	6983		6984	9	1338		7336	10	1407		10035	9	1341
544	5M_gene4267.t1	chr5D	exonerate:protein2genome:local	mRNA	255702044	255708190	1660	-	TraesCS5D02G164400.1	255701855	255708266	-	6146		6147	7	1035		6412	9	1245		6667	7	1041
545	5M_gene8955.t1	chr5D	exonerate:protein2genome:local	mRNA	255988608	255989636	1641	-	TraesCS5D02G164600.1	255988124	255989934	-	1028		1029	1	1029		1811	1	1032		1246	1	1002
546	5M_gene3485.t1	chr5D	exonerate:protein2genome:local	mRNA	256479738	256483540	1184	-	TraesCS5D02G164800.1	256465680	256483644	-	3802		3803	3	744		17965	8	1647		4276	3	747
547	5M_gene1483.t1	chr5D	exonerate:protein2genome:local	mRNA	256498791	256500633	1185	-	TraesCS5D02G164900.1	256498539	256498959	-	168		1843	4	877		421	2	306		2336	5	906
548	5M_gene6605.t1	chr5D	exonerate:protein2genome:local	mRNA	256729608	256730674	1300	+	TraesCS5D02G165200.1	256729339	256734857	+	1066		1067	3	828		5519	10	1635		1773	3	831
549	5M_gene4270.t1	chr5D	exonerate:protein2genome:local	mRNA	257122823	257124091	2038	+	TraesCS5D02G165400.1	257122649	257125616	+	1268		1269	1	1269		2968	2	2439		2900	2	2445
550	5M_gene2222.t1	chr5D	exonerate:protein2genome:local	mRNA	257133393	257134991	2760	-	TraesCS5D02G165500.1	257132723	257135468	-	1598		1599	1	1599		2746	1	2376		2008	2	1614
551	5M_gene6934.t1	chr5D	exonerate:protein2genome:local	mRNA	257500181	257510720	1683	+	TraesCS5D02G165800.1	257500181	257510723	+	10539		10540	3	1032		10543	3	996		7463	3	1035
552	5M_gene3574.t1	chr5D	exonerate:protein2genome:local	mRNA	258250076	258257246	6094	+	TraesCS5D02G166000.1	258250076	258257688	+	7170		7171	7	3708		7613	7	3723		8250	7	3705
553	5M_gene8337.t1	chr5D	exonerate:protein2genome:local	mRNA	258642140	258646972	1226	+	TraesCS5D02G166200.1	258639405	258647175	+	4832		4833	8	795		7771	10	1128		7278	8	798
554	5M_gene5964.t1	chr5D	exonerate:protein2genome:local	mRNA	260106629	260107638	1479	-	TraesCS5D02G166700.1	260106384	260108071	-	1009		1010	2	882		1688	2	885		1445	2	885
555	5M_gene5963.t1	chr5D	exonerate:protein2genome:local	mRNA	260109685	260111275	1333	+	TraesCS5D02G166800.1	260109569	260113442	+	1590		1591	5	798		3874	8	1239		1863	5	801
556	5M_gene215.t1	chr5D	exonerate:protein2genome:local	mRNA	260488660	260493036	2866	+	TraesCS5D02G167000.1	260488529	260493414	+	4376		4377	8	1746		4886	9	1956		4538	8	1749
557	5M_gene767.t1	chr5D	exonerate:protein2genome:local	mRNA	260793790	260802657	4762	-	TraesCS5D02G167500.1	260793227	260803412	-	8867		8868	25	3051		10186	25	3099		9155	25	3054
558	5M_gene9267.t1	chr5D	exonerate:protein2genome:local	mRNA	261986785	261994226	5401	+	TraesCS5D02G167700.1	261986277	261993419	+	6634		7442	7	3282		7143	5	3084		8055	7	3279
559	5M_gene5421.t1	chr5D	exonerate:protein2genome:local	mRNA	262835325	262837931	1361	+	TraesCS5D02G167900.1	262835068	262838988	+	2606		2607	4	879		3921	6	822		2884	4	888
560	5M_gene1121.t1	chr5D	exonerate:protein2genome:local	mRNA	263138808	263143822	1881	+	TraesCS5D02G168100.1	263138167	263144167	+	5014		5015	6	1158		6001	7	1572		5253	6	1161
561	5M_gene5658.t1	chr5D	exonerate:protein2genome:local	mRNA	263154878	263158366	4722	+	TraesCS5D02G168200.1	263154690	263158518	+	3488		3489	2	2805		3829	2	2808		3603	2	2808
562	5M_gene8132.t1	chr5D	exonerate:protein2genome:local	mRNA	264017166	264019237	1619	-	TraesCS5D02G168400.1	264016891	264019408	-	2071		2072	5	1098		2518	5	1074		2297	5	1101
563	5M_gene3475.t1	chr5D	exonerate:protein2genome:local	mRNA	264364427	264365035	1067	-	TraesCS5D02G168500.1	264363937	264364865	-	438		609	1	609		929	1	363		892	1	618
564	5M_gene3474.t1	chr5D	exonerate:protein2genome:local	mRNA	264369030	264373132	2662	-	TraesCS5D02G168600.1	264368697	264373220	-	4102		4103	6	1593		4524	6	1596		6080	6	1593
565	5M_gene9321.t1	chr5D	exonerate:protein2genome:local	mRNA	264795313	264796173	1455	+	TraesCS5D02G168900.1	264795190	264796706	+	860		861	1	861		1517	1	864		1273	1	864
566	5M_gene8336.t1	chr5D	exonerate:protein2genome:local	mRNA	264919086	264921146	1401	+	TraesCS5D02G169000.1	264917215	264927751	+	2060		2061	1	2061		10537	2	1065		2638	1	2463
567	5M_gene1989.t1	chr5D	exonerate:protein2genome:local	mRNA	264919410	264920562	1130	+	TraesCS5D02G169000.1	264917215	264927751	+	1152		1153	1	1153		10537	2	1065		1627	2	1290
568	5M_gene6335.t1	chr5D	exonerate:protein2genome:local	mRNA	266748251	266750297	1170	+	TraesCS5D02G170000.1	266748203	266750632	+	2046		2047	4	729		2430	4	732		2288	4	732
569	5M_gene1827.t1	chr5D	exonerate:protein2genome:local	mRNA	267614538	267618341	1794	+	TraesCS5D02G170600.1	267614331	267618600	+	3803		3804	6	1074		4270	6	1077		4184	6	1077
570	5M_gene1137.t1	chr5D	exonerate:protein2genome:local	mRNA	267762751	267763959	1633	-	TraesCS5D02G170700.1	267762539	267764201	-	1208		1209	2	975		1663	2	978		1440	2	978
571	5M_gene9579.t1	chr5D	exonerate:protein2genome:local	mRNA	267818723	267826192	2942	+	TraesCS5D02G170800.1	267818617	267826518	+	7469		7470	13	1794		7902	14	2427		7697	13	1797
572	5M_gene3594.t1	chr5D	exonerate:protein2genome:local	mRNA	268478149	268482970	3639	+	TraesCS5D02G171100.1	268478018	268483727	+	4821		4822	10	2304		5710	12	3033		6979	10	2817
573	5M_gene3594.t1	chr5D	exonerate:protein2genome:local	mRNA	268478149	268482970	3639	+	TraesCS5D02G171200.1	268478763	268479176	-	413		4822	10	2304		414	1	414		6979	10	2817
574	5M_gene3593.t1	chr5D	exonerate:protein2genome:local	mRNA	268485728	268486954	2006	+	TraesCS5D02G171300.1	268485671	268487226	+	1226		1227	1	1227		1556	1	1182		1821	1	1263
575	5M_gene3830.t1	chr5D	exonerate:protein2genome:local	mRNA	268880283	268882218	1420	-	TraesCS5D02G171700.1	268879936	268882033	-	1750		1936	3	960		2098	2	1017		2382	3	981
576	5M_gene3831.t1	chr5D	exonerate:protein2genome:local	mRNA	268882835	268883998	1478	-	TraesCS5D02G171800.1	268882832	268883998	-	1163		1164	2	1089		1167	2	1092		1385	2	1092
577	5M_gene2946.t1	chr5D	exonerate:protein2genome:local	mRNA	268933304	268934477	1696	-	TraesCS5D02G172000.1	268933301	268934477	-	1173		1174	2	1065		1177	2	1068		1855	2	1083
578	5M_gene2947.t1	chr5D	exonerate:protein2genome:local	mRNA	268936544	268939091	1909	-	TraesCS5D02G172100.1	268936344	268939375	-	2547		2548	2	1206		3032	2	1209		2908	2	1209
579	5M_gene1727.t1	chr5D	exonerate:protein2genome:local	mRNA	270206943	270213050	3103	+	TraesCS5D02G172800.1	270200347	270213313	+	6107		6108	21	2046		12967	32	2967		11627	23	2055
580	5M_gene674.t1	chr5D	exonerate:protein2genome:local	mRNA	270218443	270226673	3179	+	TraesCS5D02G172900.1	270217814	270226961	+	8230		8231	16	2094		9148	17	2154		8957	16	2097
581	5M_gene5989.t1	chr5D	exonerate:protein2genome:local	mRNA	270251141	270253114	3087	+	TraesCS5D02G173100.1	270251079	270254017	+	1973		1974	1	1974		2939	1	1977		2798	1	1977
582	5M_gene4732.t1	chr5D	exonerate:protein2genome:local	mRNA	270263425	270275019	5141	-	TraesCS5D02G173300.1	270261993	270276412	-	11594		11595	18	3120		14420	18	5790		12964	18	3123
583	5M_gene607.t1	chr5D	exonerate:protein2genome:local	mRNA	273115423	273120709	1555	-	TraesCS5D02G174400.1	273115084	273120940	-	5286		5287	11	1005		5857	11	1008		5654	11	1008
584	5M_gene9438.t1	chr5D	exonerate:protein2genome:local	mRNA	273522913	273527607	2935	-	TraesCS5D02G174500.1	273522660	273528117	-	4694		4695	2	1719		5458	2	1722		4686	2	1722
585	5M_gene6789.t1	chr5D	exonerate:protein2genome:local	mRNA	275146954	275148204	2224	+	TraesCS5D02G175300.1	275146846	275150246	+	1250		1251	1	1251		3401	1	1254		1463	1	1254
586	5M_gene1750.t1	chr5D	exonerate:protein2genome:local	mRNA	275195224	275197005	2126	+	TraesCS5D02G175500.1	275195154	275196588	+	1364		1782	2	1224		1435	1	1083		1849	1	1227
587	5M_gene8143.t1	chr5D	exonerate:protein2genome:local	mRNA	275410415	275412075	1062	+	TraesCS5D02G175700.1	275410007	275425963	+	1660		1661	3	726		15957	18	3276		5143	3	792
588	5M_gene7083.t1	chr5D	exonerate:protein2genome:local	mRNA	275612167	275613921	2642	-	TraesCS5D02G175800.1	275611902	275618351	-	1754		1755	3	1593		6450	5	1746		3113	4	1602
589	5M_gene9447.t1	chr5D	exonerate:protein2genome:local	mRNA	276285542	276293582	2833	+	TraesCS5D02G176100.1	276285366	276293883	+	8040		8041	8	1692		8518	10	2328		8447	8	1695
590	5M_gene475.t1	chr5D	exonerate:protein2genome:local	mRNA	276706893	276709754	2519	+	TraesCS5D02G176700.1	276706698	276710733	+	2861		2862	2	1473		4036	2	1476		3404	2	1476
591	5M_gene5393.t1	chr5D	exonerate:protein2genome:local	mRNA	276917493	276926632	2538	+	TraesCS5D02G176800.1	276917471	276919471	+	1978		9140	5	1539		2001	4	1500		2703	4	1548
592	5M_gene7176.t1	chr5D	exonerate:protein2genome:local	mRNA	276931141	276931812	1184	-	TraesCS5D02G177000.1	276931138	276931812	-	671		672	1	672		675	1	675		881	1	675
593	5M_gene9575.t1	chr5D	exonerate:protein2genome:local	mRNA	276938883	276941429	1214	-	TraesCS5D02G177100.1	276935715	276944280	-	2546		2547	8	774		8566	11	1155		4238	9	780
594	5M_gene4986.t1	chr5D	exonerate:protein2genome:local	mRNA	277066400	277071507	1534	+	TraesCS5D02G177200.1	277065701	277071814	+	5107		5108	12	1053		6114	12	1125		5230	12	1056
595	5M_gene3670.t1	chr5D	exonerate:protein2genome:local	mRNA	277133817	277134629	1266	+	TraesCS5D02G177400.1	277133721	277134800	+	812		813	1	813		1080	1	816		1065	1	816
596	5M_gene7632.t1	chr5D	exonerate:protein2genome:local	mRNA	277264732	277267839	2153	-	TraesCS5D02G177600.1	277264411	277270228	-	3107		3108	9	1317		5818	10	1425		5442	9	1320
597	5M_gene7276.t1	chr5D	exonerate:protein2genome:local	mRNA	277555963	277559457	1601	+	TraesCS5D02G177700.1	277555927	277559625	+	3494		3495	13	1026		3699	15	1164		3866	13	1029
598	5M_gene7276.t1	chr5D	exonerate:protein2genome:local	mRNA	277555963	277559457	1601	+	TraesCS5D02G177800.1	277558898	277564369	-	559		3495	13	1026		5472	7	2082		3866	13	1029
599	5M_gene7277.t1	chr5D	exonerate:protein2genome:local	mRNA	277559948	277563819	3104	-	TraesCS5D02G177800.1	277558898	277564369	-	3871		3872	6	1872		5472	7	2082		4476	6	1875
600	5M_gene9451.t1	chr5D	exonerate:protein2genome:local	mRNA	277721059	277723225	1087	+	TraesCS5D02G178200.1	277721059	277723228	+	2166		2167	6	714		2170	7	717		2042	6	717
601	5M_gene9450.t1	chr5D	exonerate:protein2genome:local	mRNA	277726157	277727855	1109	-	TraesCS5D02G178300.1	277725906	277727957	-	1698		1699	4	732		2052	4	735		2145	4	735
602	5M_gene4047.t1	chr5D	exonerate:protein2genome:local	mRNA	278135699	278139856	4709	+	TraesCS5D02G178600.1	278136149	278140100	+	3707		4158	3	2810		3952	1	2316		4989	3	2829
603	5M_gene8880.t1	chr5D	exonerate:protein2genome:local	mRNA	278279465	278282626	2090	+	TraesCS5D02G179000.1	278279026	278283056	+	3161		3162	7	1281		4031	8	1287		3579	7	1284
604	5M_gene3947.t1	chr5D	exonerate:protein2genome:local	mRNA	278309509	278312298	1511	+	TraesCS5D02G179100.1	278310118	278312525	+	2180		2790	3	933		2408	2	681		3209	3	936
605	5M_gene6663.t1	chr5D	exonerate:protein2genome:local	mRNA	279155301	279156906	1685	-	TraesCS5D02G179700.1	279154887	279156941	-	1605		1606	2	924		2055	2	927		1693	2	927
606	5M_gene3183.t1	chr5D	exonerate:protein2genome:local	mRNA	279292248	279305306	6067	+	TraesCS5D02G179800.1	279291898	279305553	+	13058		13059	15	3645		13656	18	4104		12802	15	3648
607	5M_gene8949.t1	chr5D	exonerate:protein2genome:local	mRNA	279313181	279315710	1398	-	TraesCS5D02G179900.1	279312892	279315051	-	1870		2530	5	885		2160	4	690		2766	5	996
608	5M_gene3078.t1	chr5D	exonerate:protein2genome:local	mRNA	280305271	280309745	1949	-	TraesCS5D02G180000.1	280305268	280309755	-	4474		4475	3	1253		4488	3	1266		2875	3	1257
609	5M_gene9527.t1	chr5D	exonerate:protein2genome:local	mRNA	280379110	280383261	1530	+	TraesCS5D02G180100.1	280378886	280383645	+	4151		4152	8	921		4760	8	924		4484	8	924
610	5M_gene9377.t1	chr5D	exonerate:protein2genome:local	mRNA	280784118	280791843	2188	-	TraesCS5D02G180500.1	280783751	280792250	-	7725		7726	12	1368		8500	12	1416		8083	12	1371
611	5M_gene3237.t1	chr5D	exonerate:protein2genome:local	mRNA	282152627	282155635	5088	-	TraesCS5D02G181500.1	282151742	282156543	-	3008		3009	1	3009		4802	1	3633		4106	1	3642
612	5M_gene5155.t1	chr5D	exonerate:protein2genome:local	mRNA	283005053	283006528	2547	+	TraesCS5D02G181900.1	283004784	283006736	+	1475		1476	1	1476		1953	1	1479		1806	1	1479
613	5M_gene5156.t1	chr5D	exonerate:protein2genome:local	mRNA	283008559	283011566	1511	+	TraesCS5D02G182000.1	283008500	283011795	+	3007		3008	5	930		3296	5	933		3186	5	939
614	5M_gene9252.t1	chr5D	exonerate:protein2genome:local	mRNA	283014145	283019211	2283	+	TraesCS5D02G182100.1	283014145	283019214	+	5066		5067	9	1452		5070	9	1455		5552	9	1455
615	5M_gene9416.t1	chr5D	exonerate:protein2genome:local	mRNA	283109330	283110214	1459	-	TraesCS5D02G182200.1	283108606	283110825	-	884		885	1	885		2220	1	903		4013	2	963
616	5M_gene4616.t1	chr5D	exonerate:protein2genome:local	mRNA	283349030	283349614	1054	+	TraesCS5D02G182400.1	283348979	283349617	+	584		585	1	585		639	1	639		878	1	588
617	5M_gene3861.t1	chr5D	exonerate:protein2genome:local	mRNA	283489956	283493724	2247	-	TraesCS5D02G182600.1	283489428	283493808	-	3768		3769	8	1404		4381	9	1506		4425	8	1407
618	5M_gene891.t1	chr5D	exonerate:protein2genome:local	mRNA	284101788	284108819	1337	+	TraesCS5D02G182700.1	284101724	284109667	+	7031		7032	8	810		7944	11	1011		8015	8	813
619	5M_gene7122.t1	chr5D	exonerate:protein2genome:local	mRNA	284110760	284115743	2743	-	TraesCS5D02G182800.1	284110391	284115967	-	4983		4984	3	1581		5577	3	1707		5544	3	1584
620	5M_gene7834.t1	chr5D	exonerate:protein2genome:local	mRNA	284180588	284184170	3665	-	TraesCS5D02G182900.1	284178811	284189235	-	3582		3583	3	2130		10425	5	3027		3791	3	2133
621	5M_gene7890.t1	chr5D	exonerate:protein2genome:local	mRNA	285131167	285133630	1475	-	TraesCS5D02G183400.1	285130926	285133441	-	2274		2464	6	975		2516	6	1098		6281	6	978
622	5M_gene5229.t1	chr5D	exonerate:protein2genome:local	mRNA	285457637	285462088	2452	+	TraesCS5D02G183700.1	285453966	285462359	+	4451		4452	8	1494		8394	10	1854		5398	8	1497
623	5M_gene9031.t1	chr5D	exonerate:protein2genome:local	mRNA	285546722	285549944	1272	+	TraesCS5D02G184100.1	285546577	285556215	+	3222		3223	7	828		9639	15	2493		3978	7	831
624	5M_gene9382.t1	chr5D	exonerate:protein2genome:local	mRNA	287015278	287017360	1361	-	TraesCS5D02G184800.1	287014740	287020667	-	2082		2083	6	810		5928	7	939		6209	6	813
625	5M_gene5209.t1	chr5D	exonerate:protein2genome:local	mRNA	287305486	287307783	2477	-	TraesCS5D02G184900.1	287304770	287307877	-	2297		2298	5	1461		3108	5	2190		2422	5	1464
626	5M_gene7274.t1	chr5D	exonerate:protein2genome:local	mRNA	287777821	287778696	1455	-	TraesCS5D02G185500.1	287777623	287778783	-	875		876	1	876		1161	1	966		1423	1	879
627	5M_gene5699.t1	chr5D	exonerate:protein2genome:local	mRNA	287798640	287805429	5092	+	TraesCS5D02G185700.1	287798538	287805522	+	6789		6790	3	3030		6985	2	3255		8800	3	3030
628	5M_gene5696.t1	chr5D	exonerate:protein2genome:local	mRNA	287807692	287808702	1677	-	TraesCS5D02G185800.1	287807543	287809978	-	1010		1011	1	1011		2436	2	879		2717	1	1014
629	5M_gene5662.t1	chr5D	exonerate:protein2genome:local	mRNA	288152673	288156103	1204	+	TraesCS5D02G186000.1	288152638	288156288	+	3430		3431	7	789		3651	10	1023		3809	7	792
630	5M_gene7575.t1	chr5D	exonerate:protein2genome:local	mRNA	288180259	288185337	4595	-	TraesCS5D02G186200.1	288179911	288185588	-	5078		5079	10	2796		5678	10	2919		11961	19	3609
631	5M_gene6442.t1	chr5D	exonerate:protein2genome:local	mRNA	288545890	288549824	1846	+	TraesCS5D02G186600.1	288545366	288550161	+	3934		3935	10	1170		4796	13	1578		4908	10	1173
632	5M_gene6441.t1	chr5D	exonerate:protein2genome:local	mRNA	288555131	288558532	2914	-	TraesCS5D02G186700.1	288555546	288558571	-	2986		3402	5	1733		3026	6	1809		3943	5	1737
633	5M_gene6439.t1	chr5D	exonerate:protein2genome:local	mRNA	288585791	288589818	2020	-	TraesCS5D02G186800.1	288578536	288588391	+	2600		4028	11	1299		9856	4	501		4623	11	1302
634	5M_gene6439.t1	chr5D	exonerate:protein2genome:local	mRNA	288585791	288589818	2020	-	TraesCS5D02G186900.1	288585753	288589884	-	4027		4028	11	1299		4132	13	1944		4623	11	1302
635	5M_gene6484.t1	chr5D	exonerate:protein2genome:local	mRNA	289072248	289074604	2644	+	TraesCS5D02G187100.1	289071732	289074926	+	2356		2357	2	1587		3195	2	1590		2532	2	1587
636	5M_gene1552.t1	chr5D	exonerate:protein2genome:local	mRNA	290747933	290757679	1910	+	TraesCS5D02G188500.1	290747752	290749521	+	1588		9747	3	1250		1770	1	1419		1852	1	1269
637	5M_gene2353.t1	chr5D	exonerate:protein2genome:local	mRNA	291084740	291085810	1518	+	TraesCS5D02G188600.1	291084497	291086497	+	1070		1071	1	1071		2001	1	1050		3312	2	1275
638	5M_gene9366.t1	chr5D	exonerate:protein2genome:local	mRNA	291249861	291253023	3850	-	TraesCS5D02G188700.1	291249657	291253140	-	3162		3163	2	2745		3484	2	2994		3669	3	2742
639	5M_gene713.t1	chr5D	exonerate:protein2genome:local	mRNA	291496540	291497420	1207	+	TraesCS5D02G188800.1	291496325	291497506	+	880		881	2	783		1182	2	831		1169	2	777
640	5M_gene712.t1	chr5D	exonerate:protein2genome:local	mRNA	291499004	291501077	1077	-	TraesCS5D02G188900.1	291498492	291501300	-	2073		2074	2	648		2809	2	651		2016	2	651
641	5M_gene1537.t1	chr5D	exonerate:protein2genome:local	mRNA	291505590	291507065	2541	-	TraesCS5D02G189000.1	291503754	291507065	-	1475		1476	1	1476		3312	2	2253		1829	1	1479
642	5M_gene7929.t1	chr5D	exonerate:protein2genome:local	mRNA	291534173	291536855	2458	-	TraesCS5D02G189200.1	291534170	291534953	-	780		2683	4	1568		784	2	678		3132	4	1572
643	5M_gene7929.t1	chr5D	exonerate:protein2genome:local	mRNA	291534173	291536855	2458	-	TraesCS5D02G189300.1	291534989	291536855	-	1866		2683	4	1568		1867	3	858		3132	4	1572
644	5M_gene7934.t1	chr5D	exonerate:protein2genome:local	mRNA	291875696	291878412	1528	+	TraesCS5D02G189400.1	291875667	291878792	+	2716		2717	5	954		3126	5	1146		3123	5	957
645	5M_gene4894.t1	chr5D	exonerate:protein2genome:local	mRNA	291879558	291882616	1309	-	TraesCS5D02G189500.1	291879245	291882703	-	3058		3059	9	846		3459	10	957		3100	9	849
646	5M_gene6019.t1	chr5D	exonerate:protein2genome:local	mRNA	291885259	291887916	1366	-	TraesCS5D02G189600.1	291884115	291885600	-	341		2658	5	846		1486	1	1062		3950	5	1872
647	5M_gene6019.t1	chr5D	exonerate:protein2genome:local	mRNA	291885259	291887916	1366	-	TraesCS5D02G189700.1	291885673	291888123	-	2243		2658	5	846		2451	5	1014		3950	5	1872
648	5M_gene9688.t1	chr5D	exonerate:protein2genome:local	mRNA	292639709	292641184	2367	-	TraesCS5D02G190100.1	292639541	292641231	-	1475		1476	1	1476		1691	1	1479		1575	1	1476
649	5M_gene2618.t1	chr5D	exonerate:protein2genome:local	mRNA	292681670	292682396	1190	-	TraesCS5D02G190200.1	292677165	292682522	-	726		727	1	727		5358	3	2013		854	1	729
650	5M_gene2617.t1	chr5D	exonerate:protein2genome:local	mRNA	292695467	292698914	1858	-	TraesCS5D02G190300.1	292695302	292698994	-	3447		3448	3	1122		3693	3	1125		3364	3	1125
651	5M_gene6558.t1	chr5D	exonerate:protein2genome:local	mRNA	292770007	292775856	4585	-	TraesCS5D02G190600.1	292767168	292776436	-	5849		5850	18	2874		9269	24	4347		6319	18	2877
652	5M_gene358.t1	chr5D	exonerate:protein2genome:local	mRNA	293095553	293097001	1584	+	TraesCS5D02G190700.1	293095369	293097303	+	1448		1449	3	1032		1935	3	1026		1843	3	1026
653	5M_gene9480.t1	chr5D	exonerate:protein2genome:local	mRNA	293163340	293164893	1729	+	TraesCS5D02G190800.1	293163169	293165291	+	1553		1554	2	1146		2123	3	1056		3626	2	1149
654	5M_gene1339.t1	chr5D	exonerate:protein2genome:local	mRNA	293365733	293368520	1331	-	TraesCS5D02G191000.1	293364365	293368100	-	2367		2788	4	837		3736	2	2061		3003	4	840
655	5M_gene1842.t1	chr5D	exonerate:protein2genome:local	mRNA	294628437	294635150	3220	+	TraesCS5D02G191800.1	294627985	294637560	+	6713		6714	20	2139		9576	24	3042		6832	21	2145
656	5M_gene1841.t1	chr5D	exonerate:protein2genome:local	mRNA	294637849	294639873	1183	-	TraesCS5D02G191900.1	294637785	294639948	-	2024		2025	4	732		2164	5	981		2341	4	735
657	5M_gene237.t1	chr5D	exonerate:protein2genome:local	mRNA	294944667	294947635	2757	+	TraesCS5D02G192100.1	294944619	294947638	+	2968		2969	7	1719		3020	7	1917		5212	7	1722
658	5M_gene238.t1	chr5D	exonerate:protein2genome:local	mRNA	294951973	294954662	1234	-	TraesCS5D02G192200.1	294951757	294954741	-	2689		2690	5	798		2985	9	1095		2818	5	801
659	5M_gene6870.t1	chr5D	exonerate:protein2genome:local	mRNA	297307265	297311580	1868	+	TraesCS5D02G193100.1	297307081	297311943	+	4315		4316	6	1143		4863	5	1431		4102	6	1146
660	5M_gene3448.t1	chr5D	exonerate:protein2genome:local	mRNA	297577544	297580029	2295	-	TraesCS5D02G193300.1	297577541	297580144	-	2485		2486	6	1425		2604	7	1434		3719	6	1428
661	5M_gene1942.t1	chr5D	exonerate:protein2genome:local	mRNA	298289919	298293437	1720	-	TraesCS5D02G194500.1	298284951	298293456	-	3518		3519	3	1222		8506	13	2703		4819	3	1224
662	5M_gene3071.t1	chr5D	exonerate:protein2genome:local	mRNA	298718574	298720373	2804	+	TraesCS5D02G194800.1	298718067	298720504	+	1799		1800	2	1638		2438	4	1764		2341	2	1644
663	5M_gene4626.t1	chr5D	exonerate:protein2genome:local	mRNA	298933827	298934642	1208	+	TraesCS5D02G195300.1	298933760	298934911	+	815		816	1	816		1152	1	819		1220	2	807
664	5M_gene3840.t1	chr5D	exonerate:protein2genome:local	mRNA	299399104	299404917	2967	+	TraesCS5D02G195700.1	299398518	299405151	+	5813		5814	12	1920		6634	18	2841		6703	12	1923
665	5M_gene3842.t1	chr5D	exonerate:protein2genome:local	mRNA	299409411	299414636	1889	+	TraesCS5D02G195800.1	299408891	299414909	+	5225		5226	4	1221		6019	6	1497		7522	4	1224
666	5M_gene2143.t1	chr5D	exonerate:protein2genome:local	mRNA	299810388	299813319	1194	+	TraesCS5D02G196100.1	299810233	299813688	+	2931		2932	6	825		3456	6	828		3018	6	828
667	5M_gene9384.t1	chr5D	exonerate:protein2genome:local	mRNA	299832759	299834967	1581	+	TraesCS5D02G196300.1	299832208	299835170	+	2208		2209	7	975		2963	8	786		2858	7	978
668	5M_gene5062.t1	chr5D	exonerate:protein2genome:local	mRNA	299932833	299937811	1011	+	TraesCS5D02G196600.1	299932698	299944746	+	4978		4979	5	687		12049	20	2772		4088	6	684
669	5M_gene3650.t1	chr5D	exonerate:protein2genome:local	mRNA	300159435	300160658	1488	-	TraesCS5D02G197300.1	300159432	300160658	-	1223		1224	2	1137		1227	1	1227		1455	1	1140
670	5M_gene500.t1	chr5D	exonerate:protein2genome:local	mRNA	300955766	300957040	1420	+	TraesCS5D02G197800.1	300955669	300957043	+	1274		1275	3	996		1375	1	1278		1721	3	993
671	5M_gene9515.t1	chr5D	exonerate:protein2genome:local	mRNA	301110494	301112425	2475	+	TraesCS5D02G198100.1	301109599	301112917	+	1931		1932	2	1398		3319	3	1407		4842	2	1401
672	5M_gene9516.t1	chr5D	exonerate:protein2genome:local	mRNA	301115024	301117148	1254	-	TraesCS5D02G198200.1	301113124	301117224	-	2124		2125	9	792		4101	12	1155		2913	9	795
673	5M_gene1819.t1	chr5D	exonerate:protein2genome:local	mRNA	301125781	301129288	1687	-	TraesCS5D02G198300.1	301125775	301129288	-	3507		3508	9	1089		3514	11	1275		4250	10	1095
674	5M_gene7218.t1	chr5D	exonerate:protein2genome:local	mRNA	301572042	301576510	1725	+	TraesCS5D02G198600.1	301571926	301576729	+	4468		4469	12	1146		4804	12	1128		5068	12	1149
675	5M_gene7217.t1	chr5D	exonerate:protein2genome:local	mRNA	301577161	301581806	2983	-	TraesCS5D02G198700.1	301576926	301582163	-	4645		4646	6	1770		5238	6	1776		5129	6	1779
676	5M_gene2128.t1	chr5D	exonerate:protein2genome:local	mRNA	301995132	301996283	1950	+	TraesCS5D02G199000.1	301995033	301996626	+	1151		1152	1	1152		1594	1	1155		1709	1	1149
677	5M_gene1802.t1	chr5D	exonerate:protein2genome:local	mRNA	302018967	302021261	2850	+	TraesCS5D02G199400.1	302018902	302021013	+	2046		2295	3	1746		2112	4	1470		2787	3	1740
678	5M_gene3314.t1	chr5D	exonerate:protein2genome:local	mRNA	302967809	302970725	1347	+	TraesCS5D02G200500.1	302967709	302971537	+	2916		2917	7	849		3829	7	852		3024	7	852
679	5M_gene3313.t1	chr5D	exonerate:protein2genome:local	mRNA	302972560	302973579	1684	-	TraesCS5D02G200600.1	302972377	302973685	-	1019		1020	1	1020		1309	1	1023		1862	1	1026
680	5M_gene2616.t1	chr5D	exonerate:protein2genome:local	mRNA	303424634	303425979	1850	+	TraesCS5D02G200700.1	303423923	303426123	+	1345		1346	2	1128		2201	2	1116		5838	4	1305
681	5M_gene273.t1	chr5D	exonerate:protein2genome:local	mRNA	303759175	303761005	1826	-	TraesCS5D02G200800.1	303758772	303761166	-	1830		1831	6	1119		2395	6	1122		2454	6	1122
682	5M_gene696.t1	chr5D	exonerate:protein2genome:local	mRNA	304491138	304498091	2201	-	TraesCS5D02G201000.1	304490922	304499236	-	6953		6954	3	1362		8315	5	2136		8259	3	1365
683	5M_gene5312.t1	chr5D	exonerate:protein2genome:local	mRNA	304739527	304740728	1399	-	TraesCS5D02G201100.1	304738956	304740812	-	1201		1202	5	843		1857	4	915		1621	5	846
684	5M_gene56.t1	chr5D	exonerate:protein2genome:local	mRNA	305242330	305253093	12250	-	TraesCS5D02G201300.1	305242005	305253186	-	10763		10764	13	7086		11182	13	7077		10714	13	7089
685	5M_gene1996.t1	chr5D	exonerate:protein2genome:local	mRNA	305709752	305712327	2450	+	TraesCS5D02G201400.1	305709601	305712506	+	2575		2576	3	1512		2906	3	1518		4221	3	1533
686	5M_gene5639.t1	chr5D	exonerate:protein2genome:local	mRNA	305763071	305764882	2439	+	TraesCS5D02G201600.1	305762909	305765049	+	1811		1812	3	1491		2141	3	1494		2081	3	1494
687	5M_gene4834.t1	chr5D	exonerate:protein2genome:local	mRNA	305776693	305778260	2210	+	TraesCS5D02G201700.1	305776656	305778484	+	1567		1568	2	1386		1829	2	1461		2300	2	1389
688	5M_gene3215.t1	chr5D	exonerate:protein2genome:local	mRNA	306187365	306189146	1156	+	TraesCS5D02G201800.1	306183799	306189569	+	1781		1782	4	687		5771	7	1023		5698	7	930
689	5M_gene9561.t1	chr5D	exonerate:protein2genome:local	mRNA	306191848	306194035	2580	+	TraesCS5D02G201900.1	306190570	306194885	+	2187		2188	2	1494		4316	2	1827		3674	2	1497
690	5M_gene5629.t1	chr5D	exonerate:protein2genome:local	mRNA	306565360	306566340	1476	+	TraesCS5D02G202100.1	306565207	306569173	+	980		981	2	879		3967	5	1473		1255	2	882
691	5M_gene197.t1	chr5D	exonerate:protein2genome:local	mRNA	306780646	306784743	1798	+	TraesCS5D02G202200.1	306780578	306786727	+	4097		4098	8	1110		6150	10	1284		4426	8	1113
692	5M_gene689.t1	chr5D	exonerate:protein2genome:local	mRNA	307093422	307095728	3945	+	TraesCS5D02G202400.1	307093395	307095917	+	2306		2307	1	2307		2523	1	2310		2758	1	2310
693	5M_gene6194.t1	chr5D	exonerate:protein2genome:local	mRNA	307359573	307363647	1134	-	TraesCS5D02G202500.1	307359327	307363789	-	4074		4075	4	681		4463	6	1011		3607	4	684
694	5M_gene6195.t1	chr5D	exonerate:protein2genome:local	mRNA	307477892	307481093	1144	-	TraesCS5D02G202600.1	307479699	307481774	-	1394		3202	2	678		2076	1	1137		2840	2	684
695	5M_gene8247.t1	chr5D	exonerate:protein2genome:local	mRNA	308221115	308225121	2214	-	TraesCS5D02G202900.1	308220874	308225269	-	4006		4007	7	1428		4396	7	1431		4402	7	1431
696	5M_gene3891.t1	chr5D	exonerate:protein2genome:local	mRNA	308344523	308345966	2364	+	TraesCS5D02G203200.1	308344393	308346104	+	1443		1444	2	1350		1712	2	1353		1855	2	1356
697	5M_gene353.t1	chr5D	exonerate:protein2genome:local	mRNA	308625760	308627194	2305	+	TraesCS5D02G203300.1	308625642	308627294	+	1434		1435	2	1317		1653	2	1320		1691	2	1323
698	5M_gene352.t1	chr5D	exonerate:protein2genome:local	mRNA	308632404	308633111	1193	-	TraesCS5D02G203400.1	308629401	308633226	-	707		708	1	708		3826	1	711		2614	1	711
699	5M_gene432.t1	chr5D	exonerate:protein2genome:local	mRNA	309052575	309058020	2645	-	TraesCS5D02G204000.1	309049892	309057231	-	4656		5446	9	1707		7340	13	2550		5566	9	1707
700	5M_gene6673.t1	chr5D	exonerate:protein2genome:local	mRNA	309675761	309678297	3268	+	TraesCS5D02G204300.1	309675646	309678307	+	2536		2537	2	1998		2662	2	2001		2927	2	2001
701	5M_gene800.t1	chr5D	exonerate:protein2genome:local	mRNA	309784872	309789121	3231	-	TraesCS5D02G204600.1	309784596	309789223	-	4249		4250	9	2127		4628	9	2697		4464	9	2139
702	5M_gene6640.t1	chr5D	exonerate:protein2genome:local	mRNA	310258825	310259796	1404	+	TraesCS5D02G204800.1	310258825	310259799	+	971		972	2	864		975	2	867		1454	2	864
703	5M_gene5257.t1	chr5D	exonerate:protein2genome:local	mRNA	310677923	310679395	1386	-	TraesCS5D02G205000.1	310677597	310679802	-	1472		1473	3	897		2206	3	900		1920	3	888
704	5M_gene8690.t1	chr5D	exonerate:protein2genome:local	mRNA	311307617	311310541	1891	-	TraesCS5D02G205200.1	311308185	311312420	-	2356		2925	5	1192		4236	6	1374		3105	5	1203
705	5M_gene9475.t1	chr5D	exonerate:protein2genome:local	mRNA	311356084	311358753	1116	+	TraesCS5D02G205500.1	311356113	311358849	+	2640		2670	4	771		2737	5	807		3169	4	774
706	5M_gene9179.t1	chr5D	exonerate:protein2genome:local	mRNA	311602297	311605553	2433	+	TraesCS5D02G205600.1	311601604	311605954	+	3256		3257	14	1590		4351	14	1593		3692	14	1593
707	5M_gene2155.t1	chr5D	exonerate:protein2genome:local	mRNA	312437376	312439953	1401	-	TraesCS5D02G206200.1	312436565	312440103	-	2577		2578	5	867		3539	6	1104		3257	5	870
708	5M_gene4048.t1	chr5D	exonerate:protein2genome:local	mRNA	312604443	312609108	2766	-	TraesCS5D02G206500.1	312603930	312609217	-	4665		4666	16	1776		5288	17	2049		5180	16	1767
709	5M_gene2109.t1	chr5D	exonerate:protein2genome:local	mRNA	313088980	313091232	1051	+	TraesCS5D02G206600.1	313088908	313094833	+	2252		2253	3	840		5926	7	1710		1867	2	849
710	5M_gene4874.t1	chr5D	exonerate:protein2genome:local	mRNA	313150730	313151767	1596	-	TraesCS5D02G206800.1	313150157	313151700	-	970		1038	2	976		1544	1	1101		1525	1	1026
711	5M_gene3550.t1	chr5D	exonerate:protein2genome:local	mRNA	313331978	313332652	1134	-	TraesCS5D02G207200.1	313331613	313332978	-	674		675	1	675		1366	1	984		1251	1	984
712	5M_gene778.t1	chr5D	exonerate:protein2genome:local	mRNA	313838600	313842729	1870	-	TraesCS5D02G207800.1	313838329	313842815	-	4129		4130	12	1227		4487	12	1230		4767	12	1230
713	5M_gene110.t1	chr5D	exonerate:protein2genome:local	mRNA	314421370	314428489	3187	-	TraesCS5D02G208100.1	314421141	314428659	-	7119		7120	8	1965		7519	10	2364		7483	8	1968
714	5M_gene1866.t1	chr5D	exonerate:protein2genome:local	mRNA	314836163	314841622	2590	+	TraesCS5D02G208300.1	314836131	314840904	+	4741		5460	8	1548		4774	8	1923		6227	8	1551
715	5M_gene3930.t1	chr5D	exonerate:protein2genome:local	mRNA	314846646	314851233	2722	+	TraesCS5D02G208400.1	314846472	314851544	+	4587		4588	7	1602		5073	7	1605		4991	7	1605
716	5M_gene5575.t1	chr5D	exonerate:protein2genome:local	mRNA	314899170	314902309	1895	+	TraesCS5D02G208600.1	314898999	314902579	+	3139		3140	3	1128		3581	3	1872		3575	3	1128
717	5M_gene3005.t1	chr5D	exonerate:protein2genome:local	mRNA	315476375	315485627	2686	-	TraesCS5D02G208900.1	315476074	315486209	-	9252		9253	4	1608		10136	4	1611		7440	4	1626
718	5M_gene6161.t1	chr5D	exonerate:protein2genome:local	mRNA	315918113	315922703	2408	+	TraesCS5D02G209100.1	315918029	315923085	+	4590		4591	12	1590		5057	12	1626		4356	12	1596
719	5M_gene6162.t1	chr5D	exonerate:protein2genome:local	mRNA	315925851	315927857	1703	-	TraesCS5D02G209200.1	315925538	315928044	-	2006		2007	7	1119		2507	8	1266		3052	7	1116
720	5M_gene1903.t1	chr5D	exonerate:protein2genome:local	mRNA	316241509	316245993	1501	+	TraesCS5D02G209400.1	316241284	316245091	+	3582		4485	6	945		3808	5	642		5601	6	948
721	5M_gene8276.t1	chr5D	exonerate:protein2genome:local	mRNA	317146239	317151327	2242	+	TraesCS5D02G209600.1	317146052	317151911	+	5088		5089	6	1347		5860	6	1350		6364	6	1359
722	5M_gene5057.t1	chr5D	exonerate:protein2genome:local	mRNA	317451909	317453671	1397	-	TraesCS5D02G209700.1	317451574	317453789	-	1762		1763	3	831		2216	4	1032		2945	3	834
723	5M_gene4948.t1	chr5D	exonerate:protein2genome:local	mRNA	318059842	318062036	1155	+	TraesCS5D02G209900.1	318059728	318062447	+	2194		2195	4	735		2720	4	738		2786	4	738
724	5M_gene8119.t1	chr5D	exonerate:protein2genome:local	mRNA	318441828	318444822	4382	+	TraesCS5D02G210000.1	318440942	318445242	+	2994		2995	4	2610		4301	3	2685		3209	4	2613
725	5M_gene2583.t1	chr5D	exonerate:protein2genome:local	mRNA	318883760	318888567	4058	+	TraesCS5D02G210500.1	318883542	318888773	+	4807		4808	8	2526		5232	8	2529		6735	8	2526
726	5M_gene5006.t1	chr5D	exonerate:protein2genome:local	mRNA	319137462	319140348	2033	-	TraesCS5D02G210700.1	319137179	319140465	-	2886		2887	3	1263		3287	3	1266		2099	4	1263
727	5M_gene3596.t1	chr5D	exonerate:protein2genome:local	mRNA	319317216	319320526	4252	+	TraesCS5D02G211000.1	319317045	319320715	+	3310		3311	5	2610		3671	4	2643		3509	4	2601
728	5M_gene3347.t1	chr5D	exonerate:protein2genome:local	mRNA	319504501	319506794	1776	-	TraesCS5D02G211200.1	319504080	319506402	-	1901		2294	7	1254		2323	7	1218		2546	7	1248
729	5M_gene9210.t1	chr5D	exonerate:protein2genome:local	mRNA	320309055	320315463	4170	-	TraesCS5D02G211500.1	320308495	320316043	-	6408		6409	10	2640		7549	11	4776		7007	10	2646
730	5M_gene2961.t1	chr5D	exonerate:protein2genome:local	mRNA	320872972	320875320	2400	-	TraesCS5D02G211800.1	320872755	320875389	-	2348		2349	5	1584		2635	5	1587		2957	5	1587
731	5M_gene2960.t1	chr5D	exonerate:protein2genome:local	mRNA	320881122	320886472	1730	+	TraesCS5D02G211900.1	320881072	320887049	+	5350		5351	10	1122		5978	11	1188		5568	10	1125
732	5M_gene3976.t1	chr5D	exonerate:protein2genome:local	mRNA	321369417	321370945	2060	+	TraesCS5D02G212100.1	321369414	321371023	+	1528		1529	3	1290		1610	2	1404		2424	3	1299
733	5M_gene2257.t1	chr5D	exonerate:protein2genome:local	mRNA	321669981	321671472	2127	+	TraesCS5D02G212400.1	321669924	321671475	+	1491		1492	3	1272		1552	2	1422		1667	3	1287
734	5M_gene7283.t1	chr5D	exonerate:protein2genome:local	mRNA	321884746	321898918	3316	+	TraesCS5D02G212600.1	321894848	321899210	+	4070		14173	10	2771		4363	6	2538		5261	8	2766
735	5M_gene6954.t1	chr5D	exonerate:protein2genome:local	mRNA	322179704	322180482	1099	-	TraesCS5D02G213000.1	322179304	322180570	-	778		779	2	672		1267	3	816		942	2	675
736	5M_gene2692.t1	chr5D	exonerate:protein2genome:local	mRNA	322785896	322791015	1979	-	TraesCS5D02G213500.1	322785467	322791337	-	5119		5120	5	1197		5871	5	1200		5489	5	1224
737	5M_gene2528.t1	chr5D	exonerate:protein2genome:local	mRNA	323911875	323914256	1782	-	TraesCS5D02G214300.1	323911872	323914256	-	2381		2382	2	1032		2385	1	2385		2685	2	1035
738	5M_gene1813.t1	chr5D	exonerate:protein2genome:local	mRNA	324350158	324350940	1307	+	TraesCS5D02G214500.1	324350061	324354581	+	782		783	1	783		4521	4	1287		1891	2	837
739	5M_gene3196.t1	chr5D	exonerate:protein2genome:local	mRNA	324476308	324477474	1217	+	TraesCS5D02G215100.1	324476246	324477708	+	1166		1167	3	750		1463	3	753		1440	3	756
740	5M_gene7580.t1	chr5D	exonerate:protein2genome:local	mRNA	324592997	324597913	1525	-	TraesCS5D02G215300.1	324592301	324594754	-	1757		4917	7	1095		2454	6	1140		5592	7	1104
741	5M_gene2698.t1	chr5D	exonerate:protein2genome:local	mRNA	324617327	324621871	1395	-	TraesCS5D02G215400.1	324617061	324621966	-	4544		4545	13	924		4906	12	861		5434	13	927
742	5M_gene8286.t1	chr5D	exonerate:protein2genome:local	mRNA	324758654	324761411	2257	+	TraesCS5D02G215700.1	324758624	324761497	+	2757		2758	12	1503		2874	13	1626		3177	12	1506
743	5M_gene7876.t1	chr5D	exonerate:protein2genome:local	mRNA	325085306	325087564	2970	-	TraesCS5D02G216200.1	325085046	325088880	-	2258		2259	5	1842		3835	5	1845		3957	5	1845
744	5M_gene2725.t1	chr5D	exonerate:protein2genome:local	mRNA	325092551	325096095	1365	-	TraesCS5D02G216300.1	325092548	325096095	-	3544		3545	8	1083		3548	8	1086		4406	8	1086
745	5M_gene2036.t1	chr5D	exonerate:protein2genome:local	mRNA	325422710	325424906	1387	+	TraesCS5D02G216400.1	325422597	325425094	+	2196		2197	4	963		2498	4	1341		2840	4	966
746	5M_gene448.t1	chr5D	exonerate:protein2genome:local	mRNA	325959095	325963678	1304	+	TraesCS5D02G216700.1	325954983	325962934	+	3839		4584	5	864		7952	5	1005		5568	5	861
747	5M_gene9412.t1	chr5D	exonerate:protein2genome:local	mRNA	326368083	326370148	1514	+	TraesCS5D02G217000.1	326367658	326370462	+	2065		2066	6	939		2805	6	942		2459	6	942
748	5M_gene9411.t1	chr5D	exonerate:protein2genome:local	mRNA	326372876	326376553	1892	+	TraesCS5D02G217100.1	326372854	326376735	+	3677		3678	5	1122		3882	5	1125		3517	5	1125
749	5M_gene1357.t1	chr5D	exonerate:protein2genome:local	mRNA	326382310	326384568	1980	-	TraesCS5D02G217200.1	326382095	326384862	-	2258		2259	2	1536		2768	2	1548		1879	2	1563
750	5M_gene1357.t1	chr5D	exonerate:protein2genome:local	mRNA	326382310	326384568	1980	-	TraesCS5D02G217300.1	326382773	326384553	+	1780		2259	2	1536		1781	2	1059		1879	2	1563
751	5M_gene1476.t1	chr5D	exonerate:protein2genome:local	mRNA	326402836	326404932	2536	+	TraesCS5D02G217400.1	326402745	326405143	+	2096		2097	2	1539		2399	2	1548		2366	2	1548
752	5M_gene9292.t1	chr5D	exonerate:protein2genome:local	mRNA	326451912	326454251	1283	+	TraesCS5D02G217500.1	326451723	326455059	+	2339		2340	9	822		3337	10	1083		2732	9	825
753	5M_gene8255.t1	chr5D	exonerate:protein2genome:local	mRNA	326903741	326905091	1924	+	TraesCS5D02G218100.1	326903440	326905470	+	1350		1351	3	1152		2031	4	1071		1774	3	1155
754	5M_gene5588.t1	chr5D	exonerate:protein2genome:local	mRNA	327053252	327057109	2800	+	TraesCS5D02G218200.1	327053176	327057921	+	3857		3858	9	1764		4746	9	1962		4449	9	1794
755	5M_gene4295.t1	chr5D	exonerate:protein2genome:local	mRNA	327521105	327524752	5491	+	TraesCS5D02G218500.1	327521136	327525002	+	3616		3648	2	3430		3867	2	3441		3881	2	3429
756	5M_gene9690.t1	chr5D	exonerate:protein2genome:local	mRNA	327631906	327633780	1144	-	TraesCS5D02G218700.1	327631371	327634216	-	1874		1875	3	717		2846	5	756		2618	5	738
757	5M_gene7562.t1	chr5D	exonerate:protein2genome:local	mRNA	327983405	327986567	2352	+	TraesCS5D02G218800.1	327983232	327986972	+	3162		3163	6	1479		3741	5	1581		3836	6	1494
758	5M_gene7561.t1	chr5D	exonerate:protein2genome:local	mRNA	327990373	327992280	3036	-	TraesCS5D02G218900.1	327990370	327992280	-	1907		1908	2	1854		1911	2	1806		2192	1	1854
759	5M_gene385.t1	chr5D	exonerate:protein2genome:local	mRNA	328434263	328435303	1410	-	TraesCS5D02G219100.1	328433781	328435378	-	1040		1041	3	819		1598	4	828		1482	4	816
760	5M_gene155.t1	chr5D	exonerate:protein2genome:local	mRNA	328909218	328912848	1661	-	TraesCS5D02G219700.1	328909215	328912858	-	3630		3631	11	1083		3644	11	1155		3928	11	1086
761	5M_gene178.t1	chr5D	exonerate:protein2genome:local	mRNA	329509607	329510284	1037	+	TraesCS5D02G222000.1	329509512	329510480	+	677		678	1	678		969	1	681		1775	1	690
762	5M_gene1323.t1	chr5D	exonerate:protein2genome:local	mRNA	331402874	331403488	1017	-	TraesCS5D02G223700.1	331402389	331406349	-	614		615	1	615		3961	2	1146		2989	2	1131
763	5M_gene6447.t1	chr5D	exonerate:protein2genome:local	mRNA	331572483	331575569	1627	+	TraesCS5D02G223800.1	331572260	331575937	+	3086		3087	5	969		3678	5	972		3428	5	972
764	5M_gene9544.t1	chr5D	exonerate:protein2genome:local	mRNA	332040985	332044477	1008	-	TraesCS5D02G224200.1	332040151	332044580	-	3492		3493	9	660		4430	15	1485		3998	9	711
765	5M_gene295.t1	chr5D	exonerate:protein2genome:local	mRNA	332448445	332450434	3039	+	TraesCS5D02G224600.1	332448331	332450772	+	1989		1990	3	1821		2442	3	1827		3177	3	1827
766	5M_gene3893.t1	chr5D	exonerate:protein2genome:local	mRNA	332517897	332518823	1514	+	TraesCS5D02G225000.1	332517794	332519187	+	926		927	1	927		1394	1	930		1251	1	930
767	5M_gene648.t1	chr5D	exonerate:protein2genome:local	mRNA	332581519	332582481	1662	+	TraesCS5D02G225100.1	332581163	332582904	+	962		963	1	963		1742	1	966		1554	1	966
768	5M_gene7181.t1	chr5D	exonerate:protein2genome:local	mRNA	332778788	332785666	1897	-	TraesCS5D02G225200.1	332778510	332785736	-	6878		6879	4	1194		7227	4	1197		4882	4	1200
769	5M_gene3095.t1	chr5D	exonerate:protein2genome:local	mRNA	333053473	333055017	2379	+	TraesCS5D02G225300.1	333053311	333055274	+	1544		1545	1	1545		1964	1	1548		1915	1	1548
770	5M_gene812.t1	chr5D	exonerate:protein2genome:local	mRNA	334255216	334256266	1340	+	TraesCS5D02G225800.1	334255056	334256446	+	1050		1051	2	936		1391	2	951		1474	2	939
771	5M_gene810.t1	chr5D	exonerate:protein2genome:local	mRNA	334297353	334300930	4617	-	TraesCS5D02G226000.1	334297094	334300983	-	3577		3578	3	2799		3890	3	2802		4357	3	2802
772	5M_gene809.t1	chr5D	exonerate:protein2genome:local	mRNA	334301582	334307053	4407	-	TraesCS5D02G226100.1	334301219	334307428	-	5471		5472	5	2772		6210	4	2949		5667	5	2799
773	5M_gene1359.t1	chr5D	exonerate:protein2genome:local	mRNA	334403949	334408797	3799	-	TraesCS5D02G226300.1	334402669	334408797	-	4848		4849	3	2292		6129	4	2886		4431	4	2331
774	5M_gene9266.t1	chr5D	exonerate:protein2genome:local	mRNA	334889707	334895199	2301	+	TraesCS5D02G226600.1	334889656	334895917	+	5492		5493	8	1464		6262	5	2790		5809	8	1467
775	5M_gene426.t1	chr5D	exonerate:protein2genome:local	mRNA	335231668	335235408	4773	-	TraesCS5D02G228100.1	335231285	335236170	-	3740		3741	3	2784		4886	3	2787		4121	3	2787
776	5M_gene1557.t1	chr5D	exonerate:protein2genome:local	mRNA	335866354	335869260	1705	+	TraesCS5D02G228400.1	335866258	335869484	+	2906		2907	7	1125		3227	7	1128		3085	7	1125
777	5M_gene1559.t1	chr5D	exonerate:protein2genome:local	mRNA	335870912	335873929	1131	+	TraesCS5D02G228500.1	335869897	335874126	+	3017		3018	4	729		4230	6	1122		1674	4	732
778	5M_gene7680.t1	chr5D	exonerate:protein2genome:local	mRNA	336050261	336058284	6156	+	TraesCS5D02G228700.1	336053088	336058287	+	5196		8024	14	3999		5200	14	3363		8152	15	4011
779	5M_gene7680.t1	chr5D	exonerate:protein2genome:local	mRNA	336050261	336058284	6156	+	TraesCS5D02G228800.1	336044743	336064955	-	8023		8024	14	3999		20213	13	1611		8152	15	4011
780	5M_gene7681.t1	chr5D	exonerate:protein2genome:local	mRNA	336059024	336064943	2586	-	TraesCS5D02G228800.1	336044743	336064955	-	5919		5920	11	1605		20213	13	1611		6087	11	1605
781	5M_gene4026.t1	chr5D	exonerate:protein2genome:local	mRNA	336223123	336224298	1994	+	TraesCS5D02G228900.1	336223123	336224301	+	1175		1176	1	1176		1179	1	1179		2619	1	1179
782	5M_gene8220.t1	chr5D	exonerate:protein2genome:local	mRNA	336238875	336239772	1079	-	TraesCS5D02G229000.1	336238753	336239763	-	888		898	3	714		1011	2	804		1682	3	711
783	5M_gene6708.t1	chr5D	exonerate:protein2genome:local	mRNA	336422551	336426203	1540	-	TraesCS5D02G229400.1	336422253	336426483	-	3652		3653	4	963		4231	8	1191		4329	4	1002
784	5M_gene2765.t1	chr5D	exonerate:protein2genome:local	mRNA	337136461	337141418	2373	-	TraesCS5D02G229800.1	337136108	337141742	-	4957		4958	5	1464		5635	5	1512		5155	5	1485
785	5M_gene2766.t1	chr5D	exonerate:protein2genome:local	mRNA	337145801	337148584	4662	-	TraesCS5D02G229900.1	337145395	337148811	-	2783		2784	1	2784		3417	1	2787		3050	1	2787
786	5M_gene2282.t1	chr5D	exonerate:protein2genome:local	mRNA	337297315	337300601	1278	+	TraesCS5D02G230200.1	337296930	337301082	+	3286		3287	6	828		4153	6	1725		5526	6	831
787	5M_gene2281.t1	chr5D	exonerate:protein2genome:local	mRNA	337302246	337305635	3166	-	TraesCS5D02G230300.1	337301390	337305745	-	3389		3390	7	1893		4356	9	3165		4287	7	2418
788	5M_gene2280.t1	chr5D	exonerate:protein2genome:local	mRNA	337326736	337327611	1435	-	TraesCS5D02G230400.1	337326733	337328256	-	875		876	1	876		1524	1	1524		1650	1	879
789	5M_gene5272.t1	chr5D	exonerate:protein2genome:local	mRNA	337525315	337529470	2222	+	TraesCS5D02G230500.1	337525189	337529863	+	4155		4156	2	1293		4675	2	1296		4136	2	1308
790	5M_gene4619.t1	chr5D	exonerate:protein2genome:local	mRNA	337705229	337711976	2189	+	TraesCS5D02G230800.1	337705125	337712295	+	6747		6748	3	1386		7171	3	1389		2644	3	1398
791	5M_gene7737.t1	chr5D	exonerate:protein2genome:local	mRNA	338386915	338390114	4181	+	TraesCS5D02G231100.1	338386897	338390472	+	3199		3200	4	2490		3576	4	2493		3774	4	2490
792	5M_gene7738.t1	chr5D	exonerate:protein2genome:local	mRNA	338390896	338393507	1083	+	TraesCS5D02G231200.1	338390763	338402720	+	2611		2612	7	696		11958	26	2988		2919	7	699
793	5M_gene1215.t1	chr5D	exonerate:protein2genome:local	mRNA	338650861	338656028	3211	+	TraesCS5D02G231300.1	338650434	338656359	+	5167		5168	4	1911		5926	4	1914		5440	4	1914
794	5M_gene6047.t1	chr5D	exonerate:protein2genome:local	mRNA	339066703	339067934	1968	-	TraesCS5D02G231900.1	339066480	339067934	-	1231		1232	2	1122		1455	2	1125		3844	2	1125
795	5M_gene1174.t1	chr5D	exonerate:protein2genome:local	mRNA	339085763	339093036	2152	-	TraesCS5D02G232000.1	339085543	339087085	-	1322		7274	3	1326		1543	2	1158		3224	2	1338
796	5M_gene1174.t1	chr5D	exonerate:protein2genome:local	mRNA	339085763	339093036	2152	-	TraesCS5D02G232100.1	339091331	339094948	-	1705		7274	3	1326		3618	1	1011		3224	2	1338
797	5M_gene1175.t1	chr5D	exonerate:protein2genome:local	mRNA	339085763	339087020	1858	-	TraesCS5D02G232000.1	339085543	339087085	-	1257		1258	2	1155		1543	2	1158		1425	2	1161
798	5M_gene5529.t1	chr5D	exonerate:protein2genome:local	mRNA	339652881	339654074	1695	-	TraesCS5D02G232500.1	339652596	339654075	-	1193		1194	1	1194		1480	1	1173		1917	1	1341
799	5M_gene236.t1	chr5D	exonerate:protein2genome:local	mRNA	339712134	339713462	2132	+	TraesCS5D02G232600.1	339712134	339713477	+	1328		1329	1	1329		1344	1	1344		1809	1	1350
800	5M_gene7842.t1	chr5D	exonerate:protein2genome:local	mRNA	340066072	340067369	1567	+	TraesCS5D02G232800.1	340066003	340067603	+	1297		1298	4	993		1601	4	996		1407	3	993
801	5M_gene2133.t1	chr5D	exonerate:protein2genome:local	mRNA	340098821	340100143	1323	+	TraesCS5D02G232900.1	340098821	340100305	+	1322		1323	4	990		1485	3	1116		1736	4	993
802	5M_gene1297.t1	chr5D	exonerate:protein2genome:local	mRNA	340509721	340512709	2144	+	TraesCS5D02G233000.1	340509721	340512712	+	2988		2989	7	1365		2992	7	1407		3395	7	1371
803	5M_gene949.t1	chr5D	exonerate:protein2genome:local	mRNA	341029845	341031930	1443	+	TraesCS5D02G233500.1	341030993	341033276	+	937		2086	2	1012		2284	3	1848		1195	1	1008
804	5M_gene950.t1	chr5D	exonerate:protein2genome:local	mRNA	341032484	341035901	2135	+	TraesCS5D02G233600.1	341033967	341036207	+	1934		3418	6	1335		2241	4	1059		3727	5	1359
805	5M_gene950.t1	chr5D	exonerate:protein2genome:local	mRNA	341032484	341035901	2135	+	TraesCS5D02G233500.1	341030993	341033276	+	792		3418	6	1335		2284	3	1848		3727	5	1359
806	5M_gene951.t1	chr5D	exonerate:protein2genome:local	mRNA	341037192	341038886	1696	+	TraesCS5D02G233700.1	341037085	341039070	+	1694		1695	4	1044		1986	4	1071		2071	4	1047
807	5M_gene7827.t1	chr5D	exonerate:protein2genome:local	mRNA	341194848	341198336	1950	+	TraesCS5D02G234000.1	341192646	341198339	+	3488		3489	11	1224		5694	13	1590		5651	11	1227
808	5M_gene6563.t1	chr5D	exonerate:protein2genome:local	mRNA	341530808	341533104	2664	-	TraesCS5D02G234200.1	341530380	341533217	-	2296		2297	3	1584		2838	3	1587		2453	3	1587
809	5M_gene5472.t1	chr5D	exonerate:protein2genome:local	mRNA	342174666	342175826	1809	+	TraesCS5D02G234600.1	342174542	342176173	+	1160		1161	1	1161		1632	1	1164		1700	1	1179
810	5M_gene8232.t1	chr5D	exonerate:protein2genome:local	mRNA	342955751	342960655	1599	-	TraesCS5D02G234900.1	342955748	342961763	-	4904		4905	4	996		6016	4	1095		5631	4	999
811	5M_gene8232.t1	chr5D	exonerate:protein2genome:local	mRNA	342955751	342960655	1599	-	TraesCS5D02G235000.1	342959216	342959593	-	377		4905	4	996		378	1	378		5631	4	999
812	5M_gene2269.t1	chr5D	exonerate:protein2genome:local	mRNA	344427413	344431138	3624	-	TraesCS5D02G235400.1	344427150	344431598	-	3725		3726	4	2265		4449	5	1920		4132	4	2247
813	5M_gene3822.t1	chr5D	exonerate:protein2genome:local	mRNA	344534317	344535534	1994	+	TraesCS5D02G235700.1	344534258	344538483	+	1217		1218	1	1218		4226	2	1320		1544	1	1236
814	5M_gene3821.t1	chr5D	exonerate:protein2genome:local	mRNA	344539446	344540858	2198	-	TraesCS5D02G235800.1	344539254	344540957	-	1412		1413	1	1413		1704	1	1464		4674	1	1443
815	5M_gene3820.t1	chr5D	exonerate:protein2genome:local	mRNA	344543842	344546412	4192	-	TraesCS5D02G235900.1	344543263	344546479	-	2570		2571	2	2475		3217	2	2478		2644	2	2478
816	5M_gene1319.t1	chr5D	exonerate:protein2genome:local	mRNA	344829376	344831280	2693	+	TraesCS5D02G236300.1	344829258	344832237	+	1904		1905	2	1836		2980	1	2532		3009	1	2511
817	5M_gene1317.t1	chr5D	exonerate:protein2genome:local	mRNA	344884466	344885362	1523	-	TraesCS5D02G236500.1	344884187	344885483	-	896		897	1	897		1297	1	900		1389	1	912
818	5M_gene3609.t1	chr5D	exonerate:protein2genome:local	mRNA	345082965	345083909	1564	+	TraesCS5D02G236700.1	345082965	345083912	+	944		945	1	945		948	1	948		3965	1	945
819	5M_gene7818.t1	chr5D	exonerate:protein2genome:local	mRNA	345495248	345497386	2254	-	TraesCS5D02G237000.1	345495708	345497386	-	1678		2139	2	1524		1679	2	1068		4281	2	3117
820	5M_gene1355.t1	chr5D	exonerate:protein2genome:local	mRNA	345846448	345848708	1668	-	TraesCS5D02G237300.1	345846268	345848814	-	2260		2261	2	1011		2547	2	1014		2385	2	1011
821	5M_gene9630.t1	chr5D	exonerate:protein2genome:local	mRNA	345970308	345973705	3028	-	TraesCS5D02G237800.1	345969972	345975604	-	3397		3398	13	2013		5633	13	1971		6318	14	2082
822	5M_gene3491.t1	chr5D	exonerate:protein2genome:local	mRNA	345978220	345980040	2950	+	TraesCS5D02G237900.1	345978100	345980845	+	1820		1821	1	1821		2746	1	1989		2213	1	1902
823	5M_gene3492.t1	chr5D	exonerate:protein2genome:local	mRNA	345980990	345983084	2232	-	TraesCS5D02G238000.1	345980912	345982296	-	1306		2095	5	1362		1385	4	912		2408	5	1365
824	5M_gene8730.t1	chr5D	exonerate:protein2genome:local	mRNA	346636778	346637759	1242	+	TraesCS5D02G238300.1	346636682	346638071	+	981		982	3	828		1390	3	738		1560	3	828
825	5M_gene5080.t1	chr5D	exonerate:protein2genome:local	mRNA	346681149	346682462	2280	+	TraesCS5D02G238600.1	346680825	346682965	+	1313		1314	1	1314		2141	2	1410		1527	1	1317
826	5M_gene6259.t1	chr5D	exonerate:protein2genome:local	mRNA	346876401	346878021	2268	+	TraesCS5D02G238800.1	346876335	346878209	+	1620		1621	3	1377		1875	3	1425		1789	3	1377
827	5M_gene6269.t1	chr5D	exonerate:protein2genome:local	mRNA	347357878	347359371	2544	+	TraesCS5D02G239100.1	347357823	347359374	+	1493		1494	1	1494		1552	1	1497		1626	1	1497
828	5M_gene7748.t1	chr5D	exonerate:protein2genome:local	mRNA	347434535	347437451	2047	-	TraesCS5D02G239400.1	347434152	347437626	-	2916		2917	4	1242		3475	4	1245		3219	4	1245
829	5M_gene7747.t1	chr5D	exonerate:protein2genome:local	mRNA	347437705	347441277	1439	+	TraesCS5D02G239500.1	347437705	347441280	+	3572		3573	9	963		3576	10	1050		4283	9	960
830	5M_gene7746.t1	chr5D	exonerate:protein2genome:local	mRNA	347447317	347449740	2821	-	TraesCS5D02G239700.1	347447314	347449740	-	2423		2424	2	1686		2427	1	2427		2961	2	1689
831	5M_gene1091.t1	chr5D	exonerate:protein2genome:local	mRNA	348161174	348164333	2498	+	TraesCS5D02G239900.1	348161142	348164578	+	3159		3160	2	1503		3437	2	1506		3800	2	1506
832	5M_gene7596.t1	chr5D	exonerate:protein2genome:local	mRNA	348261859	348263459	2447	-	TraesCS5D02G240000.1	348261679	348263598	-	1600		1601	2	1518		1920	2	1521		1744	2	1515
833	5M_gene312.t1	chr5D	exonerate:protein2genome:local	mRNA	348347400	348351392	3100	+	TraesCS5D02G240100.1	348346856	348352006	+	3992		3993	9	1988		5151	8	2139		6744	10	2310
834	5M_gene8023.t1	chr5D	exonerate:protein2genome:local	mRNA	348479839	348485475	3250	+	TraesCS5D02G240200.1	348479747	348485739	+	5636		5637	9	2016		5993	8	2160		5823	9	2019
835	5M_gene3292.t1	chr5D	exonerate:protein2genome:local	mRNA	349861174	349868631	2855	-	TraesCS5D02G240700.1	349861153	349863493	+	2319		7458	12	1943		2341	5	465		8161	12	1941
836	5M_gene3292.t1	chr5D	exonerate:protein2genome:local	mRNA	349861174	349868631	2855	-	TraesCS5D02G240800.1	349864137	349869118	-	4494		7458	12	1943		4982	11	1770		8161	12	1941
837	5M_gene3229.t1	chr5D	exonerate:protein2genome:local	mRNA	349980686	349981744	1560	-	TraesCS5D02G241000.1	349980481	349981863	-	1058		1059	2	951		1383	2	954		1238	2	954
838	5M_gene4882.t1	chr5D	exonerate:protein2genome:local	mRNA	350225192	350230546	2062	+	TraesCS5D02G241200.1	350225068	350230831	+	5354		5355	9	1403		5764	9	1323		5924	9	1398
839	5M_gene6699.t1	chr5D	exonerate:protein2genome:local	mRNA	350322300	350323769	2521	+	TraesCS5D02G241400.1	350322158	350324336	+	1469		1470	1	1470		2179	1	1473		2445	1	1473
840	5M_gene7520.t1	chr5D	exonerate:protein2genome:local	mRNA	350986648	350989047	1224	-	TraesCS5D02G242400.1	350985564	350989187	-	2399		2400	8	804		3624	11	1188		3423	11	1188
841	5M_gene7522.t1	chr5D	exonerate:protein2genome:local	mRNA	350996222	350998546	1016	+	TraesCS5D02G242600.1	350996210	350998726	+	2324		2325	4	630		2517	4	633		2737	4	633
842	5M_gene7522.t1	chr5D	exonerate:protein2genome:local	mRNA	350996222	350998546	1016	+	TraesCS5D02G242700.1	350998530	351000327	-	16		2325	4	630		1798	5	969		2737	4	633
843	5M_gene7523.t1	chr5D	exonerate:protein2genome:local	mRNA	350998777	351000125	1602	-	TraesCS5D02G242700.1	350998530	351000327	-	1348		1349	5	990		1798	5	969		1717	5	999
844	5M_gene6551.t1	chr5D	exonerate:protein2genome:local	mRNA	351795835	351798709	1354	-	TraesCS5D02G243600.1	351795193	351798774	-	2874		2875	9	1219		3582	7	939		3151	8	1215
845	5M_gene6550.t1	chr5D	exonerate:protein2genome:local	mRNA	351802527	351804270	1686	+	TraesCS5D02G243700.1	351802361	351804425	+	1743		1744	6	1029		2065	6	1032		2293	6	1032
846	5M_gene2404.t1	chr5D	exonerate:protein2genome:local	mRNA	352454067	352454771	1151	-	TraesCS5D02G244000.1	352453691	352454917	-	704		705	1	705		1227	1	708		1284	1	708
847	5M_gene8025.t1	chr5D	exonerate:protein2genome:local	mRNA	352692939	352694543	2386	+	TraesCS5D02G244100.1	352692898	352694889	+	1604		1605	2	1569		1992	1	1608		1685	1	1566
848	5M_gene1705.t1	chr5D	exonerate:protein2genome:local	mRNA	352824292	352826601	2356	+	TraesCS5D02G244300.1	352824244	352829926	+	2309		2310	4	1470		5683	7	1839		2980	5	1497
849	5M_gene570.t1	chr5D	exonerate:protein2genome:local	mRNA	352929634	352932954	1652	+	TraesCS5D02G244500.1	352929302	352933182	+	3320		3321	4	1029		3881	4	1101		4834	4	1083
850	5M_gene4045.t1	chr5D	exonerate:protein2genome:local	mRNA	353432022	353433329	2036	+	TraesCS5D02G244700.1	353431965	353433979	+	1307		1308	2	1221		2015	2	1224		1869	2	1224
851	5M_gene5672.t1	chr5D	exonerate:protein2genome:local	mRNA	353478040	353482503	1482	+	TraesCS5D02G244800.1	353477642	353482958	+	4463		4464	2	894		5317	2	897		5968	2	900
852	5M_gene7635.t1	chr5D	exonerate:protein2genome:local	mRNA	353511743	353513463	2038	-	TraesCS5D02G244900.1	353510587	353513609	-	1720		1721	5	1248		3023	7	1527		3019	7	1524
853	5M_gene1236.t1	chr5D	exonerate:protein2genome:local	mRNA	353654998	353656620	2262	+	TraesCS5D02G245000.1	353654920	353656771	+	1622		1623	4	1344		1852	4	1311		1863	4	1347
854	5M_gene1236.t1	chr5D	exonerate:protein2genome:local	mRNA	353654998	353656620	2262	+	TraesCS5D02G245100.1	353655926	353656204	-	278		1623	4	1344		279	1	279		1863	4	1347
855	5M_gene8306.t1	chr5D	exonerate:protein2genome:local	mRNA	353801452	353803905	3767	+	TraesCS5D02G245400.1	353799737	353804099	+	2453		2454	2	2367		4363	2	2370		3714	2	2370
856	5M_gene1300.t1	chr5D	exonerate:protein2genome:local	mRNA	353838647	353840932	2335	-	TraesCS5D02G245600.1	353838226	353840999	-	2285		2286	8	1521		2774	9	1554		2555	7	1512
857	5M_gene2602.t1	chr5D	exonerate:protein2genome:local	mRNA	354030702	354031471	1073	-	TraesCS5D02G245800.1	354030291	354031719	-	769		770	2	669		1429	2	672		1115	2	672
858	5M_gene103.t1	chr5D	exonerate:protein2genome:local	mRNA	354501014	354505448	1300	-	TraesCS5D02G246400.1	354501011	354504227	-	3213		4435	8	930		3217	7	870		4771	9	933
859	5M_gene103.t1	chr5D	exonerate:protein2genome:local	mRNA	354501014	354505448	1300	-	TraesCS5D02G246500.1	354504871	354505448	-	577		4435	8	930		578	4	303		4771	9	933
860	5M_gene2003.t1	chr5D	exonerate:protein2genome:local	mRNA	354511874	354512671	1327	-	TraesCS5D02G246600.1	354511619	354512680	-	797		798	1	798		1062	1	801		3322	1	801
861	5M_gene2372.t1	chr5D	exonerate:protein2genome:local	mRNA	354694263	354705863	2592	+	TraesCS5D02G246800.1	354694020	354706229	+	11600		11601	17	1728		12210	18	1893		16073	17	1731
862	5M_gene2373.t1	chr5D	exonerate:protein2genome:local	mRNA	354717480	354725703	1210	+	TraesCS5D02G247000.1	354717188	354734205	+	8223		8224	7	813		17018	14	1509		4742	7	816
863	5M_gene2375.t1	chr5D	exonerate:protein2genome:local	mRNA	354731937	354735918	1510	+	TraesCS5D02G247000.1	354717188	354734205	+	2268		3982	11	1029		17018	14	1509		6817	12	1305
864	5M_gene583.t1	chr5D	exonerate:protein2genome:local	mRNA	354891143	354891882	1103	+	TraesCS5D02G247500.1	354891051	354892220	+	739		740	2	648		1170	2	651		1097	2	651
865	5M_gene4173.t1	chr5D	exonerate:protein2genome:local	mRNA	354942977	354948539	1458	-	TraesCS5D02G247800.1	354942528	354949002	-	5562		5563	6	918		6475	11	2190		6950	6	921
866	5M_gene3528.t1	chr5D	exonerate:protein2genome:local	mRNA	355607672	355609168	2497	+	TraesCS5D02G248600.1	355607639	355609171	+	1496		1497	1	1497		1533	1	1533		1790	1	1503
867	5M_gene4475.t1	chr5D	exonerate:protein2genome:local	mRNA	355607681	355609045	2273	+	TraesCS5D02G248600.1	355607639	355609171	+	1364		1365	1	1365		1533	1	1533		1962	1	1533
868	5M_gene1489.t1	chr5D	exonerate:protein2genome:local	mRNA	355737382	355739664	3202	-	TraesCS5D02G248800.1	355736299	355739797	-	2282		2283	2	1884		3499	2	1887		2474	2	1887
869	5M_gene6235.t1	chr5D	exonerate:protein2genome:local	mRNA	356637241	356637963	1212	+	TraesCS5D02G250200.1	356636809	356637966	+	722		723	1	723		1158	1	1158		2252	2	726
870	5M_gene7031.t1	chr5D	exonerate:protein2genome:local	mRNA	356799628	356802270	1620	-	TraesCS5D02G250300.1	356798852	356802229	-	2601		2643	5	1109		3378	8	1464		1983	5	1122
871	5M_gene6616.t1	chr5D	exonerate:protein2genome:local	mRNA	356836720	356838892	2390	-	TraesCS5D02G250400.1	356836717	356838681	-	1961		2173	8	1480		1965	8	1272		2668	8	1482
872	5M_gene1087.t1	chr5D	exonerate:protein2genome:local	mRNA	356846554	356847342	1213	+	TraesCS5D02G250600.1	356846475	356847569	+	788		789	2	708		1095	2	711		1025	2	711
873	5M_gene6791.t1	chr5D	exonerate:protein2genome:local	mRNA	357014738	357017094	2371	-	TraesCS5D02G251000.1	357014735	357017094	-	2356		2357	8	1476		2360	8	1479		2494	8	1482
874	5M_gene2852.t1	chr5D	exonerate:protein2genome:local	mRNA	357056451	357058758	2183	-	TraesCS5D02G251100.1	357056278	357058806	-	2307		2308	9	1401		2529	8	1473		2713	9	1404
875	5M_gene83.t1	chr5D	exonerate:protein2genome:local	mRNA	357394860	357396848	2484	-	TraesCS5D02G251700.1	357394857	357396863	-	1988		1989	7	1476		2007	7	1494		2288	7	1479
876	5M_gene2456.t1	chr5D	exonerate:protein2genome:local	mRNA	357869418	357870182	1297	-	TraesCS5D02G251900.1	357869209	357870245	-	764		765	1	765		1037	1	768		959	1	774
877	5M_gene2116.t1	chr5D	exonerate:protein2genome:local	mRNA	357897757	357899337	2481	+	TraesCS5D02G252200.1	357897630	357900810	+	1580		1581	2	1551		3181	1	1584		1830	1	1560
878	5M_gene8105.t1	chr5D	exonerate:protein2genome:local	mRNA	358824621	358825589	1617	-	TraesCS5D02G252800.1	358824319	358825732	-	968		969	1	969		1414	1	972		1625	1	972
879	5M_gene4589.t1	chr5D	exonerate:protein2genome:local	mRNA	359474816	359475703	1554	+	TraesCS5D02G253100.1	359474816	359475706	+	887		888	1	888		891	1	891		3977	1	885
880	5M_gene336.t1	chr5D	exonerate:protein2genome:local	mRNA	360141574	360142501	1056	+	TraesCS5D02G253400.1	360141405	360142727	+	927		928	4	648		1323	4	651		1799	4	651
881	5M_gene843.t1	chr5D	exonerate:protein2genome:local	mRNA	360767744	360770317	1713	-	TraesCS5D02G254100.1	360767353	360770398	-	2573		2574	2	1089		3046	2	1134		2865	2	1092
882	5M_gene1088.t1	chr5D	exonerate:protein2genome:local	mRNA	360894442	360895305	1340	-	TraesCS5D02G254200.1	360884670	360895388	-	863		864	1	864		10719	2	1146		2782	1	882
883	5M_gene196.t1	chr5D	exonerate:protein2genome:local	mRNA	360970348	360972819	1785	-	TraesCS5D02G254300.1	360970077	360983573	-	2471		2472	2	1080		13497	2	1083		3188	2	1083
884	5M_gene284.t1	chr5D	exonerate:protein2genome:local	mRNA	360998359	361000975	2135	-	TraesCS5D02G254400.1	360998152	361000992	-	2616		2617	8	1413		2841	8	1416		3592	8	1416
885	5M_gene1910.t1	chr5D	exonerate:protein2genome:local	mRNA	361606365	361607907	1420	+	TraesCS5D02G255100.1	361606156	361608151	+	1542		1543	3	1008		1996	3	1011		1875	3	1026
886	5M_gene7045.t1	chr5D	exonerate:protein2genome:local	mRNA	361659326	361660727	2155	+	TraesCS5D02G255300.1	361659153	361661404	+	1401		1402	2	1317		2252	2	1320		2328	2	1323
887	5M_gene2447.t1	chr5D	exonerate:protein2genome:local	mRNA	362547743	362548740	1271	+	TraesCS5D02G256200.1	362547387	362549034	+	997		998	3	810		1648	3	813		1116	3	798
888	5M_gene222.t1	chr5D	exonerate:protein2genome:local	mRNA	362992599	362999512	3253	+	TraesCS5D02G256900.1	362992426	362999907	+	6913		6914	13	2040		7482	15	2622		7785	13	2043
889	5M_gene1406.t1	chr5D	exonerate:protein2genome:local	mRNA	364737343	364738833	2510	+	TraesCS5D02G258200.1	364737193	364739913	+	1490		1491	1	1491		2721	2	1740		2193	1	1767
890	5M_gene1405.t1	chr5D	exonerate:protein2genome:local	mRNA	364744692	364747094	1916	+	TraesCS5D02G258300.1	364742832	364747449	+	2402		2403	7	1272		4618	7	1275		2841	7	1299
891	5M_gene797.t1	chr5D	exonerate:protein2genome:local	mRNA	365081487	365084303	1383	-	TraesCS5D02G258500.1	365081472	365083228	+	1741		2817	3	908		1757	1	156		3374	3	921
892	5M_gene797.t1	chr5D	exonerate:protein2genome:local	mRNA	365081487	365084303	1383	-	TraesCS5D02G258600.1	365083845	365084303	-	458		2817	3	908		459	1	459		3374	3	921
893	5M_gene5566.t1	chr5D	exonerate:protein2genome:local	mRNA	365324063	365326015	3353	-	TraesCS5D02G259100.1	365323601	365328042	-	1952		1953	1	1953		4442	2	1881		7210	1	1953
894	5M_gene1522.t1	chr5D	exonerate:protein2genome:local	mRNA	365691348	365695943	3581	+	TraesCS5D02G259395.1	365690937	365692712	+	1364		4596	9	2232		1776	1	1776		4555	9	2247
895	5M_gene1522.t1	chr5D	exonerate:protein2genome:local	mRNA	365691348	365695943	3581	+	TraesCS5D02G259300.1	365690937	365692969	+	1621		4596	9	2232		2033	1	1779		4555	9	2247
896	5M_gene1521.t1	chr5D	exonerate:protein2genome:local	mRNA	365698469	365701233	2303	-	TraesCS5D02G259500.1	365697961	365701484	-	2764		2765	7	1587		3524	8	1512		3308	7	1584
897	5M_gene9435.t1	chr5D	exonerate:protein2genome:local	mRNA	365732245	365737472	2501	-	TraesCS5D02G259600.1	365732242	365737472	-	5227		5228	9	1557		5231	11	2322		5748	10	1560
898	5M_gene7942.t1	chr5D	exonerate:protein2genome:local	mRNA	366046178	366048576	1000	+	TraesCS5D02G259800.1	366046067	366049024	+	2398		2399	5	684		2958	5	876		2435	5	687
899	5M_gene7943.t1	chr5D	exonerate:protein2genome:local	mRNA	366052575	366053213	1197	-	TraesCS5D02G259900.1	366052319	366054677	-	638		639	1	639		2359	2	1809		2934	1	642
900	5M_gene5792.t1	chr5D	exonerate:protein2genome:local	mRNA	366501780	366502943	1755	+	TraesCS5D02G260000.1	366501786	366502946	+	1157		1164	2	1131		1161	1	1161		1405	1	1140
901	5M_gene5614.t1	chr5D	exonerate:protein2genome:local	mRNA	366742633	366744177	2316	+	TraesCS5D02G260200.1	366742518	366744424	+	1544		1545	2	1458		1907	2	1476		2151	2	1482
902	5M_gene1394.t1	chr5D	exonerate:protein2genome:local	mRNA	366780503	366782059	2255	-	TraesCS5D02G260500.1	366780249	366782138	-	1556		1557	3	1401		1890	2	1500		1997	3	1416
903	5M_gene5723.t1	chr5D	exonerate:protein2genome:local	mRNA	367413527	367419542	3735	-	TraesCS5D02G261000.1	367412925	367419753	-	6015		6016	7	2187		6829	7	2190		6368	7	2190
904	5M_gene1250.t1	chr5D	exonerate:protein2genome:local	mRNA	367809108	367810373	2042	+	TraesCS5D02G261400.1	367809051	367810376	+	1265		1266	1	1266		1326	1	1326		2558	1	1275
905	5M_gene5821.t1	chr5D	exonerate:protein2genome:local	mRNA	367991262	367994443	2541	+	TraesCS5D02G261700.1	367990314	367994177	+	2915		3182	4	1662		3864	5	1629		4912	5	1671
906	5M_gene5820.t1	chr5D	exonerate:protein2genome:local	mRNA	367996700	367999477	1736	+	TraesCS5D02G261800.1	367995928	367999494	+	2777		2778	4	1121		3567	4	1173		3191	4	1122
907	5M_gene9513.t1	chr5D	exonerate:protein2genome:local	mRNA	368299480	368301786	2544	+	TraesCS5D02G262300.1	368298769	368302163	+	2306		2307	5	1554		3395	5	1602		3170	5	1560
908	5M_gene5297.t1	chr5D	exonerate:protein2genome:local	mRNA	369018881	369022101	1992	+	TraesCS5D02G263300.1	369018144	369022159	+	3220		3221	2	1215		4016	2	3150		3535	2	1218
909	5M_gene1797.t1	chr5D	exonerate:protein2genome:local	mRNA	369034436	369035459	1021	+	TraesCS5D02G263400.1	369034436	369035356	+	920		1024	4	669		921	3	642		1237	4	672
910	5M_gene4009.t1	chr5D	exonerate:protein2genome:local	mRNA	369064928	369065778	1167	-	TraesCS5D02G263600.1	369064925	369065778	-	850		851	2	738		854	2	741		1044	2	744
911	5M_gene7096.t1	chr5D	exonerate:protein2genome:local	mRNA	369076383	369077195	1360	+	TraesCS5D02G263800.1	369076752	369077438	+	443		813	1	813		687	1	687		1156	1	816
912	5M_gene490.t1	chr5D	exonerate:protein2genome:local	mRNA	369317279	369317979	1065	-	TraesCS5D02G264200.1	369317140	369322580	-	700		701	1	701		5441	4	903		5389	1	705
913	5M_gene2025.t1	chr5D	exonerate:protein2genome:local	mRNA	369377792	369381324	2080	+	TraesCS5D02G264500.1	369377792	369379666	+	1874		3533	3	1290		1875	1	1875		3727	3	1326
914	5M_gene7624.t1	chr5D	exonerate:protein2genome:local	mRNA	369715808	369719995	2390	+	TraesCS5D02G265300.1	369715725	369720983	+	4187		4188	4	1449		5259	5	1452		3654	5	1455
915	5M_gene5077.t1	chr5D	exonerate:protein2genome:local	mRNA	370006475	370007884	2350	-	TraesCS5D02G265700.1	370006325	370007992	-	1409		1410	1	1410		1668	1	1413		1762	1	1413
916	5M_gene5352.t1	chr5D	exonerate:protein2genome:local	mRNA	370306116	370307292	1111	-	TraesCS5D02G265900.1	370305798	370307383	-	1176		1177	5	726		1586	5	729		1630	5	729
917	5M_gene321.t1	chr5D	exonerate:protein2genome:local	mRNA	370310983	370311837	1080	-	TraesCS5D02G266000.1	370310666	370311966	-	854		855	2	741		1301	2	744		1096	2	747
918	5M_gene7962.t1	chr5D	exonerate:protein2genome:local	mRNA	370625331	370632736	1545	+	TraesCS5D02G266500.1	370625204	370631734	+	6403		7406	6	1185		6531	6	1371		6700	6	1194
919	5M_gene9697.t1	chr5D	exonerate:protein2genome:local	mRNA	370843944	370853540	3292	-	TraesCS5D02G267000.1	370843683	370853670	-	9596		9597	20	2193		9988	19	2106		8969	20	2196
920	5M_gene9698.t1	chr5D	exonerate:protein2genome:local	mRNA	370939715	370942733	1521	-	TraesCS5D02G267100.1	370931340	370942889	-	3018		3019	7	1149		11550	10	1902		8691	11	1857
921	5M_gene3470.t1	chr5D	exonerate:protein2genome:local	mRNA	371018889	371020016	1695	+	TraesCS5D02G267500.1	371018581	371020153	+	1127		1128	1	1128		1573	1	1131		2523	1	1128
922	5M_gene3471.t1	chr5D	exonerate:protein2genome:local	mRNA	371268158	371269183	1844	+	TraesCS5D02G267700.1	371266466	371269214	+	1025		1026	1	1026		2749	1	1107		1350	1	1029
923	5M_gene1481.t1	chr5D	exonerate:protein2genome:local	mRNA	371469394	371472468	3375	-	TraesCS5D02G268000.1	371469091	371472885	-	3074		3075	3	2064		3795	3	2103		3903	3	2199
924	5M_gene4035.t1	chr5D	exonerate:protein2genome:local	mRNA	371798442	371801404	1543	-	TraesCS5D02G268500.1	371798225	371801470	-	2962		2963	7	981		3246	8	1080		2943	7	984
925	5M_gene9606.t1	chr5D	exonerate:protein2genome:local	mRNA	371848587	371854909	1842	-	TraesCS5D02G268600.1	371844581	371850931	+	2344		6323	6	1245		6351	4	2232		6917	6	1263
926	5M_gene9606.t1	chr5D	exonerate:protein2genome:local	mRNA	371848587	371854909	1842	-	TraesCS5D02G268700.1	371851113	371855091	-	3796		6323	6	1245		3979	6	1506		6917	6	1263
927	5M_gene4496.t1	chr5D	exonerate:protein2genome:local	mRNA	372037985	372043458	1390	+	TraesCS5D02G269000.1	372037825	372043717	+	5473		5474	12	960		5893	12	963		4409	12	963
928	5M_gene9345.t1	chr5D	exonerate:protein2genome:local	mRNA	372108664	372109986	2273	-	TraesCS5D02G269200.1	372108423	372110109	-	1322		1323	1	1323		1687	1	1326		1566	1	1326
929	5M_gene4786.t1	chr5D	exonerate:protein2genome:local	mRNA	372324533	372325324	1314	-	TraesCS5D02G269300.1	372324312	372326202	-	791		792	1	792		1891	1	795		1176	1	795
930	5M_gene7914.t1	chr5D	exonerate:protein2genome:local	mRNA	373769034	373772269	1115	+	TraesCS5D02G269900.1	373769034	373772272	+	3235		3236	8	798		3239	8	801		2377	7	801
931	5M_gene7912.t1	chr5D	exonerate:protein2genome:local	mRNA	373775466	373776524	1840	-	TraesCS5D02G270100.1	373774958	373776575	-	1058		1059	1	1059		1618	1	1062		1463	1	1062
932	5M_gene3726.t1	chr5D	exonerate:protein2genome:local	mRNA	373951154	373952771	1532	+	TraesCS5D02G270300.1	373950987	373952974	+	1617		1618	4	918		1988	4	912		2027	4	924
933	5M_gene7312.t1	chr5D	exonerate:protein2genome:local	mRNA	374388246	374392158	1156	+	TraesCS5D02G270700.1	374387578	374392588	+	3912		3913	2	621		5011	2	1233		4281	2	1218
934	5M_gene7694.t1	chr5D	exonerate:protein2genome:local	mRNA	374603877	374604761	1265	+	TraesCS5D02G270900.1	374603750	374607665	+	884		885	2	756		3916	4	2136		1249	3	765
935	5M_gene8171.t1	chr5D	exonerate:protein2genome:local	mRNA	375310239	375312368	2192	-	TraesCS5D02G271900.1	375309726	375312492	-	2129		2130	4	1302		2767	3	1374		2138	4	1311
936	5M_gene275.t1	chr5D	exonerate:protein2genome:local	mRNA	375440387	375450777	1767	-	TraesCS5D02G272400.1	375440333	375450677	-	10290		10391	7	1384		10345	7	1362		2439	6	1401
937	5M_gene275.t1	chr5D	exonerate:protein2genome:local	mRNA	375440387	375450777	1767	-	TraesCS5D02G272500.1	375444925	375446393	-	1468		10391	7	1384		1469	2	834		2439	6	1401
938	5M_gene1690.t1	chr5D	exonerate:protein2genome:local	mRNA	375585777	375587682	2990	+	TraesCS5D02G272700.1	375585561	375588239	+	1905		1906	2	1812		2679	3	2058		2949	2	1818
939	5M_gene972.t1	chr5D	exonerate:protein2genome:local	mRNA	375798017	375800690	2214	+	TraesCS5D02G273100.1	375800241	375803466	-	449		2674	4	1359		3226	2	1851		3118	4	1371
940	5M_gene8252.t1	chr5D	exonerate:protein2genome:local	mRNA	375987061	375990441	2164	+	TraesCS5D02G273200.1	375986772	375992750	+	3380		3381	10	1386		5979	15	2472		3703	10	1395
941	5M_gene9352.t1	chr5D	exonerate:protein2genome:local	mRNA	376178437	376180758	3815	+	TraesCS5D02G273300.1	376178437	376180761	+	2321		2322	1	2322		2325	1	2325		5847	1	2325
942	5M_gene1346.t1	chr5D	exonerate:protein2genome:local	mRNA	376438200	376443431	2088	-	TraesCS5D02G273500.1	376437850	376446745	-	5231		5232	9	1450		8896	11	1557		5587	9	1452
943	5M_gene2028.t1	chr5D	exonerate:protein2genome:local	mRNA	376662614	376664449	3185	-	TraesCS5D02G273600.1	376662244	376664927	-	1835		1836	1	1836		2684	1	1839		2789	1	1839
944	5M_gene59.t1	chr5D	exonerate:protein2genome:local	mRNA	376698785	376702564	2294	+	TraesCS5D02G273700.1	376698646	376702952	+	3779		3780	7	1401		4307	8	1527		2899	6	1479
945	5M_gene150.t1	chr5D	exonerate:protein2genome:local	mRNA	376937135	376940056	1320	-	TraesCS5D02G273900.1	376936839	376940093	-	2921		2922	2	783		3255	3	1224		3437	2	783
946	5M_gene1214.t1	chr5D	exonerate:protein2genome:local	mRNA	377356167	377360556	2115	+	TraesCS5D02G274200.1	377356521	377361057	+	4035		4390	10	1317		4537	10	1179		5185	10	1323
947	5M_gene2079.t1	chr5D	exonerate:protein2genome:local	mRNA	377473199	377482673	1352	+	TraesCS5D02G274300.1	377474138	377482889	+	8535		9475	10	1032		8752	11	1101		8918	10	1041
948	5M_gene9241.t1	chr5D	exonerate:protein2genome:local	mRNA	377535429	377537964	1396	-	TraesCS5D02G274900.1	377535161	377539009	-	2535		2536	5	888		3849	5	882		3367	5	1194
949	5M_gene4812.t1	chr5D	exonerate:protein2genome:local	mRNA	378120422	378121357	1651	+	TraesCS5D02G275300.1	378119843	378121551	+	935		936	1	936		1709	1	939		1846	1	948
950	5M_gene5669.t1	chr5D	exonerate:protein2genome:local	mRNA	378890814	378892467	1793	-	TraesCS5D02G276100.1	378889960	378893091	-	1653		1654	3	1269		3132	5	2055		2559	5	1404
951	5M_gene1939.t1	chr5D	exonerate:protein2genome:local	mRNA	378956819	378958109	1265	+	TraesCS5D02G276300.1	378956602	378958309	+	1290		1291	5	891		1708	6	1044		2790	5	924
952	5M_gene2144.t1	chr5D	exonerate:protein2genome:local	mRNA	379130054	379133624	1474	-	TraesCS5D02G276400.1	379129787	379133913	-	3570		3571	5	912		4127	6	1014		5721	5	915
953	5M_gene4413.t1	chr5D	exonerate:protein2genome:local	mRNA	379218009	379219891	1198	-	TraesCS5D02G276500.1	379217767	379220347	-	1882		1883	4	744		2581	6	1035		2003	4	747
954	5M_gene3826.t1	chr5D	exonerate:protein2genome:local	mRNA	379233948	379235237	1362	-	TraesCS5D02G276700.1	379233945	379235237	-	1289		1290	4	1001		1293	5	996		2358	4	999
955	5M_gene3319.t1	chr5D	exonerate:protein2genome:local	mRNA	379254239	379255486	1157	-	TraesCS5D02G276900.1	379254201	379257512	-	1247		1248	4	699		3312	6	1029		2479	4	702
956	5M_gene7704.t1	chr5D	exonerate:protein2genome:local	mRNA	379342145	379343919	1429	-	TraesCS5D02G277200.1	379341837	379344255	-	1774		1775	5	906		2419	6	1032		2391	5	909
957	5M_gene9278.t1	chr5D	exonerate:protein2genome:local	mRNA	379790856	379794631	3488	+	TraesCS5D02G277600.1	379788746	379795013	+	3775		3776	8	2661		6268	9	4176		5986	8	4314
958	5M_gene9279.t1	chr5D	exonerate:protein2genome:local	mRNA	379795625	379796523	1362	-	TraesCS5D02G277700.1	379795622	379796523	-	898		899	2	807		902	2	810		1121	2	831
959	5M_gene3463.t1	chr5D	exonerate:protein2genome:local	mRNA	379838185	379840211	2338	+	TraesCS5D02G277900.1	379837868	379840628	+	2026		2027	5	1701		2761	6	1686		2280	5	1695
960	5M_gene52.t1	chr5D	exonerate:protein2genome:local	mRNA	380076000	380077691	2289	-	TraesCS5D02G278300.1	380075997	380077055	-	1055		1692	2	1455		1059	2	822		1854	2	1461
961	5M_gene6688.t1	chr5D	exonerate:protein2genome:local	mRNA	380076000	380077670	2357	-	TraesCS5D02G278300.1	380075997	380077055	-	1055		1671	2	1434		1059	2	822		2063	2	1449
962	5M_gene9017.t1	chr5D	exonerate:protein2genome:local	mRNA	380076264	380077745	1065	-	TraesCS5D02G278300.1	380075997	380077055	-	791		1482	3	819		1059	2	822		2014	3	858
963	5M_gene8211.t1	chr5D	exonerate:protein2genome:local	mRNA	381023198	381025188	2063	+	TraesCS5D02G278700.1	381020822	381025448	+	1990		1991	8	1326		4627	11	1611		2562	9	1341
964	5M_gene8210.t1	chr5D	exonerate:protein2genome:local	mRNA	381025914	381028989	2601	-	TraesCS5D02G278900.1	381028054	381028989	-	935		3076	8	1629		936	1	936		3148	8	1635
965	5M_gene8210.t1	chr5D	exonerate:protein2genome:local	mRNA	381025914	381028989	2601	-	TraesCS5D02G278800.1	381025911	381027809	-	1895		3076	8	1629		1899	6	1047		3148	8	1635
966	5M_gene1921.t1	chr5D	exonerate:protein2genome:local	mRNA	381407193	381407891	1105	-	TraesCS5D02G279300.1	381407190	381408116	-	698		699	1	699		927	1	927		1052	1	711
967	5M_gene1920.t1	chr5D	exonerate:protein2genome:local	mRNA	381409333	381414493	1553	-	TraesCS5D02G279400.1	381409856	381414759	-	4637		5161	9	1115		4904	10	1185		5944	9	1233
968	5M_gene9296.t1	chr5D	exonerate:protein2genome:local	mRNA	381910723	381911449	1105	+	TraesCS5D02G280400.1	381910019	381911719	+	726		727	2	609		1701	2	1149		1807	3	1089
969	5M_gene6177.t1	chr5D	exonerate:protein2genome:local	mRNA	381979225	381981000	2359	+	TraesCS5D02G280600.1	381978841	381981151	+	1775		1776	5	1404		2311	5	1407		2441	5	1407
970	5M_gene7203.t1	chr5D	exonerate:protein2genome:local	mRNA	382268206	382268994	1254	+	TraesCS5D02G280800.1	382267863	382269475	+	788		789	1	789		1613	2	714		1335	1	789
971	5M_gene77.t1	chr5D	exonerate:protein2genome:local	mRNA	382343521	382344679	1070	+	TraesCS5D02G280900.1	382343049	382344771	+	1158		1159	4	681		1723	5	948		1691	5	969
972	5M_gene2065.t1	chr5D	exonerate:protein2genome:local	mRNA	382488898	382490384	1931	-	TraesCS5D02G281200.1	382487986	382490384	-	1486		1487	4	1152		2399	3	2142		2557	4	2064
973	5M_gene2064.t1	chr5D	exonerate:protein2genome:local	mRNA	382493766	382494768	1054	+	TraesCS5D02G281300.1	382493692	382496631	+	1002		1003	5	657		2940	5	816		1373	5	678
974	5M_gene2380.t1	chr5D	exonerate:protein2genome:local	mRNA	383234675	383235711	1264	-	TraesCS5D02G281800.1	383233877	383235982	-	1036		1037	2	831		2106	3	1161		1675	3	840
975	5M_gene8110.t1	chr5D	exonerate:protein2genome:local	mRNA	383296562	383297881	1414	-	TraesCS5D02G281900.1	383295907	383297997	-	1319		1320	3	900		2091	3	1263		1695	2	903
976	5M_gene9599.t1	chr5D	exonerate:protein2genome:local	mRNA	383774845	383780861	3687	-	TraesCS5D02G282300.1	383774842	383781623	-	6016		6017	8	2235		6782	10	3129		8443	8	2229
977	5M_gene7639.t1	chr5D	exonerate:protein2genome:local	mRNA	384013055	384015738	1050	+	TraesCS5D02G282400.1	384012770	384016096	+	2683		2684	8	690		3327	8	768		3186	8	693
978	5M_gene8084.t1	chr5D	exonerate:protein2genome:local	mRNA	384016212	384017422	1750	-	TraesCS5D02G282500.1	384015946	384017492	-	1210		1211	2	1041		1547	2	1044		1423	2	1044
979	5M_gene166.t1	chr5D	exonerate:protein2genome:local	mRNA	384338579	384342262	1625	+	TraesCS5D02G283100.1	384338430	384344272	+	3683		3684	11	1143		5843	15	1305		4169	12	1149
980	5M_gene3156.t1	chr5D	exonerate:protein2genome:local	mRNA	384628228	384629788	2131	-	TraesCS5D02G283800.1	384628012	384629948	-	1560		1561	2	1230		1937	2	1230		1674	2	1233
981	5M_gene9680.t1	chr5D	exonerate:protein2genome:local	mRNA	384849373	384852324	1367	+	TraesCS5D02G284000.1	384849121	384852663	+	2951		2952	6	873		3543	6	1248		3250	6	876
982	5M_gene9679.t1	chr5D	exonerate:protein2genome:local	mRNA	384853314	384863773	3565	-	TraesCS5D02G284100.1	384852906	384863954	-	10459		10460	22	2414		11049	34	3225		10953	22	2415
983	5M_gene9374.t1	chr5D	exonerate:protein2genome:local	mRNA	384867335	384873325	2217	-	TraesCS5D02G284200.1	384866249	384873395	-	5990		5991	5	1263		7147	7	1596		5257	5	1266
984	5M_gene2468.t1	chr5D	exonerate:protein2genome:local	mRNA	385391090	385394005	2351	+	TraesCS5D02G284600.1	385390941	385394490	+	2915		2916	5	1488		3550	5	2010		3923	5	1491
985	5M_gene3026.t1	chr5D	exonerate:protein2genome:local	mRNA	385604232	385605211	1200	-	TraesCS5D02G284800.1	385603861	385605368	-	979		980	2	741		1508	2	744		1808	2	741
986	5M_gene2997.t1	chr5D	exonerate:protein2genome:local	mRNA	386209788	386210579	1300	+	TraesCS5D02G285900.1	386209719	386210843	+	791		792	1	792		1125	1	795		1094	1	795
987	5M_gene7973.t1	chr5D	exonerate:protein2genome:local	mRNA	386512909	386513787	1383	+	TraesCS5D02G286000.1	386512857	386514008	+	878		879	1	879		1152	1	882		1096	1	879
988	5M_gene2560.t1	chr5D	exonerate:protein2genome:local	mRNA	386589496	386590155	1099	+	TraesCS5D02G286100.1	386589437	386590714	+	659		660	1	660		1278	1	663		905	1	663
989	5M_gene370.t1	chr5D	exonerate:protein2genome:local	mRNA	386866362	386867845	1520	-	TraesCS5D02G286700.1	386859645	386866718	-	356		1484	3	1018		7074	5	357		2037	3	1140
990	5M_gene2206.t1	chr5D	exonerate:protein2genome:local	mRNA	386958437	386959477	1394	+	TraesCS5D02G286900.1	386958437	386959557	+	1040		1041	1	1041		1121	1	1044		1432	1	1062
991	5M_gene7844.t1	chr5D	exonerate:protein2genome:local	mRNA	387088978	387090973	1334	+	TraesCS5D02G287100.1	387089092	387093196	+	1881		1996	5	929		4105	5	750		2550	5	948
992	5M_gene5829.t1	chr5D	exonerate:protein2genome:local	mRNA	387091942	387092667	1073	-	TraesCS5D02G287100.1	387089092	387093196	+	725		726	1	726		4105	5	750		1056	1	732
993	5M_gene5829.t1	chr5D	exonerate:protein2genome:local	mRNA	387091942	387092667	1073	-	TraesCS5D02G287200.1	387091939	387092664	-	722		726	1	726		726	1	726		1056	1	732
994	5M_gene5830.t1	chr5D	exonerate:protein2genome:local	mRNA	387097968	387099085	1498	+	TraesCS5D02G287300.1	387097869	387099335	+	1117		1118	3	939		1467	3	1026		1566	3	1266
995	5M_gene1395.t1	chr5D	exonerate:protein2genome:local	mRNA	387250275	387251906	1613	+	TraesCS5D02G287700.1	387250089	387252054	+	1631		1632	4	990		1966	4	1011		2138	4	993
996	5M_gene341.t1	chr5D	exonerate:protein2genome:local	mRNA	387296688	387299713	2025	+	TraesCS5D02G287800.1	387296547	387300998	+	3025		3026	2	1248		4452	2	1251		3114	2	1248
997	5M_gene1239.t1	chr5D	exonerate:protein2genome:local	mRNA	387620006	387620777	1173	-	TraesCS5D02G288000.1	387619840	387626150	-	771		772	2	699		6311	3	1710		7555	6	1932
998	5M_gene699.t1	chr5D	exonerate:protein2genome:local	mRNA	388097130	388100694	1188	+	TraesCS5D02G289300.1	388097016	388101303	+	3564		3565	9	771		4288	9	771		3560	9	774
999	5M_gene699.t1	chr5D	exonerate:protein2genome:local	mRNA	388097130	388100694	1188	+	TraesCS5D02G289400.1	388100580	388104104	-	114		3565	9	771		3525	4	609		3560	9	774
1000	5M_gene2357.t1	chr5D	exonerate:protein2genome:local	mRNA	388589119	388590405	1824	+	TraesCS5D02G290600.1	388589057	388590639	+	1286		1287	3	1104		1583	3	1107		1458	3	1107
1001	5M_gene2253.t1	chr5D	exonerate:protein2genome:local	mRNA	389109732	389113812	5010	-	TraesCS5D02G291500.1	389109222	389114078	-	4080		4081	3	3108		4857	3	2985		4828	3	3111
1002	5M_gene8161.t1	chr5D	exonerate:protein2genome:local	mRNA	389495168	389496197	1714	+	TraesCS5D02G291900.1	389494983	389495832	+	664		1030	1	1030		850	2	750		1449	1	1020
1003	5M_gene5422.t1	chr5D	exonerate:protein2genome:local	mRNA	389524191	389526841	2070	-	TraesCS5D02G292000.1	389523975	389527033	-	2650		2651	6	1233		3059	6	1236		3004	6	1236
1004	5M_gene226.t1	chr5D	exonerate:protein2genome:local	mRNA	389595855	389599200	2256	-	TraesCS5D02G292200.1	389595852	389598251	-	2396		3346	8	1416		2400	8	1365		3609	8	1416
1005	5M_gene4038.t1	chr5D	exonerate:protein2genome:local	mRNA	390019425	390022567	2973	+	TraesCS5D02G292500.1	390019293	390022853	+	3142		3143	2	1873		3561	2	2991		3395	2	1875
1006	5M_gene2877.t1	chr5D	exonerate:protein2genome:local	mRNA	390264520	390269555	1984	-	TraesCS5D02G292700.1	390263999	390269525	-	5005		5036	12	1269		5527	13	1548		5674	12	1692
1007	5M_gene9400.t1	chr5D	exonerate:protein2genome:local	mRNA	390360314	390363797	1341	-	TraesCS5D02G292900.1	390360050	390363744	-	3430		3484	7	855		3695	7	666		3789	7	858
1008	5M_gene3358.t1	chr5D	exonerate:protein2genome:local	mRNA	390371485	390374189	1781	+	TraesCS5D02G293000.1	390371485	390374192	+	2704		2705	5	1131		2708	5	1134		3208	5	1149
1009	5M_gene5975.t1	chr5D	exonerate:protein2genome:local	mRNA	390504143	390506368	1313	+	TraesCS5D02G293300.1	390504143	390506578	+	2225		2226	5	1032		2436	5	1134		2730	4	1023
1010	5M_gene5974.t1	chr5D	exonerate:protein2genome:local	mRNA	390507021	390508873	1584	+	TraesCS5D02G293400.1	390506981	390509985	+	1852		1853	9	1035		3005	10	1881		2145	9	1143
1011	5M_gene2422.t1	chr5D	exonerate:protein2genome:local	mRNA	390570827	390573147	1552	-	TraesCS5D02G293800.1	390570531	390573249	-	2320		2321	4	969		2719	4	972		2368	4	972
1012	5M_gene266.t1	chr5D	exonerate:protein2genome:local	mRNA	393455467	393458572	1132	+	TraesCS5D02G295300.1	393454710	393458832	+	3105		3106	10	747		4123	10	750		4146	10	750
1013	5M_gene3749.t1	chr5D	exonerate:protein2genome:local	mRNA	393617912	393619465	2602	-	TraesCS5D02G295700.1	393617611	393619691	-	1553		1554	1	1554		2081	1	1683		1841	1	1557
1014	5M_gene2775.t1	chr5D	exonerate:protein2genome:local	mRNA	393617936	393619468	1481	-	TraesCS5D02G295700.1	393617611	393619691	-	1532		1533	1	1533		2081	1	1683		3543	3	1545
1015	5M_gene2284.t1	chr5D	exonerate:protein2genome:local	mRNA	393737615	393739132	2546	-	TraesCS5D02G295800.1	393737450	393739157	-	1517		1518	1	1518		1708	1	1521		1785	1	1521
1016	5M_gene7056.t1	chr5D	exonerate:protein2genome:local	mRNA	393876172	393877925	1035	-	TraesCS5D02G296200.1	393875826	393878081	-	1753		1754	6	777		2256	7	780		2376	7	780
1017	5M_gene173.t1	chr5D	exonerate:protein2genome:local	mRNA	393938695	393940619	1305	-	TraesCS5D02G297000.1	393938497	393940783	-	1924		1925	2	813		2287	2	816		2166	2	813
1018	5M_gene7763.t1	chr5D	exonerate:protein2genome:local	mRNA	393994136	393995441	1374	-	TraesCS5D02G297100.1	393993814	393995550	-	1305		1306	5	861		1737	5	864		1657	5	864
1019	5M_gene5594.t1	chr5D	exonerate:protein2genome:local	mRNA	394827610	394828540	1358	+	TraesCS5D02G297600.1	394826906	394828926	+	930		931	2	840		2021	3	1089		1961	2	1239
1020	5M_gene1451.t1	chr5D	exonerate:protein2genome:local	mRNA	396369998	396370768	1056	+	TraesCS5D02G298600.1	396369875	396370918	+	770		771	2	669		1044	2	672		1078	2	678
1021	5M_gene1535.t1	chr5D	exonerate:protein2genome:local	mRNA	396429648	396431900	1882	+	TraesCS5D02G298800.1	396428400	396431589	+	1941		2253	5	1289		3190	2	1059		4098	5	1293
1022	5M_gene3341.t1	chr5D	exonerate:protein2genome:local	mRNA	397618311	397628265	3563	-	TraesCS5D02G300300.1	397619064	397622994	-	3930		9955	19	2454		3931	9	1668		11726	20	2739
1023	5M_gene2045.t1	chr5D	exonerate:protein2genome:local	mRNA	397935649	397936680	1360	-	TraesCS5D02G300500.1	397934495	397939268	-	1031		1032	1	1032		4774	2	2223		5495	1	1098
1024	5M_gene1243.t1	chr5D	exonerate:protein2genome:local	mRNA	398525021	398529563	4145	+	TraesCS5D02G302000.1	398524800	398529882	+	4542		4543	9	2730		5083	9	2733		5034	9	2733
1025	5M_gene1242.t1	chr5D	exonerate:protein2genome:local	mRNA	398530894	398540492	5624	+	TraesCS5D02G302100.1	398530847	398535258	+	4364		9599	14	3558		4412	9	2322		9758	14	3555
1026	5M_gene1242.t1	chr5D	exonerate:protein2genome:local	mRNA	398530894	398540492	5624	+	TraesCS5D02G302200.1	398536813	398540774	+	3679		9599	14	3558		3962	9	1812		9758	14	3555
1027	5M_gene5415.t1	chr5D	exonerate:protein2genome:local	mRNA	398768881	398780401	2434	-	TraesCS5D02G302700.1	398774654	398780576	-	5747		11521	13	1569		5923	13	1572		4995	13	1575
1028	5M_gene5415.t1	chr5D	exonerate:protein2genome:local	mRNA	398768881	398780401	2434	-	TraesCS5D02G302600.1	398768614	398773752	-	4871		11521	13	1569		5139	13	1569		4995	13	1575
1029	5M_gene7610.t1	chr5D	exonerate:protein2genome:local	mRNA	398805425	398811601	2358	-	TraesCS5D02G302900.1	398805128	398811683	-	6176		6177	13	1521		6556	13	1539		6135	13	1530
1030	5M_gene3722.t1	chr5D	exonerate:protein2genome:local	mRNA	398818282	398821086	2291	-	TraesCS5D02G303000.1	398818069	398821186	-	2804		2805	13	1521		3118	13	1524		3009	13	1527
1031	5M_gene6719.t1	chr5D	exonerate:protein2genome:local	mRNA	399145475	399149021	1505	+	TraesCS5D02G303400.1	399145411	399149549	+	3546		3547	6	1035		4139	8	1239		3845	7	1074
1032	5M_gene4776.t1	chr5D	exonerate:protein2genome:local	mRNA	399156825	399158527	1009	+	TraesCS5D02G303600.1	399156626	399160765	+	1702		1703	5	612		4140	5	615		2020	5	615
1033	5M_gene4777.t1	chr5D	exonerate:protein2genome:local	mRNA	399159327	399162232	4151	-	TraesCS5D02G303600.1	399156626	399160765	+	1438		2906	3	2685		4140	5	615		3418	3	2919
1034	5M_gene4777.t1	chr5D	exonerate:protein2genome:local	mRNA	399159327	399162232	4151	-	TraesCS5D02G303700.1	399159020	399162466	-	2905		2906	3	2685		3447	1	2811		3418	3	2919
1035	5M_gene7233.t1	chr5D	exonerate:protein2genome:local	mRNA	399218468	399220966	4153	-	TraesCS5D02G303900.1	399216023	399221037	-	2498		2499	1	2499		5015	1	2502		4003	1	2502
1036	5M_gene8165.t1	chr5D	exonerate:protein2genome:local	mRNA	399224124	399227191	1463	+	TraesCS5D02G304000.1	399223734	399227758	+	3067		3068	7	989		4025	8	993		6108	11	1500
1037	5M_gene9173.t1	chr5D	exonerate:protein2genome:local	mRNA	399329184	399332302	1081	-	TraesCS5D02G304300.1	399329022	399332391	-	3118		3119	8	849		3370	11	1065		3539	8	852
1038	5M_gene9115.t1	chr5D	exonerate:protein2genome:local	mRNA	399735680	399736873	2066	+	TraesCS5D02G304600.1	399735680	399736930	+	1193		1194	1	1194		1251	1	1251		1742	1	1197
1039	5M_gene8939.t1	chr5D	exonerate:protein2genome:local	mRNA	399959851	399960887	1000	-	TraesCS5D02G304900.1	399959217	399960982	-	1036		1037	3	693		1766	4	1047		2093	4	1098
1040	5M_gene6423.t1	chr5D	exonerate:protein2genome:local	mRNA	400269779	400278243	1790	+	TraesCS5D02G305200.1	400278000	400281717	-	243		8465	9	1137		3718	6	1659		4635	9	1140
1041	5M_gene6423.t1	chr5D	exonerate:protein2genome:local	mRNA	400269779	400278243	1790	+	TraesCS5D02G305100.1	400269694	400280619	+	8464		8465	9	1137		10926	10	1428		4635	9	1140
1042	5M_gene742.t1	chr5D	exonerate:protein2genome:local	mRNA	400295258	400297237	3312	-	TraesCS5D02G305500.1	400295411	400297237	-	1826		1980	1	1980		1827	1	1827		2454	1	1983
1043	5M_gene6293.t1	chr5D	exonerate:protein2genome:local	mRNA	402766758	402771422	2618	+	TraesCS5D02G306300.1	402764950	402770646	+	3888		4665	4	1602		5697	5	1677		6298	4	1605
1044	5M_gene2330.t1	chr5D	exonerate:protein2genome:local	mRNA	402950923	402953673	4513	+	TraesCS5D02G306400.1	402950923	402953676	+	2750		2751	1	2751		2754	1	2754		3239	1	2763
1045	5M_gene5786.t1	chr5D	exonerate:protein2genome:local	mRNA	403063087	403066823	3223	+	TraesCS5D02G306700.1	403062925	403067375	+	3736		3737	4	1896		4451	4	1899		3858	4	1902
1046	5M_gene5787.t1	chr5D	exonerate:protein2genome:local	mRNA	403069946	403076255	5501	+	TraesCS5D02G306800.1	403069317	403076381	+	6309		6310	9	3276		7065	10	3612		7367	9	3279
1047	5M_gene5823.t1	chr5D	exonerate:protein2genome:local	mRNA	403154021	403155601	2427	-	TraesCS5D02G306900.1	403153785	403155706	-	1580		1581	2	1476		1922	2	1479		1977	2	1479
1048	5M_gene6051.t1	chr5D	exonerate:protein2genome:local	mRNA	403154021	403155601	2430	-	TraesCS5D02G306900.1	403153785	403155706	-	1580		1581	2	1476		1922	2	1479		2007	2	1479
1049	5M_gene2941.t1	chr5D	exonerate:protein2genome:local	mRNA	403940323	403942925	1112	+	TraesCS5D02G307300.1	403940251	403943245	+	2602		2603	6	789		2995	7	942		2888	6	792
1050	5M_gene2940.t1	chr5D	exonerate:protein2genome:local	mRNA	404034729	404036928	1244	+	TraesCS5D02G307400.1	404034533	404036624	+	1895		2200	7	867		2092	6	747		2447	7	894
1051	5M_gene9650.t1	chr5D	exonerate:protein2genome:local	mRNA	404873713	404875407	2888	-	TraesCS5D02G308100.1	404872198	404875650	-	1694		1695	1	1695		3453	1	1698		2237	1	1698
1052	5M_gene6307.t1	chr5D	exonerate:protein2genome:local	mRNA	405210477	405211805	2253	-	TraesCS5D02G308300.1	405209676	405211820	-	1328		1329	1	1329		2145	1	1347		2587	1	1335
1053	5M_gene4798.t1	chr5D	exonerate:protein2genome:local	mRNA	406198180	406199499	2196	+	TraesCS5D02G308900.1	406198154	406199584	+	1319		1320	1	1320		1431	1	1329		1609	1	1323
1054	5M_gene4125.t1	chr5D	exonerate:protein2genome:local	mRNA	406951557	406953494	2803	-	TraesCS5D02G310100.1	406951396	406953539	-	1937		1938	1	1938		2144	1	1941		2384	1	1935
1055	5M_gene7885.t1	chr5D	exonerate:protein2genome:local	mRNA	406959418	406960620	2002	+	TraesCS5D02G310200.1	406959391	406960623	+	1202		1203	1	1203		1233	1	1233		1581	1	1212
1056	5M_gene1591.t1	chr5D	exonerate:protein2genome:local	mRNA	407019882	407021768	1777	-	TraesCS5D02G310500.1	407019201	407021885	-	1886		1887	4	1140		2685	5	1032		2100	4	1140
1057	5M_gene9183.t1	chr5D	exonerate:protein2genome:local	mRNA	407106451	407108638	1719	-	TraesCS5D02G310600.1	407106219	407108790	-	2187		2188	5	1041		2572	5	1044		2462	5	1044
1058	5M_gene3252.t1	chr5D	exonerate:protein2genome:local	mRNA	407517493	407518800	2160	+	TraesCS5D02G310900.1	407517294	407519053	-	1307		1308	1	1308		1760	1	1323		1680	1	1299
1059	5M_gene3252.t1	chr5D	exonerate:protein2genome:local	mRNA	407517493	407518800	2160	+	TraesCS5D02G310800.1	407517493	407518803	+	1307		1308	1	1308		1311	1	1311		1680	1	1299
1060	5M_gene8009.t1	chr5D	exonerate:protein2genome:local	mRNA	407824073	407826124	1898	+	TraesCS5D02G311500.1	407823991	407826133	+	2051		2052	3	1293		2143	3	1302		2448	3	1299
1061	5M_gene1518.t1	chr5D	exonerate:protein2genome:local	mRNA	407987661	407989265	2301	-	TraesCS5D02G311900.1	407987447	407989332	-	1604		1605	2	1377		1886	2	1380		1823	2	1380
1062	5M_gene7142.t1	chr5D	exonerate:protein2genome:local	mRNA	408090370	408092068	1875	-	TraesCS5D02G312000.1	408090226	408092147	-	1698		1699	3	1188		1922	2	1434		1657	3	1188
1063	5M_gene3459.t1	chr5D	exonerate:protein2genome:local	mRNA	408301163	408303923	2742	+	TraesCS5D02G312200.1	408300517	408304316	+	2760		2761	3	1695		3800	3	1698		3728	3	1698
1064	5M_gene2074.t1	chr5D	exonerate:protein2genome:local	mRNA	408324731	408326007	1556	+	TraesCS5D02G312500.1	408324731	408326387	+	1276		1277	2	1024		1657	2	1269		1771	2	1008
1065	5M_gene6821.t1	chr5D	exonerate:protein2genome:local	mRNA	408852592	408854010	2423	+	TraesCS5D02G314100.1	408852592	408854013	+	1418		1419	1	1419		1422	1	1422		3125	1	1419
1066	5M_gene6629.t1	chr5D	exonerate:protein2genome:local	mRNA	409016562	409018384	2596	-	TraesCS5D02G314600.1	409016346	409018384	-	1822		1823	2	1593		2039	2	1599		2628	2	1605
1067	5M_gene7896.t1	chr5D	exonerate:protein2genome:local	mRNA	409940539	409943287	1171	-	TraesCS5D02G315700.1	409940086	409943413	-	2748		2749	7	792		3328	8	1233		3312	7	798
1068	5M_gene2229.t1	chr5D	exonerate:protein2genome:local	mRNA	410200735	410202186	2417	+	TraesCS5D02G316200.1	410200495	410202372	+	1451		1452	1	1452		1878	1	1455		1872	1	1461
1069	5M_gene4445.t1	chr5D	exonerate:protein2genome:local	mRNA	410346707	410347825	1922	+	TraesCS5D02G316500.1	410346700	410347881	+	1118		1119	1	1119		1182	1	1122		1607	1	1122
1070	5M_gene9500.t1	chr5D	exonerate:protein2genome:local	mRNA	410396147	410400234	1455	-	TraesCS5D02G316700.1	410395787	410400371	-	4087		4088	8	987		4585	7	1092		4499	8	990
1071	5M_gene5303.t1	chr5D	exonerate:protein2genome:local	mRNA	410427055	410430211	1875	+	TraesCS5D02G316900.1	410426687	410430609	+	3156		3157	7	1228		3923	8	1926		3739	7	1452
1072	5M_gene9269.t1	chr5D	exonerate:protein2genome:local	mRNA	410490809	410491615	1304	+	TraesCS5D02G317100.1	410490700	410491759	+	806		807	1	807		1060	1	810		1003	1	807
1073	5M_gene3109.t1	chr5D	exonerate:protein2genome:local	mRNA	410539177	410539812	1083	+	TraesCS5D02G317200.1	410539089	410539948	+	635		636	1	636		860	1	642		954	1	642
1074	5M_gene7703.t1	chr5D	exonerate:protein2genome:local	mRNA	411742416	411743143	1136	-	TraesCS5D02G318700.1	411742227	411742884	-	468		728	1	728		658	1	459		837	1	732
1075	5M_gene294.t1	chr5D	exonerate:protein2genome:local	mRNA	411784846	411785580	1100	-	TraesCS5D02G318799.1	411784722	411785684	-	734		735	1	735		963	1	738		1151	1	741
1076	5M_gene412.t1	chr5D	exonerate:protein2genome:local	mRNA	411789942	411790661	1142	-	TraesCS5D02G318800.1	411789797	411790773	-	719		720	1	720		977	1	723		1211	1	735
1077	5M_gene293.t1	chr5D	exonerate:protein2genome:local	mRNA	411789945	411790661	1015	-	TraesCS5D02G318800.1	411789797	411790773	-	716		717	1	717		977	1	723		1085	1	726
1078	5M_gene411.t1	chr5D	exonerate:protein2genome:local	mRNA	411845278	411845970	1048	-	TraesCS5D02G318900.1	411845139	411846097	-	692		693	1	693		959	1	717		1104	1	705
1079	5M_gene2348.t1	chr5D	exonerate:protein2genome:local	mRNA	412076819	412078390	2623	+	TraesCS5D02G319000.1	412076819	412078393	+	1571		1572	1	1572		1575	1	1575		2148	1	1584
1080	5M_gene703.t1	chr5D	exonerate:protein2genome:local	mRNA	412307879	412309749	1499	+	TraesCS5D02G319500.1	412307337	412310020	+	1870		1871	3	861		2684	3	864		2690	3	864
1081	5M_gene2031.t1	chr5D	exonerate:protein2genome:local	mRNA	412352093	412352986	1513	+	TraesCS5D02G319700.1	412352093	412352989	+	893		894	1	894		897	1	897		1490	1	894
1082	5M_gene8264.t1	chr5D	exonerate:protein2genome:local	mRNA	412361906	412367331	2540	-	TraesCS5D02G319900.1	412361604	412367470	-	5425		5426	9	1605		5867	10	1662		5869	9	1608
1083	5M_gene5595.t1	chr5D	exonerate:protein2genome:local	mRNA	412599618	412602219	1249	-	TraesCS5D02G320400.1	412599286	412602539	-	2601		2602	4	828		3254	5	963		3057	4	834
1084	5M_gene533.t1	chr5D	exonerate:protein2genome:local	mRNA	412608546	412609934	2298	+	TraesCS5D02G320500.1	412608546	412620116	+	1388		1389	1	1389		11571	1	1392		2216	1	1392
1085	5M_gene8049.t1	chr5D	exonerate:protein2genome:local	mRNA	413066319	413068146	1789	-	TraesCS5D02G321100.1	413066316	413068146	-	1827		1828	8	1107		1831	8	1110		1918	8	1107
1086	5M_gene8050.t1	chr5D	exonerate:protein2genome:local	mRNA	413073176	413075398	1374	-	TraesCS5D02G321200.1	413072802	413075554	-	2222		2223	2	804		2753	2	807		2626	2	807
1087	5M_gene7433.t1	chr5D	exonerate:protein2genome:local	mRNA	413283786	413287053	2544	+	TraesCS5D02G321300.1	413283786	413287056	+	3267		3268	2	1494		3271	2	1497		3239	2	1497
1088	5M_gene4713.t1	chr5D	exonerate:protein2genome:local	mRNA	413698299	413701124	1126	+	TraesCS5D02G321800.1	413698016	413701368	+	2825		2826	2	735		3353	2	738		3455	2	729
1089	5M_gene4715.t1	chr5D	exonerate:protein2genome:local	mRNA	413761082	413762110	1724	-	TraesCS5D02G322000.1	413760821	413762277	-	1028		1029	1	1029		1457	1	1032		1296	1	1032
1090	5M_gene5812.t1	chr5D	exonerate:protein2genome:local	mRNA	414023528	414026077	1154	+	TraesCS5D02G322300.1	414023263	414026346	+	2549		2550	7	756		3084	7	759		2907	7	759
1091	5M_gene2531.t1	chr5D	exonerate:protein2genome:local	mRNA	415272397	415273274	1279	-	TraesCS5D02G323100.1	415271679	415273527	-	877		878	2	747		1849	2	744		1486	2	750
1092	5M_gene2533.t1	chr5D	exonerate:protein2genome:local	mRNA	415297453	415299317	2468	-	TraesCS5D02G323300.1	415297305	415301383	-	1864		1865	4	1569		4079	12	2649		2737	5	1938
1093	5M_gene5159.t1	chr5D	exonerate:protein2genome:local	mRNA	415647403	415650878	3077	-	TraesCS5D02G323600.1	415647214	415650878	-	3475		3476	4	1947		3665	3	1902		3644	4	1956
1094	5M_gene16.t1	chr5D	exonerate:protein2genome:local	mRNA	415678763	415681161	2783	+	TraesCS5D02G323700.1	415678679	415681481	+	2398		2399	4	1650		2803	5	1539		3070	4	1656
1095	5M_gene3708.t1	chr5D	exonerate:protein2genome:local	mRNA	416070779	416077856	2356	-	TraesCS5D02G324200.1	416070184	416077997	-	7077		7078	14	1476		7814	19	1962		7228	14	1479
1096	5M_gene2990.t1	chr5D	exonerate:protein2genome:local	mRNA	416172943	416174544	2452	+	TraesCS5D02G324300.1	416172688	416174763	+	1601		1602	2	1506		2076	2	1764		2478	2	1524
1097	5M_gene2989.t1	chr5D	exonerate:protein2genome:local	mRNA	416199526	416202154	2331	+	TraesCS5D02G324400.1	416199459	416202534	+	2628		2629	2	1509		3076	2	1512		2896	2	1512
1098	5M_gene984.t1	chr5D	exonerate:protein2genome:local	mRNA	416257603	416258526	1418	-	TraesCS5D02G324600.1	416257321	416259242	-	923		924	1	924		1922	2	1464		1219	1	927
1099	5M_gene1344.t1	chr5D	exonerate:protein2genome:local	mRNA	416596670	416599925	3491	+	TraesCS5D02G325000.1	416596302	416600065	+	3255		3256	10	2154		3764	11	2322		3542	10	2148
1100	5M_gene7756.t1	chr5D	exonerate:protein2genome:local	mRNA	416626375	416628536	1689	-	TraesCS5D02G325200.1	416626012	416628618	-	2161		2162	5	987		2607	5	1002		3020	5	990
1101	5M_gene2032.t1	chr5D	exonerate:protein2genome:local	mRNA	416787871	416789187	1672	-	TraesCS5D02G325300.1	416787868	416788986	-	1115		1317	4	1011		1119	4	756		1904	4	1014
1102	5M_gene2756.t1	chr5D	exonerate:protein2genome:local	mRNA	417040062	417041160	1729	-	TraesCS5D02G325400.1	417039803	417041383	-	1098		1099	2	990		1581	2	1074		1716	2	993
1103	5M_gene6468.t1	chr5D	exonerate:protein2genome:local	mRNA	417607859	417608755	1557	+	TraesCS5D02G325500.1	417607859	417608758	+	896		897	1	897		900	1	900		1088	1	900
1104	5M_gene129.t1	chr5D	exonerate:protein2genome:local	mRNA	418071046	418074612	3193	-	TraesCS5D02G325800.1	418070503	418074782	-	3566		3567	9	2055		4280	9	2058		4258	9	2058
1105	5M_gene2746.t1	chr5D	exonerate:protein2genome:local	mRNA	418286604	418288077	1425	-	TraesCS5D02G325900.1	418286182	418288613	-	1473		1474	3	840		2432	3	843		2926	3	843
1106	5M_gene3585.t1	chr5D	exonerate:protein2genome:local	mRNA	418459401	418460192	1285	-	TraesCS5D02G326100.1	418459286	418460103	-	702		792	1	792		818	1	675		886	1	798
1107	5M_gene6695.t1	chr5D	exonerate:protein2genome:local	mRNA	418869094	418874194	1391	+	TraesCS5D02G326500.1	418869094	418874753	+	5100		5101	6	909		5660	14	2121		5559	6	903
1108	5M_gene9602.t1	chr5D	exonerate:protein2genome:local	mRNA	420270995	420280193	3710	+	TraesCS5D02G327300.1	420270656	420277669	+	6674		9199	18	2361		7014	14	1683		9497	18	2364
1109	5M_gene35.t1	chr5D	exonerate:protein2genome:local	mRNA	420620987	420622836	1847	+	TraesCS5D02G327800.1	420620925	420623211	+	1849		1850	3	1119		2287	3	1125		2580	3	1134
1110	5M_gene2499.t1	chr5D	exonerate:protein2genome:local	mRNA	420625340	420628646	1949	+	TraesCS5D02G327900.1	420625250	420629166	+	3306		3307	3	1173		3917	4	1185		2408	3	1179
1111	5M_gene6481.t1	chr5D	exonerate:protein2genome:local	mRNA	420870376	420872810	1776	+	TraesCS5D02G328200.1	420870319	420873139	+	2434		2435	7	1119		2821	7	1317		2992	7	1116
1112	5M_gene2743.t1	chr5D	exonerate:protein2genome:local	mRNA	421166125	421167930	1887	-	TraesCS5D02G328900.1	421165943	421167921	-	1796		1806	3	1134		1979	3	1128		1921	3	1140
1113	5M_gene2955.t1	chr5D	exonerate:protein2genome:local	mRNA	421421764	421422654	1373	+	TraesCS5D02G329200.1	421421468	421422863	+	890		891	2	789		1396	2	792		1391	2	792
1114	5M_gene1397.t1	chr5D	exonerate:protein2genome:local	mRNA	421499410	421500147	1210	+	TraesCS5D02G329400.1	421499410	421500150	+	737		738	1	738		741	1	741		1136	1	741
1115	5M_gene1393.t1	chr5D	exonerate:protein2genome:local	mRNA	421532699	421536397	2752	-	TraesCS5D02G329600.1	421532228	421536632	-	3698		3699	6	1780		4405	6	1596		6591	6	1779
1116	5M_gene7107.t1	chr5D	exonerate:protein2genome:local	mRNA	421661601	421662928	1320	+	TraesCS5D02G330300.1	421661493	421663197	+	1327		1328	3	852		1705	4	1047		1604	3	858
1117	5M_gene4145.t1	chr5D	exonerate:protein2genome:local	mRNA	421849251	421852702	1505	+	TraesCS5D02G330500.1	421849168	421852887	+	3451		3452	7	936		3720	7	939		3649	7	939
1118	5M_gene3339.t1	chr5D	exonerate:protein2genome:local	mRNA	421855132	421856343	1578	-	TraesCS5D02G330512.1	421855345	421856346	-	998		1212	1	1212		1002	1	1002		4410	4	3153
1119	5M_gene6900.t1	chr5D	exonerate:protein2genome:local	mRNA	421988188	421989172	1695	-	TraesCS5D02G330600.1	421986024	421989160	-	972		985	1	985		3137	3	2154		2454	3	1545
1120	5M_gene7403.t1	chr5D	exonerate:protein2genome:local	mRNA	422420218	422420829	1021	+	TraesCS5D02G331200.1	422420218	422420832	+	611		612	1	612		615	1	615		865	1	615
1121	5M_gene7792.t1	chr5D	exonerate:protein2genome:local	mRNA	422697010	422698928	1365	+	TraesCS5D02G331600.1	422697010	422702597	+	1918		1919	5	915		5588	8	1023		2068	5	894
1122	5M_gene629.t1	chr5D	exonerate:protein2genome:local	mRNA	423181764	423183143	2019	+	TraesCS5D02G332100.1	423181764	423183149	+	1379		1380	1	1380		1386	1	1386		1746	1	1398
1123	5M_gene1089.t1	chr5D	exonerate:protein2genome:local	mRNA	423232789	423235157	1484	-	TraesCS5D02G332200.1	423232498	423235204	-	2368		2369	3	1032		2707	4	1134		2881	3	1035
1124	5M_gene734.t1	chr5D	exonerate:protein2genome:local	mRNA	423263127	423267911	2424	+	TraesCS5D02G332300.1	423262801	423268335	+	4784		4785	7	1527		5535	7	1530		7126	7	1530
1125	5M_gene2915.t1	chr5D	exonerate:protein2genome:local	mRNA	423328859	423330127	2098	+	TraesCS5D02G332700.1	423328667	423330411	+	1268		1269	1	1269		1745	1	1272		1598	1	1272
1126	5M_gene9316.t1	chr5D	exonerate:protein2genome:local	mRNA	423370789	423373136	1651	+	TraesCS5D02G333000.1	423370623	423372359	+	1570		2348	2	1137		1737	1	1266		3602	5	1746
1127	5M_gene6520.t1	chr5D	exonerate:protein2genome:local	mRNA	423463606	423464220	1060	-	TraesCS5D02G333100.1	423463576	423464220	-	614		615	1	615		645	1	645		1317	2	771
1128	5M_gene27.t1	chr5D	exonerate:protein2genome:local	mRNA	423540919	423542211	1049	-	TraesCS5D02G333700.1	423537163	423542332	-	1292		1293	5	660		5170	10	1893		2185	6	675
1129	5M_gene26.t1	chr5D	exonerate:protein2genome:local	mRNA	423544487	423547999	1936	-	TraesCS5D02G333800.1	423544253	423548203	-	3512		3513	8	1335		3951	9	1071		4127	8	1326
1130	5M_gene1510.t1	chr5D	exonerate:protein2genome:local	mRNA	423756764	423757732	1657	+	TraesCS5D02G333900.1	423756764	423757735	+	968		969	1	969		972	1	972		1448	1	972
1131	5M_gene1509.t1	chr5D	exonerate:protein2genome:local	mRNA	423833725	423837067	2127	+	TraesCS5D02G334000.1	423833497	423836877	+	3152		3343	5	1427		3381	1	2853		3750	5	1425
1132	5M_gene7070.t1	chr5D	exonerate:protein2genome:local	mRNA	423858811	423860763	2979	+	TraesCS5D02G334100.1	423858811	423860766	+	1952		1953	2	1896		1956	1	1956		3192	2	1893
1133	5M_gene8946.t1	chr5D	exonerate:protein2genome:local	mRNA	424124570	424125355	1256	-	TraesCS5D02G334600.1	424124194	424125821	-	785		786	1	786		1628	1	1533		1365	1	1083
1134	5M_gene2102.t1	chr5D	exonerate:protein2genome:local	mRNA	424165685	424166668	1654	-	TraesCS5D02G334700.1	424165351	424166923	-	983		984	1	984		1573	1	1515		1418	1	1281
1135	5M_gene1277.t1	chr5D	exonerate:protein2genome:local	mRNA	424211777	424215958	1016	+	TraesCS5D02G334800.1	424211642	424216055	+	4181		4182	8	654		4414	6	627		4580	8	657
1136	5M_gene7804.t1	chr5D	exonerate:protein2genome:local	mRNA	424596944	424598665	2859	+	TraesCS5D02G335300.1	424596908	424598668	+	1721		1722	1	1722		1761	1	1761		1981	1	1725
1137	5M_gene2017.t1	chr5D	exonerate:protein2genome:local	mRNA	424780101	424781358	1945	-	TraesCS5D02G335600.1	424779799	424781412	-	1257		1258	2	1179		1614	2	1182		1582	2	1182
1138	5M_gene24.t1	chr5D	exonerate:protein2genome:local	mRNA	425465590	425471148	3438	-	TraesCS5D02G335900.1	425465433	425471148	-	5558		5559	7	2115		5716	8	2262		6028	7	2118
1139	5M_gene3490.t1	chr5D	exonerate:protein2genome:local	mRNA	425847770	425851394	1990	-	TraesCS5D02G336400.1	425847431	425851568	-	3624		3625	8	1329		4138	8	1332		3761	8	1326
1140	5M_gene7868.t1	chr5D	exonerate:protein2genome:local	mRNA	426010759	426013800	1854	+	TraesCS5D02G336800.1	426010719	426014069	+	3041		3042	8	1158		3351	9	1296		3329	8	1161
1141	5M_gene7869.t1	chr5D	exonerate:protein2genome:local	mRNA	426014949	426016571	1469	+	TraesCS5D02G336900.1	426014791	426016934	+	1622		1623	3	921		2144	4	1053		1754	3	930
1142	5M_gene637.t1	chr5D	exonerate:protein2genome:local	mRNA	426280798	426284645	1845	-	TraesCS5D02G337500.1	426282667	426283689	-	1022		3848	5	1482		1023	1	1023		5347	5	1479
1143	5M_gene638.t1	chr5D	exonerate:protein2genome:local	mRNA	426288135	426288902	1315	+	TraesCS5D02G337600.1	426288135	426289526	+	767		768	1	768		1392	2	1380		1476	1	1374
1144	5M_gene639.t1	chr5D	exonerate:protein2genome:local	mRNA	426295162	426296508	2117	-	TraesCS5D02G337700.1	426292784	426296559	-	1346		1347	1	1347		3776	1	1251		1668	1	1392
1145	5M_gene640.t1	chr5D	exonerate:protein2genome:local	mRNA	426296827	426301951	2025	+	TraesCS5D02G337800.1	426296751	426302305	+	5124		5125	5	1209		5555	5	1215		6365	5	1218
1146	5M_gene459.t1	chr5D	exonerate:protein2genome:local	mRNA	426639433	426640499	1444	+	TraesCS5D02G338200.1	426639368	426640882	+	1066		1067	3	879		1515	3	876		1686	3	882
1147	5M_gene6911.t1	chr5D	exonerate:protein2genome:local	mRNA	428392911	428394077	1994	+	TraesCS5D02G339100.1	428392911	428394086	+	1166		1167	1	1167		1176	5	1035		1678	1	1179
1148	5M_gene406.t1	chr5D	exonerate:protein2genome:local	mRNA	428699917	428701470	2440	+	TraesCS5D02G340100.1	428699659	428701690	+	1553		1554	2	1473		2032	2	1476		1968	2	1482
1149	5M_gene407.t1	chr5D	exonerate:protein2genome:local	mRNA	428705833	428708276	1148	-	TraesCS5D02G340200.1	428705513	428708503	-	2443		2444	7	780		2991	8	960		8943	7	783
1150	5M_gene408.t1	chr5D	exonerate:protein2genome:local	mRNA	428713762	428717236	2308	-	TraesCS5D02G340300.1	428713470	428717611	-	3474		3475	10	1560		4142	10	1563		4011	10	1569
1151	5M_gene3077.t1	chr5D	exonerate:protein2genome:local	mRNA	429058919	429059901	1596	-	TraesCS5D02G340600.1	429058916	429059901	-	982		983	2	939		986	2	864		1384	1	942
1152	5M_gene4653.t1	chr5D	exonerate:protein2genome:local	mRNA	429283824	429285466	1124	+	TraesCS5D02G340900.1	429283824	429285475	+	1642		1643	2	768		1652	2	777		3212	3	1005
1153	5M_gene6917.t1	chr5D	exonerate:protein2genome:local	mRNA	429290984	429291883	1077	+	TraesCS5D02G341000.1	429289528	429291886	+	899		900	3	687		2359	4	1083		1315	3	699
1154	5M_gene328.t1	chr5D	exonerate:protein2genome:local	mRNA	429304296	429305209	1003	-	TraesCS5D02G341100.1	429304293	429305209	-	913		914	4	627		917	4	630		1035	4	630
1155	5M_gene9365.t1	chr5D	exonerate:protein2genome:local	mRNA	429354175	429359152	4019	-	TraesCS5D02G341200.1	429353818	429359603	-	4977		4978	10	2589		5786	12	2904		5356	10	2586
1156	5M_gene3265.t1	chr5D	exonerate:protein2genome:local	mRNA	429577383	429578225	1485	+	TraesCS5D02G341300.1	429577380	429578228	+	842		843	1	843		849	1	849		1267	1	846
1157	5M_gene1687.t1	chr5D	exonerate:protein2genome:local	mRNA	429978947	429980170	1429	-	TraesCS5D02G342000.1	429978698	429980332	-	1223		1224	1	1224		1635	1	1227		1566	1	1239
1158	5M_gene357.t1	chr5D	exonerate:protein2genome:local	mRNA	429978947	429980170	2116	-	TraesCS5D02G342000.1	429978698	429980332	-	1223		1224	1	1224		1635	1	1227		1386	1	1227
1159	5M_gene7472.t1	chr5D	exonerate:protein2genome:local	mRNA	430164063	430165364	2089	+	TraesCS5D02G342100.1	430163871	430165658	+	1301		1302	1	1302		1788	1	1305		1866	1	1305
1160	5M_gene2440.t1	chr5D	exonerate:protein2genome:local	mRNA	430579642	430582755	3067	+	TraesCS5D02G342600.1	430579501	430582758	+	3113		3114	3	1926		3258	3	2070		3489	3	1929
1161	5M_gene199.t1	chr5D	exonerate:protein2genome:local	mRNA	430968654	430969976	2270	+	TraesCS5D02G342700.1	430968510	430970233	+	1322		1323	1	1323		1724	1	1326		1767	1	1326
1162	5M_gene548.t1	chr5D	exonerate:protein2genome:local	mRNA	430985534	430986850	2189	+	TraesCS5D02G342800.1	430985353	430987016	+	1316		1317	1	1317		1664	1	1320		1584	1	1320
1163	5M_gene2760.t1	chr5D	exonerate:protein2genome:local	mRNA	431562174	431564983	2734	-	TraesCS5D02G343400.1	431562000	431565013	-	2809		2810	4	1737		3014	3	1947		5824	5	1797
1164	5M_gene3429.t1	chr5D	exonerate:protein2genome:local	mRNA	431608771	431617944	1486	-	TraesCS5D02G343600.1	431606698	431609863	-	1092		9174	2	1179		3166	3	957		2645	2	1170
1165	5M_gene3429.t1	chr5D	exonerate:protein2genome:local	mRNA	431608771	431617944	1486	-	TraesCS5D02G343700.1	431615523	431619089	-	2421		9174	2	1179		3567	2	2319		2645	2	1170
1166	5M_gene2428.t1	chr5D	exonerate:protein2genome:local	mRNA	432597505	432600061	4027	-	TraesCS5D02G346300.1	432597363	432600254	-	2556		2557	2	2451		2892	2	2454		2785	2	2454
1167	5M_gene4483.t1	chr5D	exonerate:protein2genome:local	mRNA	432781798	432782568	1327	+	TraesCS5D02G346600.1	432781671	432783878	+	770		771	1	771		2208	2	1317		1096	1	780
1168	5M_gene1274.t1	chr5D	exonerate:protein2genome:local	mRNA	432781837	432788979	1454	+	TraesCS5D02G346700.1	432787024	432789795	+	1955		7143	3	1278		2772	2	1452		2299	2	1305
1169	5M_gene1274.t1	chr5D	exonerate:protein2genome:local	mRNA	432781837	432788979	1454	+	TraesCS5D02G346600.1	432781671	432783878	+	2041		7143	3	1278		2208	2	1317		2299	2	1305
1170	5M_gene3371.t1	chr5D	exonerate:protein2genome:local	mRNA	432787114	432788412	2192	+	TraesCS5D02G346700.1	432787024	432789795	+	1298		1299	1	1299		2772	2	1452		1733	1	1311
1171	5M_gene2822.t1	chr5D	exonerate:protein2genome:local	mRNA	432869925	432872972	1415	+	TraesCS5D02G346800.1	432869939	432873305	+	3033		3048	3	947		3367	2	597		3033	3	969
1172	5M_gene5779.t1	chr5D	exonerate:protein2genome:local	mRNA	433061180	433064410	1153	+	TraesCS5D02G347600.1	433061036	433064413	+	3230		3231	4	720		3378	4	867		4157	4	723
1173	5M_gene9358.t1	chr5D	exonerate:protein2genome:local	mRNA	434396280	434396999	1181	-	TraesCS5D02G349100.1	434396277	434402861	-	719		720	1	720		6585	2	810		971	1	723
1174	5M_gene9358.t1	chr5D	exonerate:protein2genome:local	mRNA	434396280	434396999	1181	-	TraesCS5D02G349200.1	434396350	434396703	+	353		720	1	720		354	1	354		971	1	723
1175	5M_gene5859.t1	chr5D	exonerate:protein2genome:local	mRNA	434473616	434480805	2465	+	TraesCS5D02G349600.1	434473585	434476815	+	3199		7190	6	1623		3231	1	2979		7728	5	1614
1176	5M_gene5859.t1	chr5D	exonerate:protein2genome:local	mRNA	434473616	434480805	2465	+	TraesCS5D02G349700.1	434479836	434484410	-	969		7190	6	1623		4575	2	2997		7728	5	1614
1177	5M_gene5858.t1	chr5D	exonerate:protein2genome:local	mRNA	434481068	434484307	4569	-	TraesCS5D02G349700.1	434479836	434484410	-	3239		3240	2	2988		4575	2	2997		3717	2	2985
1178	5M_gene7828.t1	chr5D	exonerate:protein2genome:local	mRNA	434481561	434484313	3688	-	TraesCS5D02G349700.1	434479836	434484410	-	2752		2753	3	2415		4575	2	2997		2849	3	2400
1179	5M_gene483.t1	chr5D	exonerate:protein2genome:local	mRNA	434540849	434545897	1727	+	TraesCS5D02G349800.1	434540231	434546271	+	5048		5049	5	1626		6041	6	4023		6814	6	2805
1180	5M_gene5480.t1	chr5D	exonerate:protein2genome:local	mRNA	434922475	434923686	1881	-	TraesCS5D02G351100.1	434921776	434923769	-	1211		1212	1	1212		1994	2	1389		1669	2	1230
1181	5M_gene6904.t1	chr5D	exonerate:protein2genome:local	mRNA	435104682	435105347	1052	-	TraesCS5D02G351200.1	435104626	435105347	-	665		666	1	666		722	1	669		1246	1	672
1182	5M_gene3980.t1	chr5D	exonerate:protein2genome:local	mRNA	435484813	435487981	2071	-	TraesCS5D02G353300.1	435484495	435488287	-	3168		3169	7	1446		3793	7	1449		3698	7	1446
1183	5M_gene8208.t1	chr5D	exonerate:protein2genome:local	mRNA	435513377	435515956	4145	+	TraesCS5D02G353400.1	435512600	435515959	+	2579		2580	1	2580		3360	1	3360		3937	3	3195
1184	5M_gene7449.t1	chr5D	exonerate:protein2genome:local	mRNA	435933242	435935083	1076	+	TraesCS5D02G353600.1	435933116	435935464	+	1841		1842	6	747		2349	6	750		2409	6	741
1185	5M_gene7627.t1	chr5D	exonerate:protein2genome:local	mRNA	436579509	436583004	2157	-	TraesCS5D02G354300.1	436580177	436583113	-	2827		3496	5	1353		2937	5	1563		4007	5	1359
1186	5M_gene7626.t1	chr5D	exonerate:protein2genome:local	mRNA	436585099	436587817	2644	-	TraesCS5D02G354400.1	436584779	436587852	-	2718		2719	5	1557		3074	5	1560		3343	5	1560
1187	5M_gene2685.t1	chr5D	exonerate:protein2genome:local	mRNA	436955760	436956422	1030	+	TraesCS5D02G354900.1	436955757	436956425	+	662		663	1	663		669	1	669		1395	1	693
1188	5M_gene3942.t1	chr5D	exonerate:protein2genome:local	mRNA	436981122	436982234	1536	+	TraesCS5D02G355000.1	436980657	436984230	+	1112		1113	1	1113		3574	2	2736		1363	1	1134
1189	5M_gene3943.t1	chr5D	exonerate:protein2genome:local	mRNA	436982409	436983635	1724	+	TraesCS5D02G355000.1	436980657	436984230	+	1226		1227	2	1170		3574	2	2736		1783	1	1170
1190	5M_gene3439.t1	chr5D	exonerate:protein2genome:local	mRNA	437056561	437057286	1117	+	TraesCS5D02G355400.1	437056561	437057289	+	725		726	1	726		729	1	729		1257	1	729
1191	5M_gene2261.t1	chr5D	exonerate:protein2genome:local	mRNA	437063165	437067136	2228	+	TraesCS5D02G355500.1	437063037	437067540	+	3971		3972	7	1416		4504	8	1506		5445	7	1416
1192	5M_gene38.t1	chr5D	exonerate:protein2genome:local	mRNA	437333058	437337038	2006	+	TraesCS5D02G355800.1	437334377	437337519	+	2661		3981	4	1355		3143	3	1182		4772	4	1344
1193	5M_gene39.t1	chr5D	exonerate:protein2genome:local	mRNA	437341844	437344320	2749	+	TraesCS5D02G355900.1	437341400	437346762	+	2476		2477	3	1650		5363	5	2697		4222	3	1653
1194	5M_gene5444.t1	chr5D	exonerate:protein2genome:local	mRNA	437528857	437531154	2534	-	TraesCS5D02G356400.1	437528626	437530793	-	1936		2298	4	1788		2168	3	1473		4154	4	1782
1195	5M_gene7490.t1	chr5D	exonerate:protein2genome:local	mRNA	437864226	437866263	2060	+	TraesCS5D02G357000.1	437865367	437866392	+	896		2038	2	1331		1026	2	912		1504	1	1341
1196	5M_gene5849.t1	chr5D	exonerate:protein2genome:local	mRNA	437978043	437979044	1394	+	TraesCS5D02G357200.1	437977975	437981892	+	1001		1002	1	1002		3918	3	2325		1301	1	996
1197	5M_gene5572.t1	chr5D	exonerate:protein2genome:local	mRNA	438154264	438155420	1820	-	TraesCS5D02G357400.1	438153985	438155401	-	1137		1157	1	1157		1417	1	1083		1556	1	1158
1198	5M_gene5827.t1	chr5D	exonerate:protein2genome:local	mRNA	438359807	438360774	1500	+	TraesCS5D02G357600.1	438359980	438360777	+	794		968	1	968		798	1	798		1335	1	963
1199	5M_gene1712.t1	chr5D	exonerate:protein2genome:local	mRNA	438439781	438441275	2301	-	TraesCS5D02G358000.1	438437242	438441326	-	1494		1495	2	1419		4085	7	2547		2851	3	1467
1200	5M_gene1711.t1	chr5D	exonerate:protein2genome:local	mRNA	438546195	438547292	1777	-	TraesCS5D02G358600.1	438543700	438547382	-	1097		1098	1	1098		3683	7	2514		10968	3	1728
1201	5M_gene1136.t1	chr5D	exonerate:protein2genome:local	mRNA	438573518	438576668	3571	-	TraesCS5D02G358900.1	438573366	438576764	-	3150		3151	6	2292		3399	7	2625		3735	6	2295
1202	5M_gene559.t1	chr5D	exonerate:protein2genome:local	mRNA	438691220	438694095	3849	+	TraesCS5D02G359400.1	438690738	438694426	+	2875		2876	2	2387		3689	1	2955		3177	2	2388
1203	5M_gene558.t1	chr5D	exonerate:protein2genome:local	mRNA	438720898	438724674	2504	-	TraesCS5D02G359500.1	438720779	438724678	-	3776		3777	3	1806		3900	7	2541		4142	4	1800
1204	5M_gene8098.t1	chr5D	exonerate:protein2genome:local	mRNA	439650431	439656613	2801	-	TraesCS5D02G359700.1	439647017	439656678	-	6182		6183	18	1896		9662	28	4074		7890	18	1893
1205	5M_gene8097.t1	chr5D	exonerate:protein2genome:local	mRNA	439660491	439670467	3789	-	TraesCS5D02G359800.1	439660189	439667511	-	7020		9977	26	2728		7323	22	3414		10174	26	2733
1206	5M_gene8096.t1	chr5D	exonerate:protein2genome:local	mRNA	439675586	439678285	2099	-	TraesCS5D02G359900.1	439675231	439677761	-	2175		2700	4	1269		2531	4	1092		2981	4	1281
1207	5M_gene3935.t1	chr5D	exonerate:protein2genome:local	mRNA	439745383	439746663	1917	+	TraesCS5D02G360100.1	439745410	439746666	+	1253		1281	2	1183		1257	1	1257		1716	2	1185
1208	5M_gene8115.t1	chr5D	exonerate:protein2genome:local	mRNA	439745383	439746389	1054	+	TraesCS5D02G360100.1	439745410	439746666	+	979		1007	3	918		1257	1	1257		1804	2	939
1209	5M_gene7642.t1	chr5D	exonerate:protein2genome:local	mRNA	440247269	440248354	1612	-	TraesCS5D02G360600.1	440247266	440248354	-	1085		1086	1	1086		1089	3	1005		1372	1	1101
1210	5M_gene3098.t1	chr5D	exonerate:protein2genome:local	mRNA	440642438	440647467	2061	+	TraesCS5D02G361000.1	440639983	440647925	+	5029		5030	20	1419		7943	20	1422		5451	20	1422
1211	5M_gene7384.t1	chr5D	exonerate:protein2genome:local	mRNA	440732337	440736448	1544	-	TraesCS5D02G361200.1	440730133	440736488	-	4111		4112	2	1272		6356	5	2784		11707	7	3270
1212	5M_gene3631.t1	chr5D	exonerate:protein2genome:local	mRNA	440918421	440920602	1949	-	TraesCS5D02G361600.1	440918190	440920602	-	2181		2182	9	1251		2413	9	1251		2605	9	1254
1213	5M_gene5138.t1	chr5D	exonerate:protein2genome:local	mRNA	441017161	441019699	1579	+	TraesCS5D02G362200.1	441017142	441019907	+	2538		2539	6	978		2766	6	981		2796	6	981
1214	5M_gene7126.t1	chr5D	exonerate:protein2genome:local	mRNA	441160907	441163383	1815	-	TraesCS5D02G363100.1	441160904	441163647	-	2476		2477	3	1101		2744	3	1368		3427	3	1104
1215	5M_gene7125.t1	chr5D	exonerate:protein2genome:local	mRNA	441238007	441239191	1975	-	TraesCS5D02G363300.1	441237277	441239278	-	1184		1185	1	1185		2002	2	1176		1765	1	1188
1216	5M_gene4058.t1	chr5D	exonerate:protein2genome:local	mRNA	441864867	441865989	1657	+	TraesCS5D02G364100.1	441864736	441866273	+	1122		1123	2	972		1538	2	975		1395	2	975
1217	5M_gene8941.t1	chr5D	exonerate:protein2genome:local	mRNA	442010790	442011960	1116	-	TraesCS5D02G364600.1	442010578	442012014	-	1170		1171	2	654		1437	2	1080		1488	2	657
1218	5M_gene9587.t1	chr5D	exonerate:protein2genome:local	mRNA	442095261	442102357	1814	-	TraesCS5D02G364800.1	442094890	442102466	-	7096		7097	18	1266		7577	20	1332		7568	19	1278
1219	5M_gene1882.t1	chr5D	exonerate:protein2genome:local	mRNA	442485611	442488860	1006	+	TraesCS5D02G365000.1	442485342	442494336	+	3249		3250	4	657		8995	16	2199		4395	4	660
1220	5M_gene1883.t1	chr5D	exonerate:protein2genome:local	mRNA	442496814	442498178	1708	+	TraesCS5D02G365100.1	442496502	442498524	+	1364		1365	4	1092		2023	4	1212		1896	4	1260
1221	5M_gene4543.t1	chr5D	exonerate:protein2genome:local	mRNA	442892838	442894532	2915	-	TraesCS5D02G365800.1	442892575	442894673	-	1694		1695	1	1695		2099	1	1698		2057	1	1698
1222	5M_gene3959.t1	chr5D	exonerate:protein2genome:local	mRNA	443011661	443014295	3445	+	TraesCS5D02G366100.1	443011038	443015886	+	2634		2635	2	2085		4849	2	2088		2971	2	2103
1223	5M_gene9464.t1	chr5D	exonerate:protein2genome:local	mRNA	443066884	443068509	1771	-	TraesCS5D02G366200.1	443066561	443069281	-	1625		1626	2	1068		2721	3	1656		6066	4	1275
1224	5M_gene5952.t1	chr5D	exonerate:protein2genome:local	mRNA	443251708	443259969	2421	-	TraesCS5D02G366400.1	443251382	443260150	-	8261		8262	15	1650		8769	15	1653		8839	15	1665
1225	5M_gene5953.t1	chr5D	exonerate:protein2genome:local	mRNA	443260491	443265953	2503	-	TraesCS5D02G366500.1	443260326	443266012	-	5462		5463	8	1539		5687	9	1554		5447	8	1548
1226	5M_gene3801.t1	chr5D	exonerate:protein2genome:local	mRNA	443504544	443506443	2334	-	TraesCS5D02G366900.1	443504331	443506534	-	1899		1900	5	1452		2204	5	1455		2177	5	1446
1227	5M_gene3802.t1	chr5D	exonerate:protein2genome:local	mRNA	443512413	443520161	1428	-	TraesCS5D02G367000.1	443512402	443513592	-	1179		7749	4	954		1191	2	633		1723	3	957
1228	5M_gene495.t1	chr5D	exonerate:protein2genome:local	mRNA	443643999	443646179	3705	+	TraesCS5D02G367400.1	443640337	443646522	+	2180		2181	1	2181		6186	1	2184		2576	1	2181
1229	5M_gene496.t1	chr5D	exonerate:protein2genome:local	mRNA	443650299	443651371	1056	-	TraesCS5D02G367500.1	443649099	443651371	-	1072		1073	3	711		2273	3	708		1161	3	708
1230	5M_gene8085.t1	chr5D	exonerate:protein2genome:local	mRNA	444079031	444080209	1933	-	TraesCS5D02G367600.1	444078711	444082155	-	1178		1179	1	1179		3445	5	2082		1521	1	1182
1231	5M_gene8650.t1	chr5D	exonerate:protein2genome:local	mRNA	444145854	444147662	2645	+	TraesCS5D02G367900.1	444145854	444147665	+	1808		1809	2	1606		1812	3	1560		2010	2	1608
1232	5M_gene3764.t1	chr5D	exonerate:protein2genome:local	mRNA	444299978	444303306	2091	+	TraesCS5D02G368200.1	444299869	444303646	+	3328		3329	5	1308		3778	5	1266		3536	5	1317
1233	5M_gene2496.t1	chr5D	exonerate:protein2genome:local	mRNA	444474625	444477097	1366	+	TraesCS5D02G368400.1	444474554	444477396	+	2472		2473	3	1023		2843	5	1233		3645	3	1038
1234	5M_gene3083.t1	chr5D	exonerate:protein2genome:local	mRNA	444548222	444549865	2834	-	TraesCS5D02G368800.1	444548219	444550747	-	1643		1644	1	1644		2529	2	2373		1970	1	1647
1235	5M_gene995.t1	chr5D	exonerate:protein2genome:local	mRNA	444710761	444712876	1268	+	TraesCS5D02G368900.1	444710534	444713140	+	2115		2116	2	825		2607	2	1200		2671	3	831
1236	5M_gene9459.t1	chr5D	exonerate:protein2genome:local	mRNA	444895076	444899683	2676	+	TraesCS5D02G369600.1	444894784	444899999	+	4607		4608	6	1676		5216	7	2121		4920	6	1683
1237	5M_gene3295.t1	chr5D	exonerate:protein2genome:local	mRNA	445102564	445109178	2800	+	TraesCS5D02G370000.1	445102402	445110371	+	6614		6615	16	1827		7970	17	2085		6830	16	1830
1238	5M_gene9462.t1	chr5D	exonerate:protein2genome:local	mRNA	445311523	445314916	1296	+	TraesCS5D02G370400.1	445311377	445316228	+	3393		3394	7	858		4852	13	1704		3935	8	855
1239	5M_gene9463.t1	chr5D	exonerate:protein2genome:local	mRNA	445318299	445319429	1755	-	TraesCS5D02G370500.1	445318025	445319879	-	1130		1131	1	1131		1855	1	1527		1514	1	1134
1240	5M_gene3658.t1	chr5D	exonerate:protein2genome:local	mRNA	445377049	445380755	2247	-	TraesCS5D02G370600.1	445376646	445378893	-	1844		3707	2	1653		2248	1	1536		3408	2	1686
1241	5M_gene7263.t1	chr5D	exonerate:protein2genome:local	mRNA	445403233	445405746	4108	-	TraesCS5D02G370800.1	445402981	445405746	-	2513		2514	2	2427		2766	2	2517		2893	2	2424
1242	5M_gene7262.t1	chr5D	exonerate:protein2genome:local	mRNA	445483466	445486048	2947	-	TraesCS5D02G370900.1	445483549	445486030	-	2481		2583	4	1785		2482	2	2184		11573	7	4020
1243	5M_gene2767.t1	chr5D	exonerate:protein2genome:local	mRNA	445732624	445735673	1443	+	TraesCS5D02G371400.1	445732537	445735966	+	3049		3050	4	939		3430	4	942		3129	4	942
1244	5M_gene3126.t1	chr5D	exonerate:protein2genome:local	mRNA	445794890	445796886	1285	-	TraesCS5D02G371500.1	445794642	445796966	-	1996		1997	3	870		2325	4	963		2624	3	867
1245	5M_gene9525.t1	chr5D	exonerate:protein2genome:local	mRNA	446275383	446279498	1219	+	TraesCS5D02G372300.1	446275227	446279682	+	4115		4116	6	855		4456	10	1497		5486	6	858
1246	5M_gene5411.t1	chr5D	exonerate:protein2genome:local	mRNA	446398174	446400484	2412	+	TraesCS5D02G372500.1	446397440	446400685	+	2310		2311	5	1470		3246	4	1551		3368	5	1473
1247	5M_gene5410.t1	chr5D	exonerate:protein2genome:local	mRNA	446401115	446404995	2810	+	TraesCS5D02G372600.1	446400987	446405720	+	3880		3881	15	1953		4734	16	2064		4471	15	1977
1248	5M_gene2837.t1	chr5D	exonerate:protein2genome:local	mRNA	446909443	446914360	2241	-	TraesCS5D02G373500.1	446908202	446921163	-	4917		4918	5	1467		12962	11	5652		6008	5	1581
1249	5M_gene2836.t1	chr5D	exonerate:protein2genome:local	mRNA	446919445	446922165	1552	-	TraesCS5D02G373500.1	446908202	446921163	-	1718		2721	3	1062		12962	11	5652		3229	3	1065
1250	5M_gene9146.t1	chr5D	exonerate:protein2genome:local	mRNA	447105741	447106454	1038	+	TraesCS5D02G373600.1	447105741	447108508	+	713		714	1	714		2768	1	2553		954	1	717
1251	5M_gene3972.t1	chr5D	exonerate:protein2genome:local	mRNA	447140902	447143332	2353	-	TraesCS5D02G373700.1	447140899	447143332	-	2430		2431	3	1413		2434	2	2289		3273	3	1416
1252	5M_gene7556.t1	chr5D	exonerate:protein2genome:local	mRNA	447205178	447207275	1504	+	TraesCS5D02G373900.1	447205080	447207476	+	2097		2098	8	981		2397	8	984		2346	8	975
1253	5M_gene2781.t1	chr5D	exonerate:protein2genome:local	mRNA	447236659	447239259	1547	+	TraesCS5D02G374000.1	447236565	447239587	+	2600		2601	8	981		3023	8	984		3133	8	981
1254	5M_gene2780.t1	chr5D	exonerate:protein2genome:local	mRNA	447239802	447247025	3526	-	TraesCS5D02G374100.1	447239799	447241562	-	1760		7224	11	2465		1764	3	1311		8037	11	2514
1255	5M_gene2780.t1	chr5D	exonerate:protein2genome:local	mRNA	447239802	447247025	3526	-	TraesCS5D02G374200.1	447242617	447247025	-	4408		7224	11	2465		4409	7	1038		8037	11	2514
1256	5M_gene2291.t1	chr5D	exonerate:protein2genome:local	mRNA	447776586	447778349	1870	-	TraesCS5D02G375500.1	447776364	447778785	-	1763		1764	2	1206		2422	2	1164		2080	2	1209
1257	5M_gene6742.t1	chr5D	exonerate:protein2genome:local	mRNA	447873677	447877843	2880	-	TraesCS5D02G375600.1	447873413	447877913	-	4166		4167	12	1941		4501	11	1836		4577	12	1947
1258	5M_gene6743.t1	chr5D	exonerate:protein2genome:local	mRNA	447880716	447885480	3391	-	TraesCS5D02G375700.1	447880556	447885805	-	4764		4765	8	2109		5250	9	2358		6074	8	2112
1259	5M_gene6744.t1	chr5D	exonerate:protein2genome:local	mRNA	447889543	447894682	3297	+	TraesCS5D02G375800.1	447889359	447895273	+	5139		5140	8	1998		5915	9	2070		5676	8	1998
1260	5M_gene8157.t1	chr5D	exonerate:protein2genome:local	mRNA	448449419	448454154	2601	+	TraesCS5D02G376000.1	448449419	448454157	+	4735		4736	8	1698		4739	8	1773		4415	8	1701
1261	5M_gene7636.t1	chr5D	exonerate:protein2genome:local	mRNA	449272162	449274599	1401	-	TraesCS5D02G377200.1	449271816	449274680	-	2437		2438	4	950		2865	4	1335		2607	4	954
1262	5M_gene7637.t1	chr5D	exonerate:protein2genome:local	mRNA	449274823	449280820	1565	+	TraesCS5D02G377300.1	449274709	449283660	+	5997		5998	11	1071		8952	11	1188		4425	11	1074
1263	5M_gene3141.t1	chr5D	exonerate:protein2genome:local	mRNA	449289944	449291110	1954	-	TraesCS5D02G377500.1	449289835	449291197	-	1166		1167	1	1167		1363	1	1176		1555	1	1167
1264	5M_gene7456.t1	chr5D	exonerate:protein2genome:local	mRNA	449687138	449688790	2520	-	TraesCS5D02G377800.1	449687135	449688790	-	1652		1653	2	1560		1656	1	1656		1917	2	1563
1265	5M_gene5721.t1	chr5D	exonerate:protein2genome:local	mRNA	449933903	449940909	2143	-	TraesCS5D02G378200.1	449938650	449940909	-	2259		7007	8	1446		2260	8	1449		2723	8	1449
1266	5M_gene5721.t1	chr5D	exonerate:protein2genome:local	mRNA	449933903	449940909	2143	-	TraesCS5D02G378100.1	449933900	449938536	-	4633		7007	8	1446		4637	9	1488		2723	8	1449
1267	5M_gene6024.t1	chr5D	exonerate:protein2genome:local	mRNA	449990773	449992603	1479	+	TraesCS5D02G378400.1	449990705	449995050	+	1830		1831	7	1081		4346	9	957		2392	7	1077
1268	5M_gene2169.t1	chr5D	exonerate:protein2genome:local	mRNA	450203834	450204937	1797	-	TraesCS5D02G378800.1	450203753	450204985	-	1103		1104	1	1104		1233	1	1116		1390	1	1104
1269	5M_gene3362.t1	chr5D	exonerate:protein2genome:local	mRNA	450217297	450218235	1623	-	TraesCS5D02G379000.1	450217084	450218952	-	938		939	1	939		1869	1	972		4969	1	975
1270	5M_gene3363.t1	chr5D	exonerate:protein2genome:local	mRNA	450220967	450221944	1738	-	TraesCS5D02G379100.1	450220823	450222569	-	977		978	1	978		1747	1	981		1813	1	981
1271	5M_gene867.t1	chr5D	exonerate:protein2genome:local	mRNA	450657824	450662786	1392	+	TraesCS5D02G380000.1	450657631	450663473	+	4962		4963	9	942		5843	13	1161		5660	10	957
1272	5M_gene2061.t1	chr5D	exonerate:protein2genome:local	mRNA	450866411	450870556	2802	-	TraesCS5D02G380600.1	450865215	450871462	-	4145		4146	9	1794		6248	10	2331		6423	10	2310
1273	5M_gene757.t1	chr5D	exonerate:protein2genome:local	mRNA	451173988	451178244	1764	-	TraesCS5D02G381000.1	451175053	451179099	-	3191		4257	10	1194		4047	11	1281		5383	11	1311
1274	5M_gene1114.t1	chr5D	exonerate:protein2genome:local	mRNA	451672499	451675493	3689	+	TraesCS5D02G381300.1	451672187	451675778	+	2994		2995	4	2217		3592	4	2220		4203	4	2223
1275	5M_gene1113.t1	chr5D	exonerate:protein2genome:local	mRNA	451676766	451684011	1356	-	TraesCS5D02G381400.1	451676580	451687728	-	7245		7246	9	897		11149	9	1056		4155	9	900
1276	5M_gene1112.t1	chr5D	exonerate:protein2genome:local	mRNA	451684239	451685636	2278	+	TraesCS5D02G381400.1	451676580	451687728	-	1397		1398	1	1398		11149	9	1056		1608	1	1401
1277	5M_gene1112.t1	chr5D	exonerate:protein2genome:local	mRNA	451684239	451685636	2278	+	TraesCS5D02G381500.1	451684131	451687396	+	1397		1398	1	1398		3266	1	1509		1608	1	1401
1278	5M_gene3686.t1	chr5D	exonerate:protein2genome:local	mRNA	451905431	451909981	1583	+	TraesCS5D02G381800.1	451905063	451908148	+	2717		4551	8	1137		3086	8	507		4844	8	1152
1279	5M_gene3686.t1	chr5D	exonerate:protein2genome:local	mRNA	451905431	451909981	1583	+	TraesCS5D02G381900.1	451908980	451910128	+	1001		4551	8	1137		1149	1	573		4844	8	1152
1280	5M_gene9159.t1	chr5D	exonerate:protein2genome:local	mRNA	452238584	452240990	1427	+	TraesCS5D02G382500.1	452235938	452241297	+	2406		2407	4	873		5360	6	1317		2924	4	876
1281	5M_gene4171.t1	chr5D	exonerate:protein2genome:local	mRNA	452560690	452563138	1501	+	TraesCS5D02G383000.1	452559984	452563571	+	2448		2449	5	975		3588	5	978		3243	5	993
1282	5M_gene2459.t1	chr5D	exonerate:protein2genome:local	mRNA	452675975	452679761	2924	+	TraesCS5D02G383100.1	452675911	452679950	+	3786		3787	7	1815		4040	7	1827		4130	7	1821
1283	5M_gene605.t1	chr5D	exonerate:protein2genome:local	mRNA	453238775	453240559	2944	+	TraesCS5D02G383500.1	453238775	453240562	+	1784		1785	1	1785		1788	1	1788		2088	1	1776
1284	5M_gene1228.t1	chr5D	exonerate:protein2genome:local	mRNA	453409641	453410900	2178	-	TraesCS5D02G383600.1	453406278	453410936	-	1259		1260	1	1260		4659	1	1263		1652	1	1263
1285	5M_gene7334.t1	chr5D	exonerate:protein2genome:local	mRNA	453412935	453414288	2120	+	TraesCS5D02G383700.1	453412953	453422955	+	1335		1354	2	1269		10003	3	2142		3010	2	2229
1286	5M_gene1097.t1	chr5D	exonerate:protein2genome:local	mRNA	453775455	453780767	4055	+	TraesCS5D02G383900.1	453772860	453781327	+	5312		5313	20	2511		8468	26	3618		8225	21	2526
1287	5M_gene6834.t1	chr5D	exonerate:protein2genome:local	mRNA	453804048	453816587	4703	+	TraesCS5D02G384100.1	453813538	453816839	+	3049		12540	9	2853		3302	4	1182		12956	9	2856
1288	5M_gene6834.t1	chr5D	exonerate:protein2genome:local	mRNA	453804048	453816587	4703	+	TraesCS5D02G384000.1	453803931	453811841	+	7793		12540	9	2853		7911	6	1755		12956	9	2856
1289	5M_gene3431.t1	chr5D	exonerate:protein2genome:local	mRNA	453825132	453826595	2228	-	TraesCS5D02G384300.1	453824888	453826649	-	1463		1464	2	1359		1762	2	1371		1862	2	1383
1290	5M_gene7287.t1	chr5D	exonerate:protein2genome:local	mRNA	454021406	454022984	2498	+	TraesCS5D02G384700.1	454021039	454023249	+	1578		1579	2	1506		2211	2	1527		2194	2	1512
1291	5M_gene3494.t1	chr5D	exonerate:protein2genome:local	mRNA	454179765	454183324	3168	+	TraesCS5D02G385100.1	454179006	454183693	+	3559		3560	4	1908		4688	4	1911		4082	4	1911
1292	5M_gene3553.t1	chr5D	exonerate:protein2genome:local	mRNA	454202647	454205433	2942	+	TraesCS5D02G385125.1	454202647	454205436	+	2786		2787	2	1785		2790	2	1788		4230	2	1788
1293	5M_gene5943.t1	chr5D	exonerate:protein2genome:local	mRNA	455812060	455816106	1659	-	TraesCS5D02G386100.1	455811722	455816184	-	4046		4047	12	1116		4463	13	1251		4367	12	1122
1294	5M_gene418.t1	chr5D	exonerate:protein2genome:local	mRNA	456570730	456571350	1039	-	TraesCS5D02G386600.1	456570470	456571394	-	620		621	1	621		925	1	624		936	1	624
1295	5M_gene4694.t1	chr5D	exonerate:protein2genome:local	mRNA	456624928	456627083	1362	-	TraesCS5D02G387000.1	456624883	456629567	-	2155		2156	3	819		4685	5	1101		3369	3	822
1296	5M_gene8221.t1	chr5D	exonerate:protein2genome:local	mRNA	456751111	456752265	2027	+	TraesCS5D02G387200.1	456751111	456752268	+	1154		1155	1	1155		1158	1	1158		1628	1	1158
1297	5M_gene8221.t1	chr5D	exonerate:protein2genome:local	mRNA	456751111	456752265	2027	+	TraesCS5D02G387300.1	456751368	456752057	-	689		1155	1	1155		690	1	690		1628	1	1158
1298	5M_gene8051.t1	chr5D	exonerate:protein2genome:local	mRNA	457628355	457629914	2593	+	TraesCS5D02G387800.1	457628294	457630074	+	1559		1560	1	1560		1781	1	1569		1850	1	1563
1299	5M_gene3410.t1	chr5D	exonerate:protein2genome:local	mRNA	457663853	457665145	1998	+	TraesCS5D02G387900.1	457663678	457665461	+	1292		1293	1	1293		1784	1	1296		1507	1	1296
1300	5M_gene7567.t1	chr5D	exonerate:protein2genome:local	mRNA	457671639	457675713	1219	+	TraesCS5D02G388100.1	457671626	457678108	+	4074		4075	5	825		6483	5	927		3770	5	1062
1301	5M_gene7092.t1	chr5D	exonerate:protein2genome:local	mRNA	457679913	457680754	1033	-	TraesCS5D02G388200.1	457679910	457681039	-	841		842	3	645		1130	3	648		1622	3	651
1302	5M_gene1524.t1	chr5D	exonerate:protein2genome:local	mRNA	457775852	457777607	1169	+	TraesCS5D02G388300.1	457775681	457777965	+	1755		1756	4	756		2285	4	759		2227	4	756
1303	5M_gene2656.t1	chr5D	exonerate:protein2genome:local	mRNA	457992504	457995756	1868	+	TraesCS5D02G388500.1	457992308	457997552	+	3252		3253	4	1254		5245	7	1563		4849	4	1254
1304	5M_gene3602.t1	chr5D	exonerate:protein2genome:local	mRNA	458094793	458098098	4449	-	TraesCS5D02G388700.1	458094426	458098176	-	3305		3306	6	2592		3751	6	2595		3413	6	2595
1305	5M_gene4753.t1	chr5D	exonerate:protein2genome:local	mRNA	458180057	458183227	4366	-	TraesCS5D02G388800.1	458179759	458183316	-	3170		3171	7	2583		3558	6	2694		3432	7	2586
1306	5M_gene1610.t1	chr5D	exonerate:protein2genome:local	mRNA	458454014	458455438	2491	+	TraesCS5D02G389000.1	458453970	458455768	+	1424		1425	1	1425		1799	1	1428		1923	1	1431
1307	5M_gene3510.t1	chr5D	exonerate:protein2genome:local	mRNA	458630864	458633183	3092	+	TraesCS5D02G389200.1	458630786	458633703	+	2319		2320	4	2043		2918	3	1491		2605	4	2088
1308	5M_gene3636.t1	chr5D	exonerate:protein2genome:local	mRNA	458679971	458681060	1367	+	TraesCS5D02G389300.1	458679971	458681063	+	1089		1090	3	897		1093	3	900		1474	3	900
1309	5M_gene8001.t1	chr5D	exonerate:protein2genome:local	mRNA	458868244	458875005	2011	-	TraesCS5D02G389900.1	458867893	458871162	-	2918		6762	5	1239		3270	4	1674		3285	5	1242
1310	5M_gene6405.t1	chr5D	exonerate:protein2genome:local	mRNA	458897553	458900905	1731	+	TraesCS5D02G390100.1	458897399	458901219	+	3352		3353	7	1083		3821	7	1146		4131	7	1092
1311	5M_gene6406.t1	chr5D	exonerate:protein2genome:local	mRNA	458903368	458907692	3659	+	TraesCS5D02G390200.1	458903120	458907967	+	4324		4325	10	2364		4848	9	2409		4451	9	2352
1312	5M_gene7588.t1	chr5D	exonerate:protein2genome:local	mRNA	458913262	458915416	1576	-	TraesCS5D02G390300.1	458912808	458915510	-	2154		2155	8	1080		2703	6	1014		2696	8	1068
1313	5M_gene7589.t1	chr5D	exonerate:protein2genome:local	mRNA	458916839	458925406	4331	-	TraesCS5D02G390400.1	458916481	458926704	-	8567		8568	20	2774		10224	23	2979		9532	20	2778
1314	5M_gene9490.t1	chr5D	exonerate:protein2genome:local	mRNA	459069971	459072476	1088	+	TraesCS5D02G390600.1	459069873	459072783	+	2505		2506	3	705		2911	4	840		3208	3	720
1315	5M_gene6788.t1	chr5D	exonerate:protein2genome:local	mRNA	459082861	459083676	1198	+	TraesCS5D02G390700.1	459082580	459084833	+	815		816	1	816		2254	3	855		1195	1	813
1316	5M_gene8254.t1	chr5D	exonerate:protein2genome:local	mRNA	459208386	459209438	1599	+	TraesCS5D02G390800.1	459208386	459210288	+	1052		1053	2	981		1903	3	1185		1765	2	987
1317	5M_gene8170.t1	chr5D	exonerate:protein2genome:local	mRNA	459315150	459316208	1766	+	TraesCS5D02G391000.1	459314408	459316577	+	1058		1059	1	1059		2170	2	1524		2215	2	1587
1318	5M_gene7257.t1	chr5D	exonerate:protein2genome:local	mRNA	460170290	460176191	1668	-	TraesCS5D02G391700.1	460169854	460176471	-	5901		5902	10	1131		6618	11	1167		5553	10	1146
1319	5M_gene6086.t1	chr5D	exonerate:protein2genome:local	mRNA	460389163	460392408	3880	+	TraesCS5D02G391900.1	460389053	460394886	+	3245		3246	2	2256		5834	2	2259		4000	2	2259
1320	5M_gene6087.t1	chr5D	exonerate:protein2genome:local	mRNA	460393903	460396047	1105	-	TraesCS5D02G392000.1	460393490	460396369	-	2144		2145	5	696		2880	5	699		2878	5	702
1321	5M_gene6087.t1	chr5D	exonerate:protein2genome:local	mRNA	460393903	460396047	1105	-	TraesCS5D02G391900.1	460389053	460394886	+	983		2145	5	696		5834	2	2259		2878	5	702
1322	5M_gene3560.t1	chr5D	exonerate:protein2genome:local	mRNA	460747430	460751652	3029	-	TraesCS5D02G392400.1	460746927	460755070	-	4222		4223	7	1851		8144	11	3204		4750	7	1854
1323	5M_gene7658.t1	chr5D	exonerate:protein2genome:local	mRNA	460758968	460761312	1085	-	TraesCS5D02G392600.1	460758597	460761546	-	2344		2345	4	651		2950	4	759		2601	4	654
1324	5M_gene81.t1	chr5D	exonerate:protein2genome:local	mRNA	461214903	461218429	1061	-	TraesCS5D02G393100.1	461214439	461218619	-	3526		3527	4	639		4181	4	642		3944	4	642
1325	5M_gene80.t1	chr5D	exonerate:protein2genome:local	mRNA	461439696	461440998	1875	-	TraesCS5D02G393200.1	461439272	461441562	-	1302		1303	2	1131		2291	2	1134		2337	2	1122
1326	5M_gene8035.t1	chr5D	exonerate:protein2genome:local	mRNA	461603557	461605038	2537	-	TraesCS5D02G393300.1	461603475	461605128	-	1481		1482	1	1482		1654	1	1575		1692	1	1485
1327	5M_gene3955.t1	chr5D	exonerate:protein2genome:local	mRNA	461912557	461913419	1250	+	TraesCS5D02G393600.1	461912544	461914016	+	862		863	2	747		1473	2	750		1172	2	750
1328	5M_gene7341.t1	chr5D	exonerate:protein2genome:local	mRNA	462086736	462089805	2810	+	TraesCS5D02G394200.1	462087118	462090162	+	2687		3070	6	1982		3045	5	1551		3664	6	1956
1329	5M_gene7341.t1	chr5D	exonerate:protein2genome:local	mRNA	462086736	462089805	2810	+	TraesCS5D02G394100.1	462076832	462086925	-	189		3070	6	1982		10094	17	1722		3664	6	1956
1330	5M_gene7342.t1	chr5D	exonerate:protein2genome:local	mRNA	462091793	462092515	1089	-	TraesCS5D02G394300.1	462091485	462092806	-	722		723	1	723		1322	1	726		1076	1	717
1331	5M_gene3244.t1	chr5D	exonerate:protein2genome:local	mRNA	462453906	462457861	1716	-	TraesCS5D02G394500.1	462453643	462458019	-	3955		3956	9	1161		4377	10	1287		3882	9	1176
1332	5M_gene4388.t1	chr5D	exonerate:protein2genome:local	mRNA	462987044	462992760	3416	-	TraesCS5D02G395300.1	462986713	462993256	-	5716		5717	7	2094		6544	7	2079		6295	7	2097
1333	5M_gene2786.t1	chr5D	exonerate:protein2genome:local	mRNA	463087282	463088612	1890	+	TraesCS5D02G395400.1	463087188	463088829	+	1330		1331	3	1131		1642	3	1137		1585	3	1134
1334	5M_gene9676.t1	chr5D	exonerate:protein2genome:local	mRNA	463186851	463190788	1324	+	TraesCS5D02G395500.1	463186722	463191141	+	3937		3938	10	855		4420	10	858		3857	10	858
1335	5M_gene4104.t1	chr5D	exonerate:protein2genome:local	mRNA	463974738	463984252	6505	+	TraesCS5D02G396300.1	463974952	463984575	+	9300		9515	37	4266		9624	40	4683		9880	37	4275
1336	5M_gene2924.t1	chr5D	exonerate:protein2genome:local	mRNA	464071687	464072972	1959	-	TraesCS5D02G396700.1	464071524	464073092	-	1285		1286	2	1200		1569	2	1323		1950	2	1203
1337	5M_gene2923.t1	chr5D	exonerate:protein2genome:local	mRNA	464074524	464076774	1803	-	TraesCS5D02G396800.1	464073741	464076774	-	2250		2251	4	1170		3034	3	1986		3377	3	1950
1338	5M_gene2921.t1	chr5D	exonerate:protein2genome:local	mRNA	464077348	464079639	1435	+	TraesCS5D02G396900.1	464077360	464079642	+	2279		2292	3	894		2283	3	1956		2584	3	903
1339	5M_gene2922.t1	chr5D	exonerate:protein2genome:local	mRNA	464077360	464079636	1793	+	TraesCS5D02G396900.1	464077360	464079642	+	2276		2277	4	1314		2283	3	1956		2380	4	1323
1340	5M_gene5848.t1	chr5D	exonerate:protein2genome:local	mRNA	464105925	464109246	3138	+	TraesCS5D02G397300.1	464099047	464109391	+	3321		3322	6	1956		10345	7	2097		6298	6	1959
1341	5M_gene6620.t1	chr5D	exonerate:protein2genome:local	mRNA	464129413	464133764	2188	-	TraesCS5D02G397400.1	464129002	464133845	-	4351		4352	11	1410		4844	11	1413		5189	11	1413
1342	5M_gene1034.t1	chr5D	exonerate:protein2genome:local	mRNA	464129473	464133764	2073	-	TraesCS5D02G397400.1	464129002	464133845	-	4291		4292	11	1350		4844	11	1413		7181	12	1518
1343	5M_gene1485.t1	chr5D	exonerate:protein2genome:local	mRNA	464288756	464291524	1215	+	TraesCS5D02G397700.1	464288140	464292314	+	2768		2769	7	819		4175	8	819		3069	8	822
1344	5M_gene3000.t1	chr5D	exonerate:protein2genome:local	mRNA	464324722	464325810	1751	+	TraesCS5D02G397800.1	464324633	464326442	+	1088		1089	1	1089		1810	1	1539		1903	1	1242
1345	5M_gene8647.t1	chr5D	exonerate:protein2genome:local	mRNA	464395440	464396272	1283	+	TraesCS5D02G397900.1	464395828	464396664	+	444		833	1	833		837	1	837		1542	2	915
1346	5M_gene8041.t1	chr5D	exonerate:protein2genome:local	mRNA	464457540	464458937	2415	+	TraesCS5D02G398200.1	464457540	464459178	+	1397		1398	1	1398		1639	1	1401		1704	1	1401
1347	5M_gene7313.t1	chr5D	exonerate:protein2genome:local	mRNA	464491360	464493648	3176	+	TraesCS5D02G398300.1	464491322	464493813	+	2288		2289	5	1914		2492	4	2013		2583	5	1929
1348	5M_gene5987.t1	chr5D	exonerate:protein2genome:local	mRNA	464603478	464606319	3092	+	TraesCS5D02G398400.1	464601180	464606537	+	2841		2842	9	1872		5358	9	1875		3653	9	1875
1349	5M_gene8046.t1	chr5D	exonerate:protein2genome:local	mRNA	464662372	464663822	1610	-	TraesCS5D02G398600.1	464661085	464664025	-	1450		1451	2	1023		2941	2	1326		1882	2	1011
1350	5M_gene9571.t1	chr5D	exonerate:protein2genome:local	mRNA	464691423	464693390	3037	-	TraesCS5D02G398700.1	464688889	464693555	-	1967		1968	2	1869		4667	1	1971		2268	2	1872
1351	5M_gene1025.t1	chr5D	exonerate:protein2genome:local	mRNA	464815255	464818530	3059	+	TraesCS5D02G398900.1	464814353	464818699	+	3275		3276	9	1875		4347	9	1878		3987	9	1878
1352	5M_gene2540.t1	chr5D	exonerate:protein2genome:local	mRNA	464916473	464918979	3413	+	TraesCS5D02G399000.1	464914498	464919273	+	2506		2507	5	2133		4776	7	1968		2741	5	2130
1353	5M_gene5144.t1	chr5D	exonerate:protein2genome:local	mRNA	464990333	464992736	3139	+	TraesCS5D02G399100.1	464990300	464993869	+	2403		2404	6	1914		3570	6	1917		2835	6	1917
1354	5M_gene5143.t1	chr5D	exonerate:protein2genome:local	mRNA	464999589	465009352	2749	-	TraesCS5D02G399200.1	464999205	465009352	-	9763		9764	16	1887		10148	16	2031		10688	17	1890
1355	5M_gene5142.t1	chr5D	exonerate:protein2genome:local	mRNA	465009987	465011595	1122	+	TraesCS5D02G399300.1	465009923	465011813	+	1608		1609	3	744		1891	3	747		1909	3	738
1356	5M_gene4945.t1	chr5D	exonerate:protein2genome:local	mRNA	465034459	465038812	1664	-	TraesCS5D02G399700.1	465034010	465038926	-	4353		4354	7	1113		4917	7	1113		3335	7	1116
1357	5M_gene8145.t1	chr5D	exonerate:protein2genome:local	mRNA	465186955	465195124	5917	+	TraesCS5D02G399800.1	465186889	465195718	+	8169		8170	21	3789		8830	21	3846		8181	21	3792
1358	5M_gene2362.t1	chr5D	exonerate:protein2genome:local	mRNA	465365229	465367251	1584	-	TraesCS5D02G400100.1	465364802	465367676	-	2022		2023	5	972		2875	8	1188		4552	12	1656
1359	5M_gene1102.t1	chr5D	exonerate:protein2genome:local	mRNA	465714703	465719375	6996	+	TraesCS5D02G400700.1	465713645	465720441	+	4672		4673	3	4161		6797	3	4146		7763	3	4170
1360	5M_gene1103.t1	chr5D	exonerate:protein2genome:local	mRNA	465719848	465723088	3807	-	TraesCS5D02G400800.1	465719628	465723217	-	3240		3241	5	2250		3590	5	2253		3634	5	2247
1361	5M_gene1103.t1	chr5D	exonerate:protein2genome:local	mRNA	465719848	465723088	3807	-	TraesCS5D02G400700.1	465713645	465720441	+	593		3241	5	2250		6797	3	4146		3634	5	2247
1362	5M_gene1562.t1	chr5D	exonerate:protein2genome:local	mRNA	465906077	465906866	1285	+	TraesCS5D02G400900.1	465905448	465907268	+	789		790	2	699		1821	2	702		1512	2	714
1363	5M_gene6782.t1	chr5D	exonerate:protein2genome:local	mRNA	466221209	466225407	5747	+	TraesCS5D02G401000.1	466220578	466225769	+	4198		4199	4	3417		5192	4	3420		4613	4	3414
1364	5M_gene6781.t1	chr5D	exonerate:protein2genome:local	mRNA	466225939	466228342	1020	+	TraesCS5D02G401100.1	466225939	466230035	+	2403		2404	9	846		4097	15	1164		2629	9	840
1365	5M_gene5833.t1	chr5D	exonerate:protein2genome:local	mRNA	466569225	466570660	1704	-	TraesCS5D02G401300.1	466568807	466570746	-	1435		1436	2	1035		1940	2	1038		1630	2	1038
1366	5M_gene2056.t1	chr5D	exonerate:protein2genome:local	mRNA	466595270	466597469	2186	+	TraesCS5D02G401400.1	466594650	466597875	+	2199		2200	3	1326		3226	4	1761		2743	3	1332
1367	5M_gene1796.t1	chr5D	exonerate:protein2genome:local	mRNA	467601354	467603137	1996	-	TraesCS5D02G401900.1	467600940	467604428	-	1783		1784	4	1092		3489	6	1374		3556	4	1095
1368	5M_gene2237.t1	chr5D	exonerate:protein2genome:local	mRNA	467773094	467774115	1059	+	TraesCS5D02G402100.1	467772840	467777078	+	1021		1022	3	648		4239	6	969		1704	4	651
1369	5M_gene7897.t1	chr5D	exonerate:protein2genome:local	mRNA	468176594	468185359	2317	+	TraesCS5D02G402400.1	468176582	468185715	+	8765		8766	14	1557		9134	16	1767		5965	14	1560
1370	5M_gene7898.t1	chr5D	exonerate:protein2genome:local	mRNA	468340473	468342169	2523	+	TraesCS5D02G402500.1	468340393	468342222	+	1696		1697	2	1583		1830	2	1506		2184	2	1584
1371	5M_gene5653.t1	chr5D	exonerate:protein2genome:local	mRNA	468646270	468650454	4489	+	TraesCS5D02G402700.1	468645563	468650457	+	4184		4185	8	2877		4895	10	3033		5413	9	3093
1372	5M_gene5654.t1	chr5D	exonerate:protein2genome:local	mRNA	468651742	468653892	1008	+	TraesCS5D02G402800.1	468651670	468654935	+	2150		2151	4	618		3266	4	621		2724	4	621
1373	5M_gene7329.t1	chr5D	exonerate:protein2genome:local	mRNA	468689376	468691901	3971	-	TraesCS5D02G402900.1	468688620	468691901	-	2525		2526	1	2526		3282	1	3069		3555	1	3072
1374	5M_gene5986.t1	chr5D	exonerate:protein2genome:local	mRNA	468840252	468842115	1223	-	TraesCS5D02G403000.1	468839960	468841822	-	1570		1864	4	872		1863	4	501		2406	4	897
1375	5M_gene6557.t1	chr5D	exonerate:protein2genome:local	mRNA	469241889	469243682	2200	+	TraesCS5D02G403600.1	469241793	469243839	+	1793		1794	3	1371		2047	2	1467		1892	3	1374
1376	5M_gene768.t1	chr5D	exonerate:protein2genome:local	mRNA	469244724	469246155	2159	+	TraesCS5D02G403700.1	469244577	469246429	+	1431		1432	2	1365		1853	2	1368		1628	2	1371
1377	5M_gene5462.t1	chr5D	exonerate:protein2genome:local	mRNA	469305968	469307418	2297	+	TraesCS5D02G404000.1	469305908	469307698	+	1450		1451	2	1368		1791	2	1371		1715	2	1371
1378	5M_gene3381.t1	chr5D	exonerate:protein2genome:local	mRNA	469479674	469481104	2147	+	TraesCS5D02G404200.1	469479642	469481186	+	1430		1431	2	1362		1545	2	1110		1654	2	1365
1379	5M_gene107.t1	chr5D	exonerate:protein2genome:local	mRNA	469501796	469503235	2496	+	TraesCS5D02G404300.1	469501070	469503575	+	1439		1440	1	1440		2506	1	1443		2333	1	1443
1380	5M_gene727.t1	chr5D	exonerate:protein2genome:local	mRNA	469553635	469560846	4800	-	TraesCS5D02G404500.1	469553226	469560758	-	7123		7212	15	3013		7533	15	2907		7862	15	3024
1381	5M_gene5107.t1	chr5D	exonerate:protein2genome:local	mRNA	469715909	469720623	3322	+	TraesCS5D02G404600.1	469715611	469720783	+	4714		4715	5	1968		5173	5	2106		5173	5	1977
1382	5M_gene5738.t1	chr5D	exonerate:protein2genome:local	mRNA	469732935	469735901	1067	+	TraesCS5D02G404800.1	469732895	469736243	+	2966		2967	5	708		3349	5	738		3810	5	711
1383	5M_gene2339.t1	chr5D	exonerate:protein2genome:local	mRNA	470039010	470045147	2223	+	TraesCS5D02G405000.1	470038784	470045340	+	6137		6138	10	1407		6557	13	1578		7122	10	1410
1384	5M_gene1702.t1	chr5D	exonerate:protein2genome:local	mRNA	470384662	470389815	4120	-	TraesCS5D02G405400.1	470384327	470390962	-	5153		5154	14	2676		6636	14	2865		6705	14	2679
1385	5M_gene409.t1	chr5D	exonerate:protein2genome:local	mRNA	470465652	470468783	3921	+	TraesCS5D02G405500.1	470466015	470468977	+	2768		3132	3	2646		2963	1	1380		3374	3	2649
1386	5M_gene6339.t1	chr5D	exonerate:protein2genome:local	mRNA	470478970	470480334	1689	+	TraesCS5D02G405600.1	470475939	470480698	+	1364		1365	2	1128		4760	2	2994		2063	2	1131
1387	5M_gene2525.t1	chr5D	exonerate:protein2genome:local	mRNA	470768731	470772215	3501	+	TraesCS5D02G405900.1	470767412	470772502	+	3484		3485	4	2211		5091	3	2823		5219	4	2223
1388	5M_gene9386.t1	chr5D	exonerate:protein2genome:local	mRNA	471044860	471048462	5118	+	TraesCS5D02G406000.1	471042536	471049099	+	3602		3603	3	2973		6564	4	2967		6025	3	2976
1389	5M_gene3622.t1	chr5D	exonerate:protein2genome:local	mRNA	472274352	472276748	2689	-	TraesCS5D02G406600.1	472274107	472277304	-	2396		2397	8	1641		3198	9	1554		4969	8	1647
1390	5M_gene1000.t1	chr5D	exonerate:protein2genome:local	mRNA	472520405	472521340	1468	+	TraesCS5D02G407300.1	472520347	472522835	+	935		936	1	936		2489	2	1551		2169	2	1536
1391	5M_gene9234.t1	chr5D	exonerate:protein2genome:local	mRNA	472630045	472632812	1257	-	TraesCS5D02G407600.1	472629789	472632900	-	2767		2768	8	813		3112	8	867		3004	8	816
1392	5M_gene6857.t1	chr5D	exonerate:protein2genome:local	mRNA	472636239	472639924	3237	-	TraesCS5D02G407700.1	472635398	472640460	-	3685		3686	6	2025		5063	7	2331		4276	6	2028
1393	5M_gene9213.t1	chr5D	exonerate:protein2genome:local	mRNA	472738736	472741669	1532	-	TraesCS5D02G407900.1	472740869	472741657	-	788		2934	3	1463		789	1	789		3318	3	1509
1394	5M_gene6007.t1	chr5D	exonerate:protein2genome:local	mRNA	472992511	472995250	1633	+	TraesCS5D02G408300.1	472992361	472995657	+	2739		2740	4	1005		3297	5	1206		2167	4	1008
1395	5M_gene1157.t1	chr5D	exonerate:protein2genome:local	mRNA	473012740	473020408	1761	-	TraesCS5D02G408600.1	473012538	473020462	-	7668		7669	2	1020		7925	2	1023		4641	2	1023
1396	5M_gene1220.t1	chr5D	exonerate:protein2genome:local	mRNA	473040670	473053148	1645	-	TraesCS5D02G408800.1	473040667	473042337	-	1667		12479	2	981		1671	2	984		1537	2	984
1397	5M_gene1220.t1	chr5D	exonerate:protein2genome:local	mRNA	473040670	473053148	1645	-	TraesCS5D02G408900.1	473051777	473053191	-	1371		12479	2	981		1415	2	984		1537	2	984
1398	5M_gene1219.t1	chr5D	exonerate:protein2genome:local	mRNA	473052017	473053148	1628	-	TraesCS5D02G408900.1	473051777	473053191	-	1131		1132	2	981		1415	2	984		2163	2	984
1399	5M_gene3817.t1	chr5D	exonerate:protein2genome:local	mRNA	473052017	473053148	1620	-	TraesCS5D02G408900.1	473051777	473053191	-	1131		1132	2	981		1415	2	984		1444	2	984
1400	5M_gene3758.t1	chr5D	exonerate:protein2genome:local	mRNA	473063603	473064699	1634	-	TraesCS5D02G409000.1	473063345	473064770	-	1096		1097	2	981		1426	2	984		1320	2	984
1401	5M_gene6631.t1	chr5D	exonerate:protein2genome:local	mRNA	473096614	473098065	2453	+	TraesCS5D02G409200.1	473096243	473098470	+	1451		1452	1	1452		2228	1	1455		6419	1	1455
1402	5M_gene1783.t1	chr5D	exonerate:protein2genome:local	mRNA	473341492	473343360	2106	+	TraesCS5D02G409800.1	473341403	473345656	+	1868		1869	4	1287		4254	5	1524		2302	4	1290
1403	5M_gene9478.t1	chr5D	exonerate:protein2genome:local	mRNA	473357801	473363867	1846	-	TraesCS5D02G410000.1	473357391	473364020	-	6066		6067	10	1143		6630	10	1146		6426	10	1146
1404	5M_gene9304.t1	chr5D	exonerate:protein2genome:local	mRNA	473380393	473381592	1828	+	TraesCS5D02G410100.1	473380322	473382381	+	1199		1200	1	1200		2060	1	1683		2055	1	1680
1405	5M_gene6690.t1	chr5D	exonerate:protein2genome:local	mRNA	473848355	473849584	1567	+	TraesCS5D02G410500.1	473848140	473849859	+	1229		1230	4	966		1720	4	969		1512	4	969
1406	5M_gene6691.t1	chr5D	exonerate:protein2genome:local	mRNA	473852977	473854877	1710	+	TraesCS5D02G410600.1	473852774	473855163	+	1900		1901	3	1073		2390	4	978		2345	3	1068
1407	5M_gene716.t1	chr5D	exonerate:protein2genome:local	mRNA	474813755	474814537	1315	-	TraesCS5D02G411400.1	474813299	474815024	-	782		783	1	783		1726	1	1002		1651	1	786
1408	5M_gene9637.t1	chr5D	exonerate:protein2genome:local	mRNA	474819107	474822410	2840	-	TraesCS5D02G411500.1	474818998	474823730	-	3303		3304	5	1818		4733	8	2232		4611	5	1818
1409	5M_gene3578.t1	chr5D	exonerate:protein2genome:local	mRNA	475000589	475001833	1047	+	TraesCS5D02G411600.1	475000589	475001987	+	1244		1245	5	882		1399	5	903		1923	5	882
1410	5M_gene8019.t1	chr5D	exonerate:protein2genome:local	mRNA	475209786	475211751	1173	+	TraesCS5D02G411800.1	475209490	475212330	+	1965		1966	4	762		2841	5	1185		2261	4	771
1411	5M_gene1889.t1	chr5D	exonerate:protein2genome:local	mRNA	475302613	475308691	1618	+	TraesCS5D02G411900.1	475302359	475309094	+	6078		6079	8	1005		6736	9	1101		6175	8	1008
1412	5M_gene4131.t1	chr5D	exonerate:protein2genome:local	mRNA	475382096	475383235	1897	+	TraesCS5D02G412000.1	475381968	475383543	+	1139		1140	1	1140		1576	1	1143		1525	1	1161
1413	5M_gene3133.t1	chr5D	exonerate:protein2genome:local	mRNA	475499786	475502768	1303	+	TraesCS5D02G412100.1	475499742	475503607	+	2982		2983	6	896		3866	6	840		3253	6	900
1414	5M_gene9092.t1	chr5D	exonerate:protein2genome:local	mRNA	475575479	475576800	1038	-	TraesCS5D02G412400.1	475575131	475576870	-	1321		1322	3	651		1740	3	654		1650	3	648
1415	5M_gene4084.t1	chr5D	exonerate:protein2genome:local	mRNA	475692738	475694945	3807	+	TraesCS5D02G412500.1	475691763	475695452	+	2207		2208	1	2208		3690	1	2838		2374	1	2208
1416	5M_gene233.t1	chr5D	exonerate:protein2genome:local	mRNA	475838967	475844146	1103	-	TraesCS5D02G412700.1	475838654	475844161	-	5179		5180	7	708		5508	7	687		7294	8	1050
1417	5M_gene871.t1	chr5D	exonerate:protein2genome:local	mRNA	475897507	475902882	1618	+	TraesCS5D02G412800.1	475897240	475903093	+	5375		5376	6	1114		5854	6	1134		6552	6	1116
1418	5M_gene447.t1	chr5D	exonerate:protein2genome:local	mRNA	476033293	476036552	1054	+	TraesCS5D02G413100.1	476033202	476038990	+	3259		3260	6	687		5789	7	843		4930	6	690
1419	5M_gene494.t1	chr5D	exonerate:protein2genome:local	mRNA	476195348	476197506	1298	-	TraesCS5D02G413300.1	476194570	476197563	-	2158		2159	4	798		2994	4	801		3546	4	801
1420	5M_gene717.t1	chr5D	exonerate:protein2genome:local	mRNA	476463414	476464334	1404	-	TraesCS5D02G413500.1	476463411	476464334	-	920		921	1	921		924	1	924		1195	1	930
1421	5M_gene717.t1	chr5D	exonerate:protein2genome:local	mRNA	476463414	476464334	1404	-	TraesCS5D02G413400.1	476460373	476464433	+	920		921	1	921		4061	4	2022		1195	1	930
1422	5M_gene1970.t1	chr5D	exonerate:protein2genome:local	mRNA	476617350	476619626	1035	+	TraesCS5D02G413600.1	476617272	476619849	+	2276		2277	4	630		2578	4	633		2435	4	633
1423	5M_gene1273.t1	chr5D	exonerate:protein2genome:local	mRNA	477296450	477297208	1239	-	TraesCS5D02G414800.1	477296285	477297090	-	640		759	1	759		806	1	561		1132	1	762
1424	5M_gene1005.t1	chr5D	exonerate:protein2genome:local	mRNA	477328597	477329724	1751	+	TraesCS5D02G415100.1	477328490	477330065	+	1127		1128	1	1128		1576	1	1131		2540	1	1131
1425	5M_gene8139.t1	chr5D	exonerate:protein2genome:local	mRNA	477380030	477381824	1372	+	TraesCS5D02G415200.1	477377185	477382070	+	1794		1795	4	888		4886	7	2052		2109	4	876
1426	5M_gene9589.t1	chr5D	exonerate:protein2genome:local	mRNA	477829520	477831013	1766	+	TraesCS5D02G415400.1	477829390	477832562	+	1493		1494	2	1014		3173	3	1041		2061	2	1020
1427	5M_gene1416.t1	chr5D	exonerate:protein2genome:local	mRNA	478000054	478001034	1654	-	TraesCS5D02G415600.1	477999758	478001065	-	980		981	1	981		1308	1	984		1344	1	984
1428	5M_gene5383.t1	chr5D	exonerate:protein2genome:local	mRNA	478221723	478222934	1243	-	TraesCS5D02G415800.1	478221525	478223000	-	1211		1212	2	840		1476	3	936		1442	2	843
1429	5M_gene2320.t1	chr5D	exonerate:protein2genome:local	mRNA	478449352	478454022	1446	+	TraesCS5D02G415900.1	478449155	478454431	+	4670		4671	5	1029		5277	5	1020		5710	5	1026
1430	5M_gene2321.t1	chr5D	exonerate:protein2genome:local	mRNA	478465982	478469333	4309	-	TraesCS5D02G416000.1	478465558	478469963	-	3351		3352	3	2781		4406	3	2784		4439	3	2793
1431	5M_gene1950.t1	chr5D	exonerate:protein2genome:local	mRNA	478608778	478610413	2502	-	TraesCS5D02G416300.1	478608606	478610440	-	1635		1636	1	1636		1835	2	1548		2215	1	1614
1432	5M_gene4858.t1	chr5D	exonerate:protein2genome:local	mRNA	479455304	479459585	2901	+	TraesCS5D02G417300.1	479451372	479460254	+	4281		4282	11	1826		8883	16	2139		7793	15	2295
1433	5M_gene6726.t1	chr5D	exonerate:protein2genome:local	mRNA	479877248	479879399	2030	+	TraesCS5D02G417700.1	479877123	479879707	+	2151		2152	4	1191		2585	4	1356		2858	4	1194
1434	5M_gene1733.t1	chr5D	exonerate:protein2genome:local	mRNA	480154524	480155389	1074	-	TraesCS5D02G418100.1	480154424	480155528	-	865		866	3	663		1105	3	666		1042	3	666
1435	5M_gene7225.t1	chr5D	exonerate:protein2genome:local	mRNA	480342875	480344607	1000	+	TraesCS5D02G418300.1	480342811	480345908	+	1732		1733	6	705		3098	6	708		2167	6	708
1436	5M_gene4565.t1	chr5D	exonerate:protein2genome:local	mRNA	480371560	480374267	1535	+	TraesCS5D02G418900.1	480371044	480374505	+	2707		2708	2	909		3462	2	912		7747	2	912
1437	5M_gene3299.t1	chr5D	exonerate:protein2genome:local	mRNA	480377977	480380510	1933	+	TraesCS5D02G419000.1	480376304	480380513	+	2533		2534	5	1446		4210	7	3531		2925	5	1500
1438	5M_gene7316.t1	chr5D	exonerate:protein2genome:local	mRNA	480479715	480481286	2725	-	TraesCS5D02G419400.1	480479712	480481337	-	1571		1572	1	1572		1626	2	1506		1978	1	1575
1439	5M_gene9669.t1	chr5D	exonerate:protein2genome:local	mRNA	480600640	480604747	3922	-	TraesCS5D02G419700.1	480600245	480602091	-	1451		4108	4	2424		1847	1	1455		5443	4	2433
1440	5M_gene9669.t1	chr5D	exonerate:protein2genome:local	mRNA	480600640	480604747	3922	-	TraesCS5D02G419800.1	480603590	480605077	-	1157		4108	4	2424		1488	2	1254		5443	4	2433
1441	5M_gene7573.t1	chr5D	exonerate:protein2genome:local	mRNA	480709868	480714991	2648	-	TraesCS5D02G420100.1	480709865	480714991	-	5123		5124	14	1629		5127	16	1776		5308	14	1632
1442	5M_gene8309.t1	chr5D	exonerate:protein2genome:local	mRNA	480855118	480859645	2728	-	TraesCS5D02G420300.1	480854658	480859856	-	4527		4528	16	1755		5199	19	1989		4887	16	1758
1443	5M_gene8052.t1	chr5D	exonerate:protein2genome:local	mRNA	481157978	481159270	1969	+	TraesCS5D02G420600.1	481157978	481159274	+	1292		1293	2	1248		1297	1	1296		1673	2	1251
1444	5M_gene1084.t1	chr5D	exonerate:protein2genome:local	mRNA	482587272	482591836	1914	+	TraesCS5D02G422700.1	482587158	482591484	+	4212		4565	11	1362		4327	11	1707		4973	10	1371
1445	5M_gene7864.t1	chr5D	exonerate:protein2genome:local	mRNA	482597653	482598345	1141	-	TraesCS5D02G422800.1	482597650	482598345	-	692		693	1	693		696	1	696		1124	1	693
1446	5M_gene1094.t1	chr5D	exonerate:protein2genome:local	mRNA	482618232	482619369	1398	-	TraesCS5D02G422900.1	482617802	482619448	-	1137		1138	4	840		1647	5	873		1837	5	867
1447	5M_gene1953.t1	chr5D	exonerate:protein2genome:local	mRNA	482854005	482855082	1206	+	TraesCS5D02G423000.1	482854005	482855229	+	1077		1078	2	721		1225	2	687		1550	2	738
1448	5M_gene7767.t1	chr5D	exonerate:protein2genome:local	mRNA	483690588	483695550	2406	+	TraesCS5D02G424000.1	483690461	483695831	+	4962		4963	4	1491		5371	4	1494		5452	4	1494
1449	5M_gene6646.t1	chr5D	exonerate:protein2genome:local	mRNA	483700869	483703004	1255	+	TraesCS5D02G424200.1	483701435	483703007	+	1569		2136	7	774		1573	6	714		3019	7	1215
1450	5M_gene2504.t1	chr5D	exonerate:protein2genome:local	mRNA	483716582	483720161	1614	-	TraesCS5D02G424600.1	483716388	483717420	-	838		3580	9	1140		1033	2	348		3961	9	1134
1451	5M_gene2504.t1	chr5D	exonerate:protein2genome:local	mRNA	483716582	483720161	1614	-	TraesCS5D02G424700.1	483717913	483720298	-	2248		3580	9	1140		2386	9	900		3961	9	1134
1452	5M_gene4813.t1	chr5D	exonerate:protein2genome:local	mRNA	483810014	483811398	1762	+	TraesCS5D02G425300.1	483809940	483811618	+	1384		1385	3	1182		1679	3	1209		2383	3	1185
1453	5M_gene338.t1	chr5D	exonerate:protein2genome:local	mRNA	484293614	484294297	1192	-	TraesCS5D02G425500.1	484290830	484294253	-	639		684	1	684		3424	5	684		1010	1	687
1454	5M_gene1143.t1	chr5D	exonerate:protein2genome:local	mRNA	484426753	484428857	1560	-	TraesCS5D02G425800.1	484426542	484429132	-	2104		2105	2	1194		2591	2	1197		2555	2	1200
1455	5M_gene7011.t1	chr5D	exonerate:protein2genome:local	mRNA	484567322	484574974	3453	+	TraesCS5D02G425900.1	484567322	484569813	+	2491		7653	10	2256		2492	3	1245		7769	9	2250
1456	5M_gene7011.t1	chr5D	exonerate:protein2genome:local	mRNA	484567322	484574974	3453	+	TraesCS5D02G426000.1	484571775	484575329	+	3199		7653	10	2256		3555	6	948		7769	9	2250
1457	5M_gene7010.t1	chr5D	exonerate:protein2genome:local	mRNA	484576614	484579335	2016	-	TraesCS5D02G426100.1	484576406	484577382	-	768		2722	5	1633		977	1	723		5072	5	1626
1458	5M_gene7010.t1	chr5D	exonerate:protein2genome:local	mRNA	484576614	484579335	2016	-	TraesCS5D02G426200.1	484578028	484579260	-	1232		2722	5	1633		1233	5	780		5072	5	1626
1459	5M_gene5130.t1	chr5D	exonerate:protein2genome:local	mRNA	484973917	484974777	1260	-	TraesCS5D02G426500.1	484974017	484974799	+	760		861	1	861		783	1	783		1296	1	855
1460	5M_gene7150.t1	chr5D	exonerate:protein2genome:local	mRNA	486100303	486101181	1545	+	TraesCS5D02G428300.1	486100217	486101566	+	878		879	1	879		1350	2	900		1862	1	924
1461	5M_gene87.t1	chr5D	exonerate:protein2genome:local	mRNA	486256066	486259754	3074	-	TraesCS5D02G429000.1	486256172	486259754	-	3582		3689	3	2127		3583	2	2913		3887	3	2127
1462	5M_gene2845.t1	chr5D	exonerate:protein2genome:local	mRNA	486444557	486450474	1769	+	TraesCS5D02G429200.1	486444359	486450859	+	5917		5918	7	1086		6501	7	1089		5698	7	1089
1463	5M_gene2350.t1	chr5D	exonerate:protein2genome:local	mRNA	487287879	487290643	3179	-	TraesCS5D02G429900.1	487287596	487291894	-	2764		2765	6	1836		4299	6	1839		3982	6	1839
1464	5M_gene7663.t1	chr5D	exonerate:protein2genome:local	mRNA	487576967	487579684	1946	+	TraesCS5D02G430200.1	487576997	487579936	+	2687		2718	9	1260		2940	9	1233		3064	9	1260
1465	5M_gene7662.t1	chr5D	exonerate:protein2genome:local	mRNA	487598324	487599765	2248	-	TraesCS5D02G430300.1	487598116	487599882	-	1441		1442	1	1442		1767	2	1443		1922	1	1452
1466	5M_gene3815.t1	chr5D	exonerate:protein2genome:local	mRNA	487834209	487836490	1510	-	TraesCS5D02G430400.1	487834135	487836757	-	2281		2282	3	990		2623	3	1182		1457	2	1161
1467	5M_gene2993.t1	chr5D	exonerate:protein2genome:local	mRNA	487884448	487888870	1663	+	TraesCS5D02G430600.1	487883994	487889261	+	4422		4423	11	1044		5268	11	1047		5272	11	1047
1468	5M_gene2992.t1	chr5D	exonerate:protein2genome:local	mRNA	487912818	487916409	3451	-	TraesCS5D02G430700.1	487912126	487916831	-	3591		3592	5	2163		4706	5	2166		4682	5	2166
1469	5M_gene9486.t1	chr5D	exonerate:protein2genome:local	mRNA	488197536	488199498	1902	+	TraesCS5D02G431000.1	488197463	488199976	+	1962		1963	4	1146		2514	4	1149		2270	4	1149
1470	5M_gene6984.t1	chr5D	exonerate:protein2genome:local	mRNA	488222961	488225975	1903	-	TraesCS5D02G431300.1	488222568	488226191	-	3014		3015	6	1128		3624	6	1131		3253	6	1131
1471	5M_gene6459.t1	chr5D	exonerate:protein2genome:local	mRNA	488425191	488426171	1630	-	TraesCS5D02G432100.1	488425188	488426171	-	980		981	1	981		984	1	984		1268	1	984
1472	5M_gene6458.t1	chr5D	exonerate:protein2genome:local	mRNA	488426959	488433365	4746	-	TraesCS5D02G432200.1	488426464	488432915	-	5956		6407	7	2889		6452	7	2904		6538	7	2892
1473	5M_gene6458.t1	chr5D	exonerate:protein2genome:local	mRNA	488426959	488433365	4746	-	TraesCS5D02G432300.1	488433119	488435981	+	246		6407	7	2889		2863	8	1035		6538	7	2892
1474	5M_gene9378.t1	chr5D	exonerate:protein2genome:local	mRNA	488857658	488864349	1670	+	TraesCS5D02G432900.1	488856949	488864709	+	6691		6692	8	1089		7761	8	1113		5391	8	1092
1475	5M_gene9378.t1	chr5D	exonerate:protein2genome:local	mRNA	488857658	488864349	1670	+	TraesCS5D02G433000.1	488863948	488864306	-	358		6692	8	1089		359	2	309		5391	8	1092
1476	5M_gene900.t1	chr5D	exonerate:protein2genome:local	mRNA	489311934	489313130	1969	-	TraesCS5D02G433600.1	489307883	489313223	-	1196		1197	1	1197		5341	3	1326		1371	1	1206
1477	5M_gene2306.t1	chr5D	exonerate:protein2genome:local	mRNA	489774797	489777044	2183	+	TraesCS5D02G434100.1	489774653	489777453	+	2247		2248	6	1263		2801	6	1266		3107	6	1266
1478	5M_gene423.t1	chr5D	exonerate:protein2genome:local	mRNA	489905418	489908455	2998	+	TraesCS5D02G434500.1	489904535	489908838	+	3037		3038	7	1872		4304	4	1248		3353	7	1890
1479	5M_gene7015.t1	chr5D	exonerate:protein2genome:local	mRNA	490008072	490011744	2171	+	TraesCS5D02G434700.1	490007408	490012216	+	3672		3673	14	1386		4809	14	1437		4783	14	1389
1480	5M_gene568.t1	chr5D	exonerate:protein2genome:local	mRNA	490032024	490035598	2911	-	TraesCS5D02G434800.1	490026551	490035692	-	3574		3575	7	1758		9142	7	1761		6237	7	1764
1481	5M_gene5583.t1	chr5D	exonerate:protein2genome:local	mRNA	490511960	490519381	6783	-	TraesCS5D02G435700.1	490511742	490519644	-	7421		7422	7	4038		7903	7	4080		8563	7	4062
1482	5M_gene1569.t1	chr5D	exonerate:protein2genome:local	mRNA	490998655	491001009	1047	-	TraesCS5D02G436900.1	490998273	491002776	-	2354		2355	5	654		4504	5	657		12447	5	657
1483	5M_gene3921.t1	chr5D	exonerate:protein2genome:local	mRNA	491108582	491112082	1821	+	TraesCS5D02G437200.1	491108506	491110200	+	1618		3501	3	1204		1695	2	1161		4121	3	1203
1484	5M_gene3804.t1	chr5D	exonerate:protein2genome:local	mRNA	491407468	491418185	2153	+	TraesCS5D02G437300.1	491407468	491418188	+	10717		10718	3	1563		10721	4	1569		1950	2	1551
1485	5M_gene5043.t1	chr5D	exonerate:protein2genome:local	mRNA	491443966	491447938	1568	-	TraesCS5D02G437600.1	491443674	491448151	-	3972		3973	11	1011		4478	11	1065		4342	11	1014
1486	5M_gene5534.t1	chr5D	exonerate:protein2genome:local	mRNA	491527312	491528889	2541	+	TraesCS5D02G437700.1	491526675	491529131	+	1577		1578	2	1473		2457	2	1476		1934	2	1476
1487	5M_gene4414.t1	chr5D	exonerate:protein2genome:local	mRNA	492745310	492746437	1521	+	TraesCS5D02G439300.1	492745207	492746683	+	1127		1128	2	1005		1477	1	1131		2113	2	1008
1488	5M_gene7757.t1	chr5D	exonerate:protein2genome:local	mRNA	493116103	493117359	2066	+	TraesCS5D02G439400.1	493115726	493117702	+	1256		1257	1	1257		1977	1	1260		1825	1	1263
1489	5M_gene8030.t1	chr5D	exonerate:protein2genome:local	mRNA	493375425	493379097	1936	+	TraesCS5D02G439900.1	493374503	493379740	+	3672		3673	10	1350		5238	11	1698		3890	10	1353
1490	5M_gene5912.t1	chr5D	exonerate:protein2genome:local	mRNA	493449821	493451624	2335	+	TraesCS5D02G440000.1	493449770	493451890	+	1803		1804	4	1476		2121	4	1479		2145	4	1500
1491	5M_gene5913.t1	chr5D	exonerate:protein2genome:local	mRNA	493452176	493452938	1090	+	TraesCS5D02G440100.1	493452176	493457971	+	762		763	2	654		5796	3	624		2395	2	657
1492	5M_gene7370.t1	chr5D	exonerate:protein2genome:local	mRNA	493912445	493913914	2202	+	TraesCS5D02G440900.1	493912368	493914686	+	1469		1470	2	1386		2319	1	1473		1795	2	1389
1493	5M_gene4203.t1	chr5D	exonerate:protein2genome:local	mRNA	494216460	494219428	1938	-	TraesCS5D02G441900.1	494214787	494218763	+	2303		2969	7	1185		3977	2	1104		5282	7	1188
1494	5M_gene4203.t1	chr5D	exonerate:protein2genome:local	mRNA	494216460	494219428	1938	-	TraesCS5D02G442000.1	494216160	494219691	-	2968		2969	7	1185		3532	9	1371		5282	7	1188
1495	5M_gene9140.t1	chr5D	exonerate:protein2genome:local	mRNA	494458722	494463135	2035	+	TraesCS5D02G442200.1	494458452	494468779	+	4413		4414	11	1371		10328	22	3009		4706	11	1374
1496	5M_gene9110.t1	chr5D	exonerate:protein2genome:local	mRNA	494680096	494681286	1054	+	TraesCS5D02G442700.1	494679878	494681391	+	1190		1191	2	648		1514	1	1230		1335	2	651
1497	5M_gene9446.t1	chr5D	exonerate:protein2genome:local	mRNA	494803655	494807510	2187	-	TraesCS5D02G443300.1	494803114	494807567	-	3855		3856	9	1533		4454	9	1737		4516	9	1533
1498	5M_gene9338.t1	chr5D	exonerate:protein2genome:local	mRNA	494810546	494814239	1613	+	TraesCS5D02G443400.1	494809478	494814714	+	3693		3694	8	1017		5237	10	1191		3794	8	1026
1499	5M_gene9691.t1	chr5D	exonerate:protein2genome:local	mRNA	495024865	495026463	2633	+	TraesCS5D02G443600.1	495024865	495026673	+	1598		1599	1	1599		1809	1	1809		3415	2	1896
1500	5M_gene9692.t1	chr5D	exonerate:protein2genome:local	mRNA	495030680	495031918	1847	-	TraesCS5D02G443700.1	495030469	495032099	-	1238		1239	2	1137		1631	2	1161		1750	2	1134
1501	5M_gene7993.t1	chr5D	exonerate:protein2genome:local	mRNA	495065072	495066446	1551	+	TraesCS5D02G443900.1	495063565	495067414	+	1374		1375	3	1137		3850	5	2028		2869	4	1950
1502	5M_gene7412.t1	chr5D	exonerate:protein2genome:local	mRNA	495618612	495619417	1167	-	TraesCS5D02G444900.1	495618609	495619519	-	805		806	2	726		911	2	738		1091	2	738
1503	5M_gene7413.t1	chr5D	exonerate:protein2genome:local	mRNA	495621420	495625164	1168	-	TraesCS5D02G445000.1	495621100	495625324	-	3744		3745	4	732		4225	4	735		3788	4	735
1504	5M_gene7414.t1	chr5D	exonerate:protein2genome:local	mRNA	495627631	495628873	1231	+	TraesCS5D02G445100.1	495625814	495629477	+	1242		1243	2	783		3664	2	1047		3636	4	1251
1505	5M_gene2186.t1	chr5D	exonerate:protein2genome:local	mRNA	495778668	495779849	1625	+	TraesCS5D02G445400.1	495778619	495780100	+	1181		1182	1	1182		1482	1	1185		1457	1	1182
1506	5M_gene6384.t1	chr5D	exonerate:protein2genome:local	mRNA	495891509	495892819	2251	-	TraesCS5D02G445700.1	495886379	495892819	-	1310		1311	1	1311		6441	2	2631		1731	1	1314
1507	5M_gene5593.t1	chr5D	exonerate:protein2genome:local	mRNA	496321692	496323247	1199	+	TraesCS5D02G445900.1	496321449	496323874	+	1555		1556	4	741		2426	4	744		2009	4	744
1508	5M_gene2309.t1	chr5D	exonerate:protein2genome:local	mRNA	496587193	496589594	2014	-	TraesCS5D02G446300.1	496586892	496589669	-	2401		2402	2	1212		2778	2	1212		3291	2	1215
1509	5M_gene5283.t1	chr5D	exonerate:protein2genome:local	mRNA	496951157	496952161	1654	-	TraesCS5D02G446700.1	496951145	496952161	-	1004		1005	1	1005		1017	1	1017		1241	1	1041
1510	5M_gene8649.t1	chr5D	exonerate:protein2genome:local	mRNA	497491606	497493226	2444	-	TraesCS5D02G447300.1	497491402	497493373	-	1620		1621	2	1515		1972	2	1518		1918	2	1515
1511	5M_gene5279.t1	chr5D	exonerate:protein2genome:local	mRNA	497774406	497779368	1698	+	TraesCS5D02G447400.1	497774077	497783034	+	4962		4963	12	1125		8958	17	1818		4759	13	1128
1512	5M_gene1207.t1	chr5D	exonerate:protein2genome:local	mRNA	497783653	497787364	1759	-	TraesCS5D02G447500.1	497783476	497787581	-	3711		3712	7	1188		4106	6	1221		4076	6	1206
1513	5M_gene9458.t1	chr5D	exonerate:protein2genome:local	mRNA	497825076	497832432	2679	-	TraesCS5D02G447700.1	497824198	497828690	-	3614		7357	12	1782		4493	2	3528		7474	13	1785
1514	5M_gene2542.t1	chr5D	exonerate:protein2genome:local	mRNA	497842569	497845002	1639	-	TraesCS5D02G447900.1	497842353	497845107	-	2433		2434	7	1129		2755	7	1110		2645	7	1134
1515	5M_gene6861.t1	chr5D	exonerate:protein2genome:local	mRNA	497862350	497868330	1650	+	TraesCS5D02G448100.1	497862179	497868658	+	5980		5981	10	1011		6480	12	1176		6638	10	1014
1516	5M_gene8169.t1	chr5D	exonerate:protein2genome:local	mRNA	498027026	498028684	1366	+	TraesCS5D02G448500.1	498026900	498029180	+	1658		1659	7	1011		2281	7	1017		2153	7	1011
1517	5M_gene8168.t1	chr5D	exonerate:protein2genome:local	mRNA	498084389	498086136	2660	-	TraesCS5D02G448600.1	498084212	498086379	-	1747		1748	2	1605		2168	3	1650		2179	3	1659
1518	5M_gene3884.t1	chr5D	exonerate:protein2genome:local	mRNA	498108050	498111096	3946	+	TraesCS5D02G448700.1	498108092	498111099	+	3004		3047	5	2628		3008	6	2373		4476	6	2724
1519	5M_gene3883.t1	chr5D	exonerate:protein2genome:local	mRNA	498171869	498173590	2724	-	TraesCS5D02G448800.1	498171493	498173791	-	1721		1722	2	1629		2299	3	1644		2150	3	1650
1520	5M_gene7548.t1	chr5D	exonerate:protein2genome:local	mRNA	498185927	498186910	1506	+	TraesCS5D02G448900.1	498185712	498187179	+	983		984	1	984		1468	1	1098		1504	1	996
1521	5M_gene37.t1	chr5D	exonerate:protein2genome:local	mRNA	498289401	498291149	2513	-	TraesCS5D02G449000.1	498289286	498291315	-	1748		1749	3	1590		2030	3	1665		2228	4	1602
1522	5M_gene9112.t1	chr5D	exonerate:protein2genome:local	mRNA	498380021	498382876	1353	+	TraesCS5D02G449200.1	498379899	498383178	+	2855		2856	7	843		3280	7	846		3361	7	846
1523	5M_gene7239.t1	chr5D	exonerate:protein2genome:local	mRNA	498483685	498486441	3690	-	TraesCS5D02G449500.1	498483507	498486549	-	2756		2757	2	2355		3043	1	2760		3418	2	2352
1524	5M_gene7240.t1	chr5D	exonerate:protein2genome:local	mRNA	498488789	498493923	2482	-	TraesCS5D02G449600.1	498487883	498494073	-	5134		5135	14	1648		6191	16	1830		5813	14	1659
1525	5M_gene7241.t1	chr5D	exonerate:protein2genome:local	mRNA	498494222	498500327	2974	+	TraesCS5D02G449700.1	498494125	498500773	+	6105		6106	15	1959		6649	15	1965		6841	15	1965
1526	5M_gene7242.t1	chr5D	exonerate:protein2genome:local	mRNA	498555120	498557042	2711	-	TraesCS5D02G449800.1	498555276	498557042	-	1766		1923	2	1590		1767	2	1434		2461	2	1950
1527	5M_gene8005.t1	chr5D	exonerate:protein2genome:local	mRNA	498623832	498625232	1024	+	TraesCS5D02G449900.1	498621454	498626446	+	1400		1401	6	853		4993	10	2001		5408	13	1809
1528	5M_gene2789.t1	chr5D	exonerate:protein2genome:local	mRNA	499245868	499246805	1340	-	TraesCS5D02G450900.1	499245446	499246922	-	937		938	3	774		1477	3	777		1381	3	780
1529	5M_gene7946.t1	chr5D	exonerate:protein2genome:local	mRNA	499410422	499411664	1755	+	TraesCS5D02G451000.1	499410170	499412412	+	1242		1243	2	1149		2243	3	1446		1681	2	1203
1530	5M_gene7947.t1	chr5D	exonerate:protein2genome:local	mRNA	499428230	499430577	1004	-	TraesCS5D02G451100.1	499427999	499430524	-	2294		2348	3	688		2526	4	459		2889	3	702
1531	5M_gene2633.t1	chr5D	exonerate:protein2genome:local	mRNA	499653130	499653933	1102	+	TraesCS5D02G451300.1	499653046	499654281	+	803		804	2	711		1236	2	714		1823	2	717
1532	5M_gene1790.t1	chr5D	exonerate:protein2genome:local	mRNA	499856825	499857931	1802	+	TraesCS5D02G451600.1	499856825	499857946	+	1106		1107	1	1107		1122	1	1122		1945	1	1113
1533	5M_gene620.t1	chr5D	exonerate:protein2genome:local	mRNA	500492531	500496558	1573	-	TraesCS5D02G452700.1	500492293	500496558	-	4027		4028	10	1050		4266	15	1551		4465	10	1053
1534	5M_gene2987.t1	chr5D	exonerate:protein2genome:local	mRNA	500673958	500675265	1852	-	TraesCS5D02G452800.1	500673407	500676191	-	1307		1308	1	1308		2785	2	2172		2299	1	1995
1535	5M_gene2986.t1	chr5D	exonerate:protein2genome:local	mRNA	500676638	500677645	1046	+	TraesCS5D02G452900.1	500676511	500678914	+	1007		1008	2	687		2404	1	2148		2681	2	1677
1536	5M_gene4422.t1	chr5D	exonerate:protein2genome:local	mRNA	500681076	500682822	1733	+	TraesCS5D02G453000.1	500681076	500683053	+	1746		1747	4	1239		1978	4	1491		2709	4	1479
1537	5M_gene4421.t1	chr5D	exonerate:protein2genome:local	mRNA	500683592	500684659	1704	-	TraesCS5D02G453100.1	500683589	500684659	-	1067		1068	1	1068		1071	1	1071		1543	1	1071
1538	5M_gene7470.t1	chr5D	exonerate:protein2genome:local	mRNA	501095741	501097561	2651	+	TraesCS5D02G453800.1	501095652	501098194	+	1820		1821	2	1653		2543	1	1830		2360	2	1662
1539	5M_gene1017.t1	chr5D	exonerate:protein2genome:local	mRNA	502876375	502883301	1368	-	TraesCS5D02G455800.1	502876205	502883482	-	6926		6927	5	864		7278	6	2007		8237	5	873
1540	5M_gene4533.t1	chr5D	exonerate:protein2genome:local	mRNA	503078338	503085131	4094	-	TraesCS5D02G456000.1	503077928	503085570	-	6793		6794	4	2508		7643	5	2379		6549	4	2511
1541	5M_gene520.t1	chr5D	exonerate:protein2genome:local	mRNA	504233024	504234199	1780	+	TraesCS5D02G460100.1	504233011	504234569	+	1175		1176	2	1146		1559	1	1179		1463	1	1158
1542	5M_gene2286.t1	chr5D	exonerate:protein2genome:local	mRNA	504441233	504442519	1817	+	TraesCS5D02G460200.1	504441185	504442845	+	1286		1287	1	1287		1661	1	1296		1567	1	1350
1543	5M_gene292.t1	chr5D	exonerate:protein2genome:local	mRNA	504995315	504997212	2987	+	TraesCS5D02G460500.1	504995133	504997398	+	1897		1898	2	1803		2266	2	1806		2296	2	1812
1544	5M_gene905.t1	chr5D	exonerate:protein2genome:local	mRNA	505368009	505369608	1912	+	TraesCS5D02G461200.1	505367906	505371326	+	1599		1600	2	1128		3421	2	1119		1782	2	1128
1545	5M_gene8339.t1	chr5D	exonerate:protein2genome:local	mRNA	505429053	505430652	1895	+	TraesCS5D02G461400.1	505429031	505430701	+	1599		1600	2	1133		1671	2	1107		2085	2	1131
1546	5M_gene3552.t1	chr5D	exonerate:protein2genome:local	mRNA	505817410	505818741	2131	-	TraesCS5D02G461900.1	505817185	505818814	-	1331		1332	1	1332		1630	1	1335		1407	1	1335
1547	5M_gene5615.t1	chr5D	exonerate:protein2genome:local	mRNA	506209067	506211472	3866	+	TraesCS5D02G462764.1	506208812	506210023	+	956		2406	1	2406		1212	1	1212		2556	1	2409
1548	5M_gene8242.t1	chr5D	exonerate:protein2genome:local	mRNA	506231501	506245757	1591	-	TraesCS5D02G462800.1	506243457	506245934	-	2300		14257	8	1028		2478	6	735		4784	8	1026
1549	5M_gene516.t1	chr5D	exonerate:protein2genome:local	mRNA	507376737	507378974	3001	+	TraesCS5D02G463700.1	507376544	507379203	+	2237		2238	4	1929		2660	4	1962		2451	4	1932
1550	5M_gene6932.t1	chr5D	exonerate:protein2genome:local	mRNA	507420790	507422031	2023	-	TraesCS5D02G463800.1	507420523	507422101	-	1241		1242	1	1242		1579	1	1257		2430	1	1233
1551	5M_gene7644.t1	chr5D	exonerate:protein2genome:local	mRNA	507428083	507431077	1969	+	TraesCS5D02G463900.1	507426071	507431384	+	2994		2995	5	1227		5314	7	2439		3247	5	1230
1552	5M_gene7643.t1	chr5D	exonerate:protein2genome:local	mRNA	507435045	507435710	1081	+	TraesCS5D02G464000.1	507435021	507435713	+	665		666	1	666		693	1	693		914	1	669
1553	5M_gene9.t1	chr5D	exonerate:protein2genome:local	mRNA	507561468	507568117	3284	-	TraesCS5D02G464200.1	507561198	507568285	-	6649		6650	18	2088		7088	18	2217		7060	18	2091
1554	5M_gene8.t1	chr5D	exonerate:protein2genome:local	mRNA	507617052	507618732	2423	-	TraesCS5D02G464400.1	507616801	507618678	-	1626		1681	2	1438		1878	2	1398		1930	2	1446
1555	5M_gene3289.t1	chr5D	exonerate:protein2genome:local	mRNA	507771561	507772358	1331	-	TraesCS5D02G464700.1	507771414	507772537	-	797		798	1	798		1124	1	801		1330	1	798
1556	5M_gene7062.t1	chr5D	exonerate:protein2genome:local	mRNA	507771561	507772358	1385	-	TraesCS5D02G464700.1	507771414	507772537	-	797		798	1	798		1124	1	801		1054	1	801
1557	5M_gene7063.t1	chr5D	exonerate:protein2genome:local	mRNA	507771561	507772358	1386	-	TraesCS5D02G464700.1	507771414	507772537	-	797		798	1	798		1124	1	801		1270	1	801
1558	5M_gene2666.t1	chr5D	exonerate:protein2genome:local	mRNA	507914963	507916850	1432	-	TraesCS5D02G465200.1	507914672	507917100	-	1887		1888	9	999		2429	9	1002		2770	9	1005
1559	5M_gene7975.t1	chr5D	exonerate:protein2genome:local	mRNA	507919144	507920916	1643	-	TraesCS5D02G465300.1	507918779	507921034	-	1772		1773	9	1080		2256	9	1047		2094	9	1074
1560	5M_gene5939.t1	chr5D	exonerate:protein2genome:local	mRNA	508117494	508119907	1987	-	TraesCS5D02G465500.1	508117045	508120215	-	2413		2414	8	1254		3171	8	1257		3150	8	1257
1561	5M_gene7446.t1	chr5D	exonerate:protein2genome:local	mRNA	509425185	509426060	1042	+	TraesCS5D02G467300.1	509424987	509426765	+	875		876	1	876		1779	2	927		4142	1	879
1562	5M_gene7815.t1	chr5D	exonerate:protein2genome:local	mRNA	509507168	509508373	1990	+	TraesCS5D02G467400.1	509506928	509508433	+	1205		1206	1	1206		1506	1	1209		1404	1	1209
1563	5M_gene9541.t1	chr5D	exonerate:protein2genome:local	mRNA	509546134	509551630	2399	+	TraesCS5D02G467800.1	509546163	509551633	+	5467		5497	15	1611		5471	17	1851		5921	16	1614
1564	5M_gene2230.t1	chr5D	exonerate:protein2genome:local	mRNA	509567406	509570223	2084	+	TraesCS5D02G468000.1	509567048	509570795	+	2817		2818	7	1227		3748	7	1227		4011	7	1239
1565	5M_gene8218.t1	chr5D	exonerate:protein2genome:local	mRNA	509662493	509664307	1825	-	TraesCS5D02G468300.1	509662233	509664273	-	1780		1815	6	1255		2041	4	630		2472	6	1245
1566	5M_gene5551.t1	chr5D	exonerate:protein2genome:local	mRNA	509963177	509965182	1030	+	TraesCS5D02G468600.1	509963059	509965414	+	2005		2006	2	630		2356	2	615		2606	2	633
1567	5M_gene1032.t1	chr5D	exonerate:protein2genome:local	mRNA	510058167	510059540	1983	+	TraesCS5D02G468700.1	510058084	510059901	+	1373		1374	1	1374		1818	1	1476		1835	1	1506
1568	5M_gene7717.t1	chr5D	exonerate:protein2genome:local	mRNA	510904573	510905715	2028	+	TraesCS5D02G469900.1	510903336	510905923	+	1142		1143	1	1143		2588	1	1146		2379	1	1146
1569	5M_gene1036.t1	chr5D	exonerate:protein2genome:local	mRNA	510958188	510959417	2042	-	TraesCS5D02G470100.1	510958006	510959547	-	1229		1230	1	1230		1542	1	1233		1771	1	1233
1570	5M_gene1035.t1	chr5D	exonerate:protein2genome:local	mRNA	510965562	510966809	2085	-	TraesCS5D02G470200.1	510965384	510966928	-	1247		1248	1	1248		1545	1	1260		1456	1	1254
1571	5M_gene2187.t1	chr5D	exonerate:protein2genome:local	mRNA	510974496	510975792	1003	-	TraesCS5D02G470300.1	510974165	510976002	-	1296		1297	5	621		1838	5	624		4001	5	624
1572	5M_gene8298.t1	chr5D	exonerate:protein2genome:local	mRNA	511941194	511942896	2334	+	TraesCS5D02G470700.1	511941170	511943022	+	1702		1703	2	1485		1853	2	1143		1916	2	1503
1573	5M_gene934.t1	chr5D	exonerate:protein2genome:local	mRNA	511957277	511958113	1370	+	TraesCS5D02G470800.1	511956447	511958116	+	836		837	1	837		1670	2	1068		1144	1	840
1574	5M_gene9593.t1	chr5D	exonerate:protein2genome:local	mRNA	512303166	512305155	1315	+	TraesCS5D02G471300.1	512303138	512305330	+	1989		1990	6	858		2193	6	858		2130	6	864
1575	5M_gene508.t1	chr5D	exonerate:protein2genome:local	mRNA	512762803	512763859	1401	-	TraesCS5D02G472200.1	512762652	512764807	-	1056		1057	2	858		2156	2	1071		1511	2	861
1576	5M_gene509.t1	chr5D	exonerate:protein2genome:local	mRNA	512768318	512773026	3402	+	TraesCS5D02G472300.1	512768071	512773242	+	4708		4709	8	2214		5172	12	2607		4895	8	2220
1577	5M_gene510.t1	chr5D	exonerate:protein2genome:local	mRNA	512773799	512776892	2362	+	TraesCS5D02G472400.1	512773393	512777376	+	3093		3094	4	1443		3984	4	1446		3586	4	1449
1578	5M_gene3446.t1	chr5D	exonerate:protein2genome:local	mRNA	513535202	513539862	2344	-	TraesCS5D02G473200.1	513538179	513540445	-	1683		4661	3	1425		2267	6	969		4492	2	1431
1579	5M_gene3797.t1	chr5D	exonerate:protein2genome:local	mRNA	513904872	513905758	1345	+	TraesCS5D02G473900.1	513904952	513905761	+	806		887	1	887		810	1	810		1246	1	900
1580	5M_gene3796.t1	chr5D	exonerate:protein2genome:local	mRNA	513924583	513927341	2393	+	TraesCS5D02G474000.1	513924171	513927647	+	2758		2759	5	1383		3477	5	1386		3092	5	1386
1581	5M_gene241.t1	chr5D	exonerate:protein2genome:local	mRNA	513978171	513978959	1116	+	TraesCS5D02G474200.1	513978123	513979131	+	788		789	2	690		1009	2	708		1105	2	690
1582	5M_gene4794.t1	chr5D	exonerate:protein2genome:local	mRNA	515108884	515109831	1519	+	TraesCS5D02G475800.1	515108646	515110235	+	947		948	1	948		1590	1	951		1519	1	951
1583	5M_gene7222.t1	chr5D	exonerate:protein2genome:local	mRNA	515244666	515245970	1939	-	TraesCS5D02G476000.1	515244663	515246744	-	1304		1305	1	1305		2082	1	2082		2210	1	2025
1584	5M_gene7221.t1	chr5D	exonerate:protein2genome:local	mRNA	515251294	515251938	1109	-	TraesCS5D02G476100.1	515250808	515252714	-	644		645	1	645		1907	1	1614		2492	1	2022
1585	5M_gene1151.t1	chr5D	exonerate:protein2genome:local	mRNA	515410982	515412349	2008	-	TraesCS5D02G476400.1	515410845	515412476	-	1367		1368	2	1272		1632	1	1374		1500	2	1275
1586	5M_gene7416.t1	chr5D	exonerate:protein2genome:local	mRNA	515410991	515424983	2120	-	TraesCS5D02G476400.1	515410845	515412476	-	1485		13993	3	1388		1632	1	1374		1731	2	1419
1587	5M_gene7416.t1	chr5D	exonerate:protein2genome:local	mRNA	515410991	515424983	2120	-	TraesCS5D02G476500.1	515423687	515425029	-	1296		13993	3	1388		1343	2	819		1731	2	1419
1588	5M_gene4224.t1	chr5D	exonerate:protein2genome:local	mRNA	515667593	515668686	1405	+	TraesCS5D02G476900.1	515667470	515668815	+	1093		1094	3	912		1346	3	915		1455	3	915
1589	5M_gene4838.t1	chr5D	exonerate:protein2genome:local	mRNA	515674419	515675844	2091	-	TraesCS5D02G477100.1	515674250	515675918	-	1425		1426	3	1239		1669	3	1242		2099	3	1242
1590	5M_gene9566.t1	chr5D	exonerate:protein2genome:local	mRNA	516637276	516638241	1275	+	TraesCS5D02G477400.1	516637297	516640503	+	944		966	1	966		3207	3	2118		1758	1	1044
1591	5M_gene2950.t1	chr5D	exonerate:protein2genome:local	mRNA	516816185	516817691	1339	+	TraesCS5D02G477700.1	516816062	516817963	+	1506		1507	2	849		1902	2	852		1622	2	855
1592	5M_gene114.t1	chr5D	exonerate:protein2genome:local	mRNA	517355251	517357859	2483	+	TraesCS5D02G478700.1	517355202	517358037	+	2608		2609	5	1791		2836	6	2067		2970	5	1782
1593	5M_gene9506.t1	chr5D	exonerate:protein2genome:local	mRNA	517429773	517432578	2034	+	TraesCS5D02G479000.1	517429749	517435913	+	2805		2806	5	1323		6165	10	3033		3198	5	1326
1594	5M_gene1426.t1	chr5D	exonerate:protein2genome:local	mRNA	517446350	517447652	1216	+	TraesCS5D02G479100.1	517446115	517448026	+	1302		1303	2	783		1912	2	756		1656	2	780
1595	5M_gene8301.t1	chr5D	exonerate:protein2genome:local	mRNA	517840384	517842670	1011	+	TraesCS5D02G480200.1	517840384	517842860	+	2286		2287	5	630		2477	6	636		2733	6	636
1596	5M_gene3606.t1	chr5D	exonerate:protein2genome:local	mRNA	517974853	517976208	2237	-	TraesCS5D02G480400.1	517974850	517976208	-	1355		1356	1	1356		1359	2	1245		2044	1	1359
1597	5M_gene9481.t1	chr5D	exonerate:protein2genome:local	mRNA	518920577	518921788	1904	+	TraesCS5D02G480800.1	518919635	518922993	+	1211		1212	1	1212		3359	1	1215		3259	1	1209
1598	5M_gene265.t1	chr5D	exonerate:protein2genome:local	mRNA	519055778	519057040	1489	-	TraesCS5D02G480900.1	519055775	519057177	-	1262		1263	2	987		1403	2	1035		3893	2	1002
1599	5M_gene8130.t1	chr5D	exonerate:protein2genome:local	mRNA	519343552	519348394	2246	-	TraesCS5D02G481300.1	519343332	519348806	-	4842		4843	10	1422		5475	12	1785		5575	11	1740
1600	5M_gene1399.t1	chr5D	exonerate:protein2genome:local	mRNA	519407592	519408584	1361	+	TraesCS5D02G481400.1	519407592	519408596	+	992		993	2	903		1005	2	684		1071	1	915
1601	5M_gene9225.t1	chr5D	exonerate:protein2genome:local	mRNA	519422203	519425910	1000	+	TraesCS5D02G481600.1	519421966	519426526	+	3707		3708	5	609		4561	7	846		4336	5	612
1602	5M_gene106.t1	chr5D	exonerate:protein2genome:local	mRNA	519545048	519546548	1729	+	TraesCS5D02G481800.1	519544686	519546837	+	1500		1501	4	1128		2152	4	1200		2052	4	1131
1603	5M_gene5217.t1	chr5D	exonerate:protein2genome:local	mRNA	519646514	519649314	1417	-	TraesCS5D02G481900.1	519646012	519649408	-	2800		2801	7	936		3397	8	1035		3494	7	936
1604	5M_gene5218.t1	chr5D	exonerate:protein2genome:local	mRNA	519650172	519653522	2046	-	TraesCS5D02G482000.1	519649924	519653802	-	3350		3351	6	1254		3879	6	1257		3834	6	1260
1605	5M_gene2728.t1	chr5D	exonerate:protein2genome:local	mRNA	519796353	519802008	1633	-	TraesCS5D02G482200.1	519796018	519802323	-	5655		5656	10	1077		6306	10	1395		5627	10	2244
1606	5M_gene4116.t1	chr5D	exonerate:protein2genome:local	mRNA	520047936	520049975	1512	-	TraesCS5D02G482800.1	520047557	520050307	-	2039		2040	4	1056		2751	4	1059		2464	4	1065
1607	5M_gene5935.t1	chr5D	exonerate:protein2genome:local	mRNA	520137580	520138341	1266	-	TraesCS5D02G483300.1	520137574	520138341	-	761		762	1	762		768	1	768		1174	1	768
1608	5M_gene4268.t1	chr5D	exonerate:protein2genome:local	mRNA	520240729	520242243	2372	-	TraesCS5D02G483500.1	520240431	520242308	-	1514		1515	1	1515		1878	1	1563		2791	4	1824
1609	5M_gene4969.t1	chr5D	exonerate:protein2genome:local	mRNA	520300729	520301958	1841	-	TraesCS5D02G483800.1	520300726	520301958	-	1229		1230	1	1230		1233	1	1233		1470	1	1239
1610	5M_gene2441.t1	chr5D	exonerate:protein2genome:local	mRNA	520300858	520301958	1423	-	TraesCS5D02G483800.1	520300726	520301958	-	1100		1101	2	1014		1233	1	1233		4964	4	1776
1611	5M_gene2953.t1	chr5D	exonerate:protein2genome:local	mRNA	520839474	520841207	1240	+	TraesCS5D02G484900.1	520839306	520841396	+	1733		1734	3	1413		2091	2	1629		1780	2	1503
1612	5M_gene7249.t1	chr5D	exonerate:protein2genome:local	mRNA	520841868	520842867	1160	-	TraesCS5D02G485000.1	520841645	520842888	-	999		1000	3	777		1244	3	780		1405	3	780
1613	5M_gene1307.t1	chr5D	exonerate:protein2genome:local	mRNA	520860354	520862037	2445	+	TraesCS5D02G485100.1	520860589	520862045	+	1448		1684	2	1516		1457	2	1266		2200	2	1584
1614	5M_gene3329.t1	chr5D	exonerate:protein2genome:local	mRNA	520888219	520889680	2079	+	TraesCS5D02G485300.1	520888219	520889689	+	1461		1462	2	1302		1471	2	1269		1922	2	1311
1615	5M_gene6987.t1	chr5D	exonerate:protein2genome:local	mRNA	521146413	521148993	1606	-	TraesCS5D02G485800.1	521146077	521149163	-	2580		2581	5	1020		3087	4	1200		3231	5	1038
1616	5M_gene61.t1	chr5D	exonerate:protein2genome:local	mRNA	521397633	521402258	1419	+	TraesCS5D02G486100.1	521397560	521402500	+	4625		4626	6	894		4941	11	1554		5858	6	897
1617	5M_gene738.t1	chr5D	exonerate:protein2genome:local	mRNA	521403994	521404791	1103	-	TraesCS5D02G486200.1	521403991	521404791	-	797		798	1	798		801	1	801		1754	1	804
1618	5M_gene7362.t1	chr5D	exonerate:protein2genome:local	mRNA	521482142	521484618	1614	+	TraesCS5D02G486300.1	521481993	521484935	+	2476		2477	6	990		2943	6	990		2542	6	993
1619	5M_gene7997.t1	chr5D	exonerate:protein2genome:local	mRNA	521828974	521838191	1576	+	TraesCS5D02G486700.1	521836842	521838065	+	1223		9218	3	1032		1224	1	1224		2639	4	1638
1620	5M_gene1648.t1	chr5D	exonerate:protein2genome:local	mRNA	522210232	522210915	1004	+	TraesCS5D02G487300.1	522210147	522211176	+	683		684	2	531		1030	2	534		1392	2	534
1621	5M_gene290.t1	chr5D	exonerate:protein2genome:local	mRNA	522511436	522512554	1854	-	TraesCS5D02G487600.1	522511433	522512308	-	872		1119	1	1119		876	1	876		1373	1	1122
1622	5M_gene291.t1	chr5D	exonerate:protein2genome:local	mRNA	522640418	522641275	1154	+	TraesCS5D02G487700.1	522640418	522641278	+	857		858	2	771		861	1	861		2632	2	768
1623	5M_gene3543.t1	chr5D	exonerate:protein2genome:local	mRNA	523452123	523453229	1398	-	TraesCS5D02G488500.1	523451905	523454959	-	1106		1107	3	954		3055	3	1566		2921	3	963
1624	5M_gene243.t1	chr5D	exonerate:protein2genome:local	mRNA	524249460	524250923	1707	+	TraesCS5D02G488800.1	524249356	524251063	+	1463		1464	2	1062		1708	2	996		5584	2	1068
1625	5M_gene5162.t1	chr5D	exonerate:protein2genome:local	mRNA	524249463	524261051	1274	+	TraesCS5D02G488800.1	524249356	524251063	+	1600		11589	2	1059		1708	2	996		2107	2	1068
1626	5M_gene5162.t1	chr5D	exonerate:protein2genome:local	mRNA	524249463	524261051	1274	+	TraesCS5D02G488900.1	524259452	524261298	+	1599		11589	2	1059		1847	2	1062		2107	2	1068
1627	5M_gene4032.t1	chr5D	exonerate:protein2genome:local	mRNA	524334761	524335665	1077	-	TraesCS5D02G489000.1	524334560	524335791	-	904		905	3	693		1232	3	696		1187	3	696
1628	5M_gene4031.t1	chr5D	exonerate:protein2genome:local	mRNA	524438010	524441258	1577	-	TraesCS5D02G489100.1	524437489	524441531	-	3248		3249	5	1167		4043	5	1845		4968	6	1284
1629	5M_gene6472.t1	chr5D	exonerate:protein2genome:local	mRNA	524449483	524452159	2790	-	TraesCS5D02G489200.1	524448986	524453539	-	2676		2677	4	1803		4554	4	1809		3915	4	1806
1630	5M_gene5766.t1	chr5D	exonerate:protein2genome:local	mRNA	524504746	524505930	1472	+	TraesCS5D02G489500.1	524503915	524506150	+	1184		1185	2	1017		2236	1	1926		1621	2	1089
1631	5M_gene6825.t1	chr5D	exonerate:protein2genome:local	mRNA	525069582	525081653	2470	+	TraesCS5D02G490100.1	525069594	525082429	+	12059		12072	13	1819		12836	14	1611		9776	13	1824
1632	5M_gene9123.t1	chr5D	exonerate:protein2genome:local	mRNA	525464899	525472341	1197	+	TraesCS5D02G491900.1	525471415	525472578	+	926		7443	3	863		1164	2	708		3187	3	867
1633	5M_gene2651.t1	chr5D	exonerate:protein2genome:local	mRNA	525669842	525674344	1568	-	TraesCS5D02G492600.1	525669296	525675533	-	4502		4503	5	1002		6238	6	1431		5988	5	1005
1634	5M_gene1391.t1	chr5D	exonerate:protein2genome:local	mRNA	526290727	526295699	4177	-	TraesCS5D02G493600.1	526289829	526292242	-	1515		4973	12	2667		2414	2	1404		8213	15	3165
1635	5M_gene1391.t1	chr5D	exonerate:protein2genome:local	mRNA	526290727	526295699	4177	-	TraesCS5D02G493700.1	526292595	526295816	-	3104		4973	12	2667		3222	11	1041		8213	15	3165
1636	5M_gene4891.t1	chr5D	exonerate:protein2genome:local	mRNA	526448665	526450854	2849	-	TraesCS5D02G494200.1	526446945	526450931	-	2189		2190	3	1965		3987	3	2988		2928	3	1992
1637	5M_gene5443.t1	chr5D	exonerate:protein2genome:local	mRNA	526496850	526500085	4034	-	TraesCS5D02G494500.1	526496517	526500250	-	3235		3236	2	2547		3734	2	2685		3687	2	2559
1638	5M_gene7184.t1	chr5D	exonerate:protein2genome:local	mRNA	526497135	526498607	2292	-	TraesCS5D02G494500.1	526496517	526500250	-	1472		1473	1	1473		3734	2	2685		8074	6	2613
1639	5M_gene6168.t1	chr5D	exonerate:protein2genome:local	mRNA	526569964	526572362	1369	-	TraesCS5D02G494800.1	526569502	526572455	-	2398		2399	3	798		2954	3	801		2665	3	804
1640	5M_gene4119.t1	chr5D	exonerate:protein2genome:local	mRNA	526687396	526689673	1313	+	TraesCS5D02G495000.1	526686908	526692493	-	2277		2278	2	813		5586	7	765		3163	2	822
1641	5M_gene4119.t1	chr5D	exonerate:protein2genome:local	mRNA	526687396	526689673	1313	+	TraesCS5D02G494900.1	526686982	526689797	+	2277		2278	2	813		2816	1	1974		3163	2	822
1642	5M_gene3739.t1	chr5D	exonerate:protein2genome:local	mRNA	526907559	526911104	2111	+	TraesCS5D02G496000.1	526907564	526911467	+	3540		3546	6	1448		3904	6	1146		4169	6	1482
1643	5M_gene2811.t1	chr5D	exonerate:protein2genome:local	mRNA	527097034	527099930	2301	-	TraesCS5D02G496300.1	527096701	527100368	-	2896		2897	9	1518		3668	6	957		3468	9	1542
1644	5M_gene1290.t1	chr5D	exonerate:protein2genome:local	mRNA	527153805	527154836	1099	-	TraesCS5D02G496600.1	527153578	527156833	-	1031		1032	4	738		3256	7	1095		3109	4	741
1645	5M_gene1289.t1	chr5D	exonerate:protein2genome:local	mRNA	527166123	527166864	1020	-	TraesCS5D02G496700.1	527161002	527166925	-	741		742	2	655		5924	10	1092		1611	3	690
1646	5M_gene585.t1	chr5D	exonerate:protein2genome:local	mRNA	527430841	527433409	2003	+	TraesCS5D02G497000.1	527430771	527433761	+	2568		2569	4	1161		2991	4	1167		3163	4	1167
1647	5M_gene587.t1	chr5D	exonerate:protein2genome:local	mRNA	527492544	527493892	1208	+	TraesCS5D02G497200.1	527492474	527494174	+	1348		1349	4	798		1701	4	801		2457	4	801
1648	5M_gene3168.t1	chr5D	exonerate:protein2genome:local	mRNA	527499386	527502899	1138	-	TraesCS5D02G497400.1	527498539	527503681	-	3513		3514	8	756		5143	9	906		4515	8	759
1649	5M_gene7569.t1	chr5D	exonerate:protein2genome:local	mRNA	528229993	528230634	1107	-	TraesCS5D02G498400.1	528229779	528230768	-	641		642	1	642		990	1	645		1106	1	645
1650	5M_gene4006.t1	chr5D	exonerate:protein2genome:local	mRNA	528720886	528722410	1298	+	TraesCS5D02G499000.1	528714035	528722716	+	1524		1525	5	1008		8682	14	5493		2002	5	1008
1651	5M_gene803.t1	chr5D	exonerate:protein2genome:local	mRNA	528727934	528731290	2527	-	TraesCS5D02G499100.1	528727598	528731525	-	3356		3357	12	1587		3928	12	1590		3356	12	1590
1652	5M_gene9163.t1	chr5D	exonerate:protein2genome:local	mRNA	528818452	528822206	1303	+	TraesCS5D02G499700.1	528818286	528839342	+	3754		3755	8	855		21057	25	2868		4998	9	870
1653	5M_gene9134.t1	chr5D	exonerate:protein2genome:local	mRNA	528840524	528841345	1257	+	TraesCS5D02G499800.1	528840551	528841391	+	794		822	1	822		841	3	774		1117	1	822
1654	5M_gene3766.t1	chr5D	exonerate:protein2genome:local	mRNA	528844986	528848190	1950	-	TraesCS5D02G499900.1	528844739	528848745	-	3204		3205	9	1227		4007	9	1230		3689	9	1230
1655	5M_gene5650.t1	chr5D	exonerate:protein2genome:local	mRNA	529256698	529258127	2262	+	TraesCS5D02G501000.1	529256618	529258506	+	1429		1430	2	1359		1889	2	1440		1781	2	1362
1656	5M_gene4836.t1	chr5D	exonerate:protein2genome:local	mRNA	529355338	529357342	1225	+	TraesCS5D02G501300.1	529355329	529357345	+	2004		2005	3	792		2017	4	993		2321	3	789
1657	5M_gene954.t1	chr5D	exonerate:protein2genome:local	mRNA	529525415	529527229	2281	+	TraesCS5D02G501600.1	529525332	529527416	+	1814		1815	4	1539		2085	4	1542		2337	4	1542
1658	5M_gene1439.t1	chr5D	exonerate:protein2genome:local	mRNA	529542164	529544223	1581	-	TraesCS5D02G501800.1	529541894	529544315	-	2059		2060	5	1206		2422	5	1386		2084	5	1200
1659	5M_gene7500.t1	chr5D	exonerate:protein2genome:local	mRNA	530363674	530364915	1955	-	TraesCS5D02G503400.1	530362557	530365214	-	1241		1242	2	1143		2658	3	1062		1911	2	1146
1660	5M_gene8065.t1	chr5D	exonerate:protein2genome:local	mRNA	530413523	530415618	2508	-	TraesCS5D02G503600.1	530413520	530416101	-	2095		2096	2	1705		2582	3	2082		2903	2	2244
1661	5M_gene263.t1	chr5D	exonerate:protein2genome:local	mRNA	530413610	530415591	1703	-	TraesCS5D02G503600.1	530413520	530416101	-	1981		1982	2	1591		2582	3	2082		3021	2	2151
1662	5M_gene4918.t1	chr5D	exonerate:protein2genome:local	mRNA	530424731	530427945	2036	+	TraesCS5D02G503700.1	530424588	530428220	+	3214		3215	5	1212		3633	5	1215		3464	5	1215
1663	5M_gene3666.t1	chr5D	exonerate:protein2genome:local	mRNA	530646009	530649143	2124	-	TraesCS5D02G504100.1	530645503	530649282	-	3134		3135	3	1623		3780	3	1626		3673	3	1626
1664	5M_gene2791.t1	chr5D	exonerate:protein2genome:local	mRNA	530841174	530842344	1241	-	TraesCS5D02G504400.1	530841120	530841725	-	551		1171	2	907		606	1	606		1812	2	966
1665	5M_gene1959.t1	chr5D	exonerate:protein2genome:local	mRNA	531886183	531889738	1410	+	TraesCS5D02G505900.1	531885867	531890009	+	3555		3556	5	852		4143	6	1218		4172	5	855
1666	5M_gene957.t1	chr5D	exonerate:protein2genome:local	mRNA	532271749	532273939	1083	+	TraesCS5D02G506600.1	532271323	532273697	+	1948		2191	2	852		2375	1	1188		3072	2	873
1667	5M_gene956.t1	chr5D	exonerate:protein2genome:local	mRNA	532277589	532278935	2096	-	TraesCS5D02G506700.1	532274779	532279026	-	1346		1347	1	1347		4248	6	2232		2323	1	1344
1668	5M_gene8944.t1	chr5D	exonerate:protein2genome:local	mRNA	532283646	532284557	1478	-	TraesCS5D02G506800.1	532280506	532284645	-	911		912	1	912		4140	4	1623		1218	1	909
1669	5M_gene8491.t1	chr5D	exonerate:protein2genome:local	mRNA	532283769	532284551	1046	-	TraesCS5D02G506800.1	532280506	532284645	-	782		783	1	783		4140	4	1623		998	1	882
1670	5M_gene3790.t1	chr5D	exonerate:protein2genome:local	mRNA	532556325	532558598	1675	-	TraesCS5D02G507000.1	532556059	532558721	-	2273		2274	4	996		2663	4	1002		2362	4	1005
1671	5M_gene3075.t1	chr5D	exonerate:protein2genome:local	mRNA	533116763	533117368	1017	-	TraesCS5D02G508000.1	533116760	533117368	-	605		606	1	606		609	1	609		803	1	609
1672	5M_gene3454.t1	chr5D	exonerate:protein2genome:local	mRNA	533630753	533632262	1215	+	TraesCS5D02G508400.1	533630504	533632459	+	1509		1510	4	822		1956	4	1074		2113	4	822
1673	5M_gene436.t1	chr5D	exonerate:protein2genome:local	mRNA	533639639	533645153	2717	-	TraesCS5D02G508500.1	533639105	533645336	-	5514		5515	13	1789		6232	17	2193		5744	13	1800
1674	5M_gene776.t1	chr5D	exonerate:protein2genome:local	mRNA	533863911	533868956	2504	-	TraesCS5D02G508700.1	533863612	533869043	-	5045		5046	14	1695		5432	17	1965		5930	14	1698
1675	5M_gene6135.t1	chr5D	exonerate:protein2genome:local	mRNA	534027700	534031219	4308	+	TraesCS5D02G509200.1	534027166	534031381	+	3519		3520	5	2679		4216	5	2664		4190	5	2691
1676	5M_gene3111.t1	chr5D	exonerate:protein2genome:local	mRNA	535812501	535818008	2580	+	TraesCS5D02G510800.1	535812501	535818498	+	5507		5508	6	1608		5998	6	1584		5592	6	1611
1677	5M_gene422.t1	chr5D	exonerate:protein2genome:local	mRNA	535916310	535921840	2161	+	TraesCS5D02G511200.1	535916191	535922054	+	5530		5531	12	1407		5864	13	1545		6323	12	1416
1678	5M_gene420.t1	chr5D	exonerate:protein2genome:local	mRNA	535996617	535998202	1725	+	TraesCS5D02G511300.1	535996494	535998399	+	1585		1586	2	1200		1906	2	1206		1967	2	1191
1679	5M_gene419.t1	chr5D	exonerate:protein2genome:local	mRNA	536003611	536005978	1513	+	TraesCS5D02G511400.1	536003524	536006170	+	2367		2368	2	915		2647	2	918		2194	2	918
1680	5M_gene9284.t1	chr5D	exonerate:protein2genome:local	mRNA	536087090	536088827	1503	+	TraesCS5D02G511600.1	536087090	536089163	+	1737		1738	3	965		2074	2	816		2073	3	969
1681	5M_gene6523.t1	chr5D	exonerate:protein2genome:local	mRNA	536278594	536280167	1940	-	TraesCS5D02G511900.1	536278432	536280273	-	1573		1574	2	1167		1842	2	1170		1948	2	1173
1682	5M_gene6996.t1	chr5D	exonerate:protein2genome:local	mRNA	536409531	536413847	2646	+	TraesCS5D02G512000.1	536409467	536414056	+	4316		4317	2	1689		4590	2	1692		4410	2	1698
1683	5M_gene6997.t1	chr5D	exonerate:protein2genome:local	mRNA	536415255	536420117	3062	-	TraesCS5D02G512100.1	536414896	536421339	-	4862		4863	8	1941		6444	9	2169		6410	8	1929
1684	5M_gene1283.t1	chr5D	exonerate:protein2genome:local	mRNA	536536942	536541719	2260	-	TraesCS5D02G512300.1	536536574	536541626	-	4684		4778	13	1450		5053	12	1227		5691	13	1449
1685	5M_gene3657.t1	chr5D	exonerate:protein2genome:local	mRNA	536789109	536792125	1865	+	TraesCS5D02G512600.1	536789000	536792355	+	3016		3017	7	1167		3356	9	1383		3671	7	1170
1686	5M_gene4647.t1	chr5D	exonerate:protein2genome:local	mRNA	536872359	536873663	2149	+	TraesCS5D02G512700.1	536872359	536875141	+	1304		1305	1	1305		2783	2	1308		3563	1	1314
1687	5M_gene4646.t1	chr5D	exonerate:protein2genome:local	mRNA	536878683	536881773	3702	-	TraesCS5D02G512800.1	536879218	536881794	-	2555		3091	3	2524		2577	3	2010		3691	3	2535
1688	5M_gene3614.t1	chr5D	exonerate:protein2genome:local	mRNA	537322588	537325170	2440	-	TraesCS5D02G513200.1	537322585	537325309	-	2582		2583	4	1512		2725	3	1476		3180	4	1515
1689	5M_gene9324.t1	chr5D	exonerate:protein2genome:local	mRNA	537393493	537399220	4538	+	TraesCS5D02G513300.1	537393493	537399223	+	5727		5728	13	2787		5731	12	2889		5960	12	2790
1690	5M_gene4148.t1	chr5D	exonerate:protein2genome:local	mRNA	537656477	537657905	1896	+	TraesCS5D02G513400.1	537656428	537658110	+	1428		1429	3	1188		1683	3	1224		1585	3	1194
1691	5M_gene4149.t1	chr5D	exonerate:protein2genome:local	mRNA	537658497	537661062	1715	-	TraesCS5D02G513500.1	537658494	537661062	-	2565		2566	5	1163		2569	6	1080		2779	5	1170
1692	5M_gene4151.t1	chr5D	exonerate:protein2genome:local	mRNA	537673037	537675246	1602	+	TraesCS5D02G513600.1	537671501	537675675	+	2209		2210	6	1055		4175	6	1596		3850	6	1056
1693	5M_gene6565.t1	chr5D	exonerate:protein2genome:local	mRNA	537756083	537764433	2109	+	TraesCS5D02G514100.1	537763027	537764436	+	1406		8351	18	1465		1410	8	852		11435	19	1476
1694	5M_gene6565.t1	chr5D	exonerate:protein2genome:local	mRNA	537756083	537764433	2109	+	TraesCS5D02G514000.1	537755017	537761670	+	5587		8351	18	1465		6654	17	1239		11435	19	1476
1695	5M_gene815.t1	chr5D	exonerate:protein2genome:local	mRNA	537968016	537969683	2078	-	TraesCS5D02G514200.1	537964551	537969711	-	1667		1668	3	1410		5161	2	1530		3595	3	1413
1696	5M_gene513.t1	chr5D	exonerate:protein2genome:local	mRNA	538099314	538106351	1437	-	TraesCS5D02G514400.1	538098945	538100154	-	840		7038	8	1267		1210	6	675		3657	7	1296
1697	5M_gene6978.t1	chr5D	exonerate:protein2genome:local	mRNA	538255143	538262416	2496	+	TraesCS5D02G514600.1	538254983	538256583	+	1440		7274	4	1702		1601	3	1302		3074	3	1692
1698	5M_gene8227.t1	chr5D	exonerate:protein2genome:local	mRNA	538347846	538357618	4427	-	TraesCS5D02G514800.1	538347551	538360143	-	9772		9773	14	3024		12593	15	3282		10899	13	3063
1699	5M_gene7603.t1	chr5D	exonerate:protein2genome:local	mRNA	538423671	538425234	1036	-	TraesCS5D02G514900.1	538420429	538425328	-	1563		1564	4	720		4900	4	714		4476	4	714
1700	5M_gene1984.t1	chr5D	exonerate:protein2genome:local	mRNA	538440705	538442239	1288	-	TraesCS5D02G515000.1	538439279	538442440	-	1534		1535	3	789		3162	3	1023		2436	3	792
1701	5M_gene7326.t1	chr5D	exonerate:protein2genome:local	mRNA	538671376	538680584	3372	-	TraesCS5D02G515400.1	538663167	538674872	+	3496		9209	3	2508		11706	13	1614		7096	3	3876
1702	5M_gene7326.t1	chr5D	exonerate:protein2genome:local	mRNA	538671376	538680584	3372	-	TraesCS5D02G515500.1	538671167	538673527	-	2151		9209	3	2508		2361	2	1935		7096	3	3876
1703	5M_gene9622.t1	chr5D	exonerate:protein2genome:local	mRNA	538693951	538696788	1597	+	TraesCS5D02G515700.1	538693904	538697103	+	2837		2838	8	1068		3200	8	1071		3142	8	1071
1704	5M_gene747.t1	chr5D	exonerate:protein2genome:local	mRNA	538775195	538782033	1793	+	TraesCS5D02G516000.1	538775059	538782398	+	6838		6839	13	1179		7340	15	1539		7285	13	1179
1705	5M_gene745.t1	chr5D	exonerate:protein2genome:local	mRNA	538788267	538789807	1905	-	TraesCS5D02G516200.1	538787661	538791714	-	1540		1541	4	1131		4054	4	1134		3073	4	1134
1706	5M_gene8197.t1	chr5D	exonerate:protein2genome:local	mRNA	539048736	539049383	1036	-	TraesCS5D02G516800.1	539048490	539049556	-	647		648	1	648		1067	1	651		1275	1	651
1707	5M_gene8198.t1	chr5D	exonerate:protein2genome:local	mRNA	539051559	539052245	1167	-	TraesCS5D02G516900.1	539051295	539052602	-	686		687	1	687		1308	1	690		1196	1	690
1708	5M_gene8199.t1	chr5D	exonerate:protein2genome:local	mRNA	539070277	539072334	1727	+	TraesCS5D02G517000.1	539070176	539072484	+	2057		2058	4	1215		2309	4	1218		2174	4	1221
1709	5M_gene9455.t1	chr5D	exonerate:protein2genome:local	mRNA	539217779	539221705	2151	+	TraesCS5D02G517200.1	539217461	539223322	+	3926		3927	9	1278		5862	14	3276		4035	9	1281
1710	5M_gene5959.t1	chr5D	exonerate:protein2genome:local	mRNA	539453793	539455922	3393	+	TraesCS5D02G517500.1	539453646	539456104	+	2129		2130	1	2130		2459	1	2211		5002	1	2193
1711	5M_gene3465.t1	chr5D	exonerate:protein2genome:local	mRNA	539586216	539595573	2778	-	TraesCS5D02G517800.1	539585580	539596132	-	9357		9358	21	1821		10553	23	1947		10503	22	1866
1712	5M_gene2059.t1	chr5D	exonerate:protein2genome:local	mRNA	539673903	539675916	1332	-	TraesCS5D02G517900.1	539673606	539676094	-	2013		2014	3	921		2489	3	975		2206	3	942
1713	5M_gene2095.t1	chr5D	exonerate:protein2genome:local	mRNA	539674858	539675916	1418	-	TraesCS5D02G517900.1	539673606	539676094	-	1058		1059	2	930		2489	3	975		2359	2	933
1714	5M_gene5982.t1	chr5D	exonerate:protein2genome:local	mRNA	539784777	539786131	1677	-	TraesCS5D02G518000.1	539784753	539786262	-	1354		1355	2	1152		1510	2	1155		1385	2	1143
1715	5M_gene9264.t1	chr5D	exonerate:protein2genome:local	mRNA	539813126	539814339	1906	-	TraesCS5D02G518100.1	539812680	539814407	-	1213		1214	2	1110		1728	2	1113		1497	2	1113
1716	5M_gene2342.t1	chr5D	exonerate:protein2genome:local	mRNA	539859571	539860566	1300	+	TraesCS5D02G518300.1	539859568	539860569	+	995		996	1	996		1002	1	1002		1346	2	987
1717	5M_gene7743.t1	chr5D	exonerate:protein2genome:local	mRNA	539872442	539875909	1000	-	TraesCS5D02G518500.1	539870770	539876006	-	3467		3468	7	715		5237	8	642		4016	7	723
1718	5M_gene2802.t1	chr5D	exonerate:protein2genome:local	mRNA	539972875	539974102	1088	+	TraesCS5D02G518800.1	539972575	539974298	+	1227		1228	2	669		1724	2	672		1798	2	675
1719	5M_gene2803.t1	chr5D	exonerate:protein2genome:local	mRNA	539975275	539984676	2895	-	TraesCS5D02G518900.1	539982414	539984699	-	2262		9402	2	1998		2286	1	1962		2509	1	2010
1720	5M_gene2088.t1	chr5D	exonerate:protein2genome:local	mRNA	540000138	540001298	1891	-	TraesCS5D02G519100.1	539999946	540001448	-	1160		1161	1	1161		1503	1	1239		1377	1	1170
1721	5M_gene4997.t1	chr5D	exonerate:protein2genome:local	mRNA	540238149	540240538	2477	-	TraesCS5D02G519400.1	540237994	540240662	-	2389		2390	2	1410		2669	2	1413		2687	2	1413
1722	5M_gene128.t1	chr5D	exonerate:protein2genome:local	mRNA	540284912	540286174	2097	+	TraesCS5D02G519600.1	540284819	540286431	+	1262		1263	1	1263		1613	1	1404		1611	1	1278
1723	5M_gene6571.t1	chr5D	exonerate:protein2genome:local	mRNA	540344420	540349748	3362	-	TraesCS5D02G519900.1	540344294	540349797	-	5328		5329	11	2106		5504	9	2268		7088	11	2109
1724	5M_gene1241.t1	chr5D	exonerate:protein2genome:local	mRNA	540804523	540806711	1590	-	TraesCS5D02G520000.1	540804383	540806775	-	2188		2189	3	975		2393	3	1038		2871	3	981
1725	5M_gene2506.t1	chr5D	exonerate:protein2genome:local	mRNA	541607604	541611569	4257	+	TraesCS5D02G520200.1	541607250	541611954	+	3965		3966	9	2763		4705	9	2766		4778	9	2766
1726	5M_gene8018.t1	chr5D	exonerate:protein2genome:local	mRNA	541875763	541877308	1490	+	TraesCS5D02G520400.1	541875761	541877786	+	1545		1546	3	948		2026	3	1029		1670	4	951
1727	5M_gene3011.t1	chr5D	exonerate:protein2genome:local	mRNA	541943279	541953877	4280	-	TraesCS5D02G520600.1	541943276	541946160	-	2881		10599	7	2601		2885	3	2286		12480	8	3501
1728	5M_gene3011.t1	chr5D	exonerate:protein2genome:local	mRNA	541943279	541953877	4280	-	TraesCS5D02G520800.1	541952326	541955371	-	1551		10599	7	2601		3046	3	2259		12480	8	3501
1729	5M_gene3011.t1	chr5D	exonerate:protein2genome:local	mRNA	541943279	541953877	4280	-	TraesCS5D02G520700.1	541947766	541950597	-	2831		10599	7	2601		2832	3	2207		12480	8	3501
1730	5M_gene3012.t1	chr5D	exonerate:protein2genome:local	mRNA	541949781	541955299	1103	-	TraesCS5D02G520800.1	541952326	541955371	-	2973		5519	2	786		3046	3	2259		1842	1	789
1731	5M_gene3012.t1	chr5D	exonerate:protein2genome:local	mRNA	541949781	541955299	1103	-	TraesCS5D02G520700.1	541947766	541950597	-	816		5519	2	786		2832	3	2207		1842	1	789
1732	5M_gene2359.t1	chr5D	exonerate:protein2genome:local	mRNA	542106132	542107592	2396	+	TraesCS5D02G521100.1	542106030	542107938	+	1460		1461	1	1461		1909	1	1464		1882	1	1473
1733	5M_gene9131.t1	chr5D	exonerate:protein2genome:local	mRNA	542409202	542410511	1098	-	TraesCS5D02G521400.1	542408938	542411564	-	1309		1310	3	690		2627	3	1386		3082	4	1458
1734	5M_gene977.t1	chr5D	exonerate:protein2genome:local	mRNA	542589766	542590653	1500	+	TraesCS5D02G521600.1	542589766	542590656	+	887		888	1	888		891	2	783		3557	2	1548
1735	5M_gene2928.t1	chr5D	exonerate:protein2genome:local	mRNA	542661318	542664463	3624	-	TraesCS5D02G521900.1	542660457	542664749	-	3145		3146	3	2223		4293	2	2841		3604	3	2412
1736	5M_gene3450.t1	chr5D	exonerate:protein2genome:local	mRNA	542990912	542992474	1710	-	TraesCS5D02G522300.1	542990667	542992573	-	1562		1563	5	1029		1907	5	1053		1869	4	1035
1737	5M_gene2288.t1	chr5D	exonerate:protein2genome:local	mRNA	543221995	543231682	4286	+	TraesCS5D02G523000.1	543221611	543225716	+	3721		9688	13	3174		4106	6	2223		7282	10	3336
1738	5M_gene2288.t1	chr5D	exonerate:protein2genome:local	mRNA	543221995	543231682	4286	+	TraesCS5D02G523100.1	543228830	543231898	+	2852		9688	13	3174		3069	4	1917		7282	10	3336
1739	5M_gene4601.t1	chr5D	exonerate:protein2genome:local	mRNA	543270887	543272981	2537	+	TraesCS5D02G523300.1	543269496	543273156	+	2094		2095	4	1782		3661	6	2142		2404	4	1785
1740	5M_gene5425.t1	chr5D	exonerate:protein2genome:local	mRNA	543338228	543340181	1462	+	TraesCS5D02G523600.1	543338316	543340537	+	1865		1954	2	1187		2222	1	801		2296	2	1212
1741	5M_gene1244.t1	chr5D	exonerate:protein2genome:local	mRNA	543496316	543497827	2214	+	TraesCS5D02G524100.1	543496318	543498005	+	1509		1512	2	1482		1688	1	1470		1846	1	1509
1742	5M_gene6526.t1	chr5D	exonerate:protein2genome:local	mRNA	543507637	543508617	1180	-	TraesCS5D02G524300.1	543507035	543508866	-	980		981	1	981		1832	2	1014		1840	2	999
1743	5M_gene7936.t1	chr5D	exonerate:protein2genome:local	mRNA	543596617	543600646	4149	-	TraesCS5D02G524600.1	543596185	543600775	-	4029		4030	10	2547		4591	10	2523		4340	9	2568
1744	5M_gene3508.t1	chr5D	exonerate:protein2genome:local	mRNA	543746217	543746825	1001	+	TraesCS5D02G525200.1	543746129	543748553	+	608		609	1	609		2425	1	2337		2616	1	2352
1745	5M_gene5317.t1	chr5D	exonerate:protein2genome:local	mRNA	543776609	543777472	1398	+	TraesCS5D02G525400.1	543776518	543777718	+	863		864	1	864		1201	1	867		1216	1	867
1746	5M_gene13.t1	chr5D	exonerate:protein2genome:local	mRNA	543830615	543831465	1275	+	TraesCS5D02G525700.1	543830395	543831797	+	850		851	1	851		1403	1	843		3375	1	858
1747	5M_gene14.t1	chr5D	exonerate:protein2genome:local	mRNA	543835206	543837628	2076	+	TraesCS5D02G525800.1	543835017	543838207	+	2422		2423	4	1317		3191	4	1449		2669	4	1320
1748	5M_gene15.t1	chr5D	exonerate:protein2genome:local	mRNA	543838725	543839963	1884	-	TraesCS5D02G525900.1	543838481	543843667	-	1238		1239	1	1239		5187	2	1236		4053	2	1425
1749	5M_gene3118.t1	chr5D	exonerate:protein2genome:local	mRNA	543857274	543858077	1383	-	TraesCS5D02G526000.1	543856550	543859719	-	803		804	1	804		3170	2	1278		1166	1	810
1750	5M_gene8300.t1	chr5D	exonerate:protein2genome:local	mRNA	544148968	544150257	2154	+	TraesCS5D02G526200.1	544148899	544150516	+	1289		1290	1	1290		1618	1	1296		2268	1	1293
1751	5M_gene679.t1	chr5D	exonerate:protein2genome:local	mRNA	544231470	544232759	2159	+	TraesCS5D02G526300.1	544231277	544233104	+	1289		1290	1	1290		1828	1	1293		1538	1	1293
1752	5M_gene599.t1	chr5D	exonerate:protein2genome:local	mRNA	544612010	544613802	1055	+	TraesCS5D02G527100.1	544611899	544615156	+	1792		1793	4	672		3258	5	870		2112	5	690
1753	5M_gene3908.t1	chr5D	exonerate:protein2genome:local	mRNA	544696021	544698301	1620	-	TraesCS5D02G527500.1	544695877	544698087	-	2066		2281	3	1026		2211	3	1626		2667	3	1032
1754	5M_gene7442.t1	chr5D	exonerate:protein2genome:local	mRNA	544696072	544697175	1006	-	TraesCS5D02G527500.1	544695877	544698087	-	1103		1104	2	870		2211	3	1626		7689	7	2139
1755	5M_gene9473.t1	chr5D	exonerate:protein2genome:local	mRNA	544816835	544817916	1335	+	TraesCS5D02G527800.1	544816816	544818118	+	1081		1082	2	768		1303	2	771		1556	2	771
1756	5M_gene7339.t1	chr5D	exonerate:protein2genome:local	mRNA	545111389	545112894	2312	-	TraesCS5D02G527900.1	545111386	545112999	-	1505		1506	1	1506		1614	1	1614		1859	1	1512
1757	5M_gene6761.t1	chr5D	exonerate:protein2genome:local	mRNA	545122993	545124755	1764	-	TraesCS5D02G528000.1	545122751	545124924	-	1762		1763	6	1164		2174	6	1203		2030	6	1167
1758	5M_gene6760.t1	chr5D	exonerate:protein2genome:local	mRNA	545145447	545147176	1796	+	TraesCS5D02G528100.1	545145290	545147401	+	1729		1730	6	1170		2112	6	1179		1879	6	1173
1759	5M_gene4022.t1	chr5D	exonerate:protein2genome:local	mRNA	545217150	545218240	1136	-	TraesCS5D02G528500.1	545216117	545226761	-	1090		1091	3	669		10645	9	1749		2643	3	672
1760	5M_gene6753.t1	chr5D	exonerate:protein2genome:local	mRNA	545280826	545284051	1833	-	TraesCS5D02G528600.1	545280823	545284051	-	3225		3226	2	1083		3229	2	1086		3524	2	1086
1761	5M_gene711.t1	chr5D	exonerate:protein2genome:local	mRNA	545523588	545525708	2382	+	TraesCS5D02G528700.1	545523515	545526007	+	2120		2121	2	1428		2493	2	1434		2593	2	1428
1762	5M_gene7156.t1	chr5D	exonerate:protein2genome:local	mRNA	545925387	545927637	1362	+	TraesCS5D02G529100.1	545926550	545933137	+	1087		2251	5	840		6588	6	1056		2751	5	843
1763	5M_gene7157.t1	chr5D	exonerate:protein2genome:local	mRNA	545929893	545931283	2284	-	TraesCS5D02G529100.1	545926550	545933137	+	1390		1391	2	1293		6588	6	1056		1690	2	1296
1764	5M_gene361.t1	chr5D	exonerate:protein2genome:local	mRNA	546075297	546077013	1114	-	TraesCS5D02G529500.1	546075053	546077276	-	1716		1717	2	675		2224	2	678		2100	2	678
1765	5M_gene362.t1	chr5D	exonerate:protein2genome:local	mRNA	546080701	546084199	1176	+	TraesCS5D02G529600.1	546080634	546084588	+	3498		3499	9	861		3955	10	879		3960	9	864
1766	5M_gene363.t1	chr5D	exonerate:protein2genome:local	mRNA	546086116	546087108	1724	-	TraesCS5D02G529700.1	546084705	546087351	-	992		993	1	993		2647	2	981		1511	1	996
1767	5M_gene1536.t1	chr5D	exonerate:protein2genome:local	mRNA	546455001	546455600	1062	+	TraesCS5D02G530000.1	546454980	546455603	+	599		600	1	600		624	1	624		951	1	603
1768	5M_gene6359.t1	chr5D	exonerate:protein2genome:local	mRNA	546566089	546567829	1189	+	TraesCS5D02G530100.1	546566054	546567836	+	1740		1741	5	753		1783	4	783		2199	5	756
1769	5M_gene822.t1	chr5D	exonerate:protein2genome:local	mRNA	546649106	546651030	1011	+	TraesCS5D02G530200.1	546649028	546651269	+	1924		1925	2	615		2242	2	630		2384	2	618
1770	5M_gene823.t1	chr5D	exonerate:protein2genome:local	mRNA	546652156	546656784	1500	-	TraesCS5D02G530300.1	546651779	546657365	-	4628		4629	11	1059		5587	13	1242		5075	11	1062
1771	5M_gene6915.t1	chr5D	exonerate:protein2genome:local	mRNA	546679275	546680995	2043	-	TraesCS5D02G530400.1	546678820	546681068	-	1720		1721	3	1209		2249	3	1212		2103	3	1212
1772	5M_gene6952.t1	chr5D	exonerate:protein2genome:local	mRNA	546821078	546825252	2477	-	TraesCS5D02G530900.1	546820679	546825262	-	4174		4175	9	1512		4584	9	1533		4373	9	1515
1773	5M_gene6953.t1	chr5D	exonerate:protein2genome:local	mRNA	546825471	546827534	3425	+	TraesCS5D02G531000.1	546825426	546827787	+	2063		2064	2	2007		2362	1	2067		2467	2	2010
1774	5M_gene6773.t1	chr5D	exonerate:protein2genome:local	mRNA	546918707	546921290	2351	+	TraesCS5D02G531300.1	546917879	546922510	+	2583		2584	2	1539		4632	2	1542		3242	2	1542
1775	5M_gene6772.t1	chr5D	exonerate:protein2genome:local	mRNA	546922087	546924582	2027	-	TraesCS5D02G531300.1	546917879	546922510	+	423		2496	2	1176		4632	2	1542		2736	2	1179
1776	5M_gene6772.t1	chr5D	exonerate:protein2genome:local	mRNA	546922087	546924582	2027	-	TraesCS5D02G531400.1	546921823	546924651	-	2495		2496	2	1176		2829	2	1179		2736	2	1179
1777	5M_gene770.t1	chr5D	exonerate:protein2genome:local	mRNA	546922090	546924582	1520	-	TraesCS5D02G531300.1	546917879	546922510	+	420		2493	2	1173		4632	2	1542		4038	2	1164
1778	5M_gene770.t1	chr5D	exonerate:protein2genome:local	mRNA	546922090	546924582	1520	-	TraesCS5D02G531400.1	546921823	546924651	-	2492		2493	2	1173		2829	2	1179		4038	2	1164
1779	5M_gene1105.t1	chr5D	exonerate:protein2genome:local	mRNA	547065570	547067860	2289	+	TraesCS5D02G531700.1	547065459	547067863	+	2290		2291	2	1455		2405	2	1569		2765	2	1458
1780	5M_gene2866.t1	chr5D	exonerate:protein2genome:local	mRNA	547255987	547258065	3625	+	TraesCS5D02G531900.1	547255987	547258068	+	2078		2079	1	2079		2082	1	2082		5050	1	2082
1781	5M_gene7119.t1	chr5D	exonerate:protein2genome:local	mRNA	547273845	547277169	1695	-	TraesCS5D02G532100.1	547273461	547277281	-	3324		3325	10	1110		3821	10	1113		3641	10	1113
1782	5M_gene6091.t1	chr5D	exonerate:protein2genome:local	mRNA	547539190	547548545	2800	+	TraesCS5D02G532600.1	547541975	547546281	+	4306		9356	11	1797		4307	6	705		9450	11	1800
1783	5M_gene5591.t1	chr5D	exonerate:protein2genome:local	mRNA	547704729	547710117	1330	+	TraesCS5D02G532800.1	547704729	547715318	+	5388		5389	8	846		10590	12	1296		5511	8	849
1784	5M_gene3426.t1	chr5D	exonerate:protein2genome:local	mRNA	547716767	547721283	1691	-	TraesCS5D02G532900.1	547716315	547718324	-	1557		4517	9	1068		2010	6	771		5895	9	1071
1785	5M_gene5400.t1	chr5D	exonerate:protein2genome:local	mRNA	547839920	547841518	1849	-	TraesCS5D02G533100.1	547839680	547841503	-	1583		1599	5	1173		1824	5	1134		1901	5	1176
1786	5M_gene9211.t1	chr5D	exonerate:protein2genome:local	mRNA	547882804	547884298	1743	-	TraesCS5D02G533200.1	547882596	547884329	-	1494		1495	5	1056		1734	5	876		1784	5	1059
1787	5M_gene7153.t1	chr5D	exonerate:protein2genome:local	mRNA	547891596	547892889	1476	-	TraesCS5D02G533400.1	547891364	547893112	-	1293		1294	5	882		1749	5	885		1789	5	885
1788	5M_gene1313.t1	chr5D	exonerate:protein2genome:local	mRNA	547925032	547926564	1817	-	TraesCS5D02G533500.1	547924781	547926716	-	1532		1533	5	1110		1936	5	906		1908	5	1113
1789	5M_gene1627.t1	chr5D	exonerate:protein2genome:local	mRNA	547984284	547987197	3457	-	TraesCS5D02G533600.1	547984056	547987307	-	2913		2914	5	1977		3252	5	1980		3248	5	1980
1790	5M_gene8323.t1	chr5D	exonerate:protein2genome:local	mRNA	547999206	548004472	2205	-	TraesCS5D02G533700.1	547995847	548004609	-	5266		5267	11	1353		8763	18	2202		5219	11	1356
1791	5M_gene8901.t1	chr5D	exonerate:protein2genome:local	mRNA	548021846	548022832	1690	+	TraesCS5D02G533800.1	548022328	548028204	-	504		987	1	987		5877	14	1446		1250	1	990
1792	5M_gene506.t1	chr5D	exonerate:protein2genome:local	mRNA	548483104	548484735	2783	-	TraesCS5D02G534400.1	548483000	548485474	-	1631		1632	1	1632		2475	3	1665		2730	1	1635
1793	5M_gene2818.t1	chr5D	exonerate:protein2genome:local	mRNA	548880664	548884504	1586	-	TraesCS5D02G534600.1	548878906	548884637	-	3840		3841	8	1023		5732	14	1701		4004	8	1026
1794	5M_gene911.t1	chr5D	exonerate:protein2genome:local	mRNA	548972173	548974389	3833	-	TraesCS5D02G534800.1	548972170	548973846	-	1673		2217	1	2217		1677	2	1599		2492	1	2220
1795	5M_gene1052.t1	chr5D	exonerate:protein2genome:local	mRNA	549228082	549229763	2559	-	TraesCS5D02G535100.1	549228079	549229787	-	1681		1682	3	1473		1709	3	1497		3718	3	1476
1796	5M_gene7941.t1	chr5D	exonerate:protein2genome:local	mRNA	549308379	549309598	1572	+	TraesCS5D02G535300.1	549308379	549309601	+	1219		1220	3	939		1223	3	942		1557	3	942
1797	5M_gene3546.t1	chr5D	exonerate:protein2genome:local	mRNA	549323997	549325517	2622	+	TraesCS5D02G535400.1	549323862	549325912	+	1520		1521	1	1521		2051	1	1659		1692	1	1524
1798	5M_gene3545.t1	chr5D	exonerate:protein2genome:local	mRNA	549330181	549331231	1377	-	TraesCS5D02G535500.1	549329889	549331313	-	1050		1051	3	765		1425	3	768		1391	3	768
1799	5M_gene997.t1	chr5D	exonerate:protein2genome:local	mRNA	549428488	549430245	2728	-	TraesCS5D02G535600.1	549428485	549430245	-	1757		1758	2	1650		1761	2	1653		1967	2	1653
1800	5M_gene2118.t1	chr5D	exonerate:protein2genome:local	mRNA	549585114	549590128	4865	+	TraesCS5D02G535900.1	549581669	549587267	+	2153		5015	2	2703		5599	3	3114		5452	2	2706
1801	5M_gene7381.t1	chr5D	exonerate:protein2genome:local	mRNA	549631406	549635167	1265	-	TraesCS5D02G536000.1	549629692	549631494	+	88		3762	10	852		1803	4	825		4139	10	855
1802	5M_gene7381.t1	chr5D	exonerate:protein2genome:local	mRNA	549631406	549635167	1265	-	TraesCS5D02G536100.1	549631107	549635538	-	3761		3762	10	852		4432	11	873		4139	10	855
1803	5M_gene7382.t1	chr5D	exonerate:protein2genome:local	mRNA	549646922	549648504	2170	+	TraesCS5D02G536200.1	549646796	549648756	+	1582		1583	2	1236		1961	2	1239		1826	2	1239
1804	5M_gene440.t1	chr5D	exonerate:protein2genome:local	mRNA	549769950	549773690	2267	-	TraesCS5D02G536500.1	549770404	549774158	-	3286		3741	4	1302		3755	3	1116		4355	4	1305
1805	5M_gene9331.t1	chr5D	exonerate:protein2genome:local	mRNA	549851473	549855095	2123	+	TraesCS5D02G536700.1	549849396	549855426	+	3622		3623	9	1329		6031	12	2295		3944	9	1332
1806	5M_gene5865.t1	chr5D	exonerate:protein2genome:local	mRNA	549886841	549890011	1049	+	TraesCS5D02G537300.1	549886841	549890014	+	3170		3171	2	651		3174	2	654		3758	2	654
1807	5M_gene8153.t1	chr5D	exonerate:protein2genome:local	mRNA	550148997	550154437	4588	+	TraesCS5D02G537400.1	550148997	550150349	+	1352		5441	6	2649		1353	1	1353		5587	6	2652
1808	5M_gene8153.t1	chr5D	exonerate:protein2genome:local	mRNA	550148997	550154437	4588	+	TraesCS5D02G537500.1	550151653	550154538	+	2784		5441	6	2649		2886	7	1602		5587	6	2652
1809	5M_gene6454.t1	chr5D	exonerate:protein2genome:local	mRNA	550204629	550205944	1154	+	TraesCS5D02G537700.1	550204524	550206336	+	1315		1316	4	870		1813	4	873		1676	4	873
1810	5M_gene4243.t1	chr5D	exonerate:protein2genome:local	mRNA	550300108	550300911	1452	-	TraesCS5D02G537800.1	550299845	550301021	-	803		804	1	804		1177	1	882		1197	1	807
1811	5M_gene3179.t1	chr5D	exonerate:protein2genome:local	mRNA	550509751	550512140	1305	-	TraesCS5D02G538300.1	550509636	550512440	-	2389		2390	3	765		2805	3	768		2999	3	768
1812	5M_gene4075.t1	chr5D	exonerate:protein2genome:local	mRNA	550578412	550580007	1256	-	TraesCS5D02G538500.1	550578051	550580048	-	1595		1596	3	735		1998	3	738		2038	3	738
1813	5M_gene1326.t1	chr5D	exonerate:protein2genome:local	mRNA	550611171	550612442	1264	-	TraesCS5D02G538600.1	550610875	550612488	-	1271		1272	3	726		1614	3	729		1574	3	729
1814	5M_gene3625.t1	chr5D	exonerate:protein2genome:local	mRNA	550637501	550638816	1239	-	TraesCS5D02G538700.1	550637277	550639047	-	1315		1316	3	717		1771	3	951		1500	3	720
1815	5M_gene4367.t1	chr5D	exonerate:protein2genome:local	mRNA	550964729	550966010	1073	+	TraesCS5D02G539200.1	550964729	550965417	+	688		1282	4	660		689	2	570		1605	4	663
1816	5M_gene8310.t1	chr5D	exonerate:protein2genome:local	mRNA	551057505	551058803	2373	+	TraesCS5D02G539600.1	551057521	551059886	+	1282		1299	1	1299		2366	2	1197		3208	2	1308
1817	5M_gene9353.t1	chr5D	exonerate:protein2genome:local	mRNA	551073851	551074975	2017	+	TraesCS5D02G539700.1	551073776	551075597	+	1124		1125	1	1125		1822	1	1128		1230	1	1128
1818	5M_gene4705.t1	chr5D	exonerate:protein2genome:local	mRNA	551085149	551086642	2174	-	TraesCS5D02G539800.1	551084946	551086895	-	1493		1494	2	1260		1950	2	1227		2484	2	1263
1819	5M_gene2423.t1	chr5D	exonerate:protein2genome:local	mRNA	551119847	551123511	2117	+	TraesCS5D02G539900.1	551120033	551121290	+	1257		3665	2	1236		1258	2	1008		4398	3	1251
1820	5M_gene373.t1	chr5D	exonerate:protein2genome:local	mRNA	551447024	551449716	2937	+	TraesCS5D02G540100.1	551447654	551449330	+	1676		2693	4	1686		1677	2	999		3430	5	1692
1821	5M_gene1077.t1	chr5D	exonerate:protein2genome:local	mRNA	551467693	551469838	2380	-	TraesCS5D02G540200.1	551467456	551470264	-	2145		2146	3	1386		2809	3	1389		2795	3	1389
1822	5M_gene515.t1	chr5D	exonerate:protein2genome:local	mRNA	551543845	551545879	2237	-	TraesCS5D02G540300.1	551543850	551546279	-	2029		2035	3	1302		2430	2	978		3024	3	1305
1823	5M_gene1860.t1	chr5D	exonerate:protein2genome:local	mRNA	551744431	551745537	1978	+	TraesCS5D02G540400.1	551744385	551746234	+	1106		1107	1	1107		1850	2	1161		2168	2	1125
1824	5M_gene1371.t1	chr5D	exonerate:protein2genome:local	mRNA	551830998	551835903	3058	+	TraesCS5D02G540500.1	551830756	551837735	+	4905		4906	5	1920		6980	3	3843		5354	5	1923
1825	5M_gene652.t1	chr5D	exonerate:protein2genome:local	mRNA	551875749	551883035	4920	+	TraesCS5D02G540600.1	551880156	551881355	+	1199		7287	6	3108		1200	1	1200		8477	6	3111
1826	5M_gene1256.t1	chr5D	exonerate:protein2genome:local	mRNA	552028608	552029867	1317	+	TraesCS5D02G540900.1	552027448	552028660	-	52		1260	2	735		1213	3	789		1433	2	738
1827	5M_gene9080.t1	chr5D	exonerate:protein2genome:local	mRNA	552049309	552051642	2174	-	TraesCS5D02G541300.1	552049622	552051718	-	2020		2334	2	1194		2097	2	1167		2706	2	1197
1828	5M_gene7713.t1	chr5D	exonerate:protein2genome:local	mRNA	552127441	552129803	2501	-	TraesCS5D02G541500.1	552127438	552129803	-	2362		2363	3	1452		2366	3	1455		2997	3	1455
1829	5M_gene966.t1	chr5D	exonerate:protein2genome:local	mRNA	552407906	552408957	1499	+	TraesCS5D02G541600.1	552407352	552409908	+	1051		1052	3	873		2557	3	1047		1443	3	876
1830	5M_gene967.t1	chr5D	exonerate:protein2genome:local	mRNA	552421120	552422794	2366	-	TraesCS5D02G541700.1	552420976	552422850	-	1674		1675	2	1314		1875	2	1332		2093	2	1317
1831	5M_gene4154.t1	chr5D	exonerate:protein2genome:local	mRNA	552442620	552444170	2326	-	TraesCS5D02G541800.1	552442265	552444243	-	1550		1551	2	1290		1979	2	1293		1968	2	1293
1832	5M_gene9449.t1	chr5D	exonerate:protein2genome:local	mRNA	552683725	552685791	2282	+	TraesCS5D02G541900.1	552683347	552688698	+	2066		2067	3	1347		5352	3	1092		2384	3	1350
1833	5M_gene6731.t1	chr5D	exonerate:protein2genome:local	mRNA	552710423	552711499	1822	+	TraesCS5D02G542100.1	552707655	552711763	+	1076		1077	1	1077		4109	2	1284		4104	1	1080
1834	5M_gene2935.t1	chr5D	exonerate:protein2genome:local	mRNA	552729006	552731181	2388	+	TraesCS5D02G542200.1	552729006	552731184	+	2175		2176	3	1392		2179	3	1395		2313	3	1395
1835	5M_gene9529.t1	chr5D	exonerate:protein2genome:local	mRNA	552857041	552859029	2502	-	TraesCS5D02G542500.1	552857038	552861276	-	1988		1989	2	1488		4239	1	4239		2430	2	1491
1836	5M_gene9375.t1	chr5D	exonerate:protein2genome:local	mRNA	552916738	552920716	3656	+	TraesCS5D02G542600.1	552916586	552920893	+	3978		3979	9	2148		4308	13	2763		4808	9	2151
1837	5M_gene2871.t1	chr5D	exonerate:protein2genome:local	mRNA	553654721	553656071	1535	+	TraesCS5D02G543300.1	553654500	553656255	+	1350		1351	2	1008		1756	2	1011		1758	2	1011
1838	5M_gene9425.t1	chr5D	exonerate:protein2genome:local	mRNA	553904156	553908504	1528	+	TraesCS5D02G544000.1	553904008	553909042	+	4348		4349	10	1014		5035	8	858		4859	11	1020
1839	5M_gene9387.t1	chr5D	exonerate:protein2genome:local	mRNA	553910502	553913181	4309	+	TraesCS5D02G544100.1	553910502	553913630	+	2679		2680	2	2547		3129	2	2550		2958	2	2550
1840	5M_gene7585.t1	chr5D	exonerate:protein2genome:local	mRNA	553963711	553973948	4136	-	TraesCS5D02G544300.1	553963269	553974031	-	10237		10238	4	2436		10763	4	5010		10542	4	2439
1841	5M_gene1365.t1	chr5D	exonerate:protein2genome:local	mRNA	554140921	554146684	3947	+	TraesCS5D02G544500.1	554140790	554147036	+	5763		5764	6	2328		6247	4	4710		6207	6	2331
1842	5M_gene7210.t1	chr5D	exonerate:protein2genome:local	mRNA	554361984	554367681	1131	+	TraesCS5D02G544900.1	554361911	554364605	+	2621		5698	5	696		2695	4	561		5786	5	699
1843	5M_gene1026.t1	chr5D	exonerate:protein2genome:local	mRNA	554467487	554480454	8176	+	TraesCS5D02G545100.1	554467387	554473144	+	5657		12968	15	4908		5758	7	1626		13677	15	5010
1844	5M_gene1026.t1	chr5D	exonerate:protein2genome:local	mRNA	554467487	554480454	8176	+	TraesCS5D02G545200.1	554474523	554476661	+	2138		12968	15	4908		2139	5	1197		13677	15	5010
1845	5M_gene1026.t1	chr5D	exonerate:protein2genome:local	mRNA	554467487	554480454	8176	+	TraesCS5D02G545300.1	554478656	554482011	+	1798		12968	15	4908		3356	1	1512		13677	15	5010
1846	5M_gene7354.t1	chr5D	exonerate:protein2genome:local	mRNA	554504747	554508782	3307	+	TraesCS5D02G545500.1	554504695	554507113	+	2366		4036	5	1968		2419	4	951		4163	5	1971
1847	5M_gene7354.t1	chr5D	exonerate:protein2genome:local	mRNA	554504747	554508782	3307	+	TraesCS5D02G545600.1	554507514	554508921	+	1268		4036	5	1968		1408	1	1239		4163	5	1971
1848	5M_gene3656.t1	chr5D	exonerate:protein2genome:local	mRNA	554575367	554577417	1344	-	TraesCS5D02G545800.1	554575145	554577516	-	2050		2051	6	855		2372	5	795		2325	6	858
1849	5M_gene1932.t1	chr5D	exonerate:protein2genome:local	mRNA	554851168	554854316	2147	-	TraesCS5D02G546100.1	554851030	554854338	-	3148		3149	6	1311		3309	6	1314		3308	6	1314
1850	5M_gene4195.t1	chr5D	exonerate:protein2genome:local	mRNA	555648577	555650405	2097	-	TraesCS5D02G547700.1	555649126	555649929	-	803		1829	4	1266		804	1	804		2180	4	1269
1851	5M_gene3288.t1	chr5D	exonerate:protein2genome:local	mRNA	555928739	555929578	1456	-	TraesCS5D02G548300.1	555928153	555932166	-	839		840	1	840		4014	2	2850		1048	1	843
1852	5M_gene3592.t1	chr5D	exonerate:protein2genome:local	mRNA	556006338	556007468	1962	-	TraesCS5D02G548400.1	556006335	556017062	-	1130		1131	1	1131		10728	6	2835		1851	1	1134
1853	5M_gene530.t1	chr5D	exonerate:protein2genome:local	mRNA	556107018	556111372	2461	-	TraesCS5D02G548600.1	556107151	556111607	-	4221		4355	4	1458		4457	2	2961		4735	4	1461
1854	5M_gene6353.t1	chr5D	exonerate:protein2genome:local	mRNA	556140245	556141689	1883	-	TraesCS5D02G548700.1	556138668	556141869	-	1444		1445	3	1095		3202	3	1176		1735	3	1098
1855	5M_gene116.t1	chr5D	exonerate:protein2genome:local	mRNA	556272703	556273569	1493	-	TraesCS5D02G548900.1	556272642	556273657	-	866		867	1	867		1016	1	870		1088	1	870
1856	5M_gene4925.t1	chr5D	exonerate:protein2genome:local	mRNA	556536930	556540034	5277	-	TraesCS5D02G549400.1	556536927	556541226	-	3104		3105	1	3105		4300	1	4155		4809	1	3108
1857	5M_gene8294.t1	chr5D	exonerate:protein2genome:local	mRNA	556720336	556723218	2617	-	TraesCS5D02G549900.1	556721129	556723218	-	2089		2883	4	1560		2090	3	1545		3356	4	1563
1858	5M_gene5256.t1	chr5D	exonerate:protein2genome:local	mRNA	556865410	556869116	3242	-	TraesCS5D02G550000.1	556865207	556869585	-	3706		3707	9	2001		4379	10	2172		3960	9	2004
1859	5M_gene2635.t1	chr5D	exonerate:protein2genome:local	mRNA	556872129	556877985	4424	-	TraesCS5D02G550100.1	556874874	556878041	-	3111		5857	4	2592		3168	2	2313		6085	4	2595
1860	5M_gene7338.t1	chr5D	exonerate:protein2genome:local	mRNA	557000431	557001342	1600	+	TraesCS5D02G550400.1	556996777	557002448	+	911		912	1	912		5672	10	1017		3034	1	915
1861	5M_gene7338.t1	chr5D	exonerate:protein2genome:local	mRNA	557000431	557001342	1600	+	TraesCS5D02G550500.1	557000313	557001544	+	911		912	1	912		1232	1	915		3034	1	915
1862	5M_gene8192.t1	chr5D	exonerate:protein2genome:local	mRNA	557035477	557038862	2522	+	TraesCS5D02G550700.1	557035298	557039238	+	3385		3386	8	1764		3941	8	1767		3661	8	1767
1863	5M_gene8193.t1	chr5D	exonerate:protein2genome:local	mRNA	557043472	557044365	1543	-	TraesCS5D02G550800.1	557043278	557051330	-	893		894	1	894		8053	2	2937		2486	1	897
1864	5M_gene455.t1	chr5D	exonerate:protein2genome:local	mRNA	557140935	557145588	5065	+	TraesCS5D02G550900.1	557140668	557145838	+	4653		4654	3	2997		5171	2	3078		4932	3	3000
1865	5M_gene6476.t1	chr5D	exonerate:protein2genome:local	mRNA	557277627	557284100	3597	+	TraesCS5D02G551400.1	557277190	557282611	+	4984		6474	13	2334		5422	11	2175		6557	12	2337
1866	5M_gene5815.t1	chr5D	exonerate:protein2genome:local	mRNA	557504659	557505426	1390	+	TraesCS5D02G551700.1	557504352	557505688	+	767		768	1	768		1337	1	771		1228	1	771
1867	5M_gene9684.t1	chr5D	exonerate:protein2genome:local	mRNA	557532432	557535137	2955	+	TraesCS5D02G551800.1	557531021	557535630	+	2705		2706	6	1761		4610	7	1707		5423	6	1764
1868	5M_gene728.t1	chr5D	exonerate:protein2genome:local	mRNA	557577241	557578218	1686	+	TraesCS5D02G552100.1	557577139	557578392	+	977		978	1	978		1254	1	981		1443	1	981
1869	5M_gene7726.t1	chr5D	exonerate:protein2genome:local	mRNA	557777129	557778467	1272	+	TraesCS5D02G552200.1	557776975	557778574	+	1338		1339	2	720		1600	3	849		1477	2	723
1870	5M_gene7695.t1	chr5D	exonerate:protein2genome:local	mRNA	557824448	557827362	1755	-	TraesCS5D02G552400.1	557824295	557827400	-	2914		2915	8	1134		3106	8	1131		3301	8	1137
1871	5M_gene3577.t1	chr5D	exonerate:protein2genome:local	mRNA	557923541	557925214	3014	+	TraesCS5D02G552700.1	557923820	557925483	+	1394		1674	1	1674		1664	1	1338		1958	1	1677
1872	5M_gene6583.t1	chr5D	exonerate:protein2genome:local	mRNA	557946027	557948624	3036	-	TraesCS5D02G552900.1	557945818	557948854	-	2597		2598	7	1743		3037	8	1755		2882	7	1746
1873	5M_gene7180.t1	chr5D	exonerate:protein2genome:local	mRNA	558032954	558034882	2726	+	TraesCS5D02G553000.1	558030214	558035197	+	1928		1929	5	1551		4984	9	1773		2322	5	1554
1874	5M_gene4254.t1	chr5D	exonerate:protein2genome:local	mRNA	558284511	558286713	3059	-	TraesCS5D02G553700.1	558284186	558293844	-	2202		2203	3	1815		9659	12	5283		3887	3	1818
1875	5M_gene4253.t1	chr5D	exonerate:protein2genome:local	mRNA	558291570	558295311	1192	-	TraesCS5D02G553700.1	558284186	558293844	-	2274		3742	8	780		9659	12	5283		3654	8	783
1876	5M_gene1414.t1	chr5D	exonerate:protein2genome:local	mRNA	558341271	558342291	1454	-	TraesCS5D02G553900.1	558339223	558342393	-	1020		1021	2	867		3171	7	2019		1703	2	870
1877	5M_gene1413.t1	chr5D	exonerate:protein2genome:local	mRNA	558347497	558348810	1520	-	TraesCS5D02G554000.1	558345574	558348896	-	1313		1314	2	936		3323	7	1950		1677	3	960
1878	5M_gene2009.t1	chr5D	exonerate:protein2genome:local	mRNA	558438454	558441595	1582	+	TraesCS5D02G554100.1	558438322	558441861	+	3141		3142	6	975		3540	7	1245		3390	6	978
1879	5M_gene2010.t1	chr5D	exonerate:protein2genome:local	mRNA	558444735	558448606	2322	+	TraesCS5D02G554200.1	558447743	558448758	+	863		3872	5	1570		1016	2	684		4405	5	1578
1880	5M_gene4726.t1	chr5D	exonerate:protein2genome:local	mRNA	558580099	558582174	1654	+	TraesCS5D02G554400.1	558580033	558582557	+	2075		2076	8	1110		2525	8	1113		3037	8	1116
1881	5M_gene2417.t1	chr5D	exonerate:protein2genome:local	mRNA	558612367	558621704	2867	+	TraesCS5D02G554500.1	558614640	558616082	+	1442		9338	9	1716		1443	3	447		9986	9	1719
1882	5M_gene9286.t1	chr5D	exonerate:protein2genome:local	mRNA	558722010	558723256	2032	+	TraesCS5D02G554700.1	558722010	558723259	+	1246		1247	2	1155		1250	2	1191		1457	2	1158
1883	5M_gene5234.t1	chr5D	exonerate:protein2genome:local	mRNA	558856855	558859617	3652	-	TraesCS5D02G554900.1	558856852	558873970	-	2762		2763	2	2184		17119	3	2532		3175	2	2187
1884	5M_gene4458.t1	chr5D	exonerate:protein2genome:local	mRNA	558949571	558951740	1413	-	TraesCS5D02G555000.1	558949221	558951828	-	2169		2170	3	855		2608	2	789		2493	3	858
1885	5M_gene4459.t1	chr5D	exonerate:protein2genome:local	mRNA	558952157	558955042	4877	+	TraesCS5D02G555100.1	558951972	558955501	+	2885		2886	1	2886		3530	1	2889		3465	1	2889
1886	5M_gene3174.t1	chr5D	exonerate:protein2genome:local	mRNA	559105494	559109213	3455	+	TraesCS5D02G555600.1	559105345	559109847	+	3719		3720	5	2064		4503	5	2079		4501	5	2067
1887	5M_gene2843.t1	chr5D	exonerate:protein2genome:local	mRNA	559677321	559678822	2429	+	TraesCS5D02G556400.1	559677321	559678748	+	1427		1502	1	1502		1428	1	1428		1832	1	1494
1888	5M_gene2842.t1	chr5D	exonerate:protein2genome:local	mRNA	559679868	559681820	3321	-	TraesCS5D02G556500.1	559679367	559684139	-	1952		1953	1	1953		4773	1	1956		3933	1	1956
1889	5M_gene575.t1	chr5D	exonerate:protein2genome:local	mRNA	559718215	559719449	1362	-	TraesCS5D02G556600.1	559718212	559719638	-	1234		1235	4	957		1427	4	1149		1609	4	960
1890	5M_gene577.t1	chr5D	exonerate:protein2genome:local	mRNA	559728676	559733427	2213	+	TraesCS5D02G556700.1	559728562	559730312	-	1636		4752	6	1425		1751	2	669		8851	7	2601
1891	5M_gene577.t1	chr5D	exonerate:protein2genome:local	mRNA	559728676	559733427	2213	+	TraesCS5D02G556800.1	559730301	559732197	+	1896		4752	6	1425		1897	2	477		8851	7	2601
1892	5M_gene7046.t1	chr5D	exonerate:protein2genome:local	mRNA	559856923	559860983	2485	-	TraesCS5D02G557100.1	559856525	559861088	-	4060		4061	4	1506		4564	4	1509		4564	4	1509
1893	5M_gene1886.t1	chr5D	exonerate:protein2genome:local	mRNA	559892188	559895964	1235	+	TraesCS5D02G557200.1	559891982	559896160	+	3776		3777	6	753		4179	6	756		4334	6	756
1894	5M_gene1885.t1	chr5D	exonerate:protein2genome:local	mRNA	559896651	559897967	2226	+	TraesCS5D02G557300.1	559896651	559898104	+	1316		1317	1	1317		1454	2	1323		2319	2	1323
1895	5M_gene3349.t1	chr5D	exonerate:protein2genome:local	mRNA	560186141	560187499	2342	-	TraesCS5D02G558200.1	560186102	560187499	-	1358		1359	1	1359		1398	1	1362		1435	1	1362
1896	5M_gene3348.t1	chr5D	exonerate:protein2genome:local	mRNA	560190172	560191527	2350	+	TraesCS5D02G558300.1	560190172	560191530	+	1355		1356	1	1356		1359	1	1359		1768	1	1359
1897	5M_gene2933.t1	chr5D	exonerate:protein2genome:local	mRNA	560224885	560225934	1832	+	TraesCS5D02G558400.1	560224766	560226086	+	1049		1050	1	1050		1321	1	1053		1377	1	1053
1898	5M_gene9685.t1	chr5D	exonerate:protein2genome:local	mRNA	560242121	560255482	5704	-	TraesCS5D02G558600.1	560241672	560255453	-	13332		13362	31	3627		13782	38	4467		13975	31	3630
1899	5M_gene2196.t1	chr5D	exonerate:protein2genome:local	mRNA	560495925	560498213	2598	+	TraesCS5D02G559100.1	560493990	560504592	+	2288		2289	3	1545		10603	3	3951		8018	3	1548
1900	5M_gene1726.t1	chr5D	exonerate:protein2genome:local	mRNA	561572200	561573066	1451	-	TraesCS5D02G560400.1	561571961	561573139	-	866		867	1	867		1179	1	876		1379	1	870
1901	5M_gene7685.t1	chr5D	exonerate:protein2genome:local	mRNA	561683342	561689885	3283	+	TraesCS5D02G560700.1	561683182	561690335	+	6543		6544	15	2058		7154	17	2331		6853	15	2061
1902	5M_gene2777.t1	chr5D	exonerate:protein2genome:local	mRNA	561896751	561899863	3544	+	TraesCS5D02G561200.1	561895676	561900784	+	3112		3113	2	2282		5109	2	2847		4724	2	3231
1903	5M_gene2776.t1	chr5D	exonerate:protein2genome:local	mRNA	562003449	562006592	2574	+	TraesCS5D02G561500.1	562003449	562006595	+	3143		3144	5	1665		3147	5	1668		3480	5	1653
1904	5M_gene6325.t1	chr5D	exonerate:protein2genome:local	mRNA	562029013	562029864	1495	+	TraesCS5D02G561700.1	562028866	562030167	+	851		852	1	852		1302	1	855		1190	1	855
1905	5M_gene9097.t1	chr5D	exonerate:protein2genome:local	mRNA	562062863	562064211	2206	-	TraesCS5D02G562000.1	562062493	562064408	-	1348		1349	2	1227		1916	3	1122		1733	2	1230
1906	5M_gene9428.t1	chr5D	exonerate:protein2genome:local	mRNA	562100775	562102427	1726	-	TraesCS5D02G562300.1	562099047	562102597	-	1652		1653	5	1029		3551	5	1032		1781	5	1032
1907	5M_gene9521.t1	chr5D	exonerate:protein2genome:local	mRNA	562121494	562126812	4732	-	TraesCS5D02G562400.1	562121079	562126936	-	5318		5319	8	2781		5858	8	2772		5406	8	2787
1908	5M_gene656.t1	chr5D	exonerate:protein2genome:local	mRNA	562336860	562341712	5110	+	TraesCS5D02G562500.1	562336586	562339185	+	2325		4853	6	3108		2600	5	1197		5466	6	3123
1909	5M_gene656.t1	chr5D	exonerate:protein2genome:local	mRNA	562336860	562341712	5110	+	TraesCS5D02G562600.1	562339555	562342153	+	2157		4853	6	3108		2599	1	2106		5466	6	3123
1910	5M_gene655.t1	chr5D	exonerate:protein2genome:local	mRNA	562342624	562346798	2655	-	TraesCS5D02G562700.1	562342621	562344051	-	1427		4175	11	1721		1431	6	894		4657	11	1722
1911	5M_gene655.t1	chr5D	exonerate:protein2genome:local	mRNA	562342624	562346798	2655	-	TraesCS5D02G562800.1	562345002	562346828	-	1796		4175	11	1721		1827	6	867		4657	11	1722
1912	5M_gene9200.t1	chr5D	exonerate:protein2genome:local	mRNA	562648050	562652466	4085	+	TraesCS5D02G563800.1	562647821	562652772	+	4416		4417	10	2655		4952	10	2673		4747	10	2652
1913	5M_gene1826.t1	chr5D	exonerate:protein2genome:local	mRNA	562719951	562726670	6910	+	TraesCS5D02G564000.1	562719756	562726926	+	6719		6720	18	4203		7171	19	4368		6852	18	4206
1914	5M_gene5978.t1	chr5D	exonerate:protein2genome:local	mRNA	562719951	562726670	6494	+	TraesCS5D02G564000.1	562719756	562726926	+	6719		6720	17	4104		7171	19	4368		7237	17	4089
1915	5M_gene8150.t1	chr5D	exonerate:protein2genome:local	mRNA	562831922	562834968	1882	+	TraesCS5D02G564100.1	562831643	562835432	+	3046		3047	9	1347		3790	11	1344		3571	9	1365
1916	5M_gene6715.t1	chr5D	exonerate:protein2genome:local	mRNA	563121189	563122025	1459	+	TraesCS5D02G564300.1	563120954	563122029	+	836		837	1	837		1076	1	987		1278	1	840
1917	5M_gene1836.t1	chr5D	exonerate:protein2genome:local	mRNA	563339888	563340667	1384	+	TraesCS5D02G564400.1	563339892	563340719	+	775		780	1	780		828	1	762		1334	1	783
1918	5M_gene152.t1	chr5D	exonerate:protein2genome:local	mRNA	563638552	563640020	1241	-	TraesCS5D02G564800.1	563638549	563640014	-	1462		1469	5	798		1466	4	756		1702	5	801
1919	5M_gene3298.t1	chr5D	exonerate:protein2genome:local	mRNA	563725858	563727287	1441	-	TraesCS5D02G565000.1	563725557	563727443	-	1429		1430	4	897		1887	4	906		1730	4	900
1920	5M_gene5231.t1	chr5D	exonerate:protein2genome:local	mRNA	563750290	563751945	1708	+	TraesCS5D02G565100.1	563750145	563752169	+	1655		1656	4	1002		2025	4	1005		2179	4	1005
1921	5M_gene5230.t1	chr5D	exonerate:protein2genome:local	mRNA	563754733	563761374	2416	-	TraesCS5D02G565200.1	563754086	563759590	-	4857		6642	13	1491		5505	11	1125		6659	13	1494
1922	5M_gene2096.t1	chr5D	exonerate:protein2genome:local	mRNA	563852329	563859598	2701	-	TraesCS5D02G565300.1	563852248	563853502	+	1173		7270	9	1716		1255	3	426		8040	10	1734
1923	5M_gene2096.t1	chr5D	exonerate:protein2genome:local	mRNA	563852329	563859598	2701	-	TraesCS5D02G565400.1	563853829	563860027	-	5769		7270	9	1716		6199	12	2037		8040	10	1734
1924	5M_gene1331.t1	chr5D	exonerate:protein2genome:local	mRNA	563965633	563967519	1975	-	TraesCS5D02G565600.1	563965406	563967561	-	1886		1887	6	1173		2156	6	1050		2081	6	1176
1925	5M_gene5184.t1	chr5D	exonerate:protein2genome:local	mRNA	563975888	563979664	2666	-	TraesCS5D02G565900.1	563976254	563979736	-	3410		3777	3	1611		3483	1	3483		4560	3	1614
1926	5M_gene200.t1	chr5D	exonerate:protein2genome:local	mRNA	564122000	564124216	1559	-	TraesCS5D02G566000.1	564121848	564124216	-	2216		2217	4	933		2369	4	924		2372	4	936
1927	5M_gene3496.t1	chr5D	exonerate:protein2genome:local	mRNA	564226841	564228501	1081	+	TraesCS5D02G566100.1	564225535	564231897	+	1660		1661	2	672		6363	1	3402		3135	2	675
1928	5M_gene8043.t1	chr5D	exonerate:protein2genome:local	mRNA	564586950	564588123	1914	+	TraesCS5D02G566200.1	564586783	564588466	+	1173		1174	2	1083		1684	2	1086		1909	2	1086
1929	5M_gene2917.t1	chr5D	exonerate:protein2genome:local	mRNA	564747626	564749048	2054	-	TraesCS5D02G566400.1	564747623	564752141	-	1422		1423	3	1197		4519	7	2202		1541	3	1200
1930	5M_gene2918.t1	chr5D	exonerate:protein2genome:local	mRNA	564751443	564752141	1224	-	TraesCS5D02G566400.1	564747623	564752141	-	698		699	1	699		4519	7	2202		1058	1	702
1931	5M_gene1595.t1	chr5D	exonerate:protein2genome:local	mRNA	564929490	564932655	1475	+	TraesCS5D02G566700.1	564929090	564932867	+	3165		3166	2	843		3778	2	1212		3721	2	1149
1932	5M_gene764.t1	chr5D	exonerate:protein2genome:local	mRNA	564944243	564949914	1906	+	TraesCS5D02G566800.1	564944150	564950125	+	5671		5672	3	1113		5976	3	1116		5990	3	1116
1933	5M_gene1582.t1	chr5D	exonerate:protein2genome:local	mRNA	564976204	564977772	2662	+	TraesCS5D02G566900.1	564976204	564977775	+	1568		1569	1	1569		1572	1	1572		1960	1	1572
1934	5M_gene8289.t1	chr5D	exonerate:protein2genome:local	mRNA	565181491	565182123	1086	-	TraesCS5D02G567400.1	565181388	565182195	-	632		633	1	633		808	1	636		1269	1	636
1935	5M_gene8290.t1	chr5D	exonerate:protein2genome:local	mRNA	565187040	565187651	1055	+	TraesCS5D02G567500.1	565186973	565187839	+	611		612	1	612		867	1	615		2074	1	615
1936	5M_gene4916.t1	chr5D	exonerate:protein2genome:local	mRNA	565200023	565202395	4090	+	TraesCS5D02G567700.1	565199994	565202650	+	2372		2373	1	2373		2657	1	2376		3005	1	2376
1937	5M_gene2861.t1	chr5D	exonerate:protein2genome:local	mRNA	565316447	565317883	1366	-	TraesCS5D02G568100.1	565306932	565317245	-	798		1437	2	780		10314	5	1017		1677	2	783
1938	5M_gene2406.t1	chr5D	exonerate:protein2genome:local	mRNA	565658906	565659737	1188	-	TraesCS5D02G568400.1	565658724	565659883	-	831		832	2	705		1160	2	708		1027	2	708
1939	5M_gene5020.t1	chr5D	exonerate:protein2genome:local	mRNA	565702368	565703111	1272	-	TraesCS5D02G568500.1	565702365	565703111	-	743		744	1	744		747	1	747		994	1	747
1940	5M_gene5018.t1	chr5D	exonerate:protein2genome:local	mRNA	565711034	565713957	2687	-	TraesCS5D02G568700.1	565710842	565713994	-	2923		2924	2	1524		3153	1	1758		3112	2	1527
1941	5M_gene8763.t1	chr5D	exonerate:protein2genome:local	mRNA	565727256	565727864	1087	-	TraesCS5D02G568900.1	565727253	565728080	-	608		609	1	609		828	1	828		749	1	612
1942	5M_gene2913.t1	chr5D	exonerate:protein2genome:local	mRNA	565785332	565786714	2110	-	TraesCS5D02G569300.1	565785329	565786714	-	1382		1383	1	1383		1386	1	1386		1958	1	1386
1943	5M_gene1908.t1	chr5D	exonerate:protein2genome:local	mRNA	565824743	565835308	3628	+	TraesCS5D02G569500.1	565829963	565831564	-	1601		10566	6	2181		1602	1	1602		11383	7	2202
1944	5M_gene5423.t1	chr5D	exonerate:protein2genome:local	mRNA	565908936	565909823	1368	-	TraesCS5D02G569600.1	565908473	565910015	-	887		888	2	810		1543	2	813		1030	2	813
1945	5M_gene1041.t1	chr5D	exonerate:protein2genome:local	mRNA	565950793	565952237	1374	+	TraesCS5D02G569700.1	565950693	565953698	+	1444		1445	2	795		3006	3	891		1861	2	798
1946	5M_gene7921.t1	chr5D	exonerate:protein2genome:local	mRNA	565975092	565977275	1479	+	TraesCS5D02G569800.1	565974931	565977789	+	2183		2184	8	1059		2859	9	975		2649	8	1062
