# Supplementary material for: Comparative genomic analysis of 5Mg chromosome of Aegilops geniculata and 5Uu chromosome of Aegilops umbellulata reveal genic diversity in the tertiary gene pool
Source: Front Plant Sci. 2023 Jul 13;14:1144000. doi: 10.3389/fpls.2023.1144000 (PMC10373596; doi:10.3389/fpls.2023.1144000)
Supplement: Supplementary file 13 [file Table_5.xlsx]

## Sheet: Sheet1
Table S5: List of differentially expressed genes in T756 and T598
Geneid	T598_0hr_logFC	T598_12hr_logFC	T598_24hr_logFC	T598_48hr_logFC	T598_72hr_logFC	T598_96hr_logFC	T756_0hr_logFC	T756_12hr_logFC	T756_24hr_logFC	T756_48hr_logFC	T756_72hr_logFC	T756_96hr_logFC	Description	GO.Names
TraesCS3D02G504400.1	-11.0867	-11.9129	-11.7532	-11.7325	-8.39523	-10.6056	-	-	-	-	-	-	-	-	-
TraesCS3B02G165600.1	-10.3213	-11.2063	-10.9471	-10.9836	-10.6813	-11.0574	-8.15115	-8.37292	-10.3178	-10.5581	-	-	CAI94867.2heat shock protein 101	F:ATP binding; F:ATP hydrolysis activity	-
TraesCS3B02G227900.1	-9.95901	-6.61224	-6.72696	-8.5403	-6.38538	-7.01808	-6.97662	-8.03022	-7.33346	-7.02342	-5.56569	-	BAJ96275.1predicted protein	F:R- binding	-
TraesCS5D02G005300.1	-9.74059	-11.9377	-10.286	-10.2905	-9.69911	-10.9662	-9.54928	-11.6806	-9.65677	-9.86497	-9.33328	-	XP_020197218.1receptor-like protein ki-se HERK 1	P:protein autophosphorylation; F:protein serine/threonine ki-se activity; F:ATP binding; C:plasma membrane; C:integral component of membrane	-
TraesCS2B02G415900.1	-9.63981	-8.41489	-10.3647	-11.347	-10.3922	-	-	-	-	-	-	7.74822	XP_020153081.1acetylserotonin O-methyltransferase 1-like	P:methylation; F:O-methyltransferase activity; F:protein dimerization activity	-
TraesCS5D02G013900.1	-9.38951	-7.52418	-6.93192	-7.25323	-8.27844	-7.81948	-9.19622	-6.80247	-6.23391	-5.54045	-6.44379	-	XP_020195712.1protein RADIALIS-like 3	P:regulation of transcription, D--templated; F:D- binding; F:D--binding transcription factor activity	-
TraesCS3B02G235200.1	-9.14576	-9.85492	-9.69098	-8.03175	-8.75745	-8.32544	-6.97854	-6.53641	-7.10515	-6.51506	-4.04128	-	XP_020165364.1chaperonin CPN60-1, mitochondrial	P:protein refolding; F:ATP binding; F:ATP hydrolysis activity; C:cytoplasm	-
TraesCS5B02G569800.1	-9.08216	-7.45287	-10.5015	-7.50502	-7.76456	-8.16221	-	-	-	-	-	-	XP_020198850.1probable xyloglucan endotransglucosylase/hydrolase protein 29	P:xyloglucan metabolic process; P:cell wall biogenesis; P:cell wall organization; F:hydrolase activity, hydrolyzing O-glycosyl compounds; F:xyloglucan:xyloglucosyl transferase activity; C:apoplast	-
TraesCS5D02G062200.1	-8.98697	-9.5461	-10.5229	-10.6541	-9.7764	-10.4507	-	-	-	-	-	-	XP_020185595.1uncharacterized membrane protein At1g06890-like	P:carbohydrate transport; C:integral component of membrane	-
TraesCS6B02G014400.1	-8.96329	-	-10.7494	-10.9619	-11.3929	-	-	-	-	-	-	-	EMS48237.1Peptidyl-prolyl cis-trans isomerase CYP19-4	P:protein peptidyl-prolyl isomerization; P:protein folding; F:peptidyl-prolyl cis-trans isomerase activity; F:cyclosporin A binding; C:cytoplasm; C:intracellular membrane-bounded organelle	-
TraesCS1A02G404200.1	-8.9057	-9.4682	-9.35024	-9.20579	-8.68696	-10.7434	-	-	-	-	-	-1.99259	XP_020189548.1LEAF RUST 10 DISEASE-RESISTANCE LOCUS RECEPTOR-LIKE PROTEIN KI-SE-like 1.2	P:protein phosphorylation; F:protein ki-se activity; F:ATP binding; F:polysaccharide binding; C:integral component of membrane	-
TraesCS3D02G400800.1	-8.7708	-6.40113	-4.84255	-3.38426	-3.15476	-3.2773	-	-3.43779	-2.35853	-	-	-	XP_020168802.1probable LRR receptor-like serine/threonine-protein ki-se At3g47570	P:protein phosphorylation; F:protein ki-se activity; F:ATP binding; C:integral component of membrane	-
TraesCS5D02G038700.1	-8.76217	-3.71955	-6.18661	-5.21604	-6.34497	-6.12669	-	-	-	-	-	-	-	-	-
TraesCS5D02G033300.1	-8.67932	-7.48596	-9.42335	-9.2842	-8.95628	-9.32074	-	-	-	-	-	-	XP_020177743.1transport inhibitor response 1-like protein Os11g0515500	P:SCF-dependent proteasomal ubiquitin-dependent protein catabolic process; C:integral component of membrane; C:SCF ubiquitin ligase complex	-
TraesCS5D02G052000.1	-8.64937	-8.13393	-8.15631	-8.33626	-10.1443	-8.53282	-	-	-	-	-	-	XP_020155321.1thaumatin-like protein 1	P:defense response; C:integral component of membrane	-
TraesCS3B02G315000.1	-8.25715	-8.38353	-9.19077	-8.96086	-8.825	-8.72219	-6.08268	-8.12785	-8.56218	-8.5367	-4.70122	-	EMS66854.1Protein ki-se APK1A, chloroplastic	P:protein phosphorylation; F:protein ki-se activity; F:ATP binding	-
TraesCS5D02G032189.1	-8.17132	-10.3723	-8.55326	-8.54808	-8.56627	-7.57795	-	-	-	-	-	-	BAJ97113.1predicted protein	P:fucose metabolic process; P:pollen-pistil interaction; F:transferase activity; C:integral component of membrane	-
TraesCS5D02G559900.1	-8.11375	-6.20093	-6.2553	-7.93347	-7.47876	-3.76732	-	-	-	-	-	-	XP_020196435.13-oxoacyl-[acyl-carrier-protein] synthase III, chloroplastic	P:fatty acid biosynthetic process; F:3-oxoacyl-[acyl-carrier-protein] synthase activity	-
TraesCS2D02G480900.1	-8.03121	-7.26354	-8.3588	-8.58565	-8.56318	-	-	-	-	-	-	9.37237	BAJ87354.1predicted protein	P:peptidyl-lysine monomethylation; F:protein-lysine N-methyltransferase activity	-
TraesCS2B02G537500.1	-7.97145	-	-3.64278	-2.55183	-1.72061	-2.02954	-	-	-	-	-	-1.10411	ACN59906.1Dof transcription factor 4	P:regulation of transcription, D--templated; F:D- binding; C:nucleus	-
TraesCS2B02G242700.1	-7.76662	-5.70747	-8.63115	-6.05603	-8.48666	-6.21687	-	-	-	-	-	-	-	-	-
TraesCS5D02G032169.1	-7.7359	-7.82318	-7.54256	-8.02666	-7.61321	-	-7.54994	-7.56402	-6.91559	-5.59216	-	-	CAD45031.1NBS-LRR disease resistance protein homologue	P:defense response; F:ATP binding; F:ADP binding	-
TraesCS5B02G098300.1	-7.68021	-8.53233	-7.14857	-8.68561	-4.01879	-	-	-	-	-	-	6.99547	XP_020201515.1putative casein ki-se II subunit beta-4	P:phosphorylation; P:regulation of protein serine/threonine phosphatase activity; F:ki-se activity; F:protein ki-se regulator activity; C:cytoplasm; C:protein ki-se CK2 complex	-
TraesCS6A02G193200.1	-7.62073	-8.48521	-7.49615	-7.44171	-7.7047	-7.6443	-	-	-	-	-	-	-	-	-
TraesCS5D02G027500.1	-7.59024	-8.61433	-8.65427	-8.15075	-7.64168	-9.7713	-	-	-	-	-	1.03997	KAF7080307.1hypothetical protein CFC21_084407	C:integral component of membrane	-
TraesCS5D02G004700.1	-7.55718	-	-8.0527	-6.20127	-6.99975	-8.07135	-7.3682	-	-7.4264	-8.26064	-6.44172	-	-	-	-
TraesCS2D02G030500.1	-7.5501	-7.2899	-	-	-	-	-	-	-	-	-	-	XP_020155715.1probable LRR receptor-like serine/threonine-protein ki-se At3g47570	P:protein phosphorylation; F:protein ki-se activity; F:ATP binding; C:membrane	-
TraesCS5B02G128800.1	-7.49886	-7.4535	-8.84174	-8.65742	-	-	-	-	-	-	-	8.79006	XP_020170658.160S ribosomal protein L10-like	P:ribosomal large subunit assembly; P:translation; F:structural constituent of ribosome; C:cytosolic large ribosomal subunit	-
TraesCS5A02G275400.1	-7.47104	-7.95704	-8.01768	-8.22233	-7.89402	-7.57528	-	-	-	-	-	-	EMS51159.1Germin-like protein 8-14	F:manganese ion binding; C:apoplast	-
TraesCS1D02G130500.1	-7.438	-7.05754	-6.40175	-7.96614	-7.88684	-4.33021	-	-	-	-	-	-	-	-	-
TraesCS7A02G218000.1	-7.42403	-8.33607	-8.4367	-6.71693	-6.54008	-	-	-	-	-	-	7.61737	XP_020148484.1pentatricopeptide repeat-containing protein At5g52850, chloroplastic-like	P:R- modification; F:R- binding; C:intracellular membrane-bounded organelle	-
TraesCS5A02G273500.1	-7.42139	-8.69182	-8.92431	-8.52131	-8.10499	-	-	-	-	-	-	-	XP_020167835.1protein NRT1/ PTR FAMILY 5.10-like	P:transmembrane transport; F:transmembrane transporter activity; C:integral component of membrane	-
TraesCS5A02G263300.1	-7.38542	-	-7.6312	-8.13745	-7.55491	-6.3361	-	-	-	-	-	-	XP_020198406.1PTI1-like tyrosine-protein ki-se 3	P:peptidyl-tyrosine phosphorylation; F:protein tyrosine ki-se activity; F:ATP binding; C:plasma membrane	-
TraesCS2B02G581100.1	-7.36058	-	-	-	-6.89959	8.14841	-	-	-	-	-	7.75744	XP_020149458.1pentatricopeptide repeat-containing protein ELI1, chloroplastic	P:chloroplast R- modification; F:zinc ion binding; C:chloroplast	-
TraesCS5B02G572300.1	-7.33989	-7.35991	-7.17802	-6.4521	-6.71845	-7.43797	-	-	-	-	-	-	XP_020154827.1probable -D(P)H dehydroge-se (quinone) FQR1-like 1	F:-DPH dehydroge-se (quinone) activity; F:FMN binding; F:-DH dehydroge-se (quinone) activity	-
TraesCS3B02G493800.1	-7.3304	-5.80524	-	-	-4.45743	-	-	-	-	-	-	-	XP_020150989.1beta-glucosidase 5-like	P:carbohydrate metabolic process; F:beta-glucosidase activity; F:DIMBOA glucoside beta-D-glucosidase activity; C:chloroplast	-
TraesCS3B02G502100.1	-7.3297	-7.61628	-6.60881	-7.49593	-7.81216	-8.21898	-	-	-	-	-	-	-	-	-
TraesCS6A02G047200.1	-7.30386	-	-	-4.67062	-	-	-	-	-	-	-	-	XP_020171245.1multiprotein-bridging factor 1a-like	F:D- binding; C:nucleus	-
TraesCS5D02G058800.1	-7.28565	-	-3.67283	-2.59188	-3.45422	-	-	-	-	-	-	-	XP_020166330.1cycloartenol synthase-like	P:triterpenoid biosynthetic process; F:lanosterol synthase activity; F:beta-amyrin synthase activity; C:lipid droplet	-
TraesCS5D02G004600.1	-7.24037	-2.28926	-3.33279	-5.19369	-5.07336	-5.42015	-7.05186	-2.53225	-3.8485	-5.23567	-7.11441	-	XP_020146936.1pentatricopeptide repeat-containing protein At1g71460, chloroplastic	P:protein phosphorylation; P:R- modification; F:mR- binding; F:protein ki-se activity; F:ATP binding; C:intracellular membrane-bounded organelle	-
TraesCS7D02G080300.1	-7.21246	-	-	-	-	-1.62952	-	-	-	-	-	-	XP_020169550.1probable galacturonosyltransferase-like 9	F:glycosyltransferase activity; C:Golgi apparatus	-
TraesCS1A02G368100.1	-7.19683	-7.3035	-7.32389	-6.81708	-10.1532	-6.17078	-	-	-	-	-	-	KAE8805407.1putative LRR receptor-like serine/threonine-protein ki-se	P:protein phosphorylation; F:protein ki-se activity; F:ATP binding; C:integral component of membrane	-
TraesCS6D02G003900.2	-7.18201	-	-7.80821	-8.46639	-5.92776	-	-	-	-	-	-	7.40307	XP_020176359.1protein RADIALIS-like 3	P:regulation of transcription, D--templated; F:D- binding; F:D--binding transcription factor activity	-
TraesCS6A02G179100.1	-7.15865	-6.8824	-7.48983	-7.39968	-7.21097	-	-	-	-	-	-	8.30561	XP_020149355.1glycosyltransferase-like At2g41451	P:response to abscisic acid; P:cellulose biosynthetic process; C:integral component of membrane	-
TraesCS6B02G050900.1	-7.14016	-8.09781	-8.21336	-8.20988	-6.27745	-6.36919	-	-	-	-	-	-	BAK04177.1predicted protein	P:lipid transport; F:lipid binding	-
TraesCS6A02G247400.1	-7.11272	-8.04319	-8.09585	-8.16832	-7.35991	-6.46825	-	-	-	-	-	-	EMS60977.1Secologanin synthase	F:monooxyge-se activity; F:iron ion binding; F:oxidoreductase activity, acting on paired donors, with incorporation or reduction of molecular oxygen; F:heme binding; C:integral component of membrane	-
TraesCS5D02G048600.1	-7.06541	-7.61835	-5.86265	-6.34544	-4.77201	-11.1245	-	-	-	-	-	-	XP_020149359.1cytochrome P450 72A14-like	F:monooxyge-se activity; F:iron ion binding; F:oxidoreductase activity, acting on paired donors, with incorporation or reduction of molecular oxygen; F:heme binding; C:integral component of membrane	-
TraesCS5A02G099900.1	-7.03866	-	-7.55021	-6.0185	-7.56717	-6.69758	-	-	-	-	-	-	XP_020155791.1putative receptor-like protein ki-se At4g00960 isoform X1	P:protein phosphorylation; F:protein serine/threonine ki-se activity; F:ATP binding; C:plasma membrane; C:integral component of membrane	-
TraesCS5D02G006900.1	-6.97116	-8.4161	-7.7995	-7.84105	-7.62645	-7.84372	-6.78747	-8.15957	-7.1739	-7.41663	-7.25655	-	XP_020154620.1protein RADIALIS-like 3	P:regulation of transcription, D--templated; F:D--binding transcription factor activity	-
TraesCS5D02G023600.1	-6.926	-9.36467	-7.64535	-7.78254	-7.30179	-7.35452	-	-	-	-	-	-	-	-	-
TraesCS5D02G010000.1	-6.92075	-	-3.1655	-	-4.38924	-	-	-	-	-	-	-	XP_020155380.1E3 ubiquitin-protein ligase RHA2A-like	P:protein ubiquiti-tion; F:ubiquitin protein ligase activity	-
TraesCS3B02G501500.1	-6.81486	-4.70039	-3.8425	-4.28105	-4.48326	-5.31347	-	-	-	-	-	-	XP_020176372.1protein RADIALIS-like 3	P:regulation of transcription, D--templated; F:D- binding; F:D--binding transcription factor activity	-
TraesCS5D02G004400.1	-6.76569	-3.59346	-4.74555	-5.07994	-4.18718	-5.01453	-6.57738	-	-4.98855	-6.32025	-	-	XP_020180621.1probable glutathione S-transferase GSTU6	P:glutathione metabolic process; F:glutathione transferase activity; C:cytoplasm	-
TraesCS5D02G018000.1	-6.76467	-7.52789	-	-7.32888	-6.85727	-	-	-	-	-	-	-	XP_020147817.1protein FLUORESCENT IN BLUE LIGHT, chloroplastic-like	P:chlorophyll biosynthetic process; C:thylakoid; C:integral component of membrane	-
TraesCS5B02G123600.1	-6.755	-5.76932	-7.38029	-6.28197	-	-5.99911	-	-	-	-	-	-	XP_020178723.1UDP-glycosyltransferase 74E1-like	F:quercetin 3-O-glucosyltransferase activity; F:quercetin 7-O-glucosyltransferase activity	-
TraesCS5D02G063200.1	-6.75474	-	-5.23259	-7.63933	-7.23457	-5.7903	-	-	-	-	-	-	ABB90886.1putative DRE binding factor	P:regulation of transcription, D--templated; F:D--binding transcription factor activity; F:sequence-specific D- binding; C:nucleus	-
TraesCS5D02G017400.1	-6.67896	-8.36739	-7.37453	-7.51551	-6.95829	-	-	-4.1317	-3.10529	-4.26644	-	-	XP_020171463.1wall-associated receptor ki-se 2-like	P:protein phosphorylation; F:protein serine/threonine ki-se activity; F:calcium ion binding; F:ATP binding; F:polysaccharide binding; C:integral component of membrane	-
TraesCSU02G259600.1	-6.64393	-	-	-	-	-	-	-	-	-	-	-	XP_020153618.1calmodulin-like protein 3	F:calcium ion binding; C:integral component of membrane	-
TraesCS6A02G090900.1	-6.61841	-	-6.98452	-7.90504	-7.49656	-6.77733	-	-	-	-	-	-	-	-	-
TraesCS5D02G062600.1	-6.61591	-4.36024	-6.59692	-5.93565	-5.30379	-6.87039	-	-	-	-	-	-	KAF6981684.1hypothetical protein CFC21_000147	C:integral component of membrane	-
TraesCS5D02G017500.1	-6.5928	-	-	-4.62773	-	-	-	-	-	-	-	-	ABF55690.1putative zinc transporter	P:zinc ion transmembrane transport; F:zinc ion transmembrane transporter activity; C:plasma membrane; C:integral component of membrane	-
TraesCS5B02G261900.1	-6.57863	-	-	-7.68822	-7.72388	-4.75085	-	-	-	-	-	-	KAF7056405.1hypothetical protein CFC21_063812	C:intracellular membrane-bounded organelle	-
TraesCS5B02G568800.1	-6.52005	-9.19559	-6.79893	-7.51834	-9.58706	-7.70878	-	-	-	-	-	-	XP_020157188.1ubiquitin carboxyl-termi-l hydrolase 2-like	P:ubiquitin-dependent protein catabolic process; P:shoot system morphogenesis; P:protein deubiquiti-tion; F:thiol-dependent deubiquiti-se; C:nucleus; C:cytoplasm	-
TraesCS6A02G156200.1	-6.51097	-	-	-	-	-	-	-	-	-	-	-	EMS49108.1Putative disease resistance protein RGA3	P:defense response; F:ATP binding; F:ADP binding	-
TraesCS7A02G196800.1	-6.50078	-8.17849	-6.19816	-4.56604	-5.35509	-3.66506	-	-	-	-	-	-	XP_020157858.1FACT complex subunit SPT16	P:positive regulation of transcription elongation from R- polymerase II promoter; P:D- replication-independent chromatin organization; F:nucleosome binding; C:FACT complex	-
TraesCS3B02G294300.1	-6.43369	-	-	-3.91483	-4.23104	-6.28981	-	-6.27795	-	-6.46326	-	-	BAJ91957.1predicted protein	C:integral component of membrane	-
TraesCSU02G271800.1	-6.3785	-7.85799	-7.22707	-9.93635	-9.67535	-10.6021	-	-	-	-	-	-	XP_020180518.1aspartyl protease family protein At5g10770-like	P:proteolysis; F:aspartic-type endopeptidase activity	-
TraesCS7A02G232500.1	-6.36443	-	-3.8584	-4.05114	-3.07492	-5.12762	-	-	-	-	-	-	XP_020174091.1subtilisin-like protease SBT3.9	P:proteolysis; F:serine-type endopeptidase activity	-
TraesCS5D02G015800.1	-6.27988	-8.03212	-5.79709	-5.48397	-6.47162	-6.37988	-	-5.97906	-6.78081	-7.5495	-7.73848	-	ARQ28838.1R- polymerase beta' subunit	P:transcription, D--templated; F:D- binding; F:D--directed 5'-3' R- polymerase activity; F:zinc ion binding; C:chloroplast	-
TraesCS5D02G021700.1	-6.25767	-9.28845	-9.51611	-9.68039	-9.06335	-12.4564	-	-	-	-	-	-	-	-	-
TraesCS3B02G502000.1	-6.18518	-	-6.75443	-6.84003	-	-7.91761	-	-	-	-	-	-	XP_020167760.1dehydration-responsive element-binding protein 1B-like	P:regulation of transcription, D--templated; F:D- binding; F:D--binding transcription factor activity; C:nucleus	-
TraesCS5A02G004400.1	-6.17889	-5.71156	-4.98774	-4.41551	-4.12127	-3.55602	-	-	-	-	-	-	-	-	-
TraesCSU02G262000.1	-6.12054	-7.21609	-2.02765	-	-	-	-	-	-	-	-	-	XP_020177167.1B-box zinc finger protein 22	P:regulation of transcription, D--templated; P:photomorphogenesis; F:zinc ion binding; C:nucleus	-
TraesCS4B02G183300.1	-6.11229	-6.58954	-5.78507	-6.22411	-6.11191	-	-	-	-	-	-	5.1842	XP_020158822.1carbonic anhydrase, chloroplastic-like	P:carbon utilization; F:carbo-te dehydratase activity; F:zinc ion binding	-
TraesCS4B02G024100.1	-6.09493	-4.70766	-3.60377	-4.62296	-4.59494	-	-	-	-	-	-	5.28241	XP_020180440.1histone H2A	F:D- binding; F:protein heterodimerization activity; C:nucleosome; C:nucleus	-
TraesCS5D02G037500.1	-6.03973	-3.7631	-5.69826	-5.5112	-5.8792	-2.00593	-	-	-	-	-	-	-	-	-
TraesCS5D02G060300.1	-6.0371	-4.90745	-4.78772	-6.91487	-4.44955	-8.13485	-	-	-	-	-	-	XP_020190067.1putative disease resistance protein RGA1	P:defense response; F:ATP binding; F:ADP binding	-
TraesCS5D02G032100.1	-6.01505	-10.9016	-11.075	-11.1649	-11.177	-12.0514	-	-	-	-	-	-	XP_020162495.1probable L-type lectin-domain containing receptor ki-se S.5	P:protein phosphorylation; F:protein serine/threonine ki-se activity; F:ATP binding; F:carbohydrate binding; C:plasma membrane; C:integral component of membrane	-
TraesCS3B02G501400.1	-5.74664	-6.93175	-5.16314	-3.81923	-4.18596	-	-	-	-	-	-	4.84293	XP_020186631.1anthocyanidin 5,3-O-glucosyltransferase-like	F:UDP-glycosyltransferase activity	-
TraesCS5D02G056400.1	-5.68012	-3.46517	-4.14789	-3.95116	-4.46747	-5.51168	-	-	-	-	-	-	XP_020191442.1putative callose synthase 6 isoform X2	P:(1->3)-beta-D-glucan biosynthetic process; P:regulation of cell shape; P:cell wall organization; F:1,3-beta-D-glucan synthase activity; C:1,3-beta-D-glucan synthase complex; C:integral component of membrane	-
TraesCS2D02G147900.1	-5.63961	-5.57856	-4.9631	-5.56441	-6.01985	-	-	-	-	-	-	6.90508	BAJ93986.1predicted protein	P:photosynthesis; F:calcium ion binding; C:chloroplast; C:photosystem II oxygen evolving complex; C:extrinsic component of membrane	-
TraesCS5D02G112200.1	-5.60223	-5.57856	-4.84224	-5.78638	-4.80233	-5.16642	-2.85035	-4.57721	-	-	-2.3305	-	-	-	-
TraesCS3B02G384600.1	-5.56137	-3.84451	-5.21226	-4.70935	-5.04341	-	-	-	-	-	-	5.17323	EMS59150.1Eukaryotic peptide chain release factor subunit 1-2	P:translatio-l termi-tion; P:regulation of growth; F:translation release factor activity; C:cytoplasm	-
TraesCS5D02G051500.1	-5.52369	-5.03049	-3.27138	-3.85829	-4.06834	-4.90399	-	-	-	-	-	-	XP_020160008.1probable CCR4-associated factor 1 homolog 11	P:exonucleolytic catabolism of deadenylated mR-; P:R- phosphodiester bond hydrolysis, exonucleolytic; F:nucleic acid binding; F:poly(A)-specific ribonuclease activity; C:P-body; C:nucleus; C:CCR4-NOT core complex	-
TraesCS5D02G020000.1	-5.47972	-7.6623	-6.6256	-8.14916	-8.08993	-6.26511	-	-	-	-	-	-	-	-	-
TraesCS4B02G024800.1	-5.47066	-4.52506	-4.38191	-5.04293	-5.62852	-	-	-	-	-	-	6.66946	KAE8776555.12-oxoisovalerate dehydroge-se subunit beta 1, mitochondrial	P:response to nutrient; P:branched-chain amino acid catabolic process; F:catalytic activity; C:mitochondrial alpha-ketoglutarate dehydroge-se complex	-
TraesCS5B02G571500.1	-5.39594	-2.86571	-3.51078	-3.49894	-4.15944	-4.75705	-	-	-	-	-	-	XP_020200136.1electron transfer flavoprotein subunit beta, mitochondrial	P:electron transport chain; F:electron transfer activity; C:mitochondrial matrix	-
TraesCS5D02G040000.1	-5.36392	-7.75166	-6.09389	-5.93752	-6.97235	-4.13556	-	-	-	-	-	-	XP_020160386.1HSP-interacting protein-like	C:intracellular membrane-bounded organelle	-
TraesCS2B02G023800.1	-5.28807	-8.57788	-7.79828	-7.60288	-7.85094	-	-	-	-	-	-	8.54759	XP_020183008.1LEAF RUST 10 DISEASE-RESISTANCE LOCUS RECEPTOR-LIKE PROTEIN KI-SE-like 2.4	P:protein phosphorylation; F:protein ki-se activity; F:ATP binding; F:polysaccharide binding; C:integral component of membrane	-
TraesCS5B02G571400.1	-5.26005	-5.26261	-5.14169	-3.91237	-3.95614	-4.70918	-	-	-	-	-	-	XP_020166359.1probable polyol transporter 4	P:transmembrane transport; F:symporter activity; C:integral component of membrane	-
TraesCS5D02G015600.1	-5.25866	-5.25414	-3.77327	-4.39551	-3.5844	-3.15647	-4.90328	-4.52648	-3.13226	-3.7667	-3.92457	-	XP_020167178.1outer envelope pore protein 21, chloroplastic	P:inorganic anion transport; P:ion transmembrane transport; P:regulation of anion transport; F:voltage-gated anion channel activity; C:chloroplast outer membrane; C:integral component of membrane; C:etioplast membrane	-
TraesCS2B02G068200.1	-5.08342	-4.10965	-3.52088	-5.11536	-2.96735	-	-	-	-	-	-	3.70575	NP_114257.1ribosomal protein S14	P:translation; F:structural constituent of ribosome; F:rR- binding; C:chloroplast; C:small ribosomal subunit	-
TraesCS7A02G223800.1	-4.92547	-	-4.02822	-5.28297	-5.27262	-1.85467	-	-	-	-	-	-	XP_020151273.1serine carboxypeptidase 24-like	P:proteolysis; F:serine-type carboxypeptidase activity	-
TraesCS5D02G049900.1	-4.87666	-8.0995	-5.66519	-7.80634	-7.16723	-6.46128	-	-	-	-	-	-	XP_020196748.1flap endonuclease 1-B-like	P:base-excision repair; P:D- replication, removal of R- primer; P:nucleic acid phosphodiester bond hydrolysis; F:magnesium ion binding; F:D- binding; F:5'-3' exonuclease activity; F:5'-flap endonuclease activity; C:nucleoplasm; C:nucleolus; C:mitochondrion	-
TraesCS5D02G035500.1	-4.79995	-5.51595	-5.58229	-6.10622	-5.55835	-4.07392	-	-	-	-	-	-	KAE8793902.1cysteine-rich receptor-like protein ki-se 10	P:protein phosphorylation; F:protein serine/threonine ki-se activity; F:ATP binding; C:integral component of membrane	-
TraesCS5D02G031100.1	-4.78823	-5.06589	-5.58624	-5.67662	-4.66847	-5.64901	-	-	-	-	-	-	XP_020162185.1glycine-rich R--binding protein blt801-like	F:R- binding	-
TraesCS3B02G381800.2	-4.7501	-5.711	-5.62388	-5.77277	-6.62832	-	-	-	-	-	-	5.13658	-	-	-
TraesCS3B02G359600.1	-4.7415	-	-	-	-	-	-	-	-	-	-	-	XP_020180272.13-isopropylmalate dehydroge-se 2, chloroplastic-like	P:leucine biosynthetic process; F:magnesium ion binding; F:3-isopropylmalate dehydroge-se activity; F:-D binding	-
TraesCS5D02G013400.1	-4.6915	-	-4.83284	-	-	-	-5.79816	-	-	-6.35113	-	-	CAH10209.1 Cell Division Protein AAA ATPase family	P:cell division; F:ATP binding; F:ATP hydrolysis activity; C:integral component of membrane	-
TraesCS4B02G019400.1	-4.6803	-3.58446	-3.82809	-	-	-	-	-	-	-	-	-	XP_020173368.1sucrose transport protein SUT4 isoform X1	P:response to wounding; P:sucrose transport; F:sucrose:proton symporter activity; C:integral component of membrane; C:pollen tube	-
TraesCS7B02G060500.1	-4.65041	-	-	-2.78095	-3.17087	-	-	-	-	-	-	-	KAF7051551.1hypothetical protein CFC21_059784	P:protein ubiquiti-tion; P:interstrand cross-link repair; F:ubiquitin-protein transferase activity; C:nucleus	-
TraesCS6A02G135500.1	-4.64264	-2.16289	-	-	-	-	-	-	-	-	-	-	NP_114311.1-DH dehydroge-se subunit 6	P:electron transport chain; F:-DH dehydroge-se (ubiquinone) activity; F:quinone binding; C:chloroplast thylakoid membrane; C:integral component of membrane	-
TraesCS5D02G025000.1	-4.63541	-4.48281	-4.44383	-3.8255	-3.18668	-3.34681	-	-	-	-	-	-	XP_020151392.1berberine bridge enzyme-like 27	F:oxidoreductase activity; F:FAD binding	-
TraesCS3B02G189000.1	-4.62639	-	-2.0355	-2.50776	-2.65801	-	-	-	-	-	-	-	-	-	-
TraesCS2A02G582400.1	-4.59168	-4.86258	-3.72966	-3.66614	-2.97225	-2.49141	-	-	-	-	-	-	XP_020197503.1protein HEADING DATE REPRESSOR 1	P:regulation of flower development; C:nucleus	-
TraesCS5D02G016200.1	-4.5784	-4.13592	-4.78087	-3.48681	-4.87445	-3.95081	-	-5.888	-4.35243	-7.46709	-6.20176	-	-	-	-
TraesCS2D02G055600.1	-4.51126	-2.20692	-2.05522	-2.14086	-	-	-	-	-	-	-	3.62595	XP_020157386.1patellin-3-like isoform X1	P:cell cycle; P:cell division; F:lipid binding; C:cytoplasm	-
TraesCS5D02G062900.1	-4.47073	-4.2974	-4.75912	-3.62925	-3.9989	-4.47299	-	-	-	-	-	-	-	-	-
TraesCS3B02G099300.1	-4.41316	-3.15915	-4.3576	-3.62245	-4.28194	-	-	-	-	-	-	-	XP_020157499.1lysine histidine transporter 2-like	P:amino acid transport; C:plasma membrane; C:integral component of membrane	-
TraesCS3B02G213800.1	-4.39493	-3.7612	-4.79258	-3.7512	-4.56537	-3.42287	-5.72683	-7.51712	-7.37034	-4.78631	-5.60744	-	BAJ97140.1predicted protein	C:integral component of membrane	-
TraesCS7D02G042400.1	-4.36023	-4.13751	-3.15973	-3.97172	-3.43772	-	-	-	-	-	-	-	XP_020168747.1cin-moyl-CoA reductase 2-like	F:oxidoreductase activity, acting on the CH-OH group of donors, -D or -DP as acceptor; F:cin-moyl-CoA reductase activity	-
TraesCS5B02G571300.1	-4.32946	-3.39961	-2.68838	-3.05271	-3.11151	-3.28877	-	-	-	-	-	-	XP_020186490.1acyl-acyl carrier protein thioesterase ATL3, chloroplastic-like	F:acyl-[acyl-carrier-protein] hydrolase activity; C:chloroplast	-
TraesCS5A02G003400.1	-4.24574	-3.97794	-6.52918	-6.35317	-5.49565	-9.08283	-	-	-	-	-	-	XP_020157563.1homogentisate 1,2-dioxyge-se	P:L-phenylalanine catabolic process; P:tyrosine catabolic process; P:homogentisate catabolic process; F:homogentisate 1,2-dioxyge-se activity; F:metal ion binding	-
TraesCS5B02G105100.1	-4.24518	-3.41206	-4.22995	-5.15959	-	-5.59558	-	-	-	-3.34246	-	-	KAF7019048.1hypothetical protein CFC21_032274	F:ATP binding	-
TraesCS4D02G158300.1	-4.23027	-	-4.67238	-5.49389	-	-	-	-	-2.98839	-3.52712	-	-	XP_020148012.1putative wall-associated receptor ki-se-like 16	P:protein phosphorylation; F:protein serine/threonine ki-se activity; F:calcium ion binding; F:ATP binding; F:polysaccharide binding; C:integral component of membrane	-
TraesCS5B02G571100.1	-4.20271	-3.21147	-3.56712	-3.57833	-3.70777	-2.61774	-	-	-	-	-	-	XP_020195980.1pyruvate dehydroge-se E1 component subunit beta-3, chloroplastic-like	P:acetyl-CoA biosynthetic process from pyruvate; P:glycolytic process; F:pyruvate dehydroge-se (acetyl-transferring) activity	-
TraesCS7D02G051200.1	-4.19127	-3.04034	-3.14466	-4.11905	-4.04543	-3.83787	-	-	-	-	-	-	XP_020178852.1disease resistance protein RPM1-like isoform X1	P:defense response; F:ATP binding; F:carbohydrate binding; F:ADP binding	-
TraesCS2A02G593300.1	-4.18968	-	-	-	-	2.29841	-	-	-	-	-	1.85002	XP_020157359.1AAA-ATPase At3g50940-like	F:ATP binding; F:ATP hydrolysis activity	-
TraesCS2B02G462600.1	-4.18326	-4.17505	-4.76786	-4.16352	-3.01786	-	-	-	-	-	-	7.09835	XP_020161709.1organic cation/carnitine transporter 4-like	P:transmembrane transport; F:symporter activity; C:integral component of membrane	-
TraesCS5D02G039300.1	-4.15814	-3.69583	-3.15092	-3.49405	-3.68044	-3.49676	-	-	-	-	-	-	XP_020196433.1V-type proton ATPase subunit D	P:proton transmembrane transport; F:proton-transporting ATPase activity, rotatio-l mechanism; C:vacuolar membrane; C:proton-transporting V-type ATPase complex	-
TraesCS2D02G272400.1	-4.03944	-3.72521	-	-	-	-	-	-	-	-	-	-	XP_020184680.1sporulation-specific protein 15-like	F:actin binding	-
TraesCS5D02G031600.1	-4.00351	-7.56522	-4.32391	-5.57477	-5.41766	-4.50631	-	-	-	-	-	-	XP_020178733.1crocetin glucosyltransferase 2-like	F:quercetin 3-O-glucosyltransferase activity; F:quercetin 7-O-glucosyltransferase activity	-
TraesCS2D02G545000.1	-4.00262	-2.74413	-4.12285	-4.3256	-4.48831	-3.88907	-	-	-	-	-	-	ALA50728.1SnTox1 sensitivity protein	P:protein phosphorylation; P:cell surface receptor sig-ling pathway; F:protein serine/threonine ki-se activity; F:calcium ion binding; F:ATP binding; F:polysaccharide binding; F:sig-ling receptor activity; C:plasma membrane; C:integral component of membrane	-
TraesCS6B02G250500.1	-3.97196	-	-2.84144	-	-6.45221	-	-	-	-	-	-	-	BAJ89279.1predicted protein	F:monooxyge-se activity; F:iron ion binding; F:oxidoreductase activity, acting on paired donors, with incorporation or reduction of molecular oxygen; F:heme binding; C:integral component of membrane	-
TraesCS2D02G425300.1	-3.96445	-	-2.99683	-4.527	-3.07108	-	-	-	-	-	-	-	XP_020177324.1LRR receptor-like serine/threonine-protein ki-se GSO2	C:integral component of membrane	-
TraesCS5A02G172700.1	-3.92925	-5.45932	-3.54423	-3.45911	-3.34896	-3.14915	-	-	-	-	-	-	XP_020200519.1protein NRT1/ PTR FAMILY 8.3-like	P:transmembrane transport; F:transmembrane transporter activity; C:integral component of membrane	-
TraesCS1D02G179900.1	-3.90909	-	-2.79791	-3.08044	-3.11152	-	-	-	-	-	-	-	XP_020151791.1tR-(His) guanylyltransferase 2-like isoform X1	P:tR- modification; P:tR- 5'-end processing; F:magnesium ion binding; F:GTP binding; F:tR- guanylyltransferase activity	-
TraesCS5D02G141600.1	-3.89049	-	-3.90265	-3.18866	-3.05522	-	-4.95942	-	-4.45213	-4.49884	-3.3823	-	XP_020165005.1spermatogenesis-associated protein 20	P:carbohydrate metabolic process	-
TraesCS5D02G029100.1	-3.83589	-	-	-	-1.86508	-1.6672	-	-	-	-	-	-	XP_020176463.1putative disease resistance RPP13-like protein 1	P:defense response; F:ADP binding	-
TraesCS5A02G115200.1	-3.81955	-2.0791	-3.41108	-3.77995	-3.56698	-2.7629	-	-	-	-	-	-	-	-	-
TraesCS2D02G220600.1	-3.80606	-	-	-	-1.68966	-	-	-	-	-	-	-	XP_020196098.1probable beta-1,3-galactosyltransferase 12	P:protein glycosylation; F:UDP-glycosyltransferase activity; F:galactosyltransferase activity; C:Golgi membrane; C:integral component of membrane	-
TraesCS1A02G353300.1	-3.7976	-2.94199	-4.21521	-3.93342	-4.0329	-3.28161	-	-	-	-	-	-	XP_020155338.1peptidyl-prolyl cis-trans isomerase CYP21-1	P:protein peptidyl-prolyl isomerization; P:protein folding; F:peptidyl-prolyl cis-trans isomerase activity; F:cyclosporin A binding; C:cytoplasm; C:intracellular membrane-bounded organelle	-
TraesCS5A02G053600.1	-3.76102	-	-	-1.43871	-	-	-	-	-	-	-	-	XP_020159819.1lipid phosphate phosphatase 2-like	P:phospholipid metabolic process; P:dephosphorylation; F:lipid phosphatase activity; C:integral component of membrane	-
TraesCSU02G269100.1	-3.68318	-	-3.28571	-	-3.03083	-	-	-	-	-	-	-	XP_020181206.1S-norcoclaurine synthase 1-like	F:oxidoreductase activity; F:metal ion binding	-
TraesCS1D02G384400.1	-3.66732	-5.0159	-2.89982	-3.85147	-	-	-	-	-	-	-	-	XP_020166636.1-C domain-containing protein 48-like	P:regulation of transcription, D--templated; F:D- binding; C:nucleus	-
TraesCS5D02G559400.1	-3.60543	-	-2.81073	-	-2.41748	-	-	-	-	-	-	-	-	-	-
TraesCS5A02G349500.1	-3.60499	-2.31403	-3.7249	-4.07226	-3.63185	-	-	-	-	-	-	2.08195	XP_020200952.1cytochrome P450 84A1-like	F:monooxyge-se activity; F:iron ion binding; F:oxidoreductase activity, acting on paired donors, with incorporation or reduction of molecular oxygen; F:heme binding; C:integral component of membrane	-
TraesCS5D02G169600.2	-3.55426	-3.00141	-2.97399	-3.17346	-3.11138	-	-	-	-	-	-	-	XP_020200344.1RING-H2 finger protein ATL39-like	P:ubiquitin-dependent protein catabolic process; P:protein targeting to vacuole; P:Golgi to vacuole transport; F:ubiquitin protein ligase activity; C:endosome; C:trans-Golgi network; C:membrane; C:Golgi transport complex	-
TraesCS5D02G055500.1	-3.54096	-4.08045	-4.38555	-2.88228	-4.53172	-4.13843	-	-	-	-	-	-	XP_020174677.1probably i-ctive leucine-rich repeat receptor-like protein ki-se At5g48380	C:integral component of membrane	-
TraesCS5B02G098800.1	-3.53514	-	-3.44141	-3.46851	-	-	-	-	-	-	-	2.68257	XP_020165835.1heat shock cog-te 70 kDa protein 2-like	P:cellular response to unfolded protein; P:protein refolding; P:chaperone cofactor-dependent protein refolding; F:ATP binding; F:ATP hydrolysis activity; F:heat shock protein binding; F:protein folding chaperone; F:unfolded protein binding; F:misfolded protein binding; C:cytoplasm	-
TraesCS4B02G010400.1	-3.52562	-4.4102	-4.28988	-3.86803	-3.86064	-	-	-	-	-	-	-	XP_020169787.1receptor-like protein 12	C:integral component of membrane	-
TraesCS5D02G027700.1	-3.49679	-2.99989	-2.78838	-3.24933	-3.05104	-2.39791	-	-	-	-	-	-	XP_020165894.1ATP-dependent zinc metalloprotease FTSH 5, mitochondrial-like	P:proteolysis; F:ATP-dependent peptidase activity; F:metalloendopeptidase activity; F:ATP binding; F:ATP hydrolysis activity; C:plastid; C:membrane	-
TraesCS3B02G187400.1	-3.48391	-	-	-	-2.70831	-	-	-	-	-	-	-	WP_077273887.1MULTISPECIES: ribulose-1,5-bisphosphate carboxylase small subunit	P:photorespiration; P:carbon fixation; P:photosynthesis; C:plastid	-
TraesCSU02G099100.1	-3.47777	-2.29184	-3.19497	-3.10318	-3.81266	-2.6482	-	-	-	-	-	-	XP_020165964.1osmotin-like protein	P:defense response	-
TraesCS1A02G157200.1	-3.4562	-	-1.6033	-	-	-	-	-	-	-	-	-	-	-	-
TraesCS7B02G322700.1	-3.43455	-2.64471	-3.60727	-3.06442	-3.34824	-	-	-	-	-	-	-	XP_020166077.1glutamate decarboxylase 1-like	P:glutamate catabolic process; F:glutamate decarboxylase activity; F:pyridoxal phosphate binding; C:cytosol	-
TraesCS2B02G487400.1	-3.42276	-	-4.13684	-	-3.77433	-	-	-	-	-	-	-	-	-	-
TraesCS7B02G085300.1	-3.35713	-	-2.75385	-2.14877	-2.87323	-	-	-	-	-	-	2.77883	KAE8780144.1Protein furry homolog-like protein	P:cell morphogenesis	-
TraesCS5D02G173900.1	-3.32047	-	-	-	-	-	-	-	-	-	-	-	EMS61173.1Chaperone protein D-J	C:endoplasmic reticulum; C:chloroplast	-
TraesCS5D02G025800.1	-3.31192	-2.66499	-2.35207	-2.61002	-2.42349	-1.75937	-	-	-	-	-	-	-	-	-
TraesCS5D02G060900.1	-3.31065	-	-2.73012	-2.95684	-	-	-	-	-	-	-	-	XP_020196532.1probable NOT transcription complex subunit VIP2 isoform X1	P:regulation of transcription, D--templated; C:CCR4-NOT core complex	-
TraesCS5D02G016000.1	-3.25288	-3.22607	-3.32219	-3.02428	-2.9984	-2.21841	-3.3579	-2.80862	-3.01703	-3.34585	-3.57583	-	XP_014754214.1interleukin-1 receptor-associated ki-se 1 isoform X2	P:protein phosphorylation; F:protein ki-se activity; F:ATP binding	-
TraesCS5D02G028100.1	-3.22702	-3.03635	-3.75999	-3.40418	-3.48371	-2.95925	-	-	-	-	-	-	XP_020181152.1metallothionein-like protein 2C	F:metal ion binding	-
TraesCS5B02G566100.1	-3.2268	-2.83205	-4.96196	-4.24528	-4.56923	-3.60916	-	-	-	-	-	-1.22714	KAE8820421.1putative receptor-like protein ki-se	P:protein phosphorylation; F:protein ki-se activity; F:ATP binding; F:polysaccharide binding; C:integral component of membrane	-
TraesCS7A02G172900.1	-3.22085	-3.95598	-3.02145	-2.60535	-2.55132	-2.57247	-	-	-	-	-	-	XP_020149484.1lipoxyge-se 2.2, chloroplastic-like	P:fatty acid biosynthetic process; P:oxylipin biosynthetic process; F:linoleate 13S-lipoxyge-se activity; F:metal ion binding; C:chloroplast	-
TraesCS6B02G037800.1	-3.21567	-	-2.97585	-	-2.80167	-	-	-	-	-	-	-	XP_020194185.1splicing factor, proline- and glutamine-rich	C:integral component of membrane	-
TraesCS5D02G038800.1	-3.18357	-	-	-	-	-4.6955	-	-	-	-	-	-	-	-	-
TraesCS5A02G541300.1	-3.17176	-	-	-2.72789	-	-	-	-	-	-	-	-	-	-	-
TraesCS4A02G438500.1	-3.14888	-4.81199	-3.26066	-3.35796	-3.8803	-4.3539	-	-	-	-	-	-	BAJ89514.1 predicted protein	P:cysteine biosynthetic process from serine; F:serine O-acetyltransferase activity; C:cytosol	-
TraesCS5B02G571200.1	-3.14581	-3.00867	-4.15556	-2.74428	-2.33715	-3.44387	-	-	-	-	-	-	XP_020159425.1disease resistance protein RPM1-like isoform X2	F:ADP binding	-
TraesCS5D02G425200.1	-3.11886	-	-1.92029	-	-	-	-	-	-	-	-	-	-	-	-
TraesCS5A02G165400.2	-3.11855	-2.50206	-2.57519	-2.44385	-2.34499	-	-	-	-	-	-	-	XP_020168780.1probable LRR receptor-like serine/threonine-protein ki-se At3g47570 isoform X2	P:protein phosphorylation; F:protein ki-se activity; F:ATP binding; C:integral component of membrane	-
TraesCS5D02G034200.1	-3.10464	-3.08725	-3.13246	-2.56438	-2.9718	-	-	-	-	-	-	-	VAI68048.1un-med protein product	F:metal ion binding	-
TraesCS5D02G019600.1	-3.09686	-3.69921	-3.7351	-3.33795	-3.28136	-2.53345	-	-	-	-	-	-	-	-	-
TraesCS2B02G374700.1	-3.09498	-2.29163	-3.8114	-3.62497	-3.85618	-	-	-	-	-	-	2.64643	XP_020196402.1ABC transporter C family member 2-like	P:transmembrane transport; F:ATP binding; F:ABC-type transporter activity; C:integral component of membrane	-
TraesCS3B02G204100.1	-3.09243	-3.08168	-2.87058	-2.42988	-2.63577	-1.91558	-	-3.81868	-3.61233	-3.91839	-3.97353	-	XP_020167713.1aspartyl protease family protein At5g10770-like	P:proteolysis; F:aspartic-type endopeptidase activity	-
TraesCS5D02G048400.1	-3.08539	-2.77911	-2.58455	-2.34379	-2.44014	-2.33916	-	-	-	-	-	-	-	-	-
TraesCS5B02G190400.1	-3.05955	-2.61873	-2.09373	-1.89386	-2.22842	-2.22876	-	-	-	-	-	-	KAF7092515.1hypothetical protein CFC21_094991	P:defense response; P:primary metabolic process; P:cellular macromolecule metabolic process; F:ATP binding; F:ADP binding	-
TraesCS5D02G016100.1	-3.01157	-3.50841	-3.85087	-3.32166	-3.34894	-2.40373	-4.34908	-4.86559	-6.41833	-3.76013	-	-	EMS50796.1Chlorophyll a-b binding protein, chloroplastic	P:photosynthesis, light harvesting; P:protein-chromophore linkage; F:chlorophyll binding; C:photosystem I; C:photosystem II; C:chloroplast thylakoid membrane	-
TraesCS5A02G310500.1	-3.00798	-	-	-	-	-	-	-	-	-	-	-	XP_020155302.1receptor ki-se-like protein Xa21	P:protein phosphorylation; F:protein ki-se activity; F:ATP binding; C:integral component of membrane	-
TraesCS1D02G369900.1	-2.97108	-3.41887	-3.00416	-3.12868	-2.70521	-3.21783	-	-	-	-	-	-	XP_020189473.1transcription factor PIF4-like	F:protein dimerization activity; C:nucleus	-
TraesCS5D02G048500.1	-2.94878	-2.1606	-2.64412	-2.47431	-2.38219	-2.71493	-	-	-	-	-	-	EMS67750.160S ribosomal protein L35a-1	P:cytoplasmic translation; P:ribosomal large subunit biogenesis; F:structural constituent of ribosome; C:cytosolic large ribosomal subunit	-
TraesCS5D02G014800.1	-2.92218	-2.83429	-2.63636	-2.73214	-2.91619	-2.9891	-3.13789	-2.80671	-2.45539	-2.60503	-3.24522	-	NP_001274965.1ribosomal protein L17-like protein	P:translation; P:histone lysine methylation; F:structural constituent of ribosome; F:zinc ion binding; F:histone-lysine N-methyltransferase activity; F:large ribosomal subunit rR- binding; C:nucleus; C:cytosolic large ribosomal subunit	-
TraesCS5D02G001200.1	-2.89498	-3.64055	-3.12503	-2.51767	-2.72272	-1.64801	-2.54536	-3.25538	-2.44867	-2.56935	-2.7152	-	XP_020199091.1germin-like protein 1-1	F:manganese ion binding; C:apoplast	-
TraesCS5B02G116100.1	-2.81491	-2.7825	-3.55599	-3.46066	-3.05196	-3.09554	-	-	-	-	-	-	XP_020193199.1diphthamide biosynthesis protein 1	P:peptidyl-diphthamide biosynthetic process from peptidyl-histidine; F:2-(3-amino-3-carboxypropyl)histidine synthase activity	-
TraesCS5D02G054700.1	-2.79091	-3.29516	-2.10588	-1.66957	-1.49894	-1.48191	-	-	-	-	-	-	-	-	-
TraesCS2B02G419700.1	-2.78178	-	-1.86747	-	-1.48757	-	-	-	-	-	-	1.91985	-	-	-
TraesCS7B02G133300.1	-2.78037	-3.30856	-2.62551	-2.36884	-2.25385	2.42607	-	-	-	-	-	3.53949	XP_020162173.14-hydroxyphenylacetaldehyde oxime monooxyge-se-like	F:monooxyge-se activity; F:iron ion binding; F:oxidoreductase activity, acting on paired donors, with incorporation or reduction of molecular oxygen; F:heme binding; C:integral component of membrane	-
TraesCS5D02G040100.1	-2.77314	-2.61408	-2.31704	-2.37857	-2.23673	-3.31329	-	-	-	-	-	-	XP_020196610.1exocyst complex component EXO70A1-like	P:exocytosis; P:protein transport; C:exocyst	-
TraesCS7B02G349100.1	-2.77161	-1.87683	-1.40842	-1.09964	-	-	-	-	-	-	-	-	EMS67633.1Disease resistance protein RPS2	P:defense response; F:ADP binding	-
TraesCS7B02G098500.1	-2.75888	-2.22375	-2.6237	-2.8275	-2.32648	-	-	-	-	-	-	4.35448	XP_020160797.1chaperone protein d-J 11, chloroplastic-like	C:endoplasmic reticulum	-
TraesCSU02G024000.1	-2.74773	-1.46054	-	-1.41531	-	-	-	-	-	-	-	-	XP_020188783.1rust resistance ki-se Lr10-like isoform X1	P:protein phosphorylation; F:protein ki-se activity; F:ATP binding; F:polysaccharide binding; C:integral component of membrane	-
TraesCS5A02G052100.1	-2.73901	-2.51244	-3.30001	-2.56981	-2.99072	-	-	-	-	-	-	2.52168	KAF6994373.1hypothetical protein CFC21_011096	F:zinc ion binding	-
TraesCS5D02G019800.1	-2.73816	-1.69853	-2.62053	-2.44752	-2.73848	-3.78741	-	-	-	-	-	-	XP_020188537.1probable man-n synthase 9	C:integral component of membrane	-
TraesCS5D02G031800.1	-2.7169	-2.53288	-2.61115	-2.74101	-2.84199	-2.71173	-	-	-	-	-	-	XP_020193240.1probable LRR receptor-like serine/threonine-protein ki-se At1g53440 isoform X3	P:protein phosphorylation; F:protein serine/threonine ki-se activity; F:ATP binding	-
TraesCS5B02G384500.1	-2.69814	-	-	-	-	-	-	-	-	-	-	-	XP_020168806.1probable LRR receptor-like serine/threonine-protein ki-se At3g47570	P:protein phosphorylation; F:protein ki-se activity; F:ATP binding; C:integral component of membrane	-
TraesCS5B02G568400.1	-2.6742	-2.45693	-2.92668	-2.28165	-2.09655	-2.21738	-	-	-	-	-	-	XP_020161620.1cin-moyl-CoA reductase 1-like	F:catalytic activity	-
TraesCS5B02G162600.1	-2.65795	-2.50888	-2.19204	-1.69597	-	-	-	-	-	-	-	-	-	-	-
TraesCS3B02G361700.1	-2.64929	-3.56696	-2.5229	-3.1376	-2.949	-1.61476	-	-	-	-	-	-	XP_020191028.1ethylene-responsive transcription factor ERF008-like	P:regulation of transcription, D--templated; F:D- binding; F:D--binding transcription factor activity; C:nucleus	-
TraesCS5D02G001900.1	-2.648	-2.4022	-2.95941	-1.851	-2.07093	-2.55083	-2.71002	-2.88837	-2.95461	-2.3847	-2.80774	-	-	-	-
TraesCS5A02G296000.1	-2.63537	-2.55191	-2.59244	-2.79779	-2.84539	-1.96321	-	-	-	-	-	-	XP_020164628.1anthocyanidin reductase ((2S)-flavan-3-ol-forming)-like isoform X3	F:catalytic activity	-
TraesCS5D02G059500.1	-2.6163	-2.04985	-2.76365	-2.51832	-2.53153	-2.86767	-	-	-	-	-	-	KAF7009856.1hypothetical protein CFC21_024347	C:membrane	-
TraesCS5D02G043300.1	-2.60275	-3.11745	-2.90718	-2.55385	-2.75872	-2.75755	-	-	-	-	-	-	XP_020167371.1probable clathrin assembly protein At4g32285	P:endocytosis; P:clathrin coat assembly; F:1-phosphatidylinositol binding; F:clathrin binding; C:Golgi apparatus; C:clathrin-coated pit; C:clathrin-coated vesicle	-
TraesCS2B02G389800.1	-2.58912	-1.68248	-2.19255	-2.37936	-	-	-	-	-	-	-	2.7764	XP_020194331.1MACPF domain-containing protein NSL1-like	P:plant-type hypersensitive response; P:regulation of salicylic acid mediated sig-ling pathway	-
TraesCS3B02G498300.2	-2.58765	-2.77714	-3.30042	-3.41612	-3.19024	-2.76863	-	-	-	-	-	-	-	-	-
TraesCS5D02G052400.1	-2.57583	-1.96242	-1.86498	-2.21919	-2.23402	-2.68893	-	-	-	-	-	-	XP_020146685.1WAT1-related protein At5g07050-like	P:transmembrane transport; F:transmembrane transporter activity; C:integral component of membrane	-
TraesCS5D02G169900.2	-2.56745	-2.78976	-1.90458	-1.74037	-	-	-	-	-	-	-	-	XP_020174434.1INO80 complex subunit B-like	P:chromatin remodeling; C:Ino80 complex	-
TraesCS5D02G000800.1	-2.55335	-2.90993	-3.16003	-2.79244	-2.71508	-2.63338	-2.62754	-3.6332	-2.86214	-2.73246	-3.15135	-	AGQ17377.1RGA1e-like protein	P:defense response; F:ATP binding; F:ADP binding	-
TraesCS5D02G038000.1	-2.51337	-2.50481	-2.48815	-2.40585	-2.70019	-2.4125	-	-	-	-	-	-	KAF7093119.1hypothetical protein CFC21_095550	F:carbohydrate binding; C:apoplast	-
TraesCS5D02G017200.1	-2.45404	-2.39938	-2.94184	-2.7601	-2.35014	-2.30578	-	-	-	-	-	-	XP_020163402.1probable LRR receptor-like serine/threonine-protein ki-se At3g47570	P:protein phosphorylation; P:hormone-mediated sig-ling pathway; F:protein serine/threonine ki-se activity; F:ATP binding; C:plasma membrane; C:integral component of membrane	-
TraesCSU02G022400.1	-2.43034	-	-2.27981	-2.05229	-2.20142	-2.94078	-	-	-	-	-	-	KAF7003766.1hypothetical protein CFC21_019053	C:integral component of membrane	-
TraesCS2D02G044600.1	-2.4234	-3.01267	-2.53522	-2.97776	-2.23267	-	-	-	-	-	-	-	-	-	-
TraesCS6D02G358900.1	-2.38313	-3.1176	-	-	-	-	-	-	-	-	-	-	XP_020191358.1protein DETOXIFICATION 56	P:cellular response to carbon dioxide; P:regulation of stomatal opening; P:xenobiotic detoxification by transmembrane export across the plasma membrane; F:antiporter activity; F:xenobiotic transmembrane transporter activity; C:plasma membrane; C:integral component of membrane	-
TraesCS5D02G057500.1	-2.37861	-1.97015	-1.97796	-1.68077	-1.80563	-1.71567	-	-	-	-	-	-	BAK00333.1predicted protein	C:integral component of membrane	-
TraesCS2B02G376800.1	-2.34699	-1.57919	-1.95237	-2.03049	-2.00803	-	-	-	-	-	-	2.08675	KAE8811375.1receptor-like serine/threonine-protein ki-se SD1-6	P:protein phosphorylation; P:recognition of pollen; F:protein serine/threonine ki-se activity; F:protein serine/threonine/tyrosine ki-se activity; F:ATP binding; F:protein serine ki-se activity; C:integral component of membrane	-
TraesCS2A02G438200.1	-2.33423	-	-	-	-	-	-	-	-	-	-	-	XP_020191589.1crocetin glucosyltransferase, chloroplastic-like	F:UDP-glycosyltransferase activity	-
TraesCS7A02G130000.1	-2.2718	-1.62186	-3.00645	-2.24761	-2.00846	-	-	-	-	-	-	-	XP_020185947.1aquaporin NIP3-1	P:transmembrane transport; F:channel activity; C:integral component of membrane	-
TraesCS3D02G141100.1	-2.23736	-1.66739	-	-	-	-	-	-	-	-	-	-	EMS53796.1Ribosomal protein S19, mitochondrial	P:ribosomal small subunit assembly; P:translation; F:R- binding; F:structural constituent of ribosome; C:mitochondrial small ribosomal subunit	-
TraesCS7D02G140300.1	-2.20764	-2.93448	-2.24918	-2.10226	-2.31804	-1.39155	-	-	-	-	-	-	XP_020200984.1myb-related protein 308-like	F:D- binding	-
TraesCS2A02G580900.1	-2.19857	-	-1.80313	-2.02808	-1.63231	-	-	-	-	-	-	-	EMS59999.1F-box/kelch-repeat protein SKIP4	P:response to cold	-
TraesCS1D02G375000.1	-2.14682	-	-3.12451	-2.61803	-2.69382	-	-	-	-	-	-	-	EMS67371.1Xylulose ki-se	P:carbohydrate phosphorylation; F:ATP binding; F:D-ribuloki-se activity; C:plastid	-
TraesCS2A02G063500.1	-2.13781	-2.87479	-1.61182	-	-	-	-	-	-	-	-	-	EMS64133.1Wall-associated receptor ki-se 5	P:protein phosphorylation; P:cell surface receptor sig-ling pathway; F:protein serine/threonine ki-se activity; F:calcium ion binding; F:ATP binding; F:polysaccharide binding; C:plasma membrane; C:integral component of membrane	-
TraesCS2D02G055000.1	-2.13663	-	-	-	-	-	-	-	-	-	-	-	XP_020194785.1MLO-like protein 1	P:defense response; P:response to biotic stimulus; F:calmodulin binding; C:integral component of membrane	-
TraesCS6A02G036300.1	-2.1344	-1.9489	-1.69502	-	-1.38004	-	-	-	-	-	-	-	XP_020158273.1aquaporin PIP1-5	P:transmembrane transport; F:channel activity; C:integral component of membrane	-
TraesCS5D02G015000.1	-2.11794	-1.26844	-2.09783	-1.69721	-1.79756	-1.1754	-1.9098	-	-1.5207	-	-	-	XP_020146199.1deoxyuridine 5'-triphosphate nucleotidohydrolase-like	P:dUMP biosynthetic process; P:dUTP catabolic process; F:magnesium ion binding; F:dUTP diphosphatase activity	-
TraesCS2A02G546500.1	-2.06662	-	-	-	-	-	-	-	-	-	-	-	XP_020158693.1glucan endo-1,3-beta-glucosidase 8-like isoform X1	P:carbohydrate metabolic process; F:glucan endo-1,3-beta-D-glucosidase activity; C:integral component of membrane; C:anchored component of plasma membrane	-
TraesCS5A02G320600.2	-2.06499	-1.66476	-2.43483	-2.62351	-2.26612	-2.46781	-	-	-	-	-	-	KAF6985963.1hypothetical protein CFC21_003764	C:integral component of membrane	-
TraesCS5D02G042000.1	-1.9879	-1.91187	-1.8999	-1.73227	-1.85469	-1.43246	-	-	-	-	-	-	KAF7032956.1hypothetical protein CFC21_044086	F:D- binding; C:nucleus	-
TraesCS1D02G374900.1	-1.97415	-	-2.83629	-	-2.93665	-	-	-	-	-	-	-	XP_020163641.1ethylene-responsive transcription factor ERF073-like	P:regulation of transcription, D--templated; P:ethylene-activated sig-ling pathway; F:D- binding; F:D--binding transcription factor activity; C:nucleus	-
TraesCS7B02G101700.1	-1.91303	-	-	-	-	-	-	-	-	-	-	-	XP_020180403.1LEAF RUST 10 DISEASE-RESISTANCE LOCUS RECEPTOR-LIKE PROTEIN KI-SE-like 2.3	P:protein phosphorylation; F:protein ki-se activity; F:ATP binding; F:polysaccharide binding; C:integral component of membrane	-
TraesCS5D02G013300.1	-1.89068	-1.64387	-2.07682	-1.75869	-1.44465	-1.24818	-1.67733	-1.65877	-1.63267	-1.78442	-1.71917	-	XP_020199609.1thylakoidal processing peptidase 1, chloroplastic-like	P:sig-l peptide processing; F:serine-type endopeptidase activity; C:integral component of membrane	-
TraesCS3B02G252400.1	-1.76525	-	-2.03971	-1.84929	-1.93725	-1.74589	-	-	-	-1.47097	-1.50489	-1.15964	XP_020146285.1G-type lectin S-receptor-like serine/threonine-protein ki-se SD2-5	P:protein phosphorylation; F:protein serine/threonine ki-se activity; F:ATP binding; C:integral component of membrane	-
TraesCS7A02G364400.1	-1.76239	-1.82888	-1.86831	-2.17383	-2.42574	-2.18185	-	-	-	-	-	-	XP_020161881.1lachrymatory-factor synthase-like	P:negative regulation of catalytic activity; C:nucleus	-
TraesCS3B02G214400.1	-1.74127	-2.04862	-1.50736	-2.28346	-2.10632	-1.03981	-2.47942	-2.47395	-1.85156	-2.51468	-2.16292	-	XP_020199783.1putative cysteine-rich receptor-like protein ki-se 20	P:protein phosphorylation; F:protein ki-se activity; F:ATP binding; C:integral component of membrane	-
TraesCS7B02G000300.1	-1.68316	-1.97805	-1.51941	-1.49744	-1.36083	-	-	-	-	-	-	-	XP_020183225.1LEAF RUST 10 DISEASE-RESISTANCE LOCUS RECEPTOR-LIKE PROTEIN KI-SE-like 2.4	P:protein phosphorylation; F:protein serine/threonine ki-se activity; F:ATP binding; F:polysaccharide binding; C:integral component of membrane	-
TraesCS7A02G212200.1	-1.54771	-1.57054	-1.31514	-1.19767	-	-	-	-	-	-	-	-	QGL44913.1 calmodulin	F:calcium ion binding	-
TraesCS7D02G149800.1	1.61443	2.27469	2.13386	2.36229	2.47708	-	-	-	-	-	-	-1.85444	KAF7022810.1hypothetical protein CFC21_035454	P:defense response to other organism; C:integral component of membrane	-
TraesCS3A02G364300.1	1.73494	-	-	-	-	-	-	-	-	-	-	-	XP_020146819.1E3 ubiquitin-protein ligase ATL31-like	P:primary metabolic process; P:cellular macromolecule metabolic process; C:integral component of membrane	-
TraesCS5A02G240300.1	1.76055	2.66173	1.45707	1.86895	1.42144	-	-	-	-	-	-	-1.49844	XP_020186272.1chiti-se 5-like	P:polysaccharide catabolic process; P:chitin catabolic process; P:cell wall macromolecule catabolic process; F:chiti-se activity; F:chitin binding	-
TraesCS2B02G317600.1	1.81422	-	-	1.78357	-	1.64073	-	-	-	-	-	-	AUO29719.1powdery mildew resistance protein	P:defense response; F:ADP binding	-
TraesCS6A02G058700.1	1.81551	1.28371	1.52061	1.40981	1.37392	1.66996	-	-	-	-	-	-	-	-	-
TraesCSU02G178500.1	1.84065	1.64703	1.59525	1.28692	1.14978	1.05296	-	-	-	-	-	-	-	-	-
TraesCS5D02G562300.1	1.87337	-	1.33471	1.83876	1.77277	1.65152	-	-	-	-	-	-	XP_020159513.1leucine--tR- ligase, cytoplasmic-like	P:leucyl-tR- aminoacylation; P:aminoacyl-tR- metabolism involved in translatio-l fidelity; F:aminoacyl-tR- editing activity; F:leucine-tR- ligase activity; F:ATP binding	-
TraesCS5B02G047300.1	1.89962	1.33407	1.88357	-	1.3891	2.01173	-	-	-	-	-	-	-	-	-
TraesCS2B02G198900.1	1.91317	1.61069	2.00302	1.76251	1.82717	2.44232	-	-	-	-	-	-	XP_020182608.1chalcone synthase 2-like	P:flavonoid biosynthetic process; F:acyltransferase activity, transferring groups other than amino-acyl groups	-
TraesCS5B02G005100.1	1.96788	1.86862	2.51324	2.11096	2.15042	-	2.16914	-	2.3014	-	-	-	XP_020176843.1cytokinesis protein sepA-like	F:metal ion binding	-
TraesCS6A02G044600.1	1.98677	1.68998	1.64343	1.77719	1.37386	1.64637	-	-	-	-	-	-	XP_020179664.1UTP:R- uridylyltransferase 1-like	P:nuclear-transcribed mR- poly(A) tail shortening; P:mR- processing; P:regulation of gene silencing by miR-; P:R- 3' uridylation; P:negative regulation of R- interference; P:positive regulation of production of siR- involved in R- interference; F:R- uridylyltransferase activity	-
TraesCS7D02G279900.1	1.98792	2.18737	2.32646	2.50695	2.35975	-	-	-	-	-	-	-	XP_020154743.1cytokinin dehydroge-se 1-like	P:cytokinin metabolic process; F:cytokinin dehydroge-se activity; F:FAD binding; C:extracellular space	-
TraesCS7B02G483100.1	2.01043	-	1.47751	1.61781	1.62894	1.50046	-	-	-	-	-	-	XP_020153363.1metallothionein-like protein type 2	F:metal ion binding	-
TraesCS5B02G051900.1	2.04461	-	1.4621	2.32683	2.31937	-	-	-	-	-	-	-	KAF7019323.1hypothetical protein CFC21_032514	P:protein phosphorylation; P:recognition of pollen; F:protein serine/threonine ki-se activity; F:protein serine/threonine/tyrosine ki-se activity; F:ATP binding; F:protein serine ki-se activity; C:integral component of membrane	-
TraesCS2D02G572700.1	2.05706	2.33335	1.91765	2.45013	2.48309	4.30557	-	-	-	-	-	2.76574	-	-	-
TraesCS6A02G412100.1	2.07279	2.65072	2.57411	2.40866	2.0806	-	-	-	-	-	-	-1.49295	-	-	-
TraesCS7A02G452100.1	2.08039	-	-	2.19966	-	-	-	-	-	-	-	-2.78198	XP_020191102.1ADP,ATP carrier protein ER-ANT1	P:seed development; P:root development; P:shoot system development; P:mitochondrial ADP transmembrane transport; P:mitochondrial ATP transmembrane transport; F:ATP:ADP antiporter activity; C:mitochondrial inner membrane; C:endoplasmic reticulum membrane; C:integral component of membrane	-
TraesCS6A02G051600.1	2.10185	2.66841	3.81291	2.46301	3.26311	2.29774	-	-	-	-	-	-	XP_020180974.1disease resistance protein RPP13-like isoform X3	P:defense response; F:ATP binding; F:ADP binding	-
TraesCS5B02G197800.1	2.10897	2.17315	1.35812	1.20373	1.68372	-	-	-	-	-	-	-	EMS58285.1Blue copper protein	P:electron transport chain; F:electron transfer activity	-
TraesCS3B02G301800.1	2.11891	2.65286	2.33447	2.65658	2.2304	1.14483	-	3.01984	2.17844	2.50914	2.16405	-	XP_020169355.1disease resistance protein RPM1-like	P:defense response; F:ATP binding; F:ADP binding	-
TraesCS4B02G026200.1	2.13087	2.22667	1.90024	1.74853	2.55262	-	-	-	-	-	-	-1.67773	XP_020179666.1histone deacetylase complex subunit SAP18	P:negative regulation of transcription, D--templated; F:transcription corepressor activity; C:nucleus	-
TraesCS6A02G068700.1	2.17768	-	1.62207	2.44307	1.56582	-	-	-	-	-	-	-	KAF7026757.1hypothetical protein CFC21_038853	C:membrane	-
TraesCS5B02G294600.1	2.20047	-	2.15146	2.68268	2.3021	-	-	-	-	-	-	-	XP_020176377.1protein RADIALIS-like 3	P:regulation of transcription, D--templated; F:D- binding; F:D--binding transcription factor activity	-
TraesCS6A02G399100.1	2.20267	1.99612	1.93794	1.46632	1.55024	-	-	-	-	-	-	-1.7407	XP_020152620.1oligopeptide transporter 4-like	P:protein transport; P:oligopeptide transmembrane transport; F:oligopeptide transmembrane transporter activity; C:integral component of plasma membrane	-
TraesCS3B02G316400.1	2.2319	-	2.36242	-	1.42519	-	-	-	1.83587	-	-	-	XP_020179851.1dehydration-responsive element-binding protein 1H-like	P:regulation of transcription, D--templated; F:D- binding; F:D--binding transcription factor activity; C:nucleus	-
TraesCS3B02G138900.1	2.24373	-	4.12376	3.29441	4.992	-	2.70077	-	3.81817	3.14685	3.577	-	XP_020153389.1obtusifoliol 14-alpha demethylase-like	F:monooxyge-se activity; F:iron ion binding; F:oxidoreductase activity, acting on paired donors, with incorporation or reduction of molecular oxygen; F:heme binding; C:integral component of membrane	-
TraesCS6A02G046900.1	2.28572	1.76581	1.90386	2.3537	2.26696	2.56059	-	-	-	-	-	-	NP_114269.1photosystem I assembly protein Ycf4	P:photosynthesis; C:photosystem I; C:chloroplast thylakoid membrane; C:integral component of membrane	-
TraesCS1D02G380800.1	2.29354	-	-	2.17082	-	-	-	-	-	-	-	-	XP_020161410.1nicotia-mine aminotransferase B-like	P:cellular amino acid metabolic process; P:biosynthetic process; F:transami-se activity; F:pyridoxal phosphate binding	-
TraesCS3B02G196400.1	2.29394	1.95798	1.78755	1.88524	1.93454	1.57188	2.30356	2.32874	1.9261	1.80842	2.25719	1.04335	EMS68901.1Wall-associated receptor ki-se 5	P:protein phosphorylation; F:protein ki-se activity; F:calcium ion binding; F:ATP binding; F:polysaccharide binding; C:integral component of membrane	-
TraesCS6A02G409600.1	2.29969	-	1.91037	2.2357	2.32579	-	-	-	-	-	-	-	-	-	-
TraesCS2D02G362100.1	2.33569	2.75617	2.46004	2.4413	3.11947	-	-	-	-	-	-	-	XP_020158707.1putative receptor protein ki-se ZmPK1	P:protein phosphorylation; P:recognition of pollen; F:protein serine/threonine ki-se activity; F:protein serine/threonine/tyrosine ki-se activity; F:ATP binding; F:protein serine ki-se activity; C:integral component of membrane	-
TraesCS6A02G045200.1	2.33881	2.50829	1.83089	2.06605	1.9151	2.98808	-	-	-	-	-	-	XP_020177942.1zinc finger CCCH domain-containing protein 67-like	P:regulation of nitrogen compound metabolic process; P:regulation of macromolecule metabolic process; P:regulation of primary metabolic process; F:metal ion binding	-
TraesCS4A02G432300.1	2.34027	2.48883	2.61375	2.3774	1.95587	1.76575	-	-	-	-	-	-	CBH32599.1 R- polymerase III subunit RPC82 domain containing protein, expressed	P:transcription, D--templated; F:single-stranded D- binding; F:D--directed 5'-3' R- polymerase activity; C:R- polymerase III complex	-
TraesCS2A02G553400.1	2.34129	1.57173	-	2.05579	1.70022	1.55854	-	-	-	-	-	-	XP_020178764.1probable metal-nicotia-mine transporter YSL12	P:oligopeptide transmembrane transport; F:oligopeptide transmembrane transporter activity; C:integral component of membrane	-
TraesCS5A02G263500.1	2.34557	2.1407	4.04132	3.00961	4.08466	-	-	-	-	-	-	-2.26598	XP_020177205.1basic blue protein-like	P:electron transport chain; F:electron transfer activity; C:anchored component of plasma membrane	-
TraesCS6A02G399300.1	2.34982	2.35341	2.37072	2.44132	2.59571	-	-	-	-	-	-	-1.97993	BAK02697.1predicted protein	C:integral component of membrane	-
TraesCS6A02G407300.1	2.36481	3.24704	2.67928	2.73826	-	-	-	-	-	-	-	-1.87174	XP_020178629.1E3 ubiquitin ligase BIG BROTHER-related-like isoform X2	P:primary metabolic process; P:cellular macromolecule metabolic process	-
TraesCS7A02G173300.1	2.36809	1.82313	1.51871	1.82724	1.83644	1.24925	-	-	-	-	-	-	CBH32609.1 glucan endo-1,3-beta-glucosidase GII precursor,putative, expressed	P:carbohydrate metabolic process; F:hydrolase activity, hydrolyzing O-glycosyl compounds; C:anchored component of plasma membrane	-
TraesCS4A02G393600.1	2.40458	1.93313	2.44193	2.13012	2.56248	2.1015	-	-	-	-	-	-	XP_020164020.1probable 1-deoxy-D-xylulose-5-phosphate synthase 2, chloroplastic	P:thiamine biosynthetic process; P:terpenoid biosynthetic process; P:1-deoxy-D-xylulose 5-phosphate biosynthetic process; F:1-deoxy-D-xylulose-5-phosphate synthase activity; F:metal ion binding	-
TraesCSU02G023200.1	2.4193	2.14827	2.41574	2.80368	2.19786	2.20657	-	-	-	-	-	-	-	-	-
TraesCS2A02G555300.1	2.45057	1.92681	1.79104	2.5568	1.96995	2.12775	-	-	-	-	-	-	KAF7004705.1hypothetical protein CFC21_019901	P:electron transport chain; F:electron transfer activity	-
TraesCS2D02G104400.1	2.471	2.26624	2.44972	2.69675	2.40145	2.24505	-	-	-	-	-	-	DAC80051.1TPA_exp: respiratory burst oxidase homolog G	P:cellular oxidant detoxification; F:peroxidase activity; F:calcium ion binding; F:-D(P)H oxidase H2O2-forming activity; C:plasma membrane; C:integral component of membrane	-
TraesCS1A02G367500.1	2.58548	5.63914	4.48345	2.74466	4.62383	-	-	-	-	-	-	-	BAH56559.1ent-copalyl diphosphate synthase	F:magnesium ion binding; F:terpene synthase activity	-
TraesCS6A02G421100.1	2.60081	2.17984	2.72882	2.61462	2.29762	-	-	-	-	-	-	-1.74028	KAF7063437.1hypothetical protein CFC21_069954	F:glutathione oxidoreductase activity	-
TraesCS5A02G247200.1	2.6301	2.68056	1.81051	2.62677	2.80931	-	-	-	-	-	-	-1.98694	XP_020193138.1probable glutathione peroxidase 4	P:response to oxidative stress; P:cellular oxidant detoxification; F:glutathione peroxidase activity; C:cytosol	-
TraesCS7A02G304700.1	2.63426	4.33947	3.03348	2.14183	2.38628	2.63726	-	-	-	-	-	1.8518	XP_020176359.1protein RADIALIS-like 3	P:regulation of transcription, D--templated; F:D- binding; F:D--binding transcription factor activity	-
TraesCS6A02G416300.1	2.63924	2.70079	2.69798	3.22504	3.13905	-	-2.36605	-2.95282	-2.31931	-2.1994	-1.78179	-2.74723	XP_020168426.1glyceraldehyde-3-phosphate dehydroge-se 2, cytosolic	P:glucose metabolic process; P:glycolytic process; F:glyceraldehyde-3-phosphate dehydroge-se (-D+) (phosphorylating) activity; F:-DP binding; F:-D binding; C:cytosol	-
TraesCS3D02G537900.1	2.64753	-	2.19806	2.25235	2.18461	-	-	-	-	-	-	-	XP_020196114.1KIN17-like protein	P:D- replication; P:cellular response to D- damage stimulus; F:double-stranded D- binding; C:nucleus	-
TraesCS2A02G560500.1	2.65078	2.50761	-	2.76115	2.49479	4.89739	-	-	-	-	-	-	XP_020166123.1germin-like protein 8-4	F:manganese ion binding; C:apoplast	-
TraesCS6A02G407600.1	2.65581	3.41806	2.0403	2.38159	2.69071	-	-	-	-	-	-	-1.82398	KAF7067192.1hypothetical protein CFC21_073113	C:integral component of membrane	-
TraesCS7A02G232200.1	2.67285	1.85018	2.6887	1.80973	1.70215	2.19887	-	-	-	-	-	-	XP_020200144.1L-type lectin-domain containing receptor ki-se IV.4-like	P:protein phosphorylation; F:protein serine/threonine ki-se activity; F:ATP binding; F:carbohydrate binding; C:plasma membrane; C:integral component of membrane	-
TraesCS6A02G419600.1	2.67932	2.39898	2.8635	2.77932	2.91924	-	-6.32135	-7.72462	-6.25866	-6.69403	-	-2.39818	XP_020183915.1homocysteine S-methyltransferase 3	P:methionine biosynthetic process; P:methylation; P:S-methylmethionine cycle; F:zinc ion binding; F:S-adenosylmethionine-homocysteine S-methyltransferase activity; F:betaine-homocysteine S-methyltransferase activity	-
TraesCS6A02G405200.1	2.68079	1.61441	2.23441	3.38674	2.41848	-	-	-	-	-	-	-	KAF7019464.1hypothetical protein CFC21_032638	C:integral component of membrane	-
TraesCS4D02G170600.1	2.68601	-	-	-	3.67368	-	-	-	-	-	-	-	BAJ97969.1predicted protein	C:plastid; C:integral component of membrane	-
TraesCS2D02G578600.1	2.69285	2.82637	1.80313	1.67335	1.51793	3.35386	-	-	-	-	-	-	XP_020166934.11-aminocyclopropane-1-carboxylate oxidase homolog 1-like	F:oxidoreductase activity; F:metal ion binding	-
TraesCS2D02G592000.1	2.69591	1.91213	-	-	-	1.7906	-	-	-	-	-	-	XP_020168721.1G-type lectin S-receptor-like serine/threonine-protein ki-se At2g19130	P:protein phosphorylation; P:recognition of pollen; F:protein serine/threonine ki-se activity; F:protein serine/threonine/tyrosine ki-se activity; F:ATP binding; F:protein serine ki-se activity; C:integral component of membrane	-
TraesCS6A02G396800.1	2.72988	5.36895	3.00178	4.21775	5.06765	-	-	-	-	-	-	-	-	-	-
TraesCS5A02G261500.1	2.7473	3.65552	2.92899	2.85087	3.53001	-	-	-	-	-	-	-2.7631	KAF7104948.1hypothetical protein CFC21_105812	P:protein phosphorylation; F:protein serine/threonine ki-se activity; F:ATP binding	-
TraesCS6A02G041000.1	2.77554	2.25145	2.44675	3.10991	3.08914	3.19641	-	-	-	-	-	-	KAE8804074.1rR- 2'-O-methyltransferase fibrillarin 1	P:rR- processing; P:methylation; F:R- binding; F:methyltransferase activity	-
TraesCS7B02G351900.1	2.78571	-	-	2.21743	-	-	-	-	-	-	-	-	ASI10050.1photosystem I subunit VII	P:photosynthetic electron transport in photosystem I; F:electron transfer activity; F:metal ion binding; F:4 iron, 4 sulfur cluster binding; C:photosystem I; C:chloroplast thylakoid membrane	-
TraesCS5B02G263600.1	2.80918	3.0976	2.6392	2.64304	2.40452	-	-	-	-	-	-	-2.0325	BAJ93341.1predicted protein	F:zinc ion binding; C:cytoplasm	-
TraesCS3B02G338000.1	2.83862	-	-	2.13971	-	-	-	-	-	1.97874	-	-	XP_020201129.1nifU-like protein 1, chloroplastic isoform X1	P:iron-sulfur cluster assembly; P:protein maturation by iron-sulfur cluster transfer; F:iron ion binding; F:4 iron, 4 sulfur cluster binding; C:mitochondrion	-
TraesCS5B02G024700.1	2.85255	4.35687	3.14221	2.93297	3.54383	1.70315	-	-	-	-	-	-	XP_020189181.1probable flavin-containing monooxyge-se 1	F:N,N-dimethylaniline monooxyge-se activity; F:flavin adenine dinucleotide binding; F:-DP binding	-
TraesCSU02G136000.1	2.86698	2.70238	2.30526	2.51939	2.692	8.2334	-	-	-	-	-	5.99823	XP_020194896.1lipid transfer-like protein VAS	C:integral component of membrane	-
TraesCS3D02G354200.1	2.95158	-	-	-	-	-	-	-	-	-	-	-	KAF7064915.1hypothetical protein CFC21_071124	C:integral component of membrane	-
TraesCS5A02G249000.1	2.95439	2.80807	2.73752	2.40148	2.03688	-	-	-	-	-	-	-1.64994	EMS49548.1Putative disease resistance RPP13-like protein 1	P:defense response; F:ADP binding	-
TraesCS6A02G033800.1	2.95759	1.492	1.99525	3.22568	2.11718	1.1699	-	-	-	-	-	-	XP_020173579.1pectate lyase-like	F:lyase activity	-
TraesCS6A02G420100.1	2.98835	3.9644	3.34068	3.64901	3.11999	-	-5.82204	-4.04698	-3.37467	-3.45204	-2.85064	-2.81039	XP_020151431.1protein NRT1/ PTR FAMILY 2.11-like	P:transmembrane transport; F:transmembrane transporter activity; C:integral component of membrane	-
TraesCS7D02G096700.1	3.01395	2.02903	2.26444	2.91009	3.12343	5.916	-	-	-	-	-	3.53297	-	-	-
TraesCS2D02G571300.1	3.03562	3.53936	2.85726	3.56272	3.22628	10.9913	-	-	-	-	-	8.03625	-	-	-
TraesCS5A02G322700.1	3.04755	2.22597	2.18611	2.97698	1.7294	-	-	-	-	-	-	-	XP_020193101.1wall-associated receptor ki-se 2-like isoform X1	P:protein phosphorylation; F:protein ki-se activity; F:calcium ion binding; F:ATP binding; F:polysaccharide binding; C:membrane	-
TraesCS6A02G404800.1	3.10521	3.64254	3.60221	3.1409	5.38609	-	-	-	-	-	-	-3.14603	XP_020188165.1WRKY transcription factor WRKY24-like	P:regulation of transcription, D--templated; P:response to stimulus; F:D--binding transcription factor activity; F:sequence-specific D- binding; C:nucleus	-
TraesCS2D02G567600.1	3.1607	3.14048	-	2.20326	2.58143	2.4173	-	-	-	-	-	-	XP_020184882.1putative disease resistance protein RGA3 isoform X1	P:protein phosphorylation; P:defense response; F:protein ki-se activity; F:ATP binding; F:ADP binding; C:integral component of membrane	-
TraesCS6A02G046500.1	3.18095	2.45064	2.81554	3.54297	3.39204	3.01519	-	-	-	-	-	-	-	-	-
TraesCS5D02G139000.1	3.19473	3.70232	3.03378	2.66375	3.18896	-	2.7206	3.87005	3.33932	2.59552	3.22642	-2.06515	XP_020185255.1small R- degrading nuclease 3-like	P:nucleic acid phosphodiester bond hydrolysis; F:nucleic acid binding; F:exonuclease activity; C:nucleus	-
TraesCS2A02G556100.1	3.19766	-	2.774	3.79476	3.49441	4.05315	-	-	-	-	-	-	XP_020148619.1nucleolar GTP-binding protein 1	F:GTP binding	-
TraesCS7B02G472600.1	3.21952	2.75309	2.46361	-	2.19663	1.36086	-	-	-	-	-	-	XP_020176377.1protein RADIALIS-like 3	P:regulation of transcription, D--templated; F:D- binding; F:D--binding transcription factor activity	-
TraesCS6A02G395700.1	3.22378	3.02147	2.14936	2.27558	2.28773	1.6325	-	-	-	-	-	-	XP_020150178.1putative serpin-Z12	P:negative regulation of endopeptidase activity; F:serine-type endopeptidase inhibitor activity; C:extracellular space	-
TraesCS5B02G170300.1	3.22941	4.00695	3.02779	3.42783	3.11646	3.58485	-	-	-	-	-	-	XP_020193910.1cytochrome P450 72A15-like	F:monooxyge-se activity; F:iron ion binding; F:oxidoreductase activity, acting on paired donors, with incorporation or reduction of molecular oxygen; F:heme binding; C:integral component of membrane	-
TraesCS7B02G444800.1	3.24838	4.72216	4.35345	3.68088	4.41684	-	-	-	-	-	-	-	XP_020196396.1tumor necrosis factor ligand superfamily member 6-like	C:integral component of membrane	-
TraesCS2B02G415100.1	3.25576	3.12458	3.27725	3.43075	3.68165	-	-	-	-	-	-	-1.79997	XP_020160415.1GDP-mannose transporter GONST4-like	P:GDP-fucose transmembrane transport; F:GDP-fucose transmembrane transporter activity; F:antiporter activity; C:Golgi apparatus; C:integral component of membrane	-
TraesCS6A02G409100.1	3.28538	6.53788	2.28796	2.41065	2.47021	1.05183	-	-	-	-	-	-	XP_020180026.1putative receptor protein ki-se ZmPK1	P:protein phosphorylation; P:recognition of pollen; F:protein serine/threonine ki-se activity; F:protein serine/threonine/tyrosine ki-se activity; F:ATP binding; F:protein serine ki-se activity; C:integral component of membrane	-
TraesCS2D02G570900.1	3.32569	3.13856	3.03084	3.68309	3.55453	9.88825	-	-	-	-	-	7.46076	-	-	-
TraesCS2D02G582200.1	3.32705	2.59925	4.77966	3.38917	4.2727	3.07984	-	-	-	-	-	-	XP_020176242.1probable glutathione S-transferase	P:glutathione metabolic process; F:glutathione transferase activity; C:cytoplasm	-
TraesCS2D02G440500.1	3.33534	3.6313	2.9542	3.75509	3.60513	-	-	-	-	-	-	-	BAJ98924.1predicted protein	P:regulation of translatio-l initiation	-
TraesCS5B02G152600.1	3.34535	-	3.37434	5.49326	2.97659	-	-	-	-	-	-	-	XP_020189342.1exocyst complex component EXO70A1-like	P:exocytosis; P:protein transport; C:exocyst	-
TraesCS5B02G121600.1	3.34931	2.50622	2.52903	2.96428	3.04175	1.26676	-	-	-	-	-	-	-	-	-
TraesCS6A02G172400.1	3.36575	3.08044	3.52375	4.7304	4.65549	-	-	-	-	4.26914	-	-3.18938	EMS67695.1Glucan endo-1,3-beta-glucosidase GIII	P:carbohydrate metabolic process; F:hydrolase activity, hydrolyzing O-glycosyl compounds	-
TraesCS6D02G266900.1	3.36578	-	-	-	-	-	-	-	-	-	-	-	XP_020160808.1aspartic protei-se nepenthesin-2-like	P:proteolysis; F:aspartic-type endopeptidase activity	-
TraesCS7D02G192300.1	3.37557	3.26534	3.60633	3.31091	3.43338	3.00687	-	-	-	-	-	-	ARK38547.1annexin 12-1	P:response to stress; F:calcium ion binding; F:calcium-dependent phospholipid binding	-
TraesCS2A02G588000.2	3.3764	-	2.63553	2.76388	1.8478	4.1063	-	-	-	-	-	-	XP_020153947.1probable 4-coumarate--CoA ligase 3	P:phenylpropanoid metabolic process; F:4-coumarate-CoA ligase activity; F:trans-cin-mate-CoA ligase activity	-
TraesCS2D02G572300.1	3.38047	2.90097	2.98245	3.44046	2.85792	3.9964	-	-	-	-	-	-	-	-	-
TraesCS6A02G228900.1	3.38995	-	2.50886	2.78607	4.24918	-	-	-	-	-	-	-	-	-	-
TraesCS1A02G079400.1	3.40884	-	-	-	-	-	-	-	-	-	-	-	XP_020186354.1UDP-glycosyltransferase 88B1-like	F:glycosyltransferase activity	-
TraesCS2D02G517700.1	3.42907	4.74881	4.24949	4.15137	5.14295	11.5073	-	-	-	-	-	8.88835	XP_020149103.1cytochrome P450 99A2-like	F:monooxyge-se activity; F:iron ion binding; F:oxidoreductase activity, acting on paired donors, with incorporation or reduction of molecular oxygen; F:heme binding; C:integral component of membrane	-
TraesCS7A02G319100.1	3.45655	4.29802	3.41793	5.1118	-	-	-	-	-	-	-	-	XP_020196743.1probable polygalacturo-se	P:carbohydrate metabolic process; F:polygalacturo-se activity	-
TraesCS5A02G329300.1	3.48786	3.1703	3.43485	3.51408	3.20064	-	-	-	-	-	-	-2.88503	XP_020177975.1putative cis-zeatin O-glucosyltransferase	F:UDP-glycosyltransferase activity	-
TraesCS2D02G567100.1	3.48802	2.45811	3.10427	2.80077	2.95702	11.9457	-	-	-	-	-	9.80052	BAE96090.1 endo-beta-1,3-gluca-se	P:carbohydrate metabolic process; F:glucan endo-1,3-beta-D-glucosidase activity	-
TraesCS6A02G416500.1	3.49029	4.808	3.63334	3.76922	4.62662	-	-	-	-	-	-	-3.50978	XP_020170561.1IQ domain-containing protein IQM2-like	C:nucleus	-
TraesCS6A02G401900.1	3.49212	3.31748	2.30804	3.11562	2.99119	-	-	-	-	-	-	-1.8916	KAE8805253.1Endo-1,4-beta-xyla-se C	P:xylan catabolic process; F:hydrolase activity, hydrolyzing O-glycosyl compounds; C:cellular a-tomical entity	-
TraesCS5A02G073700.1	3.55983	-	-	-	-	-	-	-	-	-	-	-	EMS66187.1Wall-associated receptor ki-se 5	P:protein phosphorylation; F:protein serine/threonine ki-se activity; F:calcium ion binding; F:ATP binding; F:polysaccharide binding; C:integral component of membrane	-
TraesCS4A02G393500.1	3.599	3.15135	2.8125	2.46389	2.54769	1.82826	-	-	-	-	-	-	-	-	-
TraesCS6A02G058600.1	3.61045	-	2.36837	2.23232	3.5159	2.73545	-	-	-	-	-	-	XP_020188402.1desumoylating isopeptidase 1-like	P:proteolysis; F:peptidase activity	-
TraesCS4A02G442100.1	3.61747	2.2264	2.76102	3.19804	2.23639	3.25906	-	-	-	-	-	-	EMS61615.1Subtilisin-chymotrypsin inhibitor-2B	P:response to wounding; P:negative regulation of endopeptidase activity; F:serine-type endopeptidase inhibitor activity	-
TraesCS4A02G440600.1	3.62293	3.16219	3.12513	3.75495	3.15738	2.76168	-	-	-	-	-	-	XP_020173373.1putative disease resistance protein At1g58400	P:defense response; F:ATP binding; F:ADP binding	-
TraesCS6A02G417600.1	3.68756	3.70459	3.35805	4.04866	4.11288	-	-	-5.96626	-6.54655	-	-	-2.78655	KAE8767226.1Elongation factor 2	P:translatio-l elongation; F:translation elongation factor activity; F:GTPase activity; F:GTP binding; F:ribosome binding; C:intracellular membrane-bounded organelle; C:ribonucleoprotein complex	-
TraesCS6A02G051400.1	3.71882	-	2.04166	2.44225	2.6537	2.76616	-	-	-	-	-	-	XP_020168451.1acyltransferase-like protein At1g54570, chloroplastic	F:diacylglycerol O-acyltransferase activity	-
TraesCS2D02G594300.1	3.7236	3.98195	3.24386	3.64668	3.57709	6.19206	-	-	-	-	-	3.94264	EMS57783.1-ringenin,2-oxoglutarate 3-dioxyge-se	F:metal ion binding; F:dioxyge-se activity	-
TraesCS2B02G497800.1	3.73015	-	-	2.98742	-	-	-	-	-	-	-	-	EMS48640.1Beta-fructofuranosidase, insoluble isoenzyme 1	P:carbohydrate metabolic process; F:beta-fructofuranosidase activity	-
TraesCS5A02G247100.1	3.73601	6.30993	4.51013	4.66806	5.65833	-	-	-	-	-	-	-	-	-	-
TraesCS6A02G197800.1	3.74328	4.86159	4.73369	4.86128	4.06574	-	-	-	-	3.86811	-	-	-	-	-
TraesCS6A02G028700.1	3.75542	6.1144	5.132	4.94225	6.0023	3.77552	-	-	-	-	-	-	XP_020168353.1L-type lectin-domain containing receptor ki-se IV.1-like	P:defense response to oomycetes; P:protein phosphorylation; P:transmembrane receptor protein serine/threonine ki-se sig-ling pathway; P:defense response to bacterium; P:negative regulation of response to salt stress; F:transmembrane receptor protein serine/threonine ki-se activity; F:ATP binding; F:carbohydrate binding; C:plasma membrane; C:integral component of membrane	-
TraesCS6A02G419200.1	3.76792	2.9523	3.19943	2.95386	2.90098	1.03939	-	-	-	-	-	-	-	-	-
TraesCS2D02G588300.1	3.77054	6.2558	6.09876	5.56834	5.06344	10.0991	-	-	-	-	-	-	XP_020157221.1putative transporter arsB	P:transmembrane transport; C:integral component of membrane	-
TraesCS3B02G221600.1	3.77518	4.60805	3.50932	4.48933	4.04364	3.91821	3.8508	5.07163	3.67541	4.46286	3.95478	2.07106	XP_020200878.1rust resistance ki-se Lr10-like	P:phosphorylation; F:nucleotide binding; F:ki-se activity; C:membrane	-
TraesCS3B02G340000.1	3.78843	-	1.89479	2.2883	2.67826	2.62588	-	-	-	-	-	-	XP_020159640.1receptor-like serine/threonine-protein ki-se SD1-8	P:protein phosphorylation; P:recognition of pollen; F:protein serine/threonine ki-se activity; F:protein serine/threonine/tyrosine ki-se activity; F:ATP binding; F:protein serine ki-se activity; C:integral component of membrane	-
TraesCS6A02G150000.1	3.80846	3.60773	3.28159	3.7	2.88416	-	-	-	-	-	-	-	-	-	-
TraesCS2D02G595000.1	3.82664	2.12701	3.1597	3.25352	3.73581	7.27844	-	-	-	-	-	4.68868	-	-	-
TraesCS6A02G057900.1	3.82962	4.81283	3.95676	4.22783	3.60361	4.26083	-	-	-	-	-	-	-	-	-
TraesCS5A02G036000.1	3.8319	6.71812	2.7489	2.93493	2.12265	5.30828	-	-	-	-	-	-	ACL80650.1PDR-type ABC transporter	P:transmembrane transport; F:ATP binding; F:ABC-type transporter activity; C:plasma membrane; C:integral component of membrane	-
TraesCS6A02G404700.1	3.83684	5.11262	4.93861	5.23795	4.64262	-	-	-	-	-	-	-	XP_020149925.1cytochrome P450 714C3-like	F:monooxyge-se activity; F:iron ion binding; F:oxidoreductase activity, acting on paired donors, with incorporation or reduction of molecular oxygen; F:heme binding; C:integral component of membrane	-
TraesCS2D02G571700.1	3.8507	3.28254	3.80563	4.13468	4.17259	5.68433	-	-	-	-	-	3.31462	KAF7095077.1hypothetical protein CFC21_097318	P:cell cycle; P:cell division	-
TraesCSU02G083300.1	3.8638	4.03587	4.00627	4.18053	3.38161	-	-	-	-	-	-	-2.04754	XP_020191268.1G-type lectin S-receptor-like serine/threonine-protein ki-se At2g19130 isoform X1	P:protein phosphorylation; P:recognition of pollen; F:protein serine/threonine ki-se activity; F:protein serine/threonine/tyrosine ki-se activity; F:ATP binding; F:protein serine ki-se activity; C:integral component of membrane	-
TraesCS6A02G416000.1	3.89723	4.97185	4.01961	3.30421	3.38397	-	-6.32083	-7.53883	-	-	-	-3.74108	XP_020151568.1putative disease resistance RPP13-like protein 3	P:defense response; F:ATP binding; F:ADP binding	-
TraesCS7A02G334700.1	3.94969	-	-	2.68725	2.34626	3.14409	-	-	-	-	-	-	-	-	-
TraesCS3B02G346700.1	3.9522	-	-	-	-	-	-	-	-	-	-	-	EMS53684.1Disease resistance protein RPP13	P:defense response; F:ATP binding; F:ADP binding	-
TraesCS3B02G345800.1	3.97319	3.8275	3.76855	5.24986	4.07481	-	-	-	-	-	-	2.59291	KAE8805309.1lipoate-protein ligase A	P:cellular protein modification process; C:mitochondrion	-
TraesCS2D02G594500.1	3.97386	3.75816	4.42373	2.90015	3.54297	2.67547	-	-	-	-	-	-	XP_020147102.1somatic embryogenesis receptor ki-se 2-like	P:phosphorylation; F:ki-se activity	-
TraesCS2A02G562200.1	3.98895	4.03272	4.50572	5.04773	3.95904	3.32845	-	-	-	-	-	-	XP_020177939.1zinc finger protein 7-like	F:monooxyge-se activity; F:iron ion binding; F:oxidoreductase activity, acting on paired donors, with incorporation or reduction of molecular oxygen; F:heme binding; C:integral component of membrane	-
TraesCS5B02G129700.2	4.04363	-	3.54959	3.02493	3.42976	-	-	-	-	-	-	-	XP_003580302.1putative cis-zeatin O-glucosyltransferase	F:UDP-glycosyltransferase activity	-
TraesCS6A02G172500.1	4.06468	5.1863	6.06134	8.67258	8.42741	-1.59253	-	-	-	7.30748	-	-4.63515	XP_020188766.1probable calcium-binding protein CML35	F:calcium ion binding	-
TraesCS2A02G090100.1	4.08311	2.56126	2.86907	2.53428	1.52807	-	-	-	-	-	-	-1.9448	XP_020176095.1putative phosphatidylglycerol/phosphatidylinositol transfer protein DDB_G0282179	P:intracellular sterol transport; F:sterol binding	-
TraesCS5D02G561200.1	4.08795	3.98804	3.17764	4.12533	5.77003	5.46899	-	-	-	-	-	-	BAJ96639.1predicted protein	C:integral component of membrane	-
TraesCSU02G207700.1	4.12107	-	3.56072	2.17134	2.22269	-	-	-	-	-	-	-	-	-	-
TraesCS6A02G037400.1	4.12491	2.84299	4.08737	3.59627	3.9871	3.00319	-	-	-	-	-	-	CCG47984.1glycosyltransferase, HGA-like,putative,expressed	F:pentosyltransferase activity; C:Golgi membrane; C:integral component of membrane; C:Golgi apparatus subcompartment	-
TraesCS2D02G579000.1	4.13979	3.61896	3.24468	3.1769	-	3.75594	-	-	-	-	-	-	KAF7026118.1hypothetical protein CFC21_038249	F:pentosyltransferase activity; C:Golgi membrane; C:integral component of membrane; C:Golgi apparatus subcompartment	-
TraesCS1B02G170200.1	4.15753	-	-	-	-	-	-	-	-	-	-	-	EMS57268.1LRR receptor-like serine/threonine-protein ki-se GSO1	C:integral component of membrane	-
TraesCS7B02G460900.1	4.20906	5.12146	5.32604	4.80333	7.90005	3.17802	-	-	-	-	-	-	XP_020149731.1glutamate receptor 2.8-like	P:ion transmembrane transport; F:ligand-gated ion channel activity; C:integral component of membrane	-
TraesCSU02G081900.1	4.21335	7.13473	-	6.10797	4.91489	2.86964	-	-	-	-	-	-	VAI51492.1un-med protein product	C:integral component of membrane	-
TraesCS5B02G026000.1	4.21691	2.60617	3.16902	3.15704	3.06475	-	-	-	-	-	-	-1.84488	-	-	-
TraesCS2D02G274800.1	4.23251	4.56102	4.76922	2.65489	3.7451	-	-	-	-	-	-	-	KAE8814853.1ribosomal R- large subunit methyltransferase E	P:rR- methylation; P:cell division; F:rR- (uridine-2'-O-)-methyltransferase activity	-
TraesCS5A02G258200.1	4.28601	3.75661	4.11917	4.5303	4.57086	-	-	-	-	-	-	-	KAF7096362.1hypothetical protein CFC21_098321	P:electron transport chain; F:electron transfer activity; F:metal ion binding; F:2 iron, 2 sulfur cluster binding; C:chloroplast	-
TraesCS7A02G238800.1	4.29713	4.32798	3.61039	3.75998	4.33194	6.08177	-	-	-	-	-	-	XP_020160708.1suppressor of mec-8 and unc-52 protein homolog 2	P:mR- splicing, via spliceosome; C:nuclear speck	-
TraesCS6A02G041900.1	4.31216	3.73523	3.65059	4.14008	4.62602	4.81311	-	-	-	-	-	-	-	-	-
TraesCS2D02G596300.1	4.32039	4.45638	5.59537	5.79998	5.7003	3.66461	-	-	-	-	-	-	-	-	-
TraesCS2D02G589000.1	4.35044	3.50885	4.01556	4.0628	4.07498	-	-	-	-	-	-	-	ABG68038.1receptor ki-se 2	P:protein phosphorylation; F:protein ki-se activity; F:ATP binding; C:integral component of membrane	-
TraesCS7D02G036600.2	4.38396	-	-	-	-	-	-	-	-	-	-	-	-	-	-
TraesCS6A02G418900.1	4.40688	3.9813	3.19617	3.63323	3.30296	-	-	-	-	-	-	-	BAF29531.1 Os12g0257500	C:integral component of membrane	-
TraesCS2D02G598500.1	4.48562	4.94787	5.63563	4.90306	6.8712	6.45648	-	-	-	-	-	4.49511	BAJ87366.1predicted protein	C:integral component of membrane	-
TraesCS7A02G000400.1	4.49404	4.33825	4.67009	4.71889	4.25324	-5.73196	-	-	-	-	-	-	-	-	-
TraesCS6A02G403800.1	4.52762	3.82882	3.71985	4.63503	3.34625	-1.51786	-	-	-	-	-	-5.68775	-	-	-
TraesCS7B02G463100.1	4.55269	5.33938	3.91848	3.46908	4.14417	9.40471	-	-	-	-	-	6.91129	BAJ88641.1predicted protein	F:glutathione oxidoreductase activity	-
TraesCS2D02G593400.1	4.55356	4.11027	5.01862	5.14505	5.09023	3.25974	-	-	-	-	-	-	XP_025803579.1lipase-like isoform X2	P:lipid metabolic process	-
TraesCS6A02G418600.1	4.64947	3.88964	4.35704	4.84655	4.43329	-	-	-	-4.36286	-	-4.25148	-	-	-	-
TraesCS6A02G402500.1	4.6562	3.82907	3.34353	3.5217	3.28894	-1.79254	-	-	-	-	-	-3.77518	XP_020168078.1heavy metal-associated isoprenylated plant protein 39-like	F:metal ion binding	-
TraesCS6A02G065900.1	4.67518	5.18277	5.70291	6.41416	5.51961	4.57758	-	-	-	-	-	-	XP_020163133.1BTB/POZ and TAZ domain-containing protein 2-like	P:response to hormone; P:response to salicylic acid; P:response to hydrogen peroxide; F:calmodulin binding; F:metal ion binding	-
TraesCS5A02G321800.1	4.68183	-	9.31101	5.50039	8.64556	-	-	-	-	-	-	-6.11532	KAF6992074.1hypothetical protein CFC21_009100	P:regulation of transcription, D--templated; F:D- binding; F:D--binding transcription factor activity	-
TraesCS2D02G577000.1	4.6874	5.41441	4.84996	4.88056	4.55623	4.4189	-	-	-	-	-	-	XP_020195543.1myosin-binding protein 1-like	F:myosin XI tail binding; C:integral component of membrane	-
TraesCS6A02G067100.1	4.75404	4.36697	3.78654	3.94298	4.11828	2.71505	-	-	-	-	-	-	XP_020165022.1SNF1-related protein ki-se regulatory subunit beta-3	P:response to sucrose; P:phosphorylation; P:cellular response to nitrogen levels; F:ki-se activity; C:cytoplasm	-
TraesCSU02G249700.1	4.92988	-	2.97426	-	-	-	-	-	-	-	-	-	BAJ92423.1predicted protein	F:hydrolase activity, acting on ester bonds	-
TraesCS6A02G412900.1	4.93539	4.84038	4.93576	5.14085	5.17931	4.55884	-	-	-	-	-	-	BAJ91234.1predicted protein	C:integral component of membrane	-
TraesCS6B02G018700.1	4.96661	-	-	-	-	-	-	-	-	-	-	-	-	-	-
TraesCS6A02G400500.1	4.98864	3.1981	5.03938	3.84769	4.79562	-2.02461	-	-	-	-	-	-3.94544	XP_020177102.1branched-chain-amino-acid aminotransferase 5, chloroplastic-like	P:cellular amino acid biosynthetic process; P:branched-chain amino acid biosynthetic process; F:L-leucine:2-oxoglutarate aminotransferase activity; F:L-leucine transami-se activity; F:L-valine transami-se activity; F:L-isoleucine transami-se activity	-
TraesCS2B02G165500.1	5.00818	3.34504	3.49882	4.00663	3.64688	5.78005	-	-	-	-	-	-	XP_020180404.1LEAF RUST 10 DISEASE-RESISTANCE LOCUS RECEPTOR-LIKE PROTEIN KI-SE-like 2.4 isoform X1	P:protein phosphorylation; F:protein ki-se activity; F:ATP binding; F:polysaccharide binding; C:integral component of membrane	-
TraesCS2D02G576800.1	5.10382	5.27697	4.14148	4.5747	3.69442	2.01026	-	-	-	-	-	-	XP_020157925.1purine-uracil permease NCS1-like	P:nucleobase transport; P:transmembrane transport; F:nucleobase transmembrane transporter activity; C:plasma membrane; C:integral component of membrane	-
TraesCS6A02G202900.1	5.10494	6.81824	5.41643	6.00216	5.64634	-	-	-	-	6.33821	-	-2.87353	XP_020155327.1disease resistance protein RPP13-like	P:defense response; F:ATP binding; F:ADP binding	-
TraesCS7A02G249500.1	5.19535	3.27039	5.59336	5.50139	5.81596	-	-	-	-	-	-	-	EMS59134.1Putative pterin-4-alpha-carbinolamine dehydratase	P:tetrahydrobiopterin biosynthetic process; F:4-alpha-hydroxytetrahydrobiopterin dehydratase activity	-
TraesCS2D02G597600.1	5.19974	3.44804	4.39012	4.29927	4.09864	5.22222	-	-	-	-	-	-	-	-	-
TraesCS5A02G328700.1	5.2259	-	4.97696	4.84846	7.00265	-	-	-	-	-	-	-	-	-	-
TraesCS2D02G576400.1	5.27318	6.86566	6.63313	6.86005	6.81052	7.36544	-	-	-	-	-	-	-	-	-
TraesCS6A02G273800.1	5.34701	-	4.96029	4.96848	4.21243	-1.32323	-	-	-	4.5479	-	-3.6666	ABR26072.1imp biosynthesis protein	C:chloroplast	-
TraesCS7A02G187500.1	5.34803	4.46232	4.37539	7.11836	7.05393	-	-	-	-	-	-	-	CAJ75642.1 photosystem 1 subunit 5	P:photosynthesis; C:photosystem I; C:chloroplast thylakoid membrane; C:integral component of membrane	-
TraesCS6A02G037300.1	5.36488	5.24716	3.7418	5.196	4.41724	3.71071	-	-	-	-	-	-	-	-	-
TraesCS3B02G456100.1	5.37743	8.27591	5.45902	6.42166	8.44753	8.64902	-	-	-	-	-	-	XP_020177668.1transcription factor HEC1-like	P:regulation of transcription, D--templated; F:protein dimerization activity; C:nucleus	-
TraesCSU02G071300.1	5.37933	3.20701	5.32697	5.54127	3.64835	-	-	-	-	-	-	-3.57697	XP_020180621.1probable glutathione S-transferase GSTU6	P:glutathione metabolic process; F:glutathione transferase activity; C:cytoplasm	-
TraesCS5A02G318100.1	5.42541	5.36703	4.75034	3.96763	3.9424	4.14453	-	-	-	-	-	-	-	-	-
TraesCS6A02G417700.1	5.45805	4.88496	5.07265	6.97894	4.92519	1.64984	-	-	-	-	-	-	-	-	-
TraesCS5A02G033100.1	5.53925	5.19189	7.90279	4.12334	3.84634	8.75663	-	-	-	-	-	-	XP_020163391.1R- polymerase II transcription factor B subunit 2	P:nucleotide-excision repair; P:phosphorylation of R- polymerase II C-termi-l domain; F:ATPase activator activity; F:double-stranded D- binding; C:transcription factor TFIIH core complex; C:transcription factor TFIIH holo complex	-
TraesCS6A02G052500.1	5.57803	5.59621	3.76011	7.22533	5.68152	5.26	-	-	-	-	-	-	XP_020178390.1cell number regulator 2-like	C:integral component of membrane	-
TraesCS6A02G403700.1	5.62987	2.81714	4.43545	6.92866	5.99195	-	-	-	-	-	-	-	-	-	-
TraesCS6A02G028800.1	5.72441	6.9364	6.34153	5.80766	8.10416	4.90547	-	-	-	-	-	-	XP_020196057.1G-type lectin S-receptor-like serine/threonine-protein ki-se At2g19130	P:protein phosphorylation; P:recognition of pollen; F:protein serine/threonine ki-se activity; F:protein serine/threonine/tyrosine ki-se activity; F:ATP binding; F:protein serine ki-se activity; C:integral component of membrane	-
TraesCS2D02G596400.1	5.7293	11.3076	9.48664	7.99435	9.68688	12.3809	-	-	-	-	-	9.99289	-	-	-
TraesCS5B02G150300.1	5.73965	5.85859	6.70114	5.61349	6.38294	-	-	-	-	-	-	-	XP_003573087.1putative disease resistance RPP13-like protein 3	P:defense response; F:ADP binding	-
TraesCS2A02G563600.1	5.746	3.4647	7.70857	6.17972	4.97374	-	-	-	-	-	-	-3.01817	-	-	-
TraesCS6A02G412300.1	5.81348	8.05375	5.34527	7.00185	6.07499	-	-	-	-	-	-	-	CAD88266.1metallothionein-like protein type 3	P:cellular copper ion homeostasis; F:copper ion binding; F:zinc ion binding	-
TraesCS2B02G464100.1	5.82856	9.258	10.1346	10.5174	10.4171	-	-	-	-	-	-	-	-	-	-
TraesCS2D02G585000.1	5.87999	4.47359	8.16264	4.4756	5.04538	5.23875	-	-	-	-	-	3.60189	-	-	-
TraesCS2D02G596000.1	5.89507	7.23532	6.02079	9.57536	6.11763	7.04984	-	-	-	-	-	-	VAI63622.1un-med protein product	P:defense response; F:ATP binding; F:ADP binding	-
TraesCS3B02G357700.1	6.01532	-	3.38606	3.1521	5.69139	9.38542	-	-	-	-	-	-	XP_020151280.1peroxisomal biogenesis factor 6-like	F:ATP binding; F:ATP hydrolysis activity	-
TraesCS6A02G418300.1	6.08032	-	5.8676	6.25434	4.59846	-1.80566	-	-	-	-	-	-5.46116	XP_020194021.1beta-glucosidase 5-like isoform X1	P:carbohydrate metabolic process; F:beta-glucosidase activity; F:DIMBOA glucoside beta-D-glucosidase activity; C:chloroplast; C:integral component of membrane	-
TraesCS5D02G044300.1	6.08081	-	-	-	-	-	-	-	-	-	-	-	-	-	-
TraesCS2D02G586100.1	6.08939	9.49368	9.16451	9.33882	9.35591	7.8096	-	-	-	-	-	-	XP_020176205.1beta-amylase 2, chloroplastic	P:polysaccharide catabolic process; P:regulation of gene expression; F:beta-amylase activity; F:amylopectin maltohydrolase activity; C:chloroplast	-
TraesCS6A02G404600.1	6.10555	7.73942	5.37354	5.49803	6.93474	-	-	-	-	-	-	-4.28175	XP_020199763.1exocyst complex component EXO70B1-like	P:exocytosis; P:protein transport; C:exocyst	-
TraesCS7A02G232400.1	6.11011	-	4.37283	6.9084	4.92751	-	-	-	-	-	-	-	KAE8806021.1benzyl alcohol O-benzoyltransferase-like	F:acyltransferase activity, transferring groups other than amino-acyl groups	-
TraesCS2D02G569700.1	6.15308	5.08704	6.43824	6.9415	8.61166	9.01842	-	-	-	-	-	-	XP_023730458.1histone H4-like	P:D--templated transcription, initiation; F:D- binding; F:protein heterodimerization activity; C:nucleosome; C:nucleus	-
TraesCS6A02G036000.1	6.15574	6.42636	5.43184	5.10374	5.71628	5.9603	-	-	-	-	-	4.05466	-	-	-
TraesCS6A02G149700.1	6.15717	-	5.19571	7.85499	8.02504	-	-	-	-	7.50224	-	-	XP_020162386.1serine/threonine-protein ki-se RIPK-like	P:protein phosphorylation; F:protein ki-se activity; F:ATP binding	-
TraesCS6A02G406400.1	6.21599	6.71324	6.67224	9.10031	6.62036	-	-	-	-	-	-	-	XP_020189277.1protein QUIRKY	C:endoplasmic reticulum; C:integral component of membrane	-
TraesCS3B02G452500.2	6.23136	7.62422	7.11099	-	6.27994	7.28595	-	-	-	-	-	-	XP_020162873.1G-type lectin S-receptor-like serine/threonine-protein ki-se At2g19130	P:protein phosphorylation; P:recognition of pollen; F:protein serine/threonine ki-se activity; F:protein serine/threonine/tyrosine ki-se activity; F:ATP binding; F:protein serine ki-se activity; C:integral component of membrane	-
TraesCS3B02G338700.1	6.24201	7.21648	7.37662	7.77839	7.56821	-	-	-	-	-	-	-	-	-	-
TraesCS7B02G086200.1	6.24679	6.87775	-	6.89881	-	-	-	-	-	-	-	-3.52534	XP_020177470.1probable protein phosphatase 2C 29 isoform X1	P:protein dephosphorylation; F:protein serine/threonine phosphatase activity; F:metal ion binding	-
TraesCSU02G135900.1	6.29716	7.28928	5.98228	7.13395	8.42938	7.90856	-	-	-	-	-	-	XP_020183329.1putative UDP-sugar transporter DDB_G0278631 isoform X1	P:carbohydrate transport; P:UDP-glucuronic acid transmembrane transport; P:UDP-N-acetylgalactosamine transmembrane transport; P:UDP-N-acetylglucosamine transmembrane transport; F:UDP-glucuronic acid transmembrane transporter activity; F:UDP-N-acetylglucosamine transmembrane transporter activity; F:UDP-N-acetylgalactosamine transmembrane transporter activity; F:antiporter activity; C:Golgi apparat…	-
TraesCS6A02G405500.1	6.3421	-	6.73243	6.94627	7.13775	-	-	-	-	-	-	-	-	-	-
TraesCS5D02G066200.1	6.34224	-	-	2.61795	3.32071	-	-	-	-	-	-	-3.5569	EMS66706.1L-type lectin-domain containing receptor ki-se IX.1	P:protein phosphorylation; F:protein ki-se activity; F:ATP binding; F:carbohydrate binding; C:plasma membrane; C:integral component of membrane	-
TraesCS6A02G406500.1	6.39542	4.8974	8.45535	7.53748	9.36502	-	-	-	-	-	-	-	XP_020180959.1sucrose transport protein SUT3-like	P:sucrose metabolic process; P:sucrose transport; F:sucrose:proton symporter activity; C:integral component of plasma membrane	-
TraesCSU02G149300.1	6.40754	6.73656	6.68709	6.8482	6.84296	7.16903	-	6.14464	-	-	-	-	XP_020168781.1probable LRR receptor-like serine/threonine-protein ki-se At3g47570	P:protein phosphorylation; F:protein ki-se activity; F:ATP binding; C:integral component of membrane	-
TraesCS5B02G564800.1	6.41379	-	-	-	-	-	-	-	-	-	-	-	EMS61071.1TOM1-like protein 2	P:protein transport to vacuole involved in ubiquitin-dependent protein catabolic process via the multivesicular body sorting pathway; F:phosphatidylinositol binding; F:ubiquitin binding; C:membrane	-
TraesCS7D02G160700.1	6.42531	6.55961	6.78907	4.86436	6.4127	-	-	-	-	-	-	-	XP_020161211.1anthocyanidin reductase ((2S)-flavan-3-ol-forming)-like	F:catalytic activity	-
TraesCS2D02G579900.1	6.42649	6.20158	4.86148	5.78922	5.6669	9.38328	-	-	-	-	-	-	BAJ92131.1predicted protein	F:catalytic activity	-
TraesCS2D02G593100.1	6.43002	5.34795	-	4.09986	-	3.80738	-	-	-	-	-	-	XP_020159268.1pentatricopeptide repeat-containing protein At4g18520	P:R- splicing; P:chloroplast R- modification; F:mR- binding; C:chloroplast	-
TraesCS2D02G517000.1	6.4344	-	5.14122	-	-	-	-	-	-	-	-	-	XP_020158545.1protein NRT1/ PTR FAMILY 5.10-like isoform X1	P:dipeptide transmembrane transport; P:tripeptide transport; F:tripeptide transmembrane transporter activity; F:dipeptide transmembrane transporter activity; C:integral component of membrane	-
TraesCS2D02G576300.1	6.48601	-	-	-	6.38389	7.50218	-	-	-	-	-	-	XP_020180403.1LEAF RUST 10 DISEASE-RESISTANCE LOCUS RECEPTOR-LIKE PROTEIN KI-SE-like 2.3	P:protein phosphorylation; F:protein ki-se activity; F:ATP binding; F:polysaccharide binding; C:integral component of membrane	-
TraesCS6A02G411300.1	6.56096	6.61171	6.54341	-	3.68404	-	-	-	-	-	-	-3.2579	XP_020176302.1putative aconitate hydratase, cytoplasmic	P:oxoacid metabolic process; F:aconitate hydratase activity; F:metal ion binding; F:citrate dehydratase activity; F:4 iron, 4 sulfur cluster binding	-
TraesCS2B02G397900.1	6.5644	-	-	-	-	-	-	-	-	-	-	-	CBH32523.1 L-ascorbate oxidase precursor, putative,expressed	P:lignin catabolic process; F:copper ion binding; F:hydroquinone:oxygen oxidoreductase activity; C:apoplast	-
TraesCS6A02G402100.1	6.61442	7.39179	7.8632	7.85695	7.84305	10.4727	-	-	-	-	-	-	XP_020173328.1thylakoid lume-l 19 kDa protein, chloroplastic	P:photosynthesis; F:calcium ion binding; C:chloroplast; C:photosystem II oxygen evolving complex; C:extrinsic component of membrane	-
TraesCS6A02G406700.1	6.63306	5.77203	6.0147	7.92617	7.10491	-	-	-	-	-	-	-	XP_020193433.1protein DJ-1 homolog A	P:protein deglycation, glyoxal removal; P:guanine deglycation, glyoxal removal; F:protein deglycase activity; C:nucleus; C:cytosol	-
TraesCS3B02G210700.1	6.64191	7.88083	7.65662	7.90568	5.31394	8.78661	6.97863	7.95913	7.11796	7.84968	5.43722	7.19073	-	-	-
TraesCS2D02G320200.1	6.80932	8.03112	6.6613	-	-	7.26099	-	-	-	-	-	-	XP_020179916.1U-box domain-containing protein 21-like	P:protein ubiquiti-tion; F:ubiquitin-protein transferase activity	-
TraesCS3B02G116500.2	6.82416	-	7.01693	7.22962	7.18892	-	-	-	-	-	-	-1.84967	KAE8794817.1tropinone reductase	F:oxidoreductase activity	-
TraesCS3B02G126800.1	6.84795	8.11605	7.81215	7.15697	7.54739	9.35505	-	7.72548	-	-	-	7.55684	-	-	-
TraesCS5A02G006700.1	6.87741	7.11491	-	-	-	-	-	-	-	-	-	-	XP_020179402.1fatty acid desaturase DES3-like	P:lipid metabolic process; F:oxidoreductase activity, acting on paired donors, with oxidation of a pair of donors resulting in the reduction of molecular oxygen to two molecules of water; C:integral component of membrane	-
TraesCS6A02G399000.1	6.87745	9.1312	10.4669	6.79473	8.07409	-	-	-	-	-	-	-	KAF7045532.1hypothetical protein CFC21_054630	C:integral component of membrane	-
TraesCS2A02G563400.1	6.91568	7.13954	7.11745	7.07649	7.06826	7.85737	-	-	-	-	-	-	XP_020162833.1flowering-promoting factor 1-like protein 4	P:regulation of flower development	-
TraesCS2A02G554400.1	6.92119	7.95981	7.77997	7.53337	7.61713	-	-	-	-	-	-	-	XP_020168697.1sphinganine C4-monooxyge-se 1-like	P:response to stress; P:response to abiotic stimulus; P:sphingolipid biosynthetic process; P:response to oxygen-containing compound; F:sphingosine hydroxylase activity; F:monooxyge-se activity; F:iron ion binding; F:octadeca-l decarbonylase activity; F:aldehyde oxyge-se (deformylating) activity; C:endoplasmic reticulum membrane; C:integral component of membrane	-
TraesCS7B02G326500.1	6.94324	7.02918	7.52835	4.67506	4.95207	-	-	-	-	-	-	-2.86869	XP_020186728.1respiratory burst oxidase homolog protein E-like	P:cellular oxidant detoxification; F:peroxidase activity; F:calcium ion binding; F:-D(P)H oxidase H2O2-forming activity; C:plasma membrane; C:integral component of membrane	-
TraesCS6A02G400000.1	6.97223	7.1566	6.1964	6.04904	5.71395	-1.02366	-	-	-	-	-	-3.89362	-	-	-
TraesCS7D02G295600.1	6.97815	8.41232	6.8625	6.74227	6.81463	6.5454	-	-	-	-	-	-	XP_020168178.1BAG family molecular chaperone regulator 3-like	P:protein stabilization; F:adenyl-nucleotide exchange factor activity; F:chaperone binding; C:cytoplasm	-
TraesCS2A02G555000.1	6.9896	7.98133	7.35473	7.57269	7.59943	7.83847	-	-	-	-	-	-	XP_020167835.1protein NRT1/ PTR FAMILY 5.10-like	P:transmembrane transport; F:transmembrane transporter activity; C:integral component of membrane	-
TraesCS4A02G418100.1	6.99972	6.90898	6.1355	7.7061	-	6.01792	-	-	-	-	-	-	-	-	-
TraesCS2D02G574500.1	7.00282	8.22302	7.79738	8.03029	7.63267	7.4582	-	-	-	-	-	-	-	-	-
TraesCS2D02G042200.1	7.0186	8.37438	7.30042	8.33754	7.35323	8.23095	-	-	-	-	-	-	XP_020201586.1transmembrane protein 136-like	C:integral component of membrane	-
TraesCS5A02G164800.1	7.05448	7.63399	7.97864	8.1377	8.14475	8.20038	-	-	-	-	-	-	XP_020200338.1ABC transporter G family member 12-like	P:transmembrane transport; F:ATP binding; F:ABC-type transporter activity; C:integral component of membrane	-
TraesCSU02G081800.1	7.09094	-	8.06015	7.28785	7.64656	-	-	-	-	-	-	-	EMS45849.1Disease resistance protein RPP13	P:defense response; F:ATP binding; F:ADP binding	-
TraesCS6A02G055400.1	7.09165	9.07157	6.61653	9.26426	8.71107	6.9	-	-	-	-	-	-	XP_020148004.1blue copper protein-like	P:electron transport chain; F:electron transfer activity; C:integral component of membrane; C:anchored component of plasma membrane	-
TraesCS5A02G026400.1	7.09792	7.10668	7.79244	8.40717	8.13697	8.5339	-	-	-	-	-	-	XP_020156047.1R3H domain-containing protein 4	F:nucleic acid binding	-
TraesCS2D02G596100.1	7.10443	8.14115	7.80188	8.17839	7.75061	7.00486	-	-	-	-	-	-	-	-	-
TraesCS3B02G279100.1	7.12447	8.01491	7.37743	5.46535	7.65207	5.85818	-	7.87327	-	5.3481	7.07131	-	-	-	-
TraesCS2D02G590200.1	7.22163	9.52668	7.28266	7.1148	7.50856	3.01659	-	-	-	-	-	-	XP_020150715.1thaumatin-like protein 1b isoform X1	P:defense response	-
TraesCS2B02G108100.1	7.2972	9.01532	8.0598	8.2575	8.12125	-	-	-	-	-	-	-	XP_020158523.1NDR1/HIN1-like protein 10	P:defense response to other organism; C:plasmodesma; C:integral component of membrane; C:anchored component of plasma membrane	-
TraesCS6A02G401500.1	7.30705	-	8.01127	8.01451	8.01035	-2.91139	-	-	-	-	-	-6.57442	XP_020192678.1dihydrolipoyllysine-residue succinyltransferase component of 2-oxoglutarate dehydroge-se complex 1, mitochondrial-like	P:tricarboxylic acid cycle; P:L-lysine catabolic process to acetyl-CoA via saccharopine; F:dihydrolipoyllysine-residue succinyltransferase activity; C:oxoglutarate dehydroge-se complex	-
TraesCS5B02G023900.1	7.3289	8.27746	7.66526	9.07378	9.35369	8.36393	-	-	-	-	-	-	XP_020168281.1alpha carbonic anhydrase 5-like	F:carbo-te dehydratase activity; F:zinc ion binding	-
TraesCS5A02G325900.1	7.33012	9.06314	8.02769	8.37716	7.84095	-	-	-	-	-	-	-	ADZ93630.1photosystem II D2 protein	P:photosynthetic electron transport in photosystem II; P:protein-chromophore linkage; F:iron ion binding; F:oxygen evolving activity; F:chlorophyll binding; F:electron transporter, transferring electrons within the cyclic electron transport pathway of photosynthesis activity; C:photosystem II; C:chloroplast thylakoid membrane; C:integral component of membrane	-
TraesCS2D02G319000.1	7.33944	8.17375	7.3269	7.69062	7.85529	7.81857	-	-	-	-	-	-	XP_020166714.1tropinone reductase homolog At2g29290-like	F:oxidoreductase activity	-
TraesCS2A02G557700.1	7.3434	7.99428	7.37431	5.77733	7.29927	7.12343	-	-	-	-	-	-	-	-	-
TraesCS2D02G588600.1	7.42035	4.23098	8.01437	8.22715	6.15099	4.88375	-	-	-	-	-	-	-	-	-
TraesCS2D02G166500.1	7.46836	7.89081	5.70862	5.68492	4.57023	-	-	-	-	-	-	-	-	-	-
TraesCS6A02G400300.1	7.47734	4.51876	4.14724	4.5961	5.37042	-1.13888	-	-	-	-	-	-3.75945	XP_020170537.1protein SYM1-like	C:integral component of membrane	-
TraesCS2D02G576600.1	7.50616	7.02818	6.96543	7.57002	7.22264	8.45217	-	-	-	-	-	-	EMS60446.1Putative late blight resistance protein-like protein R1C-3	P:protein phosphorylation; P:defense response; F:protein ki-se activity; F:ATP binding; F:ADP binding; C:integral component of membrane	-
TraesCS6A02G144400.1	7.58549	9.35366	8.55018	8.69123	5.36509	-	-	-	-	6.13054	-	-4.53173	XP_020180992.1prem-spirodiene oxyge-se-like	F:monooxyge-se activity; F:iron ion binding; F:oxidoreductase activity, acting on paired donors, with incorporation or reduction of molecular oxygen; F:heme binding; C:integral component of membrane	-
TraesCS6A02G412800.1	7.6041	9.86629	7.49637	6.77428	6.8023	1.77662	-	-	-	-	-	-	EMS57439.1Membrane steroid-binding protein 2	C:integral component of membrane	-
TraesCS2D02G566400.1	7.61235	7.12529	8.23255	8.15359	8.08235	8.65589	-	-	-	-	-	-	-	-	-
TraesCS1A02G387900.1	7.61437	7.18704	9.10928	5.67856	6.56191	7.78171	-	-	-	-	-	6.72256	XP_020165500.1wall-associated receptor ki-se 3-like	P:protein phosphorylation; F:protein serine/threonine ki-se activity; F:calcium ion binding; F:ATP binding; F:polysaccharide binding; C:integral component of membrane	-
TraesCS2A02G555800.1	7.64448	5.09296	8.02378	8.06183	7.96674	7.51037	-	-	-	-	-	-	-	-	-
TraesCS5B02G109600.1	7.65285	8.52324	10.1488	6.4083	7.40849	-	-	-	-	-	-	-	-	-	-
TraesCS7B02G105700.1	7.67783	9.86515	3.86385	7.97521	8.00938	-	-	-	-	-	-	-	BAJ94561.1predicted protein	P:peptidyl-serine phosphorylation; P:intracellular sig-l transduction; P:protein autophosphorylation; F:calmodulin-dependent protein ki-se activity; F:protein serine/threonine/tyrosine ki-se activity; F:calcium ion binding; F:calmodulin binding; F:ATP binding; F:calcium-dependent protein serine/threonine ki-se activity; F:protein serine ki-se activity; C:nucleus; C:cytoplasm; C:membrane	-
TraesCS3B02G238400.1	7.69612	5.41033	8.09902	8.39253	5.94241	7.32795	6.4502	3.71671	-	6.71293	4.67757	6.18021	-	-	-
TraesCS6A02G411100.1	7.7099	6.24683	4.29978	8.30356	6.27234	5.20466	-	-	-	-	-	-	-	-	-
TraesCS2D02G512000.1	7.7659	10.8161	8.13257	3.70787	-	3.87581	-	-	-	-	-	-	XP_020168083.1G-type lectin S-receptor-like serine/threonine-protein ki-se B120 isoform X4	P:protein phosphorylation; P:recognition of pollen; F:protein serine/threonine ki-se activity; F:protein serine/threonine/tyrosine ki-se activity; F:ATP binding; F:protein serine ki-se activity; C:integral component of membrane	-
TraesCS3B02G384900.1	7.7705	-	8.26636	7.3259	4.36516	-	-	-	-	-	-	-	XP_020166758.1GDSL esterase/lipase At5g45910-like	F:hydrolase activity, acting on ester bonds	-
TraesCS3B02G319700.1	7.78345	8.46827	8.81242	9.07278	8.49863	8.9429	7.67003	8.10052	7.51506	7.99197	7.6887	-	-	-	-
TraesCS6A02G407500.1	7.83997	7.95809	5.76427	6.51647	6.16599	1.58549	-	-	-	-	-	-	XP_020155335.1LRR receptor-like serine/threonine-protein ki-se FLS2	C:integral component of membrane	-
TraesCS2A02G569400.1	7.84592	8.91842	4.95867	6.13962	6.59436	7.48238	-	-	-	-	-	-	KAE8808671.1Chlorophyll a-b binding protein, chloroplastic	P:photosynthesis, light harvesting; P:protein-chromophore linkage; F:chlorophyll binding; C:photosystem I; C:photosystem II; C:chloroplast thylakoid membrane	-
TraesCS7B02G357500.1	7.84918	8.01238	8.26993	8.18311	7.9116	-	-	-	-	-	-	-4.71281	XP_020177809.1GDP-mannose transporter GONST3-like isoform X1	P:GDP-fucose transmembrane transport; F:GDP-fucose transmembrane transporter activity; F:antiporter activity; C:Golgi apparatus; C:integral component of membrane	-
TraesCS2B02G160900.1	7.86059	-	8.92628	9.29461	9.27355	9.50045	-	-	-	-	-	-	BAJ88641.1predicted protein	F:glutathione oxidoreductase activity	-
TraesCS7B02G479200.1	7.87869	8.95775	8.61671	9.34438	8.71203	9.90876	-	-	-	-	-	-	BAJ99236.1predicted protein	P:amino acid transport; C:plasma membrane; C:integral component of membrane	-
TraesCS2A02G552800.1	7.91605	8.53026	4.94069	7.12753	6.66352	1.77318	-	-	-	-	-	-	BAJ88312.1predicted protein	P:cell surface receptor sig-ling pathway	-
TraesCS3B02G160900.1	7.92635	8.12333	8.27277	8.79672	8.70917	8.50717	6.61999	-	6.72041	6.94761	6.63239	7.27037	XP_020146526.1L-type lectin-domain containing receptor ki-se IV.1-like	P:defense response to oomycetes; P:protein phosphorylation; P:transmembrane receptor protein serine/threonine ki-se sig-ling pathway; P:defense response to bacterium; F:transmembrane receptor protein serine/threonine ki-se activity; F:ATP binding; F:carbohydrate binding; C:plasma membrane; C:integral component of membrane	-
TraesCS7B02G350700.1	7.95633	8.8419	8.36773	8.55464	7.93412	-	-	-	-	-	-	-	XP_020171658.1T-complex protein 1 subunit zeta 1	P:protein folding; F:ATP binding; F:ATP hydrolysis activity; F:unfolded protein binding; C:chaperonin-containing T-complex	-
TraesCSU02G258600.1	7.9788	8.04605	8.43663	8.5096	8.22228	8.86578	7.31635	7.69411	7.56911	8.17027	7.95302	-	XP_020197740.1wall-associated receptor ki-se 3-like	P:protein phosphorylation; P:cell surface receptor sig-ling pathway; F:protein serine/threonine ki-se activity; F:calcium ion binding; F:ATP binding; C:plasma membrane; C:integral component of membrane	-
TraesCS6A02G211400.2	7.9958	7.09312	6.54916	8.60713	8.59935	-	-	-	-	7.5739	-	-	XP_020171004.1kinesin-like protein KIN-12E isoform X1	P:microtubule-based movement; F:microtubule motor activity; F:ATP binding; F:microtubule binding; C:microtubule	-
TraesCS7A02G187400.1	8.01458	6.29735	7.99658	8.46641	8.33506	-	-	-	-	-	-	-	-	-	-
TraesCS3B02G320000.1	8.02134	8.81829	8.71068	9.31686	8.69688	9.80577	7.99584	8.928	8.43409	8.28866	8.19122	-	-	-	-
TraesCS7B02G461500.1	8.03674	10.0329	8.88502	8.83827	8.58927	9.93111	-	-	-	-	-	-	XP_020174677.1probably i-ctive leucine-rich repeat receptor-like protein ki-se At5g48380	C:integral component of membrane	-
TraesCS3D02G520300.1	8.05672	9.30823	8.88732	6.83752	8.80662	5.81728	-	-	-	-	-	-	-	-	-
TraesCS6A02G420000.1	8.05723	7.93953	8.91624	9.17525	8.63323	-	-	-	-	-	-	-	XP_020199715.1(+)-neomenthol dehydroge-se-like	F:oxidoreductase activity	-
TraesCS3B02G373100.1	8.0628	8.31627	8.65257	9.01083	8.73221	-	-	-	-	-	-	-	KAF7046955.1hypothetical protein CFC21_055940	P:proteolysis involved in cellular protein catabolic process; F:cysteine-type endopeptidase activity; C:extracellular space; C:lysosome; C:integral component of membrane	-
TraesCS6A02G047800.1	8.06963	9.16358	8.63545	8.80549	8.94097	9.09617	-	-	-	-	-	-	XP_020158707.1putative receptor protein ki-se ZmPK1	P:protein phosphorylation; P:recognition of pollen; F:protein serine/threonine ki-se activity; F:protein serine/threonine/tyrosine ki-se activity; F:ATP binding; F:protein serine ki-se activity; C:integral component of membrane	-
TraesCS3B02G257500.1	8.09087	7.43851	8.27433	7.7977	5.3184	-	-	7.15183	-	-	-	-	VAI42200.1un-med protein product	P:defense response; F:ATP binding; F:ADP binding; F:metal ion binding	-
TraesCS6A02G040600.1	8.10652	8.88731	9.25292	9.37302	9.0672	9.66318	-	-	-	-	-	-	XP_020177692.1cin-moyl-CoA reductase 2-like	F:catalytic activity	-
TraesCS3B02G319900.1	8.1149	8.74716	9.01494	9.53366	9.16383	9.8748	8.25755	8.57105	8.13569	8.60222	8.33524	-	XP_020146340.1potassium channel KOR1-like	P:regulation of ion transmembrane transport; P:potassium ion transmembrane transport; F:voltage-gated potassium channel activity; C:integral component of membrane	-
TraesCS2D02G581300.1	8.27412	8.99291	8.40553	8.27408	8.15828	2.08764	-	-	-	-	-	-	-	-	-
TraesCS2D02G573300.1	8.28059	7.54721	12.1191	12.2363	11.8144	9.38042	-	-	-	-	-	-	XP_020150523.1cysteine-rich and transmembrane domain-containing protein A-like	C:plasma membrane; C:integral component of membrane	-
TraesCS6A02G396400.1	8.28803	7.12014	8.55865	7.11757	7.51938	-1.06579	-	-	-	-	-	-4.20864	XP_020160595.1ubiquitin carboxyl-termi-l hydrolase 2-like	P:ubiquitin-dependent protein catabolic process; P:protein deubiquiti-tion; F:thiol-dependent deubiquiti-se; C:cytoplasm	-
TraesCS5A02G302400.1	8.30933	11.2499	11.1895	11.45	11.2002	-	-	-	-	-	-	-	XP_020184570.1vesicle-associated protein 2-1	C:endoplasmic reticulum membrane; C:integral component of membrane	-
TraesCS6A02G407700.1	8.37952	9.25872	9.31368	9.43	9.20627	-	-	-	-	-	-	-	ACL80650.1PDR-type ABC transporter	P:transmembrane transport; F:ATP binding; F:ABC-type transporter activity; C:plasma membrane; C:integral component of membrane	-
TraesCS6A02G405700.1	8.39412	8.34913	7.92928	7.96086	7.32917	-2.08148	-	-	-	-	-	-6.37529	-	-	-
TraesCS2D02G587100.1	8.39782	9.18991	7.0869	9.65472	9.36111	10.1046	-	-	-	-	-	-	-	-	-
TraesCS6A02G040400.1	8.47579	-	9.00149	6.39156	8.7136	4.19676	-	-	-	-	-	-	KAE8786836.1Coiled-coil domain-containing protein	P:cytoplasmic translation	-
TraesCS5B02G299600.1	8.49561	8.6018	8.83211	9.04861	9.0714	8.80399	-	-	-	-	-	-	BAK03373.1predicted protein	P:protein phosphorylation; F:protein ki-se activity; F:ATP binding; F:polysaccharide binding; C:integral component of membrane	-
TraesCS3B02G256900.1	8.49919	8.70775	9.12115	9.30172	9.13398	8.1994	6.42643	-	6.70931	6.90624	6.62462	6.72221	EMS48276.1Fruit bromelain	P:proteolysis; F:cysteine-type peptidase activity	-
TraesCS6A02G399600.1	8.54328	8.05072	11.0037	8.67521	8.6511	-	-	-	-	-	-	-	ALI88574.1ethylene response factor SM151-1	P:protein phosphorylation; P:ethylene-activated sig-ling pathway; F:phosphorelay sensor ki-se activity; F:ATP binding; F:ethylene receptor activity; F:metal ion binding; F:ethylene binding; C:endoplasmic reticulum membrane; C:integral component of membrane	-
TraesCS2D02G596200.1	8.60451	7.0554	7.12615	8.97713	6.37971	6.82464	-	-	-	-	-	-	XP_010240705.1putative disease resistance protein RGA3	P:defense response; F:ATP binding; F:ADP binding	-
TraesCS3B02G319800.1	8.67802	8.84238	7.18661	9.75284	9.17705	9.98578	8.27158	8.82095	6.74068	8.84962	8.74001	-	-	-	-
TraesCS7B02G461600.1	8.70025	10.2839	10.2601	10.198	9.93548	9.36616	-	-	-	-	-	-	XP_020149134.1probable cytochrome P450 313a4	F:monooxyge-se activity; F:iron ion binding; F:oxidoreductase activity, acting on paired donors, with incorporation or reduction of molecular oxygen; F:heme binding; C:integral component of membrane	-
TraesCS3B02G497800.1	8.72468	9.77881	9.54549	10.1507	9.39368	10.3085	-	-	-	-	-	-	KAE8817208.1putative polyamine transporter	P:polyamine transmembrane transport; F:polyamine transmembrane transporter activity; C:plasma membrane; C:integral component of membrane	-
TraesCS5B02G271200.1	8.79375	6.28101	9.59114	7.37989	7.20597	-	-	-	-	-	-	-	XP_020168075.1heavy metal-associated isoprenylated plant protein 39-like	F:metal ion binding	-
TraesCSU02G083200.1	8.89365	6.76848	9.27568	8.34972	6.17874	-	-	-	-	-	-	-4.13651	XP_020179257.1tricetin 3',4',5'-O-trimethyltransferase-like	P:methylation; F:O-methyltransferase activity; F:protein dimerization activity	-
TraesCS2B02G161000.1	8.95557	-	6.83849	9.56466	9.10015	9.25922	-	-	-	-	-	-	-	-	-
TraesCS5A02G210600.1	8.97116	10.0797	9.35011	9.62012	9.54783	9.93505	-	-	-	-	-	-	XP_020184412.1aminopeptidase M1-C-like	P:proteolysis; F:aminopeptidase activity; F:metallopeptidase activity; F:zinc ion binding; C:membrane; C:intracellular membrane-bounded organelle	-
TraesCS5A02G119800.1	9.06858	9.83793	9.60884	10.0214	9.41508	10.0512	-	-	-	-	-	-	-	-	-
TraesCS2D02G585100.1	9.06866	7.71918	9.6597	10.0215	9.84497	-	-	-	-	-	-	-	BAJ85036.1predicted protein	C:integral component of membrane	-
TraesCSU02G203800.1	9.0725	9.74894	10.0405	10.2293	9.7361	10.7872	-	-	-	-	-	-	XP_020166936.1putative 12-oxophytodienoate reductase 4	P:fatty acid biosynthetic process; P:oxylipin biosynthetic process; F:FMN binding; F:12-oxophytodienoate reductase activity	-
TraesCS2B02G288900.1	9.11546	8.78682	6.11014	9.23747	8.9696	10.0163	-	-	-	-	-	-	XP_020187155.1aminotransferase ALD1 homolog	P:defense response; P:biosynthetic process; F:transami-se activity; F:pyridoxal phosphate binding	-
TraesCS2D02G584900.1	9.13127	6.23007	9.60451	8.08062	7.07538	9.14117	-	-	-	-	-	-	XP_020192187.1methionine gamma-lyase	P:cysteine biosynthetic process via cystathionine; P:transsulfuration; F:cystathionine gamma-lyase activity; F:pyridoxal phosphate binding; C:cytoplasm	-
TraesCS5B02G015500.1	9.19768	-	3.65353	4.62757	-	-	-	-7.35422	-	-	-	5.72047	-	-	-
TraesCS5B02G061400.1	9.21055	10.2415	9.8969	9.95648	9.4732	-	-	-	-	-	-	-	-	-	-
TraesCS2D02G590900.1	9.21799	9.70699	9.0498	9.19265	8.69629	7.76299	-	-	-	-	-	-	XP_020169950.1homeobox-leucine zipper protein HOX25-like	P:regulation of transcription by R- polymerase II; F:D--binding transcription factor activity, R- polymerase II-specific; F:sequence-specific D- binding; C:nucleus	-
TraesCS2D02G571100.1	9.2329	7.24392	10.3485	10.3313	10.7859	13.4896	-	-	-	-	-	-	-	-	-
TraesCS2D02G592100.1	9.23711	9.87038	10.1338	9.61667	9.36088	6.94987	-	-	-	-	-	-	XP_020193993.1ras-related protein RABF1-like	P:intracellular protein transport; F:GTPase activity; F:GTP binding; C:endosome; C:Golgi apparatus	-
TraesCS2A02G566300.1	9.23953	-	7.44582	7.27825	7.8933	7.65184	-	-	-	-	-	-	XP_020180179.1uridine 5'-monophosphate synthase-like	P:'de novo' pyrimidine nucleobase biosynthetic process; P:protein phosphorylation; P:proteolysis; P:defense response; P:nucleoside metabolic process; P:'de novo' UMP biosynthetic process; F:orotate phosphoribosyltransferase activity; F:orotidine-5'-phosphate decarboxylase activity; F:protein ki-se activity; F:ATP binding; F:cysteine-type peptidase activity	-
TraesCS2D02G595900.1	9.25005	11.1087	9.14706	8.07312	10.0814	6.45136	-	-	-	-	-	-	-	-	-
TraesCS6A02G406000.1	9.2514	10.6017	7.1214	7.60874	10.275	-	-	-	-	-	-	-	XP_020172801.1ABC transporter C family member 4-like	P:transmembrane transport; F:ATP binding; F:ABC-type transporter activity; C:integral component of membrane	-
TraesCS2D02G583000.1	9.25644	12.7441	11.3752	10.8231	10.6621	6.51271	-	-	-	-	-	-	KAF7041813.1hypothetical protein CFC21_051551	C:chloroplast	-
TraesCS3B02G167900.1	9.26976	12.0232	9.66868	10.0462	9.66348	11.0393	9.07372	12.1472	9.3248	9.64971	9.2779	9.6067	AAQ10074.1multidrug resistance associated protein MRP2	P:transmembrane transport; F:ATP binding; F:ABC-type transporter activity; C:integral component of membrane	-
TraesCS6A02G405400.1	9.32693	10.3493	9.52268	9.483	9.24828	-	-	-	-	-	-	-	CBH32609.1 glucan endo-1,3-beta-glucosidase GII precursor,putative, expressed	P:carbohydrate metabolic process; F:hydrolase activity, hydrolyzing O-glycosyl compounds	-
TraesCS6A02G406600.3	9.3428	10.7141	9.94535	10.2762	9.40598	-	-	-	-	-	-	-3.44505	-	-	-
TraesCS5B02G212900.1	9.44304	10.6459	7.98988	10.3962	7.78196	8.44839	-	-	-	-	-	-	XP_020161737.1endonuclease 4-like	P:D- catabolic process; P:R- phosphodiester bond hydrolysis, endonucleolytic; F:single-stranded D- endodeoxyribonuclease activity; F:nucleic acid binding; F:endoribonuclease activity; F:metal ion binding	-
TraesCS3B02G193500.1	9.49303	7.9415	7.61165	7.60785	6.76447	6.56474	8.68399	8.22379	7.61275	7.64432	7.47163	5.0489	-	-	-
TraesCS2B02G499100.1	9.53092	10.0085	6.11365	7.41752	7.35656	-	-	-	-	-	-	-	-	-	-
TraesCS5A02G210700.1	9.54079	10.2202	10.2178	10.3125	9.99951	11.0487	-	-	-	-	-	-	-	-	-
TraesCS2D02G586200.1	9.54711	12.1377	9.46978	8.98242	7.68604	5.77592	-	-	-	-	-	-	-	-	-
TraesCS6A02G418400.1	9.5897	10.7704	10.7969	12.7798	8.51589	2.37183	-	-	-	-	-	-	XP_020162833.1flowering-promoting factor 1-like protein 4	P:regulation of flower development	-
TraesCS6A02G172200.1	9.60108	10.0944	7.70868	10.0962	9.92056	-	-	-	-	8.88503	-	-	XP_020170474.1ribonuclease 1-like	P:R- catabolic process; P:R- phosphodiester bond hydrolysis, endonucleolytic; F:R- binding; F:ribonuclease T2 activity; C:extracellular region	-
TraesCS4A02G377600.1	9.80541	10.1039	10.8318	10.8585	-	11.1035	-	-	-	-	-	-	-	-	-
TraesCSU02G169600.1	9.83914	8.82055	9.06033	9.63993	9.21431	11.1802	-	-	-	-	-	-	XP_020172232.1arginine decarboxylase-like	P:arginine catabolic process; P:spermidine biosynthetic process; P:putrescine biosynthetic process; F:arginine decarboxylase activity	-
TraesCS3B02G298500.1	9.85907	10.1834	10.5298	10.648	10.3323	2.10278	8.85644	10.1013	10.1255	10.2684	10.0434	-	-	-	-
TraesCSU02G165000.1	9.95357	7.2863	8.47579	8.68553	8.86759	-	-	-	-	-	-	-	XP_020196953.1binding partner of ACD11 1-like	F:R- binding	-
TraesCS4A02G358800.1	9.95528	9.79591	10.7965	10.4078	9.72669	11.7193	-	-	-	-	-	-	-	-	-
TraesCS2D02G511500.1	9.98105	11.4653	10.6843	7.58441	10.3568	1.5042	-	-	-	-	-	-	XP_020193065.1protein DETOXIFICATION 27-like isoform X2	P:xenobiotic detoxification by transmembrane export across the plasma membrane; F:antiporter activity; F:xenobiotic transmembrane transporter activity; C:integral component of membrane	-
TraesCS2A02G564300.1	10.2982	11.7417	11.0934	11.0846	11.1162	9.34014	-	-	-	-	-	-	XP_020155453.1proteasome subunit alpha type-7-B-like	P:ubiquitin-dependent protein catabolic process; P:proteasomal protein catabolic process; C:nucleus; C:cytoplasm; C:proteasome core complex, alpha-subunit complex	-
TraesCS5B02G299700.1	10.3318	11.0726	10.5167	10.5374	9.94526	8.86604	-	-	-	-	-	-	XP_020176667.1CASP-like protein 5B3	C:plasma membrane; C:integral component of membrane	-
TraesCS2D02G566500.1	10.3812	11.4807	11.2385	9.33474	11.1383	9.37631	-	-	-	-	-	-	XP_020158348.12-oxoglutarate dehydroge-se, mitochondrial-like	P:tricarboxylic acid cycle; F:oxoglutarate dehydroge-se (succinyl-transferring) activity; F:thiamine pyrophosphate binding	-
TraesCS2D02G598000.1	10.3953	10.2544	9.29909	9.46543	9.71569	6.69014	-	-	-	-	-	-	BAJ91633.1predicted protein	P:protein phosphorylation; F:protein ki-se activity; F:ATP binding; F:polysaccharide binding; C:integral component of membrane	-
TraesCS1A02G351200.1	10.4024	10.7012	10.8637	10.8149	10.936	10.4431	-	-	-	-	-	-	XP_020195127.1histone H3.2-like	F:D- binding; F:protein heterodimerization activity; C:nucleosome; C:nucleus	-
TraesCS6A02G067900.1	10.4957	-	8.76622	8.36309	8.05137	-	-	-	-	-	-	-	XP_020153406.1putative aconitate hydratase, cytoplasmic isoform X1	P:oxoacid metabolic process; F:aconitate hydratase activity; F:metal ion binding; F:citrate dehydratase activity; F:4 iron, 4 sulfur cluster binding	-
TraesCS2D02G567500.1	10.506	11.6714	11.2619	11.6664	11.1834	10.1733	-	-	-	-	-	-	EMS56032.1Galactoside 2-alpha-L-fucosyltransferase	P:xyloglucan biosynthetic process; P:fucosylation; P:cell wall organization; F:galactoside 2-alpha-L-fucosyltransferase activity; C:integral component of membrane; C:Golgi cister- membrane	-
TraesCS2D02G587900.1	10.5175	11.1497	10.1952	10.9583	10.5066	9.98334	-	-	-	-	-	-	XP_020183841.1G-type lectin S-receptor-like serine/threonine-protein ki-se At2g19130	P:protein phosphorylation; P:recognition of pollen; F:protein serine/threonine ki-se activity; F:protein serine/threonine/tyrosine ki-se activity; F:ATP binding; F:protein serine ki-se activity; C:integral component of membrane	-
TraesCS6A02G408400.1	10.6914	11.1421	10.8294	9.79575	12.2531	1.01658	-	-	-	-	-	-	KAE8796147.1benzyl alcohol O-benzoyltransferase-like	F:acyltransferase activity, transferring groups other than amino-acyl groups	-
TraesCS6A02G409800.1	10.8457	8.66043	7.75092	9.53718	11.3256	1.01966	-	-	-	-	-	-	XP_020189413.1putative disease resistance RPP13-like protein 3	P:defense response; F:ATP binding; F:ADP binding	-
TraesCS2B02G390700.1	10.8723	9.71665	11.0705	11.405	10.7386	-	-	-	-	-	-	-	VAH35504.1un-med protein product	P:negative regulation of translation; F:rR- N-glycosylase activity	-
TraesCS2D02G595100.1	11.1314	11.7601	11.7793	11.736	11.451	9.73197	-	-	-	-	-	-	XP_020160472.1phospholipid:diacylglycerol acyltransferase 1	P:lipid metabolic process; F:O-acyltransferase activity; C:cytoplasm; C:integral component of membrane	-
TraesCS6A02G149800.1	11.3394	11.0443	11.4854	9.47676	8.86722	-	-	-	-	8.85157	-	-	XP_020188431.1photosystem I chlorophyll a/b-binding protein 6, chloroplastic-like	P:photosynthesis, light harvesting; P:protein-chromophore linkage; F:chlorophyll binding; C:photosystem I; C:photosystem II; C:chloroplast thylakoid membrane	-
TraesCS2D02G596600.1	11.4574	11.8115	9.56819	12.0185	11.4237	9.7643	-	-	-	-	-	-	-	-	-
TraesCS2D02G597900.1	12.8345	12.7286	13.7933	11.5234	13.0239	12.3588	-	-	-	-	-	-	-	-	-
TraesCS2A02G332700.1	-	-	-	-	-	-	-	-	-	-	-	1.16077	BAK06400.1 predicted protein	F:ATP binding; C:cytoplasm; C:cytoskeleton	-
TraesCS3B02G308100.1	-	-	-	3.49463	4.60827	-	-	-	-	4.7462	-	-	XP_020180300.1geraniol 8-hydroxylase-like	F:monooxyge-se activity; F:iron ion binding; F:oxidoreductase activity, acting on paired donors, with incorporation or reduction of molecular oxygen; F:heme binding; C:integral component of membrane	-
TraesCS3A02G308100.1	-	-	-	-	-	-	-	-	-	-	-	1.05866	EMS59539.1putative bifunctio-l methylthioribulose-1-phosphate dehydratase/enolase-phosphatase E1	P:dephosphorylation; P:L-methionine salvage from methylthioadenosine; F:magnesium ion binding; F:acireductone synthase activity	-
TraesCS2B02G110700.1	-	-	-	-	-	4.76986	-	-	-	-	-	-	AEH25629.1pathogenesis-related protein 1-14	P:response to biotic stimulus; C:extracellular space	-
TraesCS5A02G278700.1	-	-	-	-	-	-	-	-	-	-	-	-4.99792	XP_020169325.1mediator of R- polymerase II transcription subunit 18	P:regulation of transcription by R- polymerase II; F:transcription coregulator activity; C:mediator complex	-
TraesCS1D02G144000.1	-	-	-	-	-	-1.9636	-	-	-	-	-	-	-	-	-
TraesCS1A02G195900.1	-	-	-	-	-	-	-	-	-	-	-	-1.34807	-	-	-
TraesCS1A02G156400.1	-	-	-	-	-	-	-	-	-	-	-	1.26593	XP_020187674.1zinc finger protein CONSTANS-LIKE 13-like isoform X1	F:zinc ion binding; C:nucleus	-
TraesCS5A02G328900.1	-	2.13319	1.93951	2.01464	2.0502	-	-	-	-	-	-	-1.74281	XP_020179446.1cytidine deami-se 1	P:cytidine deami-tion; F:cytidine deami-se activity; F:zinc ion binding; F:deoxycytidine deami-se activity; C:cytosol	-
TraesCS3D02G048000.1	-	-	-	-	-	3.62693	-	-	-	-	-	4.81238	-	-	-
TraesCS2A02G068300.1	-	-	-	-	-	-	-	-	-	-	-	1.61271	-	-	-
TraesCS5A02G262500.1	-	-	-	1.9947	-	-	-	-	-	-	-	-2.28587	XP_020184267.1probable glucuronosyltransferase Os01g0926600	P:protein glycosylation; P:plant-type secondary cell wall biogenesis; P:glucuronoxylan biosynthetic process; P:cell wall organization; F:glycosyltransferase activity; C:Golgi membrane; C:integral component of membrane	-
TraesCS5B02G280100.1	-	-	-	-	-	1.85497	-	-	-	-	-	-	XP_020193487.1U-box domain-containing protein 33-like isoform X1	P:protein phosphorylation; P:protein ubiquiti-tion; F:protein ki-se activity; F:ubiquitin-protein transferase activity; F:ATP binding	-
TraesCS5B02G328500.1	-	-	-	-	-	-2.18949	-	-	-	-	-	-2.49186	-	-	-
TraesCS6D02G131800.1	-	-	-	-	-	-	-	-	-	-	-	1.09431	XP_023730458.1histone H4-like	P:D--templated transcription, initiation; F:D- binding; F:protein heterodimerization activity; C:nucleosome; C:nucleus	-
TraesCS2D02G521400.1	-	-	-	-	-	2.8219	-	-	-	-	-	2.95023	XP_020153147.1transcription factor bHLH100-like	P:regulation of transcription by R- polymerase II; P:regulation of cellular macromolecule biosynthetic process; F:D- binding; F:D--binding transcription factor activity; F:protein dimerization activity	-
TraesCS5B02G110900.1	-	-	-	-	-	3.56033	-	-	-	-	-	3.0324	XP_020169928.1cytochrome P450 86B1-like	F:monooxyge-se activity; F:iron ion binding; F:oxidoreductase activity, acting on paired donors, with incorporation or reduction of molecular oxygen; F:heme binding; C:integral component of membrane	-
TraesCS2A02G590800.1	-	-	-	-	-	-3.89544	-	-	-	-	-	-2.2332	XP_020193103.1putative receptor-like protein ki-se At3g47110 isoform X1	P:protein phosphorylation; F:protein serine/threonine ki-se activity; F:ATP binding; C:integral component of membrane	-
TraesCS7A02G540600.1	-	-	-	-	-	6.4388	-	-	-	-	-	-	BAK03587.1predicted protein	P:response to stress; P:response to abiotic stimulus; P:sterol biosynthetic process; P:response to oxygen-containing compound; F:C-5 sterol desaturase activity; F:iron ion binding; F:octadeca-l decarbonylase activity; F:aldehyde oxyge-se (deformylating) activity; C:endoplasmic reticulum membrane; C:integral component of membrane	-
TraesCSU02G007300.1	-	-	1.10459	-	-	-	-	-	-	-	-	-	XP_020151947.11-deoxy-D-xylulose 5-phosphate reductoisomerase, chloroplastic	P:isopentenyl diphosphate biosynthetic process, methylerythritol 4-phosphate pathway involved in terpenoid biosynthetic process; F:manganese ion binding; F:1-deoxy-D-xylulose-5-phosphate reductoisomerase activity; F:-DPH binding; C:chloroplast	-
TraesCS1D02G158100.1	-	-	-	-	-	-	-	-	-	-	-	1.43967	-	-	-
TraesCS6A02G300000.1	-	-	-	-	-	-2.26434	-	-	-	-	-	-	BAK07183.1predicted protein	F:hydrolase activity, acting on ester bonds	-
TraesCS2A02G568400.1	-	-	-	-	-	-9.93825	-	-	-	-	-	-	-	-	-
TraesCS6B02G320800.1	-	-	-	2.55472	3.08994	9.76441	-	-	-	-	-	11.407	XP_020183909.1protein NUCLEAR FUSION DEFECTIVE 4-like	C:integral component of membrane	-
TraesCS4B02G171600.1	-	-	-	-	-	-	-	-	-	-	-	3.79506	XP_020167976.1lumi-l-binding protein 2	P:ubiquitin-dependent ERAD pathway; P:endoplasmic reticulum unfolded protein response; P:protein folding in endoplasmic reticulum; P:protein refolding; P:chaperone cofactor-dependent protein refolding; F:ATP binding; F:ATP hydrolysis activity; F:heat shock protein binding; F:protein folding chaperone; F:unfolded protein binding; F:misfolded protein binding; C:nucleus; C:endoplasmic reticulum lume…	-
TraesCS2A02G075000.1	-	-	-	-	2.38193	-	-	-	-	-	-	-	XP_020193629.1probable Xaa-Pro aminopeptidase 3 isoform X1	P:proteolysis; P:protein stabilization; F:manganese ion binding; F:metalloaminopeptidase activity; C:mitochondrion	-
TraesCS3B02G235000.1	-	1.76405	1.65457	1.57084	1.22787	-	-	-	1.71972	1.98257	-	-	-	-	-
TraesCS5D02G562600.1	-	-	-	-	-	1.89049	-	-	-	-	-	-	XP_020173688.1non-specific lipid-transfer protein	P:systemic acquired resistance; F:fatty acid binding	-
TraesCS2D02G583500.1	-	-	-	6.42652	6.37876	8.71846	-	-	-	-	-	-	EMS47944.1LRR receptor-like serine/threonine-protein ki-se GSO2	P:phosphorylation; F:ki-se activity; C:integral component of membrane	-
TraesCS7A02G267400.1	-	-	-	-	-	1.69559	-	-	-	-	-	-	XP_020148454.1spermidine si-poyl-CoA acyltransferase-like	F:acyltransferase activity, transferring groups other than amino-acyl groups	-
TraesCS2A02G263000.1	-	-	-	-	-	1.5103	-	-	-	-	-	-	-	-	-
TraesCS2B02G284300.1	-	-	-	-	-	-2.89135	-	-	-	-	-	-	XP_020148742.1probable serine/threonine-protein ki-se PBL19	P:protein phosphorylation; F:protein ki-se activity; F:ATP binding	-
TraesCS3D02G330900.1	-	-	-	-	-	-4.33946	-	-	-	-	-	-3.18348	XP_020169258.1chlorophyll a-b binding protein of LHCII type 1-like	P:response to light stimulus; P:photosynthesis, light harvesting in photosystem I; P:protein-chromophore linkage; F:chlorophyll binding; C:photosystem I; C:photosystem II; C:chloroplast thylakoid membrane	-
TraesCS3D02G151300.1	-	-1.17913	-	-	-	-	-	-	-	-	-	-	XP_020189540.130S ribosomal protein S17, chloroplastic	P:translation; F:structural constituent of ribosome; F:rR- binding; C:ribosome	-
TraesCS5D02G011800.1	-	-	-	-	-	-1.92551	-	-	-	-	-	1.44888	XP_020157188.1ubiquitin carboxyl-termi-l hydrolase 2-like	P:ubiquitin-dependent protein catabolic process; P:shoot system morphogenesis; P:protein deubiquiti-tion; F:thiol-dependent deubiquiti-se; C:nucleus; C:cytoplasm	-
TraesCS5A02G110200.1	-	-1.74028	-	-	-	-	-	-	-	-	-	-	-	-	-
TraesCS7D02G200600.1	-	-	-	1.28311	-	-	-	-	-	-	-	-	XP_020153839.1receptor ki-se-like protein Xa21	P:protein phosphorylation; F:protein ki-se activity; F:ATP binding; C:integral component of membrane	-
TraesCS5B02G540700.1	-	-	-	-	-	-	-	-	-	-	-	6.81379	XP_020188061.1ATP-dependent Clp protease adapter protein CLPS1, chloroplastic	P:proteolysis; P:protein catabolic process; F:peptidase activity	-
TraesCS1B02G435400.1	-	-	-	-	-	-2.24681	-	-	-	-	-	-3.43689	XP_020175227.1cytokinin riboside 5'-monophosphate phosphoribohydrolase LOG-like	P:cytokinin biosynthetic process; P:regulation of meristem development; F:N6-(Delta2-isopentenyl)-adenosine 5'-monophosphate phosphoribohydrolase activity; C:nucleus; C:cytosol	-
TraesCS1B02G002100.1	-	-	-	-	-	-4.95019	-	-	-	-	-	-6.01564	-	-	-
TraesCS4A02G132500.1	-	-	-	-	-	2.91076	-	-	-	-	-	-	BAK06205.1 predicted protein	C:integral component of membrane	-
TraesCS1B02G001900.1	-	-	-	-	-	1.90054	-	-	-	-	-	3.73088	-	-	-
TraesCS2B02G241600.1	-	-	-	-	-	-1.84586	-	-	-	-	-	-	EMS66939.1Phytosulfokine receptor 1	C:integral component of membrane	-
TraesCS1B02G449400.1	-	-	-	-	-	-	-	-	-	-	-	-1.93747	KAF7034065.1hypothetical protein CFC21_045118	C:integral component of membrane	-
TraesCS6B02G105400.1	-	-	-	-	-	-11.0405	-	-	-	-	-	-	XP_020193736.12-hydroxyisoflavanone dehydratase-like	F:hydrolase activity	-
TraesCS6D02G240300.1	-	-	2.53301	-	-	-	-	-	-	-	-	-	-	-	-
TraesCS1A02G405200.1	-	-	-	-	-	-3.38735	-	-	-	-	-	-5.03669	BAK01079.1predicted protein	C:membrane	-
TraesCS7D02G131600.1	-	-	-	-	-	-1.69919	-	-	-	-	-	-	XP_020159696.1AP2/ERF and B3 domain-containing protein Os05g0549800-like	P:regulation of transcription, D--templated; F:D- binding; F:D--binding transcription factor activity; C:nucleus	-
TraesCS6B02G132500.1	-	-	-	-	-	1.57645	-	-	-	-	-	-	-	-	-
TraesCS5D02G312100.1	-	-	-	-	-	-1.26534	-	-	-	-	-	-	XP_020151190.1protoporphyrinogen oxidase, chloroplastic	P:protoporphyrinogen IX biosynthetic process; F:oxygen-dependent protoporphyrinogen oxidase activity; F:flavin adenine dinucleotide binding; C:chloroplast	-
TraesCS4B02G268100.1	-	-	-	-	-	-1.63547	-	-	-	-	-	-	XP_020148559.1probable long-chain-alcohol O-fatty-acyltransferase 4	P:lipid metabolic process; F:O-acyltransferase activity; C:integral component of membrane	-
TraesCS3D02G003900.1	-	-	-	-	-	-	-	-	-	-	-	1.7866	XP_023730458.1histone H4-like	P:D--templated transcription, initiation; F:D- binding; F:protein heterodimerization activity; C:nucleosome; C:nucleus	-
TraesCS1D02G444200.1	-	-	-	-	-	-4.01615	-	-	-	-	-	-	EMS56356.1Auxin response factor 5	P:regulation of transcription, D--templated; P:auxin-activated sig-ling pathway; F:D- binding; C:nucleus	-
TraesCS2A02G170000.1	-	-	-	-	-	-1.06039	-	-	-	-	-	-	KAF6997656.1hypothetical protein CFC21_013860	P:regulation of transcription, D--templated; F:D- binding; F:D--binding transcription factor activity	-
TraesCS1A02G011500.1	-	-	-	-	-	-3.38651	-	-	-	-	-	-2.62941	-	-	-
TraesCS2D02G506200.1	-	-	1.67928	-	1.97105	13.009	-	-	-	-	-	11.9769	XP_020187891.1probable glutathione S-transferase GSTU6	P:glutathione metabolic process; F:glutathione transferase activity; C:cytoplasm	-
TraesCS3B02G081500.2	-	-	-	-	-	-9.33148	-	7.75496	6.72041	7.41074	7.30562	-	XP_014758869.1beta-glucosidase 32 isoform X1	P:carbohydrate metabolic process; F:beta-glucosidase activity; F:DIMBOA glucoside beta-D-glucosidase activity; C:chloroplast	-
TraesCS2B02G082700.1	-	-	-1.05235	-	-	-	-	-	-	-	-	-	XP_020190328.1probable carboxylesterase 15	F:hydrolase activity	-
TraesCS5B02G552000.1	-	-	-	-	-	2.15886	-2.30103	-1.9767	-	-	-1.79682	2.32361	EMS56253.1D-J homolog subfamily C member 2	P:regulation of transcription, D--templated; F:D--binding transcription factor activity	-
TraesCS4A02G439400.1	-	-	2.89987	4.49995	-	-	-	-	-	-	-	-	-	-	-
TraesCSU02G252700.1	-	-	-	-	-	-	-	-	-	-	-	-4.63001	XP_020188682.1ABC transporter B family member 20-like	P:transmembrane transport; F:ATP binding; F:ABC-type transporter activity; C:integral component of plasma membrane	-
TraesCS7B02G498100.1	-	4.10504	-	4.99546	6.70061	-	-	-	-	-	-	1.93696	XP_020191314.1eyes absent homolog 2	P:peptidyl-tyrosine dephosphorylation; F:protein tyrosine phosphatase activity, metal-dependent; F:metal ion binding	-
TraesCS7A02G108400.1	-	-	-	-	-	-2.03867	-	-	-	-	-	-2.13768	-	-	-
TraesCS7B02G354800.1	-	-	-	-	-	-1.74289	-	-	-	-	-	-2.06967	-	-	-
TraesCS4D02G205000.1	-	-	-	-	-	-	-	-	-	-	-	-2.27108	EMS56248.1Cytochrome b6-f complex subunit 7	C:cytochrome b6f complex; C:integral component of membrane	-
TraesCS5A02G265100.1	-	-	-	-	-	-	-	-	-	-	-	-2.10581	KAE8777611.1ATP-dependent Clp protease ATP-binding subunit clpC	F:ATP binding; F:ATP hydrolysis activity	-
TraesCS1B02G049900.1	-	-	-	-	-	-7.16398	-	-	-	-	-	-6.40207	XP_020180072.1CBL-interacting protein ki-se 29-like	P:protein phosphorylation; P:sig-l transduction; F:protein serine/threonine ki-se activity; F:protein serine/threonine/tyrosine ki-se activity; F:ATP binding; F:protein serine ki-se activity	-
TraesCS7A02G249400.1	-	-	5.24387	6.58445	5.7709	-	-	-	-	-	-	-	XP_020162883.1serine carboxypeptidase-like 50	F:carboxypeptidase activity	-
TraesCS1B02G361500.1	-	-	-	-	1.85278	-	-	-	-	-	-	-	KAE8804384.1sulfoquinovosyl transferase SQD2-like	F:glycosyltransferase activity	-
TraesCS3B02G229700.1	-	-	-	1.67097	-	-	-	-	-	-	-	-	-	-	-
TraesCS4B02G003600.1	-	-	-	-	-	-7.22658	-	-	-	-	-	-	XP_020191788.1tonoplast dicarboxylate transporter-like	P:anion transmembrane transport; F:transmembrane transporter activity; C:integral component of membrane	-
TraesCS4A02G107300.1	-	-	-	-	-	-	-	-	-	-	-	2.7894	-	-	-
TraesCS1A02G235000.1	-	-	-	-	-	-	-	-	-	-	-	1.83937	EMS62879.1Glutaredoxin-C1	F:glutathione oxidoreductase activity	-
TraesCS2D02G597200.1	-	6.92556	9.19341	6.07202	9.0536	4.58631	-	-	-	-	-	-	-	-	-
TraesCS1B02G128300.1	-	-	-	-	-	1.31044	-	-	-	-	-	-	XP_020201678.1disease resistance protein RGA2-like	F:ATP binding; F:ADP binding	-
TraesCS5B02G359500.1	-	-	-	-	1.08329	-	-	-	-	-	-	-	XP_020152174.1galacturonosyltransferase 8	P:pectin biosynthetic process; P:cell wall organization; F:polygalacturo-te 4-alpha-galacturonosyltransferase activity; C:Golgi membrane	-
TraesCS3D02G048700.1	-	-	-	-	-	-3.28933	-	-	-	-	-	-2.22164	KAF7087695.1hypothetical protein CFC21_090858	P:D--templated transcription, termi-tion; P:regulation of transcription, D--templated; F:double-stranded D- binding	-
TraesCS2A02G590400.1	-	5.78797	-	-	-	4.26222	-	-	-	-	-	3.34381	-	-	-
TraesCS2B02G487300.1	-	-	-2.45946	-	-2.41809	-	-	-	-	-	-	-	XP_027223631.1 protein TAR1-like	P:regulation of cellular respiration	-
TraesCS4D02G131400.1	-	-	-1.44608	-1.33	-	-	-	-	-	-	-	-	-	-	-
TraesCS4A02G359000.2	-	-	7.02091	-	-	-	-	-	-	-	-	-	XP_020167976.1lumi-l-binding protein 2	P:ubiquitin-dependent ERAD pathway; P:endoplasmic reticulum unfolded protein response; P:protein folding in endoplasmic reticulum; P:protein refolding; P:chaperone cofactor-dependent protein refolding; F:ATP binding; F:ATP hydrolysis activity; F:heat shock protein binding; F:protein folding chaperone; F:unfolded protein binding; F:misfolded protein binding; C:nucleus; C:endoplasmic reticulum lume…	-
TraesCS2A02G216700.1	-	-	-	-	1.05569	-	-	-	-	-	-	-	XP_020186273.1chiti-se 5-like	P:polysaccharide catabolic process; P:chitin catabolic process; P:cell wall macromolecule catabolic process; F:chiti-se activity; F:chitin binding	-
TraesCS5D02G020900.1	-	-	-	-1.41161	-1.4503	-1.62428	-	-	-	-	-	-	XP_020176382.1protein RADIALIS-like 5	P:regulation of transcription, D--templated; F:D- binding; F:D--binding transcription factor activity	-
TraesCS5A02G009700.1	-	-	-	-	-	1.42207	-	-	-	-	-	-	KAF7081351.1hypothetical protein CFC21_085302	C:integral component of membrane	-
TraesCS6D02G393600.1	-	-	-	-	-	-	-	-	-	-	-	1.75992	XP_020162939.1chlorophyllide a oxyge-se, chloroplastic	P:chlorophyll biosynthetic process; F:iron ion binding; F:chlorophyllide a oxyge-se [overall] activity; F:2 iron, 2 sulfur cluster binding; C:chloroplast inner membrane; C:thylakoid membrane	-
TraesCS4B02G381100.1	-	-	-	-	-	-3.30726	-	-	-	-	-	-	XP_020196057.1G-type lectin S-receptor-like serine/threonine-protein ki-se At2g19130	P:protein phosphorylation; P:recognition of pollen; F:protein serine/threonine ki-se activity; F:protein serine/threonine/tyrosine ki-se activity; F:ATP binding; F:protein serine ki-se activity; C:integral component of membrane	-
TraesCS7B02G300200.1	-	-	-	-	-	-	-	-	-	-	-	-1.40149	KAF6985976.1hypothetical protein CFC21_003777	F:zinc ion binding	-
TraesCS1B02G164200.1	-	-	-	-	-	-2.12539	-	-	-	-	-	-	XP_020196518.1ferredoxin-thioredoxin reductase, variable chain-like	P:photosynthesis	-
TraesCS6A02G355000.1	-	-	-	-	1.23619	-	-	-	-	-	-	-	XP_020198745.1leucine-rich repeat receptor-like serine/threonine-protein ki-se BAM1	P:protein phosphorylation; P:hormone-mediated sig-ling pathway; F:protein ki-se activity; F:ATP binding; C:plasma membrane; C:integral component of membrane	-
TraesCS6A02G126500.1	-	-	-	-	-	-	-	-	-	-	-	1.85571	-	-	-
TraesCS1B02G279200.1	-	-	-	-	-	-3.37797	-	-	-	-	-	-2.16143	XP_020195277.1protein NRT1/ PTR FAMILY 8.1-like	P:transmembrane transport; F:transmembrane transporter activity; C:integral component of membrane	-
TraesCS4A02G347900.1	-	-	-	-	-	-	-	-	-	-	-	-3.19914	-	-	-
TraesCS7D02G309200.1	-	-	-	-	1.63839	-	-	-	-	-	-	1.07798	KAF7077540.1hypothetical protein CFC21_082079	C:integral component of membrane	-
TraesCS6D02G274000.1	-	-	-	-	-	-1.49351	-	-	-	-	-	-	XP_020164622.1glutamine synthetase leaf isozyme, chloroplastic	P:glutamine biosynthetic process; F:glutamate-ammonia ligase activity; F:ATP binding	-
TraesCS5D02G168400.1	-	-	-	-	-	-2.69577	-	-	-	-	-	-	XP_020154396.1aspartic protei-se oryzasin-1-like	P:proteolysis; P:lipid metabolic process; F:aspartic-type endopeptidase activity	-
TraesCS2B02G431500.1	-	-	-1.21442	-	-	-	-	-	-	-	-	-	BAJ87755.1predicted protein	C:integral component of membrane	-
TraesCS7A02G003600.1	-	-	-	-	-	-2.84822	-	-	-	-	-	-3.06667	XP_020184680.1sporulation-specific protein 15-like	F:actin binding	-
TraesCS2D02G514000.1	-	-	-	6.50464	-	6.68339	-	-	-	-	-	-	XP_020182247.1lactoylglutathione lyase isoform X2	P:methylglyoxal catabolic process to D-lactate via S-lactoyl-glutathione; F:lactoylglutathione lyase activity; F:metal ion binding	-
TraesCS5A02G249300.1	-	-	-	-	-	-	-	4.49961	-	-	-	4.49723	-	-	-
TraesCS5A02G030800.1	-	-	-	1.41045	1.05293	1.27181	-	-	-	-	-	-	XP_020158751.1protein trichome birefringence-like 33	C:integral component of membrane	-
TraesCS2A02G585200.1	-	-	-	-	6.5188	-	-	-	-	-	-	-5.12283	XP_020178046.1probable LRR receptor-like serine/threonine-protein ki-se At1g14390	P:protein autophosphorylation; F:protein ki-se activity; F:ATP binding; C:plasma membrane; C:integral component of membrane	-
TraesCS1D02G439500.1	-	-	-	-	-	-1.31824	-	1.99575	-	-	-	-	-	-	-
TraesCS2D02G483800.1	-	-	-	-	-	11.1296	-	-	-	-	-	10.3607	-	-	-
TraesCS2D02G521600.1	-	-	-	-	-	1.5663	-	-	-	-	-	2.22815	EMS45443.1Secologanin synthase	F:monooxyge-se activity; F:iron ion binding; F:oxidoreductase activity, acting on paired donors, with incorporation or reduction of molecular oxygen; F:heme binding; C:integral component of membrane	-
TraesCS3B02G266500.1	-	-	-1.24705	-	-	-	-	-	-	-	-	-	XP_020182562.1protein NRT1/ PTR FAMILY 2.7-like	P:transmembrane transport; F:transmembrane transporter activity; C:integral component of membrane	-
TraesCS5B02G305300.1	-	-	-	-	-1.88042	-	-	-	-	-	-	-	XP_020171220.1GDSL esterase/lipase At4g10955-like	P:lipid metabolic process	-
TraesCSU02G230200.1	-	8.73826	7.85994	8.44906	8.5047	8.2542	-	-	-	-	-	-	XP_020190517.1amino acid permease 6-like	P:amino acid transport; C:plasma membrane; C:integral component of membrane	-
TraesCS6A02G058400.1	-	-	-	1.48011	-	5.08144	-	-	-	-	-	-	XP_020181881.1putative B3 domain-containing protein Os04g0346900 isoform X4	F:D- binding; C:nucleus	-
TraesCS6A02G024100.1	-	-	-	-	-	4.63196	-	-	-	-	-	5.35269	XP_020162941.13-oxo-Delta(4,5)-steroid 5-beta-reductase-like	P:steroid metabolic process; P:response to wounding; P:xylem and phloem pattern formation; F:enone reductase activity; F:protein dimerization activity	-
TraesCS2D02G182900.1	-	-	-	-	-	1.02807	-	-	-	-	-	1.02849	-	-	-
TraesCS5A02G061100.1	-	-	-	-	2.5842	-	-	-	-	-	-	-	XP_020181491.1putative disease resistance protein RGA3 isoform X1	P:defense response; F:ATP binding; F:ADP binding	-
TraesCS5B02G295700.1	-	-	-1.80107	-2.19677	-	-2.60273	-	-	-	-	-	-	XP_020200733.1U4/U6 small nuclear ribonucleoprotein PRP4-like protein isoform X1	C:cellular a-tomical entity	-
TraesCS1D02G127900.1	-	-	-	-	-	2.41398	-	-	-	-	-	-	XP_020179067.1heat stress transcription factor C-1b-like	P:regulation of transcription by R- polymerase II; P:response to osmotic stress; P:response to abscisic acid; P:cellular response to heat; F:R- polymerase II cis-regulatory region sequence-specific D- binding; F:D--binding transcription factor activity; C:nucleus	-
TraesCS5B02G329000.1	-	-	-	2.94827	-	-	-	-	-	-	-	-	XP_020196251.1U11/U12 small nuclear ribonucleoprotein 31 kDa protein	P:mR- splicing, via spliceosome; P:developmental process; P:regulation of cell division; F:R- binding; F:zinc ion binding; C:U12-type spliceosomal complex	-
TraesCS3B02G270800.1	-	-	-	-	-	-2.88695	-	-	-	-	-	-	BAJ85272.1predicted protein	P:double-strand break repair via homologous recombi-tion; F:D- binding; C:chloroplast	-
TraesCS4B02G374300.1	-	-	-	-	-1.8603	-	-	-	-	-	-	-	KAF7094933.1hypothetical protein CFC21_097202	F:metal ion binding; C:nucleus	-
TraesCS1B02G274300.1	-	-	-	-	-	-	-	-	-	-	-	-1.04083	XP_020194668.1probable L-type lectin-domain containing receptor ki-se S.7	P:protein phosphorylation; F:protein serine/threonine ki-se activity; F:ATP binding; F:carbohydrate binding; C:plasma membrane; C:integral component of membrane	-
TraesCS2A02G490100.1	-	-	-	-	-	-2.69574	-	-	-	-	-	-	XP_020153456.1glutathione S-transferase zeta class-like	P:L-phenylalanine catabolic process; P:glutathione metabolic process; F:glutathione transferase activity; F:maleylacetoacetate isomerase activity; C:cytoplasm	-
TraesCS1A02G207000.1	-	-	-	-	-	-2.35651	-	-	-	-	-	-	XP_020180151.1AT-hook motif nuclear-localized protein 9-like	F:minor groove of adenine-thymine-rich D- binding; C:nucleus	-
TraesCS3D02G395800.1	-	-	-	-	-	-	-	-	-	-	-	1.73349	BAJ90619.1predicted protein	F:alditol:-DP+ 1-oxidoreductase activity; F:D-threo-aldose 1-dehydroge-se activity; C:cytosol	-
TraesCS6D02G384800.1	-	3.42836	-	3.98661	6.82002	-	-	-	-	-	-	-	XP_020150605.1low temperature-induced protein lt101.2	C:integral component of membrane	-
TraesCS5D02G522700.1	-	-	-	-	-	1.65349	-	-	-	-	-	1.761	XP_020146400.1beta-glucosidase 6 isoform X2	P:carbohydrate metabolic process; F:beta-galactosidase activity; F:beta-D-fucosidase activity; F:glucan endo-1,3-beta-D-glucosidase activity; F:cellobiose glucosidase activity; F:beta-gentiobiose beta-glucosidase activity; F:scopolin beta-glucosidase activity; F:DIMBOA glucoside beta-D-glucosidase activity; C:extracellular region; C:chloroplast	-
TraesCS3B02G390500.1	-	-	-	-	-	-1.91548	-	-	-	-	-	-	XP_020163173.1lysosomal Pro-X carboxypeptidase-like	P:proteolysis; F:serine-type peptidase activity	-
TraesCS3A02G419800.1	-	-	-	-	-	-1.52289	-	-	-	-	-	-	XP_020176081.1cell wall / vacuolar inhibitor of fructosidase 2	P:negative regulation of catalytic activity; F:pectinesterase inhibitor activity	-
TraesCS4D02G052500.1	-	-	-	-	1.11252	-	-	-	-	-	-	-	XP_020186761.1glutamate receptor 2.7-like	P:ion transmembrane transport; P:ionotropic glutamate receptor sig-ling pathway; F:ionotropic glutamate receptor activity; C:plasma membrane; C:integral component of membrane; C:cell junction	-
TraesCS6D02G101900.1	-	-	-	-	-	-2.25527	-	-	-	-	-	-	-	-	-
TraesCS6D02G402700.1	-	-	-	-	-1.03419	-	-	-	-	-	-	1.39538	-	-	-
TraesCS1B02G024600.1	-	-	-	-	-	-3.50872	-	-	-	-	-	-3.70925	KAE8790801.11-aminocyclopropane-1-carboxylate oxidase-1-like protein	F:oxidoreductase activity; F:metal ion binding	-
TraesCS1B02G093800.1	-	-	-	-	2.86871	-	-	-	-	-	-	-	XP_020174091.1subtilisin-like protease SBT3.9	P:proteolysis; F:serine-type endopeptidase activity	-
TraesCS3A02G530800.1	-	-1.0469	-	-	-	-	-	-	-	-	-	-	-	-	-
TraesCS3D02G014200.1	-	-	-	-	2.13182	-	-	-	-	-	-	-	-	-	-
TraesCS6D02G010100.1	-	-	-	-	-	-	-	-	-	-	-	9.4847	XP_020171057.1probable LRR receptor-like serine/threonine-protein ki-se At3g47570 isoform X1	P:protein phosphorylation; F:protein serine/threonine ki-se activity; F:ATP binding; C:integral component of membrane	-
TraesCS1B02G310800.1	-	-	-	-	-	-	-	-	-	-	-	1.00471	XP_020148620.1putative disease resistance protein RGA3	F:ATP binding; F:ADP binding	-
TraesCSU02G249600.1	-	-	-2.40822	-	-2.39217	-	-	-	-	-	-	-	XP_020198353.1G-type lectin S-receptor-like serine/threonine-protein ki-se B120	P:protein phosphorylation; P:recognition of pollen; F:protein serine/threonine ki-se activity; F:protein serine/threonine/tyrosine ki-se activity; F:ATP binding; F:protein serine ki-se activity; C:plasma membrane; C:integral component of membrane	-
TraesCS5D02G488100.1	-	-	-	-	-5.82551	-	-	-	-	-	-	-	XP_020147820.1putative disease resistance protein RGA4	P:defense response; F:ATP binding; F:ADP binding	-
TraesCS3B02G321600.1	-	-	-1.365	-1.67469	-1.59793	-1.82721	-	-	-	-	-	-	BAJ96015.1 predicted protein	C:integral component of membrane	-
TraesCS2B02G329500.1	-	-	-	-	-	1.96069	-	-	-	-	-	1.52379	XP_020190007.1protein SRC2 homolog	C:integral component of membrane	-
TraesCS2D02G593800.1	-	-	-	-	6.45206	6.60021	-	-	-	-	-	-	BAJ94625.1predicted protein	P:translation; F:structural constituent of ribosome; F:rR- binding; F:metal ion binding; C:plastid; C:cytosolic large ribosomal subunit	-
TraesCS2D02G066300.1	-	-	-	-	-	-	-	-	-	-	-	1.72356	XP_020148480.1luc7-like protein 3	P:mR- splice site selection; F:mR- binding; C:U1 snRNP; C:U2-type prespliceosome	-
TraesCS7A02G002000.1	-	-	-	-	-	-6.4936	-	-	-	-	-	-6.62379	BAJ84920.1 predicted protein	F:acyltransferase activity, transferring groups other than amino-acyl groups	-
TraesCS1A02G068400.1	-	-	-	-	-	-1.33926	-	-	-	-	-	-1.30255	KAE8791528.1wall-associated receptor ki-se 1 isoform x1	P:protein phosphorylation; P:cell surface receptor sig-ling pathway; F:protein ki-se activity; F:calcium ion binding; F:ATP binding; C:plasma membrane; C:integral component of membrane	-
TraesCS2D02G464800.1	-	-	-	-	-	1.04669	-	-	-	-	-	-	XP_020194033.1disease resistance RPP13-like protein 4	P:defense response	-
TraesCS7D02G475300.1	-	-	-	2.58323	-	-	-	-	-	2.34986	-	1.35958	XP_020190219.1cold-regulated 413 plasma membrane protein 1-like	C:integral component of membrane	-
TraesCS3B02G012100.1	-	-	-	-	-	-	7.81471	11.0795	7.36434	6.86938	6.91917	-	XP_020160263.1phenolic glucoside malonyltransferase 2-like	F:acyltransferase activity, transferring groups other than amino-acyl groups	-
TraesCS7A02G005100.1	-	-	-	-	-	-7.05143	-	-	-	-	-	-7.17457	XP_020190866.1LEAF RUST 10 DISEASE-RESISTANCE LOCUS RECEPTOR-LIKE PROTEIN KI-SE-like 2.4	P:protein phosphorylation; F:protein ki-se activity; F:ATP binding; F:polysaccharide binding; C:integral component of membrane	-
TraesCS6A02G094300.1	-	-	-2.68641	-	-2.0898	-	-	-	-	-	-	-	XP_020146891.1vicilin-like seed storage protein At2g18540	P:protein import into nucleus; F:nuclear import sig-l receptor activity	-
TraesCS2B02G001600.1	-	-	-	-	-	-	-	-	-	-	-	1.24162	XP_020162087.1uncharacterized protein LOC109747443	C:membrane	-
TraesCS1A02G383500.1	-	-	-	-	-	-1.16164	-	-	-	-	-	-	-	-	-
TraesCS6B02G424800.1	-	-	-	-	-	-2.64416	-	-	-	-	-	-1.64259	-	-	-
TraesCS6D02G367700.1	-	2.11724	-	-	-	-	-	-	-	-	-	-	-	-	-
TraesCS6A02G386700.1	-	-	-	-	-	2.24187	-	-	-	-	-	2.27832	XP_020165499.1probable disease resistance RPP8-like protein 2	P:defense response; F:ATP binding; F:ADP binding	-
TraesCS1A02G379500.1	-	-	-	-	-	1.27971	-	-	-	-	-	1.42055	KAF7081705.1hypothetical protein CFC21_085619	P:endoplasmic reticulum tubular network organization; C:integral component of membrane	-
TraesCS7D02G080400.1	-	-	-	-	-	-	-	-	-	-	-	1.1342	XP_020195507.1LRR receptor-like serine/threonine-protein ki-se GSO1	C:integral component of membrane	-
TraesCS2A02G583700.1	-	-1.67513	-1.86214	-1.88054	-	-1.32695	-	-	-	-	-	-	XP_020189183.1probable flavin-containing monooxyge-se 1	F:N,N-dimethylaniline monooxyge-se activity; F:flavin adenine dinucleotide binding; F:-DP binding	-
TraesCS2A02G384100.1	-	1.78061	-	-	-	-	-	-	-	-	-	-	NP_114294.1ribosomal protein L14	P:translation; F:structural constituent of ribosome; F:large ribosomal subunit rR- binding; C:mitochondrial large ribosomal subunit; C:chloroplast	-
TraesCS7A02G528700.1	-	-	-	-	-	-3.04539	-	-	-	-	-	-	XP_020168339.1probable mediator of R- polymerase II transcription subunit 19b isoform X2	P:regulation of transcription by R- polymerase II; F:transcription coregulator activity; C:mediator complex	-
TraesCS3A02G016700.1	-	-	-	-	-	-	-	6.38001	6.13615	-	-	-	XP_020181995.1vacuolar amino acid transporter 1-like	P:amino acid transport; C:plasma membrane; C:integral component of membrane	-
TraesCS1D02G136600.1	-	-	-	-	-5.13022	-7.8003	-	-	-	-	-	-	BAJ94715.1predicted protein	F:D- binding	-
TraesCS7B02G296000.1	-	-	-	-	-	-	-	-	-	-	-	2.06136	KAF7079120.1hypothetical protein CFC21_083411	C:integral component of membrane	-
TraesCS2B02G027000.2	-	-	-	-	-	-6.69128	-	-	-	-	-	-	-	-	-
TraesCS2B02G080300.1	-	-	-	-	-	2.08133	-	-	-	-	-	3.56177	-	-	-
TraesCS4A02G331600.1	-	-	-	-	-	1.10149	-	-	-	-	-	1.17379	XP_020155509.1zinc finger protein CONSTANS-LIKE 16	P:regulation of transcription, D--templated; F:zinc ion binding; C:nucleus	-
TraesCS3D02G508500.1	-	1.99282	-	-	-	-	-	-	-	-	-	-	-	-	-
TraesCS2D02G515900.1	-	-	-	-	-	2.62228	-	-	-	-	-	2.35444	XP_020198966.1nuclear/nucleolar GTPase 2	F:GTP binding; F:hydrolase activity; C:nucleolus	-
TraesCS2D02G425200.1	-	-	-3.01094	-8.27999	-	-	-	-	-	-	-	-	-	-	-
TraesCS2D02G482200.1	-	-	-	-	-	8.77208	-	-	-	-	-	9.72206	XP_020158196.1probable glutathione S-transferase GSTU6	P:glutathione metabolic process; F:glutathione transferase activity; C:cytoplasm	-
TraesCS2B02G373300.1	-	-	-	-	3.11523	-	-	-	-	-	-	-	-	-	-
TraesCS1D02G036500.1	-	-	-	-	-	-1.52014	3.14468	1.91872	2.63101	-	-	-	XP_020169384.1cytochrome P450 76C2-like	F:monooxyge-se activity; F:iron ion binding; F:oxidoreductase activity, acting on paired donors, with incorporation or reduction of molecular oxygen; F:heme binding; C:integral component of membrane	-
TraesCS1B02G415100.1	-	-	-	-	3.29443	-	-	-	-	-	-	-	-	-	-
TraesCS3D02G325400.1	-	-	-	-	-	-2.74811	-	-	-	-	-	-	XP_020158703.1putative receptor protein ki-se ZmPK1	P:protein phosphorylation; P:recognition of pollen; F:protein serine/threonine ki-se activity; F:protein serine/threonine/tyrosine ki-se activity; F:ATP binding; F:protein serine ki-se activity; C:integral component of membrane	-
TraesCS5B02G478400.1	-	-	-	-	-	-10.2615	-	-	-	-	-	-	XP_020183746.1nudix hydrolase 21, chloroplastic-like	F:hydrolase activity; C:nucleus; C:cytoplasm	-
TraesCS1D02G029100.1	-	-	-	-	-	6.97644	-	-	-	-	-	6.48224	XP_020148043.1calcium uniporter protein 2, mitochondrial-like	P:calcium import into the mitochondrion; P:mitochondrial calcium ion homeostasis; F:calcium channel activity; F:uniporter activity; C:integral component of mitochondrial inner membrane; C:uniplex complex	-
TraesCS7A02G058400.1	-	-	-	-	-	-	-	5.72688	-	-	-	-	XP_020151405.1nicotia-mine aminotransferase A-like	P:cellular amino acid metabolic process; P:biosynthetic process; F:transami-se activity; F:pyridoxal phosphate binding	-
TraesCS2D02G599800.1	-	-	-	-	-	-	-	-	-	-	-	2.30567	XP_020183222.1LEAF RUST 10 DISEASE-RESISTANCE LOCUS RECEPTOR-LIKE PROTEIN KI-SE-like 2.4	P:protein phosphorylation; F:protein ki-se activity; F:ATP binding; F:polysaccharide binding; C:plasma membrane; C:integral component of membrane	-
TraesCS2A02G468700.1	-	-	-	-	-	-1.25371	-	-	-	-	-	-	XP_020151615.1disease resistance protein RPM1-like	P:defense response; F:ATP binding; F:ADP binding	-
TraesCS2B02G589000.1	-	-	-	-	-	3.70468	-	-	-	-	-	-	-	-	-
TraesCS5D02G566900.1	-	-	-	-	-	-1.77575	-	-	-	-	-	-	EMS50366.1Receptor-like protein 12	C:integral component of membrane	-
TraesCS3D02G542600.1	-	2.41287	-	-	-	1.15012	-	-	-	-	-	1.16698	XP_020164840.1dirigent protein 1-like	C:apoplast	-
TraesCS2B02G568500.1	-	-	-	-	-	2.89771	-	-	-	-	-	3.05979	XP_020157927.1aspartyl protease family protein At5g10770-like	P:proteolysis; F:aspartic-type endopeptidase activity	-
TraesCS3B02G137400.1	-	-	-	2.21922	2.02751	1.82854	-	-	2.65855	1.86728	3.1641	-	-	-	-
TraesCS1A02G177500.1	-	-	-	-	-	3.82268	-	-	-	-	-	-	XP_020176673.1calcium-dependent protein ki-se 27-like	P:protein phosphorylation; F:protein ki-se activity; F:calcium ion binding; F:ATP binding	-
TraesCS1A02G011100.1	-	-	-	-	-	7.27694	-	-	-	-	-	7.4825	AFC87832.112-oxo-phytodienoic acid reductase	P:fatty acid biosynthetic process; P:oxylipin biosynthetic process; F:FMN binding; F:12-oxophytodienoate reductase activity	-
TraesCS3D02G377300.1	-	-	-	-	-	-1.69353	-	-	-	-	-	-	XP_020172805.1ethylene-responsive transcription factor 5-like	P:regulation of transcription, D--templated; P:ethylene-activated sig-ling pathway; F:D- binding; F:D--binding transcription factor activity; C:nucleus	-
TraesCS6A02G037900.1	-	1.56188	-	-	-	1.29784	-	-	-	-	-	-	BAK02548.1predicted protein	P:ribosome biogenesis; F:GTPase activity; F:GTP binding; C:mitochondrion	-
TraesCS1D02G060000.1	-	-	-	-	-	1.8997	-	-	-	-	-	-	-	-	-
TraesCS7A02G242800.1	-	-	-	-	-	-	-	-	-	-	-	1.63023	XP_020157829.1L-type lectin-domain containing receptor ki-se IV.1-like	P:protein phosphorylation; F:protein ki-se activity; F:ATP binding; F:carbohydrate binding; C:plasma membrane; C:integral component of membrane	-
TraesCS1A02G261400.1	-	-	-	-	-	-	-	-	-	-	-	1.05144	-	-	-
TraesCS3B02G270600.1	-	-	1.87159	1.65062	-	-	-	-	-	-	-	-	-	-	-
TraesCS1A02G356800.1	-	-	-	-	-	-2.5759	-	-	-	-	-	-	-	-	-
TraesCS3B02G515800.1	-	-4.7748	-	-3.00541	-	-	-	-	-	-	-	-	-	-	-
TraesCS4D02G298600.1	-	-	-	-	-	-1.68424	-	-	-	-	-	-1.11058	XP_020193101.1wall-associated receptor ki-se 2-like isoform X1	P:protein phosphorylation; F:protein ki-se activity; F:calcium ion binding; F:ATP binding; F:polysaccharide binding; C:membrane	-
TraesCS1A02G018500.1	-	-	-	-	-	8.36498	-	-	-	-	-	9.19896	BAJ90345.1predicted protein	F:N-acetyltransferase activity; C:chloroplast	-
TraesCS5A02G235700.1	-	-	-	1.17569	1.62315	-	-	-	-	-	-	-	XP_020184126.1probable 1-deoxy-D-xylulose-5-phosphate synthase 2, chloroplastic	P:thiamine biosynthetic process; P:terpenoid biosynthetic process; P:1-deoxy-D-xylulose 5-phosphate biosynthetic process; F:1-deoxy-D-xylulose-5-phosphate synthase activity; F:metal ion binding	-
TraesCS2A02G503700.1	-	-	-	-	-	-2.38433	-	-	-	-	-	-	KAE8779241.1Guanine deami-se	P:purine nucleoside catabolic process; F:zinc ion binding; F:guanosine deami-se activity	-
TraesCS3B02G318900.1	-	-2.52567	-	-	-	-	-	-2.50781	-	-	-	-	-	-	-
TraesCS2B02G623900.1	-	-	-	-	-	-8.00765	-	-	-	-	-	-8.14173	-	-	-
TraesCS3B02G059100.1	-	-	-	-	-	3.2775	-	-	-	-	-	4.53236	XP_020160580.1thiosulfate sulfurtransferase 18-like	F:catalytic activity	-
TraesCS5A02G382800.1	-	-	-	-	-	-2.12021	-	-	-	-	-	-	XP_020163181.1acetyl-CoA acetyltransferase, cytosolic 1-like	P:fatty acid beta-oxidation; F:acetyl-CoA C-acetyltransferase activity; C:peroxisome	-
TraesCSU02G174000.1	-	10.9915	9.07285	6.64694	7.38171	8.74617	-	-	-	-	-	-	KAE8777884.1Heat shock cog-te 70 kDa protein 1	F:ATP binding; F:ATP hydrolysis activity	-
TraesCS6A02G315600.1	-	-	-	2.20682	-	-	-	-	-	-	-	-	AYG86983.1putative PGG domain-containing protein	C:integral component of membrane	-
TraesCS2A02G350800.1	-	-	-	-	-	-	-	-	-	-	-	2.38636	XP_020170004.1cytochrome P450 76M5-like	F:monooxyge-se activity; F:iron ion binding; F:oxidoreductase activity, acting on paired donors, with incorporation or reduction of molecular oxygen; F:heme binding; C:integral component of membrane	-
TraesCS5B02G463400.1	-	-	-	-	-	-1.42057	-	-	-	-	-	-	-	-	-
TraesCS2D02G359600.1	-	2.73377	-	-	-	-	-	-	-	-	-	-	CBH32522.1SOUL heme-binding domain containing protein,expressed	P:red or far-red light sig-ling pathway; F:heme binding; C:cellular a-tomical entity	-
TraesCS5D02G488700.1	-	-	-	-	-	-	-	-	-	-	-	2.79781	XP_020179858.1RHOMBOID-like protein 2	P:proteolysis; F:serine-type endopeptidase activity; C:integral component of membrane	-
TraesCS6B02G433600.1	-	-	-	-	-	-4.51291	-	-	-	-	-	-	BAJ90152.1predicted protein	P:leucine biosynthetic process; F:magnesium ion binding; F:3-isopropylmalate dehydroge-se activity; F:-D binding	-
TraesCS6A02G067000.1	-	-	-	-	6.49137	-	-	-	-	-	-	-	XP_020184802.1basic blue protein-like	P:electron transport chain; F:electron transfer activity	-
TraesCS3A02G109500.1	-	-	-	-	-	-8.61938	-	-	-	-	-	-	XP_020173704.1uncharacterized vacuolar membrane protein YML018C	C:integral component of membrane	-
TraesCS3D02G074400.1	-	-	-	-	-	-4.6897	-	-	-	-	-	-6.67	XP_034585659.1protein CONSERVED IN THE GREEN LINEAGE AND DIATOMS 27, chloroplastic	C:plastid; C:integral component of membrane	-
TraesCS2D02G536600.1	-	-	-	-	1.7323	5.26361	-	-	-	-	-	4.76724	-	-	-
TraesCS3D02G207800.1	-	-	-	-	-	-2.15235	-	-	-	-	-	-2.05795	AMO65208.1clathrin light chain protein	P:intracellular protein transport; P:clathrin coat assembly; P:clathrin-dependent endocytosis; F:structural molecule activity; F:clathrin heavy chain binding; C:clathrin coat of trans-Golgi network vesicle; C:clathrin coat of coated pit	-
TraesCS3B02G050500.1	-	-	-	-	-	-	-2.17081	-2.29643	-2.41748	-3.05894	-	-	XP_020175087.1tricetin 3',4',5'-O-trimethyltransferase-like isoform X1	P:aromatic compound biosynthetic process; P:methylation; F:O-methyltransferase activity; F:S-adenosylmethionine-dependent methyltransferase activity; F:protein dimerization activity	-
TraesCS1B02G201700.1	-	-	6.46049	9.30178	3.37443	-	-	-	-	-	-	-	XP_020153944.1photosystem I reaction center subunit N, chloroplastic	P:photosynthesis; F:R- binding; C:chloroplast photosystem I	-
TraesCS7A02G175400.1	-	1.3987	-	-	-	-	-	-	-	-	-	-	XP_015611539.1putative protease Do-like 14 isoform X1	C:intracellular membrane-bounded organelle	-
TraesCS7B02G399700.1	-	-	-	-	-	2.50845	-	-	-	-	-	2.97441	-	-	-
TraesCS3B02G012000.1	-	-	-	-	-	-	6.99609	7.65869	6.29415	-	-	-	BAJ92770.1predicted protein	C:integral component of membrane	-
TraesCS1B02G434800.1	-	-	-	-	-	-	-	-	-	-	-	-3.69169	-	-	-
TraesCS7D02G099500.1	-	-	-	-	-	-2.76104	-	-	-	-	-	-	-	-	-
TraesCS5D02G318800.1	-	-	-	2.27354	-	-	-	-	-	-	-	-	KAF7056884.1hypothetical protein CFC21_064256	C:integral component of membrane	-
TraesCS3D02G090700.1	-	-	-	-	-	-9.36761	-	-	-	-	-	-3.73309	-	-	-
TraesCS7D02G342400.1	-	-	-	-	-	-	-	-	-	-	-	2.35956	XP_020174026.1probable galactinol--sucrose galactosyltransferase 6	P:carbohydrate metabolic process; P:response to oxidative stress; P:response to cold	-
TraesCS6B02G458200.1	-	-	-	-	-	-	-	5.90608	5.15693	4.52191	5.2915	-	XP_020191324.1oligopeptide transporter 4-like	P:protein transport; P:oligopeptide transmembrane transport; F:oligopeptide transmembrane transporter activity; C:integral component of plasma membrane	-
TraesCS4B02G198000.1	-	-	-	-	-	-2.43794	-	-	-	-	-	-	EMS58348.1MATE efflux family protein LAL5	P:xenobiotic detoxification by transmembrane export across the plasma membrane; F:antiporter activity; F:xenobiotic transmembrane transporter activity; C:integral component of membrane	-
TraesCS1D02G360400.1	-	-	-	-	-	-	-	-	-	-	-	1.62608	-	-	-
TraesCS5D02G112900.1	-	-	-	-	-	-1.0524	-	-	-	-	-	-	XP_020182102.1transcription factor DIVARICATA-like	F:D- binding	-
TraesCS1B02G093900.1	-	-	-	-	-	-4.03473	-	-	-	-	-	-	XP_020200762.1probable carboxylesterase 15	F:hydrolase activity	-
TraesCS2A02G377200.1	-	-	-	-	1.43557	-	-	-	-	-	-	-	XP_020181650.1ras-related protein RABC1	P:intracellular protein transport; F:GTPase activity; F:GTP binding; C:Golgi apparatus	-
TraesCS7B02G464600.1	-	7.33395	-	-	-	2.10012	-	-	-	-	-	-	XP_020192601.1glutathione transferase GST 23	P:glutathione metabolic process; P:defense response; F:glutathione transferase activity; C:cytoplasm	-
TraesCS3D02G003500.1	-	-	-	-	-	-	-	-	-	-	-	5.32534	XP_020200917.1transcription factor IBH1	P:regulation of transcription, D--templated	-
TraesCS5B02G279200.1	-	-	-	-	-	5.3185	-	-	-	-	-	4.63654	XP_020153094.1serine/threonine-protein ki-se TIO	P:protein phosphorylation; F:protein ki-se activity; F:ATP binding; C:cellular a-tomical entity	-
TraesCS3A02G480300.1	-	-	-	-	3.61149	-	-	-	-	-	-	-	EMS60645.1Leucine-rich repeat receptor protein ki-se EXS	C:integral component of membrane	-
TraesCS1D02G392500.1	-	-	-	-	-	-	-	-	-	-	-	1.62219	XP_020186338.1probable cin-myl alcohol dehydroge-se 8C	P:lignin biosynthetic process; F:zinc ion binding; F:cin-myl-alcohol dehydroge-se activity	-
TraesCS7B02G261100.1	-	-	-	-	-	-	-	-	-	-	-	2.72832	EMS51265.1Peroxidase 5	P:response to oxidative stress; P:hydrogen peroxide catabolic process; P:cellular oxidant detoxification; F:peroxidase activity; F:heme binding; F:metal ion binding; C:extracellular region; C:plant-type cell wall	-
TraesCS2A02G542400.1	-	-	-	-	-	-2.78175	-	-	-	-	-	-	-	-	-
TraesCS5A02G211800.1	-	2.14444	-	-	-	-	-	-	-	-	-	-	XP_020161516.1putative 12-oxophytodienoate reductase 11	P:fatty acid biosynthetic process; P:oxylipin biosynthetic process; F:FMN binding; F:oxidoreductase activity	-
TraesCS2A02G027800.1	-	-	-	-	-	-	-	-	-	-	-	1.45033	-	-	-
TraesCS5B02G048600.1	-	-	-	-2.6058	-	-	-	-	-	-	-	-	-	-	-
TraesCS4A02G142000.1	-	-	-	-	-	-1.03741	-	-	-	-	-	-1.20018	BAJ88352.1predicted protein	P:positive regulation of growth	-
TraesCS1D02G412800.1	-	-	-	-	-	-	-	-	-	-	-	-4.59974	XP_020196787.1photosystem I reaction center subunit VI, chloroplastic	P:photosynthesis; C:chloroplast thylakoid membrane; C:photosystem I reaction center; C:integral component of membrane	-
TraesCS6A02G213700.1	-	-	-	-	-	-1.43695	-	-	-	-	-	-	P02275.2Rec-me: Full=Histone H2A.1; Alt-me: Full=wcH2A-9	P:heterochromatin assembly; F:D- binding; F:protein heterodimerization activity; C:nucleosome; C:nucleus	-
TraesCS6D02G104600.1	-	-	-	-1.10369	-	-	-	-	-	-	-	-	BAJ90345.1predicted protein	F:N-acetyltransferase activity; C:chloroplast	-
TraesCS7A02G386800.1	-	-	-	-	-	-	-	-	-	-	-	3.15243	XP_020181381.1leucine-rich repeat receptor protein ki-se EMS1-like	C:integral component of membrane	-
TraesCS5B02G350100.1	-	-	6.9618	8.38269	8.36027	8.87633	-	-	-	-	-	-	AAY32553.1CRT/DRE binding factor 3	P:regulation of transcription, D--templated; F:D- binding; F:D--binding transcription factor activity; C:nucleus	-
TraesCS6D02G392500.1	-	-	-	-1.47347	-	-2.30881	-	-	-	-	-	-	XP_020160859.1uncharacterized protein LOC109746142 isoform X1	C:integral component of membrane	-
TraesCS5A02G053100.1	-	-	-	-	1.32904	-	-	-	-	-	-	-	KAE8799614.1CASP-like protein 5C1	C:plasma membrane; C:integral component of membrane	-
TraesCS2D02G548400.1	-	-	-	-	-	-	-	-	-	-	-	2.15192	YP_009758908.1photosystem II phosphoprotein	P:photosynthesis; P:protein stabilization; F:phosphate ion binding; C:photosystem II; C:chloroplast thylakoid membrane; C:integral component of membrane	-
TraesCS4B02G224800.1	-	-	-	-	-	1.49914	-	-	-	-	-	-	XP_020194024.1protein MICRORCHIDIA 6-like	P:positive regulation of response to biotic stimulus; P:positive regulation of defense response; P:positive regulation of response to exter-l stimulus; P:positive regulation of immune response; P:nucleic acid phosphodiester bond hydrolysis; F:endonuclease activity	-
TraesCS2B02G038500.1	-	-	-	-	-	-9.75178	-	-	-	-	-	-	CBI75537.1 dephospho-CoA ki-se, putative, expressed	P:coenzyme A biosynthetic process; P:phosphorylation; F:dephospho-CoA ki-se activity; F:ATP binding	-
TraesCSU02G100700.1	-	-	-	-	-	-	-	-	-	-	-	2.46451	XP_020196867.1i-ctive LRR receptor-like serine/threonine-protein ki-se BIR2	P:protein phosphorylation; F:protein ki-se activity; F:ATP binding; C:integral component of membrane	-
TraesCS3B02G260400.1	-	-	-	-	-	-1.66141	-	-	-	-	-	-	XP_020193101.1wall-associated receptor ki-se 2-like isoform X1	P:protein phosphorylation; F:protein ki-se activity; F:calcium ion binding; F:ATP binding; F:polysaccharide binding; C:membrane	-
TraesCS7B02G459700.1	-	6.31261	6.89735	7.32354	7.19663	8.18372	-	-	-	-	-	-	BAF51565.1galactinol synthase	F:glycosyltransferase activity	-
TraesCS2B02G578600.1	-	-	-	-	-	-2.65447	-	-	-	-	-	-	XP_020159099.1protein MAIN-LIKE 1-like	P:meristem mainte-nce	-
TraesCS5B02G234900.1	-	-	-	-	-	-	-	-	-	-	-	-1.92648	XP_020201003.1patatin-like protein 3	P:lipid catabolic process; F:lipase activity	-
TraesCS2A02G164300.1	-	-	-	-	-	1.25095	-	-	-	-	-	1.61511	-	-	-
TraesCS5A02G111500.1	-	-	-	-	-1.47982	-	-	-	-	-	-	-	XP_020192923.1protein SAD1/UNC-84 domain protein 1-like	P:nuclear envelope organization; F:protein-membrane adaptor activity; F:protein self-association; C:integral component of nuclear inner membrane	-
TraesCS5B02G349200.1	-	-	-	3.88488	5.4877	-	-	-	-	-	-	-	XP_020166936.1putative 12-oxophytodienoate reductase 4	P:fatty acid biosynthetic process; P:oxylipin biosynthetic process; F:FMN binding; F:12-oxophytodienoate reductase activity	-
TraesCS7D02G435200.1	-	-	-	-	-	-	-	-	-	-	-	1.14271	EMS59073.1LRR receptor-like serine/threonine-protein ki-se GSO1	P:phosphorylation; F:ki-se activity; C:integral component of membrane	-
TraesCS5B02G158900.1	-	-	-	-	-	-4.63415	-	-	-	-	-	-	ALJ11037.1wall associated ki-se	P:protein phosphorylation; P:cell surface receptor sig-ling pathway; F:protein serine/threonine ki-se activity; F:calcium ion binding; F:ATP binding; C:plasma membrane; C:integral component of membrane	-
TraesCS2A02G031400.1	-	-	-	-	-	-1.21631	-	-	-	-	-	-	KAE8794715.1SAR D- binding protein	P:ribosome biogenesis; F:snoR- binding; C:nucleolus; C:box C/D RNP complex; C:small-subunit processome	-
TraesCS6D02G170500.1	-	-	-	-	-1.21609	-	-	-	-	-	-	-	-	-	-
TraesCS7A02G021000.1	-	-	-	-	-	1.48525	-	-	-	-	-	-	XP_020198905.1pollen receptor-like ki-se 3 isoform X1	P:protein phosphorylation; F:protein serine/threonine ki-se activity; F:ATP binding	-
TraesCS6B02G063000.1	-	-	-	-	-	-1.55968	-	-	-	-	-	-1.66297	-	-	-
TraesCS6A02G000200.1	-	-	-	-	-	-7.10239	-	-	-	-	-	-	XP_020164612.1mediator of R- polymerase II transcription subunit 7a-like	P:regulation of transcription by R- polymerase II; F:transcription coregulator activity; C:mediator complex; C:core mediator complex	-
TraesCS3B02G129900.1	-	1.95784	-	-	-	-	-	1.71886	-	-	-	-	EMS49548.1Putative disease resistance RPP13-like protein 1	P:defense response; F:ADP binding	-
TraesCS5A02G184900.1	-	-	-	-	1.65747	1.49935	-	-	-	-	-	-	XP_002461154.1histone H2B.1	P:nucleosome assembly; F:D- binding; F:protein heterodimerization activity; C:nucleosome; C:nucleus	-
TraesCS6D02G337400.1	-	-	-	-	-	-	-	-	-	-	-	1.93668	BAJ96591.1predicted protein	P:allantoin catabolic process; P:purine nucleobase catabolic process; P:mismatch repair; P:cellular response to nitrogen starvation; P:ureide catabolic process; P:negative regulation of D- recombi-tion; P:nucleic acid phosphodiester bond hydrolysis; F:allantoi-se activity; F:endonuclease activity; F:ATP binding; F:zinc ion binding; F:ATP hydrolysis activity; F:mismatched D- binding; F:cobalt ion …	-
TraesCS2D02G512200.1	-	-	-	-	-	2.6378	-	-	-	-	-	2.22353	VAH96799.1un-med protein product	P:electron transport chain; F:electron transfer activity	-
TraesCS6B02G072400.1	-	-	-	-	-	-5.1467	-	-	-	-	-	-3.85003	XP_020177650.1receptor-like serine/threonine-protein ki-se SD1-8 isoform X2	P:protein phosphorylation; P:recognition of pollen; F:protein serine/threonine ki-se activity; F:protein serine/threonine/tyrosine ki-se activity; F:ATP binding; F:protein serine ki-se activity; C:plasma membrane; C:integral component of membrane	-
TraesCS1B02G434700.1	-	-	-	-	-	-	-	-	-	-	-	-3.27642	BAJ94536.1predicted protein	C:integral component of membrane	-
TraesCS6A02G042200.1	-	-	-	3.04389	-	2.14215	-	-	-	-	-	-	XP_020192594.1purine permease 3-like	P:purine nucleoside transmembrane transport; P:purine nucleobase transmembrane transport; F:purine nucleobase transmembrane transporter activity; F:purine nucleoside transmembrane transporter activity; C:integral component of membrane	-
TraesCS7A02G449600.1	-	-	-	-	-	1.36779	-	-	-	-	-	1.12536	-	-	-
TraesCS1D02G448800.1	-	-	-	-	-	-	-	-	-	-	-	-1.01499	XP_020173282.1adenosine deami-se-like protein	F:deami-se activity	-
TraesCS5B02G206300.1	-	-	-	-	-	-	-	-	-	-	-	1.55393	XP_020178887.1probable transcription factor KAN4 isoform X1	P:regulation of transcription, D--templated; F:D- binding; F:D--binding transcription factor activity; C:nucleus	-
TraesCS3B02G456900.1	-	-	-5.38241	-	-7.35391	-3.22496	-	-	-	-	-	-	-	-	-
TraesCS7A02G083700.1	-	-	-	-	-	-1.64079	-	-	-	-	-	-	KAF7063055.1hypothetical protein CFC21_069586	C:integral component of membrane	-
TraesCS2D02G471900.1	-	-	-	-	-	1.56866	-	-	-	-	-	1.45271	-	-	-
TraesCS6A02G119800.1	-	-	-	-	-	3.09848	-	-	-	-	-	3.44464	XP_020163267.1basic leucine zipper 19-like	P:regulation of transcription, D--templated; F:D--binding transcription factor activity	-
TraesCS1A02G000600.1	-	-	-	-	-9.57432	-	-	-	-	-	-	-	KAF7080877.1hypothetical protein CFC21_084876	F:D- binding	-
TraesCS3D02G475000.1	-	-	-	-	2.33628	-	-	-	-	-	-	-	EMS49718.1Bowman-Birk type trypsin inhibitor	P:negative regulation of endopeptidase activity; F:serine-type endopeptidase inhibitor activity; C:extracellular region	-
TraesCS7A02G528000.1	-	2.10418	-	-	-	-3.32758	-	-	-	-	-	-	XP_020168153.1DDB1- and CUL4-associated factor homolog 1	P:embryo development ending in seed dormancy; P:flower development; P:protein ubiquiti-tion; P:leaf development; C:nucleus; C:Cul4-RING E3 ubiquitin ligase complex	-
TraesCS6B02G179900.2	-	1.06852	-	-	-	-	-	-	-	-	-	-	XP_020151522.1cytokinin dehydroge-se 11	P:cytokinin catabolic process; F:cytokinin dehydroge-se activity; F:FAD binding; C:extracellular space	-
TraesCS4B02G217100.1	-	-	-	-	-	-	-	-	-	-	-	-1.38254	-	-	-
TraesCS6D02G406500.1	-	-1.36521	-1.42889	-1.37576	-1.41927	-	-	-	-	-	-	-	XP_020195980.1pyruvate dehydroge-se E1 component subunit beta-3, chloroplastic-like	P:acetyl-CoA biosynthetic process from pyruvate; P:glycolytic process; F:pyruvate dehydroge-se (acetyl-transferring) activity	-
TraesCS7B02G056000.1	-	-	-	-	-	-	-	-	-	-	-	-1.37084	CAH10209.1 Cell Division Protein AAA ATPase family	P:cell division; F:ATP binding; F:ATP hydrolysis activity; C:integral component of membrane	-
TraesCS5D02G560100.1	-	-	-	-	-	8.74602	-	-	-	-	-	-	XP_020198252.1sm-like protein LSM8	P:mR- splicing, via spliceosome; F:R- binding; C:U6 snRNP; C:U4/U6 x U5 tri-snRNP complex; C:precatalytic spliceosome	-
TraesCS4A02G358700.1	-	7.51672	7.61704	7.68142	7.52212	8.91299	-	-	-	-	-	-	XP_020165636.1glycerol-3-phosphate 2-O-acyltransferase 6-like	F:acyltransferase activity; C:integral component of membrane	-
TraesCS2A02G474700.1	-	-	-	-	-	-6.13443	-	-	-	-	-	-4.63561	XP_020200610.1programmed cell death protein 2-like isoform X1	C:cytoplasm	-
TraesCS3D02G477300.1	-	3.0381	-	2.5949	-	-	-	-	-	-	-	2.93528	XP_020186635.1respiratory burst oxidase homolog protein A-like	P:cellular oxidant detoxification; F:peroxidase activity; F:calcium ion binding; F:oxidoreductase activity, acting on -D(P)H, oxygen as acceptor; C:integral component of membrane	-
TraesCS2A02G154900.1	-	-	-	2.25063	-	-	-	-	-	-	-	-	XP_020201305.1chloride channel protein CLC-c-like	P:chloride transmembrane transport; F:voltage-gated chloride channel activity; F:chloride transmembrane transporter activity; C:plant-type vacuole membrane; C:integral component of membrane	-
TraesCS4B02G259400.1	-	-	-	-	-	-	-	-	-	-	-	3.55341	XP_020169142.1COP9 sig-losome complex subunit 5b-like	P:proteolysis; F:metalloendopeptidase activity; F:metal ion binding; F:isopeptidase activity; C:COP9 sig-losome	-
TraesCSU02G257200.1	-	-	-	-	-	3.48384	-	-	-	-	-	4.17804	-	-	-
TraesCS3D02G370900.1	-	-	-	-	-	-4.38504	-	-	-	-	-	-2.37674	XP_020198868.1wall-associated receptor ki-se 5-like	P:protein phosphorylation; F:protein serine/threonine ki-se activity; F:calcium ion binding; F:ATP binding; F:polysaccharide binding; C:integral component of membrane	-
TraesCS6A02G384300.1	-	-	-	1.61557	-	-	-	-	-	1.92319	-	-	XP_020166825.1eukaryotic translation initiation factor 3 subunit J-A-like	P:formation of cytoplasmic translation initiation complex; F:translation initiation factor activity; C:eukaryotic translation initiation factor 3 complex; C:eukaryotic 43S preinitiation complex; C:eukaryotic 48S preinitiation complex	-
TraesCS2B02G184400.1	-	2.85541	-	-	2.6644	3.66661	-	-	-	-	-	4.09286	XP_020153459.1probable disease resistance protein At1g61300	P:defense response; P:singlet oxygen-mediated programmed cell death; F:ADP binding	-
TraesCS6B02G459200.1	-	-	-	-	-	-	-6.53605	-8.15648	-9.0408	-7.30978	-	1.75307	BAJ85175.1 predicted protein	P:protein dephosphorylation; F:protein serine/threonine phosphatase activity	-
TraesCSU02G002600.1	-	-	-	-	-	7.10585	-	-	-	-	-	6.94177	XP_020184880.1UDP-glycosyltransferase 90A1-like	F:UDP-glucosyltransferase activity	-
TraesCS5B02G291000.1	-	-	-	-	-	-	-	-	-	-	-	4.26709	-	-	-
TraesCS2A02G395000.1	-	-	-	-	-	3.7265	-	-	-	-	-	6.11114	VAI18192.1un-med protein product	C:integral component of membrane	-
TraesCS5A02G526200.1	-	-	-	-	-	-	-	-	-	-	-	1.07335	XP_020150736.1G-type lectin S-receptor-like serine/threonine-protein ki-se At1g34300	P:protein phosphorylation; P:recognition of pollen; F:protein serine/threonine ki-se activity; F:protein serine/threonine/tyrosine ki-se activity; F:ATP binding; F:carbohydrate binding; F:protein serine ki-se activity; C:integral component of membrane	-
TraesCS5A02G009800.1	-	-	-	-	-	4.07698	-	-	-	-	-	4.8532	XP_020182098.1uncharacterized acetyltransferase At3g50280-like	F:hydroxycin-moyltransferase activity	-
TraesCS2B02G471800.1	-	-	-	-	2.54044	-	-	-	-	-	-	-	EMS60315.1hypothetical protein TRIUR3_09917	C:integral component of membrane	-
TraesCS6B02G265000.1	-	-	-	-	-	4.05929	-	-	-	-	-	5.37605	XP_020152195.1protein BZR1 homolog 3-like	P:regulation of transcription, D--templated; P:brassinosteroid mediated sig-ling pathway; P:regulation of growth; F:D--binding transcription factor activity	-
TraesCS5D02G062700.1	-	-	-	-	-	-7.15312	-	-	-	-	-	-	XP_020200001.1momilactone A synthase-like	F:oxidoreductase activity	-
TraesCS6A02G402000.1	-	-	-	1.09616	1.24583	-	-	-	-	-	-	-1.42303	XP_020193779.1metallothionein-like protein 1	F:metal ion binding	-
TraesCS3D02G063000.1	-	-	-	-	-	-1.65578	-	-	-	-	-	-	BAJ89048.1predicted protein	P:regulation of cyclin-dependent protein serine/threonine ki-se activity; F:protein ki-se binding	-
TraesCS2B02G513600.1	-	-	-	-	-	-	-	-	-	-	-	1.30059	ABI95397.1 fasciclin-like protein FLA7	C:integral component of membrane	-
TraesCS1A02G384900.1	-	-	-4.17745	-	-	-	-	-	-	-	-	-	XP_020171884.1O-glucosyltransferase rumi-like	C:integral component of membrane	-
TraesCS4D02G228500.1	-	-	-1.93067	-	-	-	-	-	-	-	-	-	XP_020200826.1probable ribonuclease P/MRP protein subunit POP5 isoform X1	P:tR- 5'-leader removal; P:rR- processing; P:R- phosphodiester bond hydrolysis, endonucleolytic; F:ribonuclease P activity; C:ribonuclease MRP complex; C:nucleolar ribonuclease P complex	-
TraesCS5B02G280000.1	-	-	-	-	-	2.19224	-	-	-	-	-	-	XP_020150412.1putative transcription factor bHLH041	F:protein dimerization activity	-
TraesCS5A02G016200.1	-	-	-	-	-	-	-	-	-	-	-	1.39341	KAF7005675.1hypothetical protein CFC21_020782	C:integral component of membrane	-
TraesCS4A02G216000.1	-	4.31675	-	-	-	-	-	-	-	-	-	-2.7941	-	-	-
TraesCS7A02G229300.1	-	-	2.19427	-	-	7.72839	-	-	-	-	-	6.64609	KAE8791528.1wall-associated receptor ki-se 1 isoform x1	P:protein phosphorylation; F:protein ki-se activity; F:calcium ion binding; F:ATP binding; C:integral component of membrane	-
TraesCS3B02G086900.1	-	-	-	-	-	-	-	-	-	-	-	1.21197	XP_020149028.1probable amino acid permease 7 isoform X2	P:amino acid transport; C:plasma membrane; C:integral component of membrane	-
TraesCS6D02G399500.1	-	-	-	-	-	1.80128	-	-	-	-	-	1.54456	-	-	-
TraesCS4A02G333000.1	-	-	-	-	-	-6.55189	-	-	-	-	-	-6.68303	XP_020183198.1prem-spirodiene oxyge-se-like	F:monooxyge-se activity; F:iron ion binding; F:oxidoreductase activity, acting on paired donors, with incorporation or reduction of molecular oxygen; F:heme binding; C:integral component of membrane	-
TraesCS5A02G481000.1	-	-	-	-	-	2.40967	-	-	-	-	-	2.07029	XP_023730458.1histone H4-like	P:D--templated transcription, initiation; F:D- binding; F:protein heterodimerization activity; C:nucleosome; C:nucleus	-
TraesCS2D02G506700.1	-	-	-	-	-	-	-	-	-	-	-	1.76072	ACL36480.1PDR-like ABC transporter	P:transmembrane transport; F:ATP binding; F:ABC-type transporter activity; C:integral component of membrane	-
TraesCS3D02G473200.1	-	-	-	-	-	-	-	-	-	-	-	2.17963	XP_020183289.1NDR1/HIN1-like protein 13 isoform X1	C:integral component of membrane	-
TraesCS5D02G084600.1	-	-2.12731	-1.84334	-2.63167	-2.58994	-	-	-1.75218	-	-1.98051	-	-	-	-	-
TraesCS2B02G428700.1	-	-	3.23206	-	-	-	-	-	-	-	-	-	XP_020179396.1transcription termi-tion factor MTERF8, chloroplastic-like	P:D--templated transcription, termi-tion; P:regulation of transcription, D--templated; F:double-stranded D- binding	-
TraesCS3D02G484600.1	-	-	-	1.48291	-	-1.42042	-	-	-	-	-	-	BAK04564.1predicted protein	C:integral component of membrane	-
TraesCS2A02G249100.1	-	-	-	-	-	9.07779	-	-	-	-	-	9.44268	XP_020180701.1lipoxyge-se 2.3, chloroplastic	P:fatty acid biosynthetic process; P:response to salicylic acid; P:response to jasmonic acid; P:green leaf volatile biosynthetic process; P:oxylipin biosynthetic process; P:lipid oxidation; F:linoleate 13S-lipoxyge-se activity; F:metal ion binding; C:chloroplast	-
TraesCS5B02G546200.1	-	-	-	-	-	9.27821	-	-	-	-	-	11.8078	BAJ86134.1predicted protein	F:N-acetyltransferase activity; C:chloroplast	-
TraesCS3D02G453400.1	-	-	-	-	-	-4.4906	-	-	-	-	-	-	-	-	-
TraesCS3D02G025000.1	-	-	-	-	4.00574	-	-	-	-	-	-	2.08394	-	-	-
TraesCS3A02G494800.1	-	-	-	-	-	-	-	-	-	-	-	1.59636	KAE8803936.1L-type lectin-domain containing receptor ki-se IX.1	P:protein phosphorylation; F:protein ki-se activity; F:ATP binding; F:polysaccharide binding; C:integral component of membrane	-
TraesCS2D02G490100.1	-	-	-	-	-	2.80298	-	-	-	-	-	4.16459	XP_027223631.1 protein TAR1-like	P:regulation of cellular respiration	-
TraesCS6A02G347400.1	-	-	-	3.45767	4.82753	-	-	-	-	-	-	-	XP_020156946.1BTB/POZ and MATH domain-containing protein 5-like	P:protein ubiquiti-tion; P:cellular response to salt stress	-
TraesCS6A02G391100.1	-	-	-	-	-	-	-	-	-	-	-	7.42125	KAF7022557.1hypothetical protein CFC21_035264	P:vacuolar acidification; C:RAVE complex	-
TraesCS5D02G049700.1	-	-	-	6.29813	6.15741	-	-	-	-	-	-	-	XP_020183099.1chlorophyll a-b binding protein of LHCII type 1-like	P:meiotic spindle organization; P:regulation of transcription, D--templated; P:chromosome segregation; P:male meiotic nuclear division; P:photosynthesis, light harvesting; P:protein-chromophore linkage; P:meiotic D- double-strand break formation; F:D- binding; F:D--binding transcription factor activity; F:chlorophyll binding; C:nucleus; C:photosystem I; C:photosystem II; C:chloroplast thylakoid m…	-
TraesCS5A02G482000.1	-	-	-	-	-	1.74861	-	-	-	-	-	-	XP_020194341.1E3 ubiquitin-protein ligase SI--like 4	P:ubiquitin-dependent protein catabolic process; P:protein ubiquiti-tion; F:zinc ion binding; F:transferase activity; C:cytoplasm	-
TraesCS7A02G325500.1	-	-	-	-	-	-	-	-	-	-	-	-1.65009	RLN05051.1putative acetyltransferase	F:acyltransferase activity, transferring groups other than amino-acyl groups	-
TraesCS4B02G133600.1	-	-	-	-	-	-2.18303	-	-	-	-	-	-2.39183	-	-	-
TraesCS5B02G169100.1	-	-	-	-	-	-	-	-	-	-	-	1.97072	XP_020147615.1endoplasmin homolog isoform X1	P:protein folding; F:ATP binding; F:ATP hydrolysis activity; F:unfolded protein binding; C:endoplasmic reticulum lumen	-
TraesCS5D02G061800.1	-	-	-	-	-	-6.02151	-	-	-	-	-	1.80996	XP_020181995.1vacuolar amino acid transporter 1-like	P:amino acid transport; C:plasma membrane; C:integral component of membrane	-
TraesCS1D02G317400.1	-	-	-	-	1.98104	-	-	-	-	-	-	-	XP_020171653.1ethylene receptor 3-like isoform X2	P:protein phosphorylation; P:ethylene-activated sig-ling pathway; P:regulation of intracellular sig-l transduction; F:phosphorelay sensor ki-se activity; F:ATP binding; F:ethylene receptor activity; F:metal ion binding; F:ethylene binding; C:endoplasmic reticulum membrane; C:integral component of membrane	-
TraesCS7D02G017200.1	-	-	-	-	-	2.44877	-	-	-	-	-	-	XP_020157560.1wall-associated receptor ki-se 1-like	P:protein phosphorylation; F:protein serine/threonine ki-se activity; F:calcium ion binding; F:ATP binding; F:polysaccharide binding; C:integral component of membrane	-
TraesCS7A02G353100.1	-	-	1.89303	1.82019	-	1.33428	-	-	-	-	-	1.54822	EMS62662.1Ribosomal protein S12, mitochondrial	P:translation; F:structural constituent of ribosome; C:mitochondrion; C:small ribosomal subunit	-
TraesCS2A02G169700.1	-	-	-	-	-	-	-	-	-	-	-	2.87482	AER62812.1maturase K	P:mR- processing; P:tR- processing; P:R- splicing; F:R- binding; C:chloroplast	-
TraesCS6A02G348200.1	-	-	-	1.99173	2.06336	-	-	-	-	-	-	-	XP_020183699.1nuclear pore complex protein NUP35	P:regulation of transcription, D--templated; P:NLS-bearing protein import into nucleus; P:nuclear pore organization; P:mR- transport; F:single-stranded D- binding; F:phospholipid binding; F:structural constituent of nuclear pore; C:nuclear membrane; C:nuclear pore central transport channel; C:nuclear pore nuclear basket	-
TraesCS1A02G024600.1	-	-	-	-	-	-2.44543	-	-	-	-	-	-	EMS62288.1Crooked neck-like protein 1	P:mR- splicing, via spliceosome	-
TraesCS3D02G166500.1	-	-	-	-	-	-	-	-	-	-	-	-1.07577	KAF6987425.1hypothetical protein CFC21_005072	C:intracellular membrane-bounded organelle	-
TraesCS2B02G137900.1	-	1.82565	1.74718	2.80392	2.28681	-	-	-	-	-	-	-	BAJ88183.1predicted protein	P:proteolysis; F:ATP-dependent peptidase activity; F:metalloendopeptidase activity; F:ATP binding; C:integral component of membrane	-
TraesCS3B02G390900.1	-	-	-	-	-	-	-	-	-	-	-	-1.02624	-	-	-
TraesCS2B02G569500.1	-	-	-	-	-	7.057	-	-	-	-	2.18456	6.88577	-	-	-
TraesCS2A02G323200.1	-	-	-	-	-	-	-	-	-	-	-	-3.01925	AGY30983.1receptor-like protein ki-se	P:protein phosphorylation; F:protein serine/threonine ki-se activity; F:ATP binding; F:carbohydrate binding; C:integral component of membrane	-
TraesCS1B02G435300.1	-	-	-	-	-	-2.76239	-	-	-	-	-	-4.3527	XP_020197369.1phosphate transporter PHO1-2-like isoform X2	C:integral component of membrane	-
TraesCS1D02G135800.1	-	-	2.50602	-	-	-	-	-	-	-	-	-	XP_020185460.1cationic amino acid transporter 6, chloroplastic-like isoform X1	P:amino acid transmembrane transport; F:amino acid transmembrane transporter activity; C:plasma membrane; C:integral component of membrane	-
TraesCS1A02G004200.1	-	-	-	-	-	2.80181	-	-	-	-	-	2.98362	XP_020170276.1flavonol synthase/flavanone 3-hydroxylase-like	F:oxidoreductase activity; F:metal ion binding	-
TraesCS6B02G117000.1	-	-	-	-	-	-	-	-	-	-	-	-1.2756	XP_020170396.1probable serine/threonine-protein ki-se PBL19	P:protein phosphorylation; F:protein ki-se activity; F:ATP binding	-
TraesCS3B02G480000.1	-	-	-	-	-	-	-	-	-	-	-	1.28531	XP_020161175.1early nodulin-like protein 1	P:electron transport chain; F:electron transfer activity; C:anchored component of plasma membrane	-
TraesCS5A02G514400.1	-	-	-	-	-	-	-	-	-	-	-	1.2907	XP_020182216.1putative receptor-like protein ki-se At4g00960	P:protein phosphorylation; F:protein serine/threonine ki-se activity; F:ATP binding	-
TraesCS4B02G363000.1	-	-	-	-	-	-	-	-	-	-	-	-1.92908	AAT67050.1pathogenesis-related protein 4	P:defense response to bacterium; P:defense response to fungus; P:R- phosphodiester bond hydrolysis; F:ribonuclease activity	-
TraesCS1D02G017900.1	-	-	-	-	-	-1.82221	-	-	-	-	-	-	-	-	-
TraesCS7A02G309600.1	-	-	-	-	-	-	-	-	-	-	-	1.85499	XP_020169384.1cytochrome P450 76C2-like	F:monooxyge-se activity; F:iron ion binding; F:oxidoreductase activity, acting on paired donors, with incorporation or reduction of molecular oxygen; F:heme binding; C:integral component of membrane	-
TraesCS3B02G269400.1	-	-	-	-	-	2.0539	-	-	-	-	-	-	BAK04794.1predicted protein	C:integral component of membrane	-
TraesCS2A02G250000.1	-	-	-	-	-	7.61085	-	-	-	-	-	7.33013	XP_020199813.1wall-associated receptor ki-se 2-like	P:protein phosphorylation; F:protein serine/threonine ki-se activity; F:calcium ion binding; F:ATP binding; F:polysaccharide binding; C:integral component of membrane	-
TraesCS6A02G063800.1	-	7.67263	-	7.50147	-	6.71729	-	-	-	-	-	-	XP_020181137.1dehydrin HIRD11	F:metal ion binding	-
TraesCS7A02G432600.1	-	-	-	-	-	-7.0884	-	-	-	-	-	-3.12047	XP_020168353.1L-type lectin-domain containing receptor ki-se IV.1-like	P:defense response to oomycetes; P:protein phosphorylation; P:transmembrane receptor protein serine/threonine ki-se sig-ling pathway; P:defense response to bacterium; P:negative regulation of response to salt stress; F:transmembrane receptor protein serine/threonine ki-se activity; F:ATP binding; F:carbohydrate binding; C:plasma membrane; C:integral component of membrane	-
TraesCS7B02G395400.1	-	-	-	-	-6.91481	-	-	-	-	-	-	-	-	-	-
TraesCS5B02G256400.1	-	-1.36598	-2.16604	-1.67266	-2.20023	-	-	-	-	-	-	-	KAE8821064.1tyrosine-specific transport protein-like	P:amino acid transmembrane transport; C:plasma membrane; C:integral component of membrane	-
TraesCS5D02G327600.1	-	-	-	-	-	-1.80687	-	-	-	-	-	-	-	-	-
TraesCS5B02G235200.1	-	3.36791	-	-	-	-	-	-	-	-	-	-	-	-	-
TraesCS7A02G132000.1	-	4.53065	-	-	-	-	-	-	-	-	-	-	-	-	-
TraesCS5D02G416900.1	-	-	-	-	-	-	-	-	-	-	-	1.2568	XP_020179259.1tricetin 3',4',5'-O-trimethyltransferase-like	P:lignin biosynthetic process; P:flavonoid biosynthetic process; P:methylation; F:O-methyltransferase activity; F:S-adenosylmethionine-dependent methyltransferase activity; F:protein dimerization activity	-
TraesCSU02G263100.1	-	-	-	-	-5.48232	-	-	-	-	-	-	-	BAJ88424.1predicted protein	F:double-stranded R- binding	-
TraesCS2A02G587100.1	-	-	-	-	-	-	-	-	-	-	-	-1.40654	EMS60850.11-deoxy-D-xylulose 5-phosphate reductoisomerase, chloroplastic	P:isopentenyl diphosphate biosynthetic process, methylerythritol 4-phosphate pathway; F:1-deoxy-D-xylulose-5-phosphate reductoisomerase activity; F:metal ion binding; F:-DPH binding	-
TraesCS1B02G418800.1	-	-	-	-	1.91792	-	-	-	-	-	-	-	EMS63040.1Peroxidase 12	P:response to oxidative stress; P:hydrogen peroxide catabolic process; P:cellular oxidant detoxification; F:peroxidase activity; F:heme binding; F:metal ion binding; C:extracellular region	-
TraesCS5B02G440400.1	-	-	-	-	-	-1.81541	-	-	-	-	-	-1.23133	BAJ96591.1predicted protein	P:allantoin catabolic process; P:purine nucleobase catabolic process; P:mismatch repair; P:cellular response to nitrogen starvation; P:ureide catabolic process; P:negative regulation of D- recombi-tion; P:nucleic acid phosphodiester bond hydrolysis; F:allantoi-se activity; F:endonuclease activity; F:ATP binding; F:zinc ion binding; F:ATP hydrolysis activity; F:mismatched D- binding; F:cobalt ion …	-
TraesCS1A02G362900.1	-	-	-	-	-	-	-	-	-	-	-	2.37516	XP_020169761.1receptor ki-se-like protein Xa21	P:protein phosphorylation; F:protein serine/threonine ki-se activity; F:ATP binding; C:integral component of membrane	-
TraesCS2A02G411000.1	-	-	-	-	-	-2.31899	-	-	-	-	-	-2.9185	XP_020179470.1uncharacterized protein LOC109765094	F:carbohydrate binding; C:apoplast	-
TraesCS3A02G008000.1	-	-	-	-	-	-5.73002	-	-	-	-	-	-	XP_020184164.1transcription factor bHLH35-like	F:binding	-
TraesCS5B02G253100.1	-	-	-	-	-	-	-	-	-	-	-	3.03186	XP_020170004.1cytochrome P450 76M5-like	F:monooxyge-se activity; F:iron ion binding; F:oxidoreductase activity, acting on paired donors, with incorporation or reduction of molecular oxygen; F:heme binding; C:integral component of membrane	-
TraesCS1A02G111800.1	-	-	-	-	-	-	-	-	-	-	-	1.90906	KAE8804298.1putative LRR receptor-like serine/threonine-protein ki-se	P:protein phosphorylation; F:protein ki-se activity; F:ATP binding; C:integral component of membrane	-
TraesCS6B02G464400.1	-	-	-	-	-	-	5.72334	5.73955	5.33234	5.76263	5.13762	-	-	-	-
TraesCS1D02G431700.1	-	-	-	-	-	-	-	-	-	-	-	-1.96333	XP_020180269.1serine/threonine-protein ki-se ATG1t-like	P:peptidyl-serine phosphorylation; F:protein serine/threonine ki-se activity; F:ATP binding; C:cytoplasm	-
TraesCS3A02G447500.1	-	-	-	-	-	-	-	-	-	-	-	-2.17008	XP_020157570.1probable transcription factor KAN2 isoform X1	P:regulation of transcription, D--templated; P:abaxial cell fate specification; F:transcription cis-regulatory region binding; C:nucleus	-
TraesCS5B02G283000.1	-	-	-	-	6.4329	-	-	-	-	-	-	-	XP_020152911.1receptor ki-se-like protein Xa21	P:protein phosphorylation; F:protein ki-se activity; F:ATP binding; C:integral component of membrane	-
TraesCS4B02G009900.1	-	-	-	-	-	-2.43821	-	-	-	-	-	-	AEV91179.2MYB-related protein	P:regulation of transcription, D--templated; F:D--binding transcription factor activity; F:sequence-specific D- binding; C:nucleus	-
TraesCS2B02G571500.1	-	-	-	-	-	6.07158	-	-	-	-	-	8.28349	KAF7060546.1hypothetical protein CFC21_067332	C:membrane	-
TraesCS2A02G362500.1	-	-	-	-	-	-	-	-	-	-	-	2.35345	KAE8811902.1putative leucine rich-repeat receptor-like protein	C:integral component of membrane	-
TraesCS6B02G078400.1	-	-	-3.00118	-2.90469	-4.71564	-2.22825	-	-	-	-	-	-	-	-	-
TraesCS3A02G011600.1	-	-	-	-	-	-2.50954	-	-	-	-	-	-	-	-	-
TraesCS4D02G293200.1	-	-	-	-	-	-	-	-	-	-	-	1.01146	BAJ94141.1predicted protein	P:primary metabolic process; P:cellular macromolecule metabolic process	-
TraesCS5D02G484400.1	-	-	1.59666	-	-	-	-	-	-	-	-	-	EMS49282.1Histone chaperone ASF1B	P:chromatin assembly or disassembly; C:nucleus; C:integral component of membrane	-
TraesCS2D02G216700.1	-	-	-	-	-	-	-	-	-	-	-	1.64122	XP_020148004.1blue copper protein-like	P:electron transport chain; F:electron transfer activity; C:integral component of membrane; C:anchored component of plasma membrane	-
TraesCS1A02G000100.1	-	-	-4.45059	-	-6.55739	-	-	-	-	-	-	-	XP_020190294.1-C domain-containing protein 72-like	P:regulation of transcription, D--templated; F:D- binding; C:nucleus	-
TraesCS4A02G050000.1	-	1.71286	-	-	-	-	-	-	-	-	-	-	XP_020153451.1probable BOI-related E3 ubiquitin-protein ligase 3	P:primary metabolic process; P:cellular macromolecule metabolic process; F:metal ion binding	-
TraesCS6D02G205100.1	-	-	-	-	-	-1.49192	-	-	-	-	-	-	-	-	-
TraesCS2A02G571000.1	-	-	-	-	-	-	-	-	-	-	-	2.23433	XP_020182278.1probable i-ctive purple acid phosphatase 1 isoform X2	P:dephosphorylation; F:acid phosphatase activity; F:metal ion binding	-
TraesCS1D02G135900.1	-	-	-	-	-	-2.17653	-	-	-	-	-	-	-	-	-
TraesCS2B02G080600.1	-	-	-	-	-	-	-	-	-	-	-	7.06865	XP_020185874.1G-type lectin S-receptor-like serine/threonine-protein ki-se At4g27290	P:protein phosphorylation; P:recognition of pollen; F:protein serine/threonine ki-se activity; F:protein serine/threonine/tyrosine ki-se activity; F:ATP binding; F:protein serine ki-se activity; C:integral component of membrane	-
TraesCS2A02G011100.1	-	-	-	-	1.33017	-	-	-	-	-	-	-	XP_020162087.1uncharacterized protein LOC109747443	C:membrane	-
TraesCS2D02G185600.1	-	-	-	-	-	1.4936	-	-	-	-	-	-	XP_020199133.1protein IRX15-LIKE-like	P:plant-type secondary cell wall biogenesis; P:xylan biosynthetic process; C:Golgi membrane; C:integral component of membrane	-
TraesCS2D02G519500.2	-	-	-	-	-	2.91906	-	-	-	-	-	-	XP_022635597.1histone H3-like centromeric protein CSE4	F:D- binding; F:protein heterodimerization activity; C:nucleosome; C:nucleus	-
TraesCS2B02G248000.1	-	-6.60341	-	-	-	-9.47924	-	-	-	-	-	-	KAE8786764.13-hydroxybenzoate 6-hydroxylase 1	F:monooxyge-se activity; F:FAD binding	-
TraesCS1B02G020600.1	-	-	-	-	-	-4.59521	-	-	-	-	-	-3.52231	KAE8791100.1putative disease resistance RPP13-like protein 1	F:ATP binding; F:ADP binding	-
TraesCS3B02G397300.1	-	-1.94133	-	-	-2.57747	-	-	-	-	-	-	-	EMS63696.1Enoyl-[acyl-carrier-protein] reductase [-DH], chloroplastic	P:fatty acid biosynthetic process; F:enoyl-[acyl-carrier-protein] reductase (-DH) activity; F:enoyl-[acyl-carrier-protein] reductase activity; C:chloroplast	-
TraesCS7D02G243900.1	-	-	-	1.00235	-	-	-	-	-	-	-	-	-	-	-
TraesCS7A02G349100.1	-	1.49983	1.34307	1.60864	1.61423	1.86717	-	-	-	-	-	-	KAE8809857.1putative Myb family transcription factor	P:regulation of transcription, D--templated; F:D- binding; F:D--binding transcription factor activity; C:nucleus	-
TraesCS7D02G201600.1	-	-	-	-	2.65541	-1.50233	-	-	-	-	-	-	XP_020174280.1GATA zinc finger domain-containing protein 10-like	P:regulation of transcription, D--templated; F:zinc ion binding; F:sequence-specific D- binding	-
TraesCS1B02G410300.1	-	-	-	-	1.86394	-	-	-	-	-	-	-	XP_020178670.1chlorophyll a-b binding protein of LHCII type III, chloroplastic	P:response to herbicide; P:response to high light intensity; P:response to abscisic acid; P:photosynthesis, light harvesting in photosystem I; P:photosynthesis, light harvesting in photosystem II; P:regulation of stomatal movement; P:protein-chromophore linkage; F:chlorophyll binding; F:protein domain specific binding; C:PSII associated light-harvesting complex II; C:photosystem I; C:photosystem …	-
TraesCS5D02G014700.1	-	-	-	-6.58814	-7.39912	-7.80665	-	-	-	-	-	-	-	-	-
TraesCS5D02G159700.1	-	-	-	-	-	-	-	-2.51683	-	-	-	-	AHZ44776.1heat shock factor C2a	P:cellular response to heat; P:positive regulation of transcription initiation from R- polymerase II promoter; F:R- polymerase II cis-regulatory region sequence-specific D- binding; F:D--binding transcription factor activity; C:nucleus	-
TraesCS6B02G398300.1	-	-	-	-	-	-8.22123	-	-	-	-	-	-	EMS48027.1D- polymerase delta subunit 4	P:D- synthesis involved in D- repair; P:D--dependent D- replication; F:D--directed D- polymerase activity; C:delta D- polymerase complex	-
TraesCS2D02G268600.1	-	-	-1.29256	-	-	-	-	-	-	-	-	-	BAJ92956.1predicted protein	C:integral component of membrane	-
TraesCS7B02G092200.1	-	-	-	-	-	-	-	-	-	-	-	1.84467	XP_020147260.1LRR receptor-like serine/threonine-protein ki-se FLS2	C:integral component of membrane	-
TraesCS5D02G222100.1	-	-	-	-	-	-	-	-	-	-	-	1.43712	-	-	-
TraesCS1D02G391500.1	-	-	-	-	-	8.84162	-	-	-	-	-	9.58264	XP_020195907.1UDP-glycosyltransferase 92A1-like	F:UDP-glucosyltransferase activity; C:integral component of membrane	-
TraesCS2B02G615300.1	-	-	-	-	-	1.61166	-	-	-	-	-	-	XP_020185113.1UPF0481 protein At3g47200-like	C:integral component of membrane	-
TraesCS2D02G589100.1	-	2.07171	2.06053	2.40118	2.05962	3.80267	-	-	-	-	-	-	XP_020186108.1nudix hydrolase 2	F:-DH pyrophosphatase activity; F:ADP-ribose diphosphatase activity; F:-D binding	-
TraesCS3B02G285700.1	-	-	-	-	-	1.3474	-	-	-	-	-	-	XP_020176377.1protein RADIALIS-like 3	P:regulation of transcription, D--templated; F:D- binding; F:D--binding transcription factor activity	-
TraesCS3B02G209100.1	-	-	-	-	-	1.39322	-	-	-	-	-	-	XP_020182439.1disease resistance protein RGA2-like	F:ATP binding	-
TraesCS1B02G147700.1	-	-	-	-	-	1.03986	-	-	-	-	-	-	KAE8812707.1putative basic helix-loop-helix protein	P:regulation of transcription, D--templated; F:D--binding transcription factor activity; F:protein dimerization activity	-
TraesCS1A02G028500.1	-	-	-	-	-	5.04121	-	-	-	-	-	5.12247	-	-	-
TraesCS5A02G248600.1	-	-	-	-	-	-	-	-	-	-	-	-3.69607	AUO29719.1powdery mildew resistance protein	P:defense response; F:ADP binding	-
TraesCS5B02G131700.1	-	-	1.7359	-	-	-	-	-	-	-	-	-	AOE46767.19-cis-epoxycarotenoid dioxyge-se 2A	P:carotene catabolic process; F:carotenoid dioxyge-se activity; F:metal ion binding; C:chloroplast stroma	-
TraesCS6A02G395900.1	-	8.68334	6.54799	-	6.38231	-	-	-	-	-	-	-	XP_020193647.1zingiberene synthase-like	P:diterpenoid biosynthetic process; F:magnesium ion binding; F:terpene synthase activity	-
TraesCS5B02G485700.1	-	-	-	-	-	-1.39769	-	-	-	-	-	-1.72658	-	-	-
TraesCS3D02G368800.1	-	-	-	-	-	-1.49399	-	-	-	-	-	-	XP_020159640.1receptor-like serine/threonine-protein ki-se SD1-8	P:protein phosphorylation; P:recognition of pollen; F:protein serine/threonine ki-se activity; F:protein serine/threonine/tyrosine ki-se activity; F:ATP binding; F:protein serine ki-se activity; C:integral component of membrane	-
TraesCS2B02G053600.1	-	-	-	-	-1.19142	1.5316	-	-	-	-	-	3.23036	XP_020164624.1probable protein phosphatase 2C 45 isoform X1	P:protein dephosphorylation; F:protein serine/threonine phosphatase activity; F:metal ion binding; C:nucleus; C:cytosol	-
TraesCS7B02G455700.1	-	-	-	-	-	-	-	-	-	-	-	3.37141	BAK06031.1predicted protein	P:regulation of transcription, D--templated; F:D--binding transcription factor activity; F:sequence-specific D- binding; C:nucleus	-
TraesCS3D02G523300.1	-	-	-2.68922	-1.62048	-2.35351	-	-	-	-	-	-	-	-	-	-
TraesCS2B02G525400.1	-	-	-	-	-	-6.04519	-	-	-	-	-	-5.46153	-	-	-
TraesCS5D02G052100.1	-	-	-5.53144	-	-	-	-	-	-	-	-	-	XP_020189275.1SCAR-like protein 1	P:actin cytoskeleton organization; C:cytoskeleton	-
TraesCS6D02G290100.3	-	-	3.14292	-	-	-	-	-	-	-	-	-	XP_020150618.1putrescine hydroxycin-moyltransferase 3-like	F:acyltransferase activity, transferring groups other than amino-acyl groups	-
TraesCS1B02G103100.1	-	-	-	2.84634	-	-	-	-	-	-	-	-	XP_020191778.1cytochrome P450 72A15-like	F:monooxyge-se activity; F:iron ion binding; F:oxidoreductase activity, acting on paired donors, with incorporation or reduction of molecular oxygen; F:heme binding; C:integral component of membrane	-
TraesCS4A02G468000.1	-	-	-	-	-	6.53332	-	-	-	-	-	6.30185	KAE8803572.1Glycosyltransferase family 61 protein	F:pentosyltransferase activity; C:Golgi membrane; C:integral component of membrane; C:Golgi apparatus subcompartment	-
TraesCS1D02G403100.1	-	-	-	-	-	-	-	-	-	-	-	2.82902	XP_020192437.1alpha-amylase/trypsin inhibitor-like	P:defense response	-
TraesCS6B02G264900.1	-	-	-	-	-	-	-	-	-	-	-	-3.91018	XP_020192311.1probable calcium-binding protein CML45	F:calcium ion binding; C:integral component of membrane	-
TraesCS7D02G180900.1	-	-	-	-	-	-	-	-	-	-	-	-2.88862	XP_020169148.1WAT1-related protein At5g64700-like	P:transmembrane transport; F:transmembrane transporter activity; C:integral component of membrane	-
TraesCS5D02G268600.1	-	-	-	-	1.6383	-	-	-	-	-	-	1.0423	-	-	-
TraesCS2A02G263700.1	-	-	-	1.25488	-	-	-	-	-	-	-	-	XP_020177932.1isoflavone 3'-hydroxylase-like	F:monooxyge-se activity; F:iron ion binding; F:oxidoreductase activity, acting on paired donors, with incorporation or reduction of molecular oxygen; F:heme binding; C:integral component of membrane	-
TraesCS3A02G024300.1	-	-	-	-	-	-1.13178	-	-	-	-	-	-	XP_020148293.1glucan endo-1,3-beta-glucosidase GII-like	P:carbohydrate metabolic process; F:glucan endo-1,3-beta-D-glucosidase activity; C:anchored component of plasma membrane	-
TraesCS1A02G424200.1	-	-	-	-	-	-	-	-	-	-	-	1.37691	XP_020149884.150S ribosomal protein L6, chloroplastic	P:translation; P:embryo development ending in seed dormancy; F:mR- binding; F:structural constituent of ribosome; F:rR- binding; C:ribosome	-
TraesCS4B02G018500.1	-	2.66301	-	-	-	-	-	-	-	-	-	-	XP_020183222.1LEAF RUST 10 DISEASE-RESISTANCE LOCUS RECEPTOR-LIKE PROTEIN KI-SE-like 2.4	P:protein phosphorylation; F:protein serine/threonine ki-se activity; F:ATP binding; F:polysaccharide binding; C:integral component of membrane	-
TraesCS2A02G538300.1	-	-	-	-	-	-3.83955	-	-	-	-	-	-8.50339	-	-	-
TraesCS1A02G382200.1	-	-	-	-	-	-2.34381	-	-	-	-	-	-	-	-	-
TraesCS5D02G334000.1	-	-	-	-	1.4529	-	-	-	-	-	-	-	-	-	-
TraesCS5A02G454200.1	-	-	-2.7315	-	-	-	-	-	-	-	-	-	XP_020156897.1chaperone protein ClpB3, mitochondrial	P:cellular response to heat; P:protein refolding; F:ATP binding; F:ATP hydrolysis activity; C:mitochondrion	-
TraesCS4B02G246000.1	-	-	-	-	-	-	-	-	-	-	-	1.38483	XP_020163679.1alpha-amylase/trypsin inhibitor-like	P:defense response	-
TraesCS3B02G189800.1	-	-	-	-	-	-	-	-	-	-	-	-1.02892	-	-	-
TraesCS2B02G602449.1	-	-	-	-	-	-	-	-	-	-	-	1.96985	-	-	-
TraesCS2A02G569000.1	-	-	-	-	-	4.11836	-	-	-	-	-	5.15712	AAY21626.1powdery mildew resistance protein PM3A	F:adenyl ribonucleotide binding; F:anion binding	-
TraesCS5D02G476100.1	-	-	-	-	2.09053	-	-	-	-	-	-	-	XP_020168342.1DEAD-box ATP-dependent R- helicase 8	F:R- binding; F:R- helicase activity; F:ATP binding; F:hydrolase activity	-
TraesCSU02G092400.1	-	-	-	-	-	-	-	-	-	-	-	1.89314	-	-	-
TraesCS2B02G174600.1	-	-	-	-	2.79491	-	-	-	-	-	-	-	XP_020184600.1homeobox protein BEL1 homolog	P:regulation of transcription by R- polymerase II; F:R- polymerase II cis-regulatory region sequence-specific D- binding; F:D--binding transcription factor activity, R- polymerase II-specific; C:nucleus	-
TraesCS5A02G038400.1	-	-	-	-	-	4.88189	-	-	-	-	-	-	-	-	-
TraesCS3B02G434200.1	-	-	-	-	-	-	-	-	-	-	-	1.84362	KAE8796510.1RING-box protein 1a	P:ubiquitin-dependent protein catabolic process; P:protein ubiquiti-tion; F:zinc ion binding; F:ubiquitin protein ligase activity; F:cullin family protein binding; C:nucleus; C:cullin-RING ubiquitin ligase complex	-
TraesCS7B02G452700.1	-	-	-	-	-	1.92401	-	-	-	-	-	-	-	-	-
TraesCS4B02G003900.1	-	-	-	-	-	-	-	-	-	-	-	6.84242	XP_004970785.1tyrosine--tR- ligase 1, cytoplasmic	P:tR- aminoacylation for protein translation; F:tyrosine-tR- ligase activity; F:ATP binding	-
TraesCS1A02G356600.1	-	-	-	-	-	-3.32094	-	-	-	-	-	-	XP_020170353.1receptor-like protein ki-se HSL1	P:protein phosphorylation; F:protein ki-se activity; F:ATP binding; C:integral component of membrane	-
TraesCS5A02G268800.1	-	-	-	-2.00796	-2.04258	-	-	-	-	-	-	-	XP_020182548.1protein IN2-1-like isoform X2	P:glutathione metabolic process; F:glutathione transferase activity	-
TraesCS7A02G200200.1	-	-	-	-	-	-	-	-	-	-	-	-1.5908	KAF7019226.1hypothetical protein CFC21_032427	C:integral component of membrane	-
TraesCS1B02G413100.1	-	-	-	-	-6.6412	-	-	-	-	-	-	-	-	-	-
TraesCS3D02G484000.1	-	-	-	-	-	-1.63796	-	-	-	-	-	-	KAE8789202.1putative i-ctive receptor ki-se	P:protein phosphorylation; F:protein ki-se activity; F:ATP binding; C:integral component of membrane	-
TraesCS6A02G147800.1	-	-2.78939	-2.68452	-2.56579	-2.97975	-	-	-	-	-	-	4.53153	XP_020167210.1receptor ki-se-like protein Xa21	P:protein phosphorylation; F:protein serine/threonine ki-se activity; F:ATP binding; C:integral component of membrane	-
TraesCS2B02G214400.1	-	-	-	-	-	-	-	-	-	-	-	-2.41941	-	-	-
TraesCS4A02G331100.1	-	-	-	-	-	-	-	-	-	-	-	2.12739	XP_020154093.1cin-moyl-CoA reductase 1-like	F:oxidoreductase activity, acting on the CH-OH group of donors, -D or -DP as acceptor	-
TraesCS6A02G397700.1	-	-	-	-	-	-	-	-	-	-	-	-1.1054	-	-	-
TraesCS4A02G440100.1	-	-3.51674	-	-5.16536	-	-	-	-	-	-	-	-	-	-	-
TraesCS7A02G446000.1	-	-	-	-	-1.04035	-	-	-	-	-	-	-	XP_020155741.1wall-associated receptor ki-se 2-like	P:protein phosphorylation; P:cell surface receptor sig-ling pathway; F:protein serine/threonine ki-se activity; F:calcium ion binding; F:ATP binding; F:polysaccharide binding; C:plasma membrane; C:integral component of membrane	-
TraesCS3B02G057900.2	-	-	-	-	-	4.85058	-	-	-	-	-	5.22038	XP_020184685.1vacuolar protein sorting-associated protein 25	P:protein transport to vacuole involved in ubiquitin-dependent protein catabolic process via the multivesicular body sorting pathway; F:structural molecule activity; F:protein homodimerization activity; C:ESCRT II complex	-
TraesCS2A02G422100.1	-	-	-	-	-	-2.99281	-	-	-	-	-	-	XP_020187889.1probable glutathione S-transferase GSTU6 isoform X2	P:glutathione metabolic process; F:glutathione transferase activity; C:cytoplasm	-
TraesCS5D02G002600.1	-	-3.60931	-3.7211	-3.69969	-3.80515	-3.30627	-	-3.9569	-5.5701	-4.52382	-4.48015	-	XP_020179462.1exonuclease 1 isoform X1	P:D- repair; P:nucleic acid phosphodiester bond hydrolysis; F:D- binding; F:nuclease activity; F:metal ion binding	-
TraesCS2A02G029700.1	-	-	-	-	-	-	-	-	-	-	-	1.02396	EMS66889.1Phosphatidylinositol transfer protein PDR17	P:phospholipid transport; P:intermembrane lipid transfer; F:phosphatidylinositol transfer activity	-
TraesCS2B02G167500.1	-	-	-	-	-	1.34648	-	-	-	-	-	-	EMS53770.1Fatty acyl-CoA reductase 3	P:lipid metabolic process; F:fatty-acyl-CoA reductase (alcohol-forming) activity; F:alcohol-forming fatty acyl-CoA reductase activity	-
TraesCSU02G046900.1	-	-	-	-	-	-	-3.56918	-	-	-	-	-2.08766	XP_020158333.1oxygen-evolving enhancer protein 2, chloroplastic	P:photosynthesis; F:calcium ion binding; C:chloroplast thylakoid membrane; C:photosystem II oxygen evolving complex; C:extrinsic component of membrane	-
TraesCS2B02G569300.1	-	-	-	-	-	1.27536	-	-	-	-	-	-	AAT67050.1pathogenesis-related protein 4	P:defense response to bacterium; P:defense response to fungus; P:R- phosphodiester bond hydrolysis; F:ribonuclease activity	-
TraesCS5D02G488800.2	-	-	-	-	-	-	-	-	-	-	-	1.71148	XP_020176474.1beta-glucosidase 31-like isoform X1	P:carbohydrate metabolic process; F:beta-glucosidase activity; F:DIMBOA glucoside beta-D-glucosidase activity; C:chloroplast	-
TraesCS5B02G280300.1	-	-	-	-	-	1.46985	-	-	-	-	-	-	XP_020179513.1EVI5-like protein	P:intracellular protein transport; P:activation of GTPase activity; F:GTPase activator activity	-
TraesCS5D02G196600.1	-	-	-	-	-	1.28476	-	-	-	-	-	1.27424	EMS58552.1Lecithin-cholesterol acyltransferase-like 1	P:lipid metabolic process; F:O-acyltransferase activity	-
TraesCS5B02G092600.1	-	-	-	-	-	-	-	-	-	-	-	-1.71429	-	-	-
TraesCS2B02G040000.1	-	-	-	-	-	-2.15112	-	-	-	-	-	-2.17856	XP_020172914.1tryptophan synthase alpha chain-like	P:tryptophan biosynthetic process; F:tryptophan synthase activity	-
TraesCS4D02G264500.1	-	-	-	-	-	-2.66459	-	-	-	-	-	1.33913	XP_020173136.1zinc finger CCCH domain-containing protein 31-like	P:regulation of gene expression; F:D- binding; F:mR- binding; F:metal ion binding; C:nucleus; C:cytoplasm	-
TraesCS1B02G199600.1	-	-	-	-	-2.42352	-	-	-	-	-	-	-	XP_020197366.1phosphate transporter PHO1-2-like	C:integral component of membrane	-
TraesCS3D02G323600.1	-	-	-	-	-	-	-4.60951	-5.22488	-5.30036	-7.5659	-5.14848	-	-	-	-
TraesCS7B02G249800.1	-	-	-	-	-	1.58262	-	-	-	-	-	-	XP_020201480.1low-temperature-induced 65 kDa protein-like	P:response to abscisic acid	-
TraesCS5B02G197700.1	-	-	-	-	-	7.6622	-	-	-	-	-	7.44047	XP_020177107.1transcription factor bHLH35-like	P:regulation of transcription, D--templated; F:D--binding transcription factor activity; F:protein dimerization activity	-
TraesCS1B02G403100.1	-	-	-	-	-	-6.15809	-	-	-	-	-	-	-	-	-
TraesCS1A02G140700.1	-	-	-	-	-	-2.36146	-	-	-	-	-	-	NP_001274965.1ribosomal protein L17-like protein	P:translation; P:histone lysine methylation; F:structural constituent of ribosome; F:zinc ion binding; F:histone-lysine N-methyltransferase activity; F:large ribosomal subunit rR- binding; C:nucleus; C:cytosolic large ribosomal subunit	-
TraesCS3B02G547500.1	-	-	-	-	-	-	-	-	-	-	-	1.63625	XP_020180456.1zinc finger protein CONSTANS-LIKE 16-like	P:regulation of transcription, D--templated; F:zinc ion binding; C:nucleus	-
TraesCS4A02G214000.1	-	-	-	-	-	-	-	-	-	-	-	1.36836	BAJ88218.1predicted protein	P:maturation of LSU-rR- from tricistronic rR- transcript (SSU-rR-, 5.8S rR-, LSU-rR-); P:one-carbon metabolic process; P:S-adenosylmethionine cycle; F:R- binding; F:structural constituent of ribosome; F:adenosylhomocystei-se activity; C:cytosolic large ribosomal subunit	-
TraesCS4A02G074600.1	-	-	-	-	-3.75134	-	-	-	-	-	-	-	XP_020174075.1chloroplast stem-loop binding protein of 41 kDa b, chloroplastic	P:carbohydrate metabolic process; P:rR- processing; F:R- binding; F:beta-glucosidase activity; C:cytosol	-
TraesCS3A02G362500.1	-	2.90748	-	1.99824	2.45919	-	-	-	-	-	-	-	ABS83562.1boron transporter	P:inorganic anion transport; F:inorganic anion exchanger activity; C:integral component of membrane	-
TraesCS3B02G524800.1	-	-	-	-	3.05603	-	-	-	-	-	-	-	-	-	-
TraesCS4A02G309900.1	-	-	-	-	2.63757	-	-	-	-	-	-	1.22661	KAE8799928.118.8 kDa class V heat shock protein	P:protein folding; P:response to heat; P:response to salt stress; P:response to hydrogen peroxide; P:protein complex oligomerization; F:protein self-association; F:unfolded protein binding	-
TraesCS2B02G535400.1	-	-	-	-	-	-1.94702	-	-	-	-	-	-	XP_020167119.1oligouridylate-binding protein 1B-like	F:R- binding	-
TraesCS1D02G212600.1	-	-	-	-	-6.27655	-	-	-	-	-	-	-	BAK02633.1 predicted protein	P:cellular response to oxidative stress; P:cellular oxidant detoxification; F:glutathione-disulfide reductase (-DPH) activity; F:glutathione oxidoreductase activity; C:vacuole	-
TraesCS1A02G436100.1	-	-	-	-	-	-7.78928	-	-	-	-	-	-7.9152	KAF7081828.1hypothetical protein CFC21_085737	C:integral component of membrane	-
TraesCS5A02G501100.1	-	-	-	-	-	1.70583	-	-	-	-	-	3.87319	XP_020149108.1zinc finger Ran-binding domain-containing protein 2-like isoform X1	F:ligase activity; F:metal ion binding	-
TraesCS6B02G452100.1	-	-	-	1.42586	-	-	-	-	-	-	-	-	XP_020171470.1transcription factor RAX2-like	F:D- binding	-
TraesCS2A02G269700.1	-	-	-1.90937	-2.22729	-	-	-	-	-	-	-	-	XP_020166356.1phospho-2-dehydro-3-deoxyhepto-te aldolase 2, chloroplastic-like	P:cellular amino acid biosynthetic process; P:aromatic amino acid family biosynthetic process; P:chorismate biosynthetic process; F:3-deoxy-7-phosphoheptulo-te synthase activity; C:chloroplast	-
TraesCS3B02G420000.1	-	-	-	-	6.09389	-	-	-	-	-	-	-	XP_020173460.1xylulose ki-se-like isoform X1	P:D-xylose metabolic process; P:carbohydrate phosphorylation; F:xyluloki-se activity; F:ATP binding	-
TraesCS5B02G151200.1	-	-	-	-	-	3.34658	-	-	-	-	-	3.47073	XP_020173566.1AP-1 complex subunit sigma-1	P:intracellular protein transport; P:vesicle-mediated transport; F:clathrin adaptor activity; C:AP-1 adaptor complex	-
TraesCS2A02G445100.1	-	-	-	-	-	-	-	-	-	-	-	1.22919	XP_020178886.1molybdenum cofactor sulfurase	P:Mo-molybdopterin cofactor biosynthetic process; P:carboxylic acid metabolic process; F:Mo-molybdopterin cofactor sulfurase activity; F:lyase activity; F:molybdenum ion binding; F:pyridoxal phosphate binding; F:molybdenum cofactor sulfurtransferase activity	-
TraesCS1D02G026700.1	-	-	-	-	-	-	-	-	-	-	-	3.41002	XP_020163671.1alpha-amylase/trypsin inhibitor-like	P:defense response	-
TraesCS7D02G129700.1	-	1.50064	-	-	-	-	-	-	-	-	-	-	-	-	-
TraesCS3A02G467700.1	-	-	-	-	-	4.8458	-	-	-	-	-	4.38098	XP_020163861.1sucrose synthase 7-like	P:sucrose metabolic process; F:sucrose synthase activity	-
TraesCS2A02G079500.1	-	-	-	-1.49332	-1.64913	-1.06812	-	-	-	-	-	-	XP_020175853.1putative potassium transporter 8	P:potassium ion transmembrane transport; F:potassium ion transmembrane transporter activity; C:integral component of membrane	-
TraesCSU02G050000.1	-	-	-	-	-	-	6.22978	11.9462	11.8584	11.923	12.3289	-	XP_020200990.1serine/arginine-rich splicing factor RS31-like	P:mR- splicing, via spliceosome; F:R- binding; C:nuclear speck	-
TraesCS7A02G119900.1	-	-	-2.61633	-2.18638	-1.93948	-	-	-	-	-	-	-	BAO51904.1iron-deficiency induced receptor-like ki-se	P:protein phosphorylation; F:protein ki-se activity; F:ATP binding; F:polysaccharide binding; C:integral component of membrane	-
TraesCS7A02G171600.1	-	-	-	-	-	-	-	-	-	-	-	-2.131	-	-	-
TraesCS7B02G356400.1	-	-	-	-	-	-	-	-	-	-	-	1.5149	-	-	-
TraesCS7A02G407500.1	-	-	-	-	-	-1.30389	-	-	-	-	-	-	XP_020174887.1histone H2B.1-like	P:nucleosome assembly; F:D- binding; F:protein heterodimerization activity; C:nucleosome; C:nucleus	-
TraesCS6B02G463500.1	-	-	-	-	-	-	-	6.98544	-	-	-	-	KAF7040393.1hypothetical protein CFC21_050297, partial	F:ADP binding; C:integral component of membrane	-
TraesCS2A02G416100.1	-	-	-	-	-	-2.05118	-	-	-	-	-	-	-	-	-
TraesCS5A02G207500.1	-	-	-	-	-	2.03707	-	-	-	-	-	1.63329	XP_020194437.1cytochrome P450 72A15-like	F:monooxyge-se activity; F:iron ion binding; F:oxidoreductase activity, acting on paired donors, with incorporation or reduction of molecular oxygen; F:heme binding; C:integral component of membrane	-
TraesCS5B02G210800.2	-	-	-	-	-	1.56691	-	-	-	-	-	-	XP_020192283.1putative receptor-like protein ki-se At3g47110 isoform X1	C:integral component of membrane	-
TraesCS1D02G286100.1	-	-	-2.7711	-1.43101	-2.13059	-	-	-	-	-	-	-	-	-	-
TraesCS5A02G164900.1	-	-	-	-	-	-1.7199	-	-	-	-	-	-	XP_020194755.1cytochrome P450 99A2-like	F:iron ion binding; F:oxidoreductase activity, acting on paired donors, with incorporation or reduction of molecular oxygen, -D(P)H as one donor, and incorporation of one atom of oxygen; F:heme binding; C:integral component of membrane	-
TraesCS5D02G000400.1	-	-8.7723	-	-	-	-	-	-8.51004	-	-	-	-	KAE8771059.1putative calcium-binding protein CML45	F:calcium ion binding; C:integral component of membrane	-
TraesCS7A02G198800.1	-	4.50864	4.38747	-	-	-	-	-	-	-	-	-	XP_020163856.1protein argo-ute 1C-like isoform X2	P:gene silencing by R-; P:a-tomical structure development; F:nucleic acid binding	-
TraesCS6A02G167900.1	-	-	-2.02932	-2.2055	-2.33592	-2.61837	-	-	-	-	-	-	WP_077273887.1MULTISPECIES: ribulose-1,5-bisphosphate carboxylase small subunit	P:photorespiration; P:carbon fixation; P:photosynthesis; C:plastid	-
TraesCS7D02G457900.1	-	-	-	-	-	-10.0638	-	-	-	-	-	-	CAD30025.1ferredoxin--DP(H) oxidoreductase	P:photosynthesis; F:ferredoxin--DP+ reductase activity; C:chloroplast; C:thylakoid; C:organelle membrane; C:organelle subcompartment	-
TraesCS3D02G204700.1	-	-	1.80883	-	-	-	-	-	-	-	-	-	-	-	-
TraesCS2B02G140300.1	-	-	-	-	-	-	-	-	-	-	-	-1.45041	-	-	-
TraesCS3B02G278200.1	-	-1.32757	-1.82088	-	-	-	-	-	-	-	-	-	EMS49471.1Putative receptor protein ki-se ZmPK1	P:protein phosphorylation; P:recognition of pollen; F:protein serine/threonine ki-se activity; F:protein serine/threonine/tyrosine ki-se activity; F:ATP binding; F:protein serine ki-se activity; C:integral component of membrane	-
TraesCSU02G263900.1	-	-	-3.90724	-	-4.58888	-	-	-	-	-	-	-	XP_020179396.1transcription termi-tion factor MTERF8, chloroplastic-like	P:D--templated transcription, termi-tion; P:regulation of transcription, D--templated; F:double-stranded D- binding	-
TraesCS5D02G524000.1	-	-	-	-	-	3.01578	-	-	-	-	-	-	-	-	-
TraesCS3A02G440100.1	-	-	-	-	-	-	-	-	-	-	-	1.30106	EMS46915.1Histone H2A.1	F:D- binding; F:protein heterodimerization activity; C:nucleosome; C:nucleus	-
TraesCS6A02G245500.1	-	-	-	-	1.43593	-	-	-	-	-	-	-	KAE8778334.1plastid division protein CDP1, chloroplastic	P:chloroplast fission; F:protein self-association; C:chloroplast; C:plastid inner membrane	-
TraesCS7A02G016400.1	-	-	-	-	-	9.042	-	-	-	-	-	9.39858	CDM80253.1un-med protein product	C:integral component of membrane	-
TraesCS5A02G347900.1	-	-	-	-	-1.03863	-	-	-	-	-	-	-	XP_020174759.1probable receptor-like protein ki-se At5g24010	P:protein phosphorylation; F:protein serine/threonine ki-se activity; F:ATP binding; C:integral component of membrane	-
TraesCS4D02G337500.1	-	-	-	-	-1.99354	-	-	-	-	-	-	-	BAJ98104.1predicted protein	P:ceramide biosynthetic process; F:sphingosine N-acyltransferase activity; C:endoplasmic reticulum; C:integral component of membrane	-
TraesCS6D02G002200.1	-	-	-	-	-	1.0968	-	-	-	-	-	-	-	-	-
TraesCS3D02G041900.1	-	-	-	-	-	-	-	-	-	-	-	-1.52745	XP_020188783.1rust resistance ki-se Lr10-like isoform X1	P:protein phosphorylation; F:protein ki-se activity; F:ATP binding; F:polysaccharide binding	-
TraesCS3B02G000700.1	-	-	-	-	-	-	2.67505	1.91103	2.52327	2.30089	2.38531	-	XP_020168700.1ribonuclease 1-like	P:R- phosphodiester bond hydrolysis, endonucleolytic; F:R- binding; F:ribonuclease T2 activity	-
TraesCS2B02G215700.1	-	-	1.68399	1.35148	-	-	-	-	-	-	-	-	-	-	-
TraesCS5D02G327800.1	-	-	-	-	2.31006	-	-	-	-	-	-	1.08764	-	-	-
TraesCS6B02G402100.1	-	-	-	-	-	4.56182	-	-	-	-	-	3.04815	XP_020188274.1cytochrome P450 99A2-like	F:monooxyge-se activity; F:iron ion binding; F:oxidoreductase activity, acting on paired donors, with incorporation or reduction of molecular oxygen; F:heme binding; C:integral component of membrane	-
TraesCS5A02G152000.1	-	-	-	-	-	1.03973	-	-	-	-	-	-	XP_020150179.1polyphenol oxidase I, chloroplastic-like	F:catechol oxidase activity	-
TraesCS6B02G058300.1	-	-	-	-	-	-	-	-	-	-	-	1.06139	KAE8804069.1putative disease resistance protein RGA4	F:ATP binding; F:ADP binding	-
TraesCS5A02G086500.1	-	2.34936	2.15754	2.17417	2.79426	-	-	-	-	-	-	-	XP_020199217.1cytochrome P450 71A1-like	F:monooxyge-se activity; F:iron ion binding; F:oxidoreductase activity, acting on paired donors, with incorporation or reduction of molecular oxygen; F:heme binding; C:integral component of membrane	-
TraesCS5B02G035500.1	-	8.0235	-	-	-	-	-	-	-	-	-	-	BAK01679.1predicted protein	P:R- folding; P:chloroplast rR- processing; F:mR- binding; F:rR- binding; C:ribosome; C:chloroplast	-
TraesCS7A02G012100.1	-	-	-	-	-	2.6546	-	-	-	-	-	4.16594	XP_020160342.1kinesin-like protein KIN-14I	P:microtubule-based movement; P:trichome branching; F:microtubule motor activity; F:ATP binding; F:microtubule binding; F:oxidoreductase activity; F:ATP hydrolysis activity; C:cytoplasm; C:kinesin complex; C:microtubule	-
TraesCS5B02G570400.1	-	-7.34334	-	-	-	-	-	-	-	-	-	-	XP_020159313.1phytosulfokines 4-like	P:sig-l transduction; P:cell population proliferation; P:cell differentiation; F:growth factor activity; C:extracellular region	-
TraesCS4B02G248900.1	-	-	-	-	-	-1.12726	-	-	-	-	-	-	XP_020174090.1protein NRT1/ PTR FAMILY 5.2-like	P:dipeptide transmembrane transport; P:tripeptide transport; F:tripeptide transmembrane transporter activity; F:dipeptide transmembrane transporter activity; C:integral component of membrane	-
TraesCS6A02G394900.1	-	-	-	-	-	1.63501	-	-	-	-	-	2.27487	XP_020158282.1sig-l peptide peptidase-like 4	P:membrane protein proteolysis; F:aspartic endopeptidase activity, intramembrane cleaving; C:lysosomal membrane; C:endosome membrane; C:Golgi-associated vesicle membrane; C:integral component of cytoplasmic side of endoplasmic reticulum membrane; C:integral component of lume-l side of endoplasmic reticulum membrane	-
TraesCS5D02G357600.1	-	-	-	-	-1.1202	-	-	-	-	-	-	-	-	-	-
TraesCS6D02G386100.1	-	-1.1555	-1.18682	-	-	-	-	-	-	-	-	1.51621	BAJ90641.1predicted protein	F:glycosyltransferase activity; C:integral component of membrane	-
TraesCS6A02G076900.1	-	-	-	4.06502	2.73474	1.82878	-	-	-	-	-	-	XP_020160629.1thaumatin-like protein	P:transcription initiation from R- polymerase II promoter; C:transcription factor TFIIA complex	-
TraesCS3D02G132400.1	-	-	-	-	-	-	-	-	-	-	-	1.46704	ALA50724.1SnTox1 sensitivity protein	P:cellular process; F:binding; F:ki-se activity; F:sig-ling receptor activity; C:membrane	-
TraesCS2A02G022700.1	-	-	-	-	-	1.32652	-	-	-	-	-	-	BAJ90681.1 predicted protein	C:integral component of membrane	-
TraesCS3D02G213900.1	-	-	-	-	-	-1.6715	-	-	-	-	-	-	EMS54689.1Glycogen synthase	P:starch biosynthetic process; F:glycogen (starch) synthase activity; F:starch synthase activity; C:amyloplast; C:chloroplast	-
TraesCS2B02G597800.1	-	-	-	-	-	-4.80755	-	-	-	-	-	-3.42823	XP_020150586.1protein SAR DEFICIENT 1-like isoform X1	F:calmodulin binding	-
TraesCS6B02G272400.1	-	-	-	-	-	-2.72	-	-	-	-	-	-	ABB02411.1chloroplast lipocalin	P:response to oxidative stress; P:response to heat; P:response to water deprivation; P:response to high light intensity; P:response to abscisic acid; P:photoprotection; P:seed maturation; P:negative regulation of fatty acid oxidation; P:response to paraquat; F:small molecule binding; C:thylakoid lumen	-
TraesCS5A02G488800.1	-	1.87653	-	-	-	-	-	-	-	-	-	-	XP_020168071.1heavy metal-associated isoprenylated plant protein 39-like	F:metal ion binding	-
TraesCS3B02G611400.1	-	-	-	-	-	-	-	7.33415	6.33879	6.80584	4.93105	-	XP_020157375.1AAA-ATPase At3g50940-like isoform X2	F:ATP binding; F:ATP hydrolysis activity	-
TraesCS5A02G241700.1	-	-	-	-	-	2.71174	-	-	-	-	-	-	XP_010230458.1putative disease resistance protein RGA3	P:defense response; F:ATP binding; F:ADP binding	-
TraesCS2D02G223200.1	-	-	-	-	-	-6.15206	-	-	-	-	-	-6.27569	-	-	-
TraesCS6A02G404900.1	-	-	-	-	-	-8.88185	-	-	-	-	-	-9.01054	KAE8796430.1putative cysteine-rich receptor-like protein ki-se 20	P:protein phosphorylation; P:cell surface receptor sig-ling pathway; F:protein ki-se activity; F:ATP binding	-
TraesCS1B02G392200.1	-	-	-	-	-	-	-	-	-	-	-	1.47774	XP_020191788.1tonoplast dicarboxylate transporter-like	P:anion transmembrane transport; F:transmembrane transporter activity; C:integral component of membrane	-
TraesCS2B02G152300.2	-	5.5432	-	-	-	-	-	-	-	-	-	-	-	-	-
TraesCS5D02G055700.1	-	-2.14914	-1.95331	-	-1.2678	-	-	-	-	-	-	-	AFV92896.1phosphomannomutase A1	P:mannose metabolic process; P:protein N-linked glycosylation; P:GDP-mannose biosynthetic process; F:phosphomannomutase activity; F:metal ion binding; C:cytosol	-
TraesCS2A02G057600.1	-	-	-	-	-	6.66202	-	-	-	-	-	6.62037	XP_020180627.1cellulose synthase A catalytic subunit 9 [UDP-forming]	P:plant-type primary cell wall biogenesis; P:plant-type secondary cell wall biogenesis; P:rhamnogalacturo-n I side chain metabolic process; P:cellulose biosynthetic process; F:cellulose synthase (UDP-forming) activity; F:metal ion binding; C:plasma membrane; C:cellulose synthase complex; C:integral component of membrane	-
TraesCS6A02G055200.1	-	-	-	-	-	4.21146	-	-	-	-	-	-	XP_020164016.1D- replication complex GINS protein PSF2	P:double-strand break repair via break-induced replication; P:D- replication; C:GINS complex	-
TraesCS6A02G112000.1	-	-	-	-	2.78818	3.39849	-	-	-	-	-	-	XP_020174514.1LRR receptor-like serine/threonine-protein ki-se FLS2	C:integral component of membrane	-
TraesCS1D02G413200.1	-	-	-	-	-	-2.82972	-	-	-	-	-	-5.07491	XP_020162725.1putative alpha-L-fucosidase 1	P:fucose metabolic process; P:glycoside catabolic process; F:alpha-L-fucosidase activity; C:lysosome	-
TraesCS3B02G442000.1	-	-	-	-	-	2.95016	-	-	-	-	-	2.78199	-	-	-
TraesCS1B02G194300.1	-	-	-	-	-	-	-	-	-	-	-	-1.03985	XP_020154618.1RAP domain-containing protein, chloroplastic	P:chloroplast rR- processing; F:R- binding; C:chloroplast; C:plastid nucleoid	-
TraesCS5D02G303100.1	-	-	-	-	-	2.7227	-	-	-	-	-	-	ASD39438.1cytochrome c heme attachment protein	P:cytochrome complex assembly; F:heme binding; C:chloroplast thylakoid membrane; C:integral component of membrane	-
TraesCS1D02G256800.1	-	-	-	-	1.293	-1.5676	-	-	-	-	-	-	XP_020187332.1probable LRR receptor-like serine/threonine-protein ki-se At3g47570	P:protein phosphorylation; F:protein serine/threonine ki-se activity; F:ATP binding; C:integral component of membrane	-
TraesCS1D02G426800.1	-	-	-	-1.40837	-	-	-	-	-	-	-	-2.9214	XP_020170070.1probable R--dependent R- polymerase 1	P:transcription, R--templated; P:gene silencing by R-; F:R- binding; F:R--directed 5'-3' R- polymerase activity	-
TraesCS2A02G205400.1	-	-	-	-	-	2.51234	-	-	-	-	-	1.83992	XP_020175927.1peroxidase 2-like	P:response to oxidative stress; P:hydrogen peroxide catabolic process; P:cellular oxidant detoxification; F:peroxidase activity; F:heme binding; F:metal ion binding; C:extracellular region	-
TraesCS3D02G541700.1	-	-	-	-	-	1.31549	-	-	-	-	-	-	-	-	-
TraesCS7D02G026100.1	-	-	-	-	-	2.49925	-	-	-	-	-	1.95234	XP_020162354.1elongator complex protein 2	P:histone acetylation; P:regulation of D- methylation; P:regulation of D- demethylation	-
TraesCS1A02G000400.1	-	-	-2.70587	-	-6.22121	-	-	-	-	-	-	-	XP_020196065.1universal stress protein A-like protein	F:AMP binding	-
TraesCS4A02G493800.1	-	-	-	-	-	-9.01443	-	-	-	-	-	-6.75777	EMS52514.1Calmodulin-binding transcription activator 2	F:binding; C:cellular a-tomical entity	-
TraesCS5D02G412600.1	-	-	-	-	-	-	-	-	-	-	-	-1.52428	XP_020198157.1glycerophosphodiester phosphodiesterase GDPD6-like	P:glycerol metabolic process; P:lipid metabolic process; F:glycerophosphodiester phosphodiesterase activity	-
TraesCS2B02G124100.1	-	-	-	2.09977	-	-	-	-	-	-	-	-	XP_020162296.1glutaminyl-peptide cyclotransferase-like	P:peptidyl-pyroglutamic acid biosynthetic process, using glutaminyl-peptide cyclotransferase; F:glutaminyl-peptide cyclotransferase activity	-
TraesCS1A02G421200.1	-	-	-	-	-	-	-	-	-	-	-	4.53705	XP_020166770.1B-cell receptor-associated protein 31-like	P:intracellular protein transport; P:endoplasmic reticulum to Golgi vesicle-mediated transport; P:protein localization to endoplasmic reticulum exit site; C:endoplasmic reticulum membrane; C:integral component of membrane	-
TraesCS3B02G067900.1	-	-	-	-	-	-	-8.6348	-9.62949	-8.46025	-8.37425	-4.42384	-1.50395	QII41471.1 photosystem II protein K	P:photosynthesis; C:chloroplast thylakoid membrane; C:photosystem II reaction center; C:integral component of membrane	-
TraesCS5A02G262800.1	-	3.63941	3.7216	2.68887	-	-	-	-	-	-	-	-1.47913	XP_020165614.1acidic endochiti-se-like	P:carbohydrate metabolic process; F:hydrolase activity, hydrolyzing O-glycosyl compounds	-
TraesCS3B02G213600.1	-	-	-	-	-	-	-	-	-	-	-	2.03834	XP_020164588.1putative disease resistance protein RGA4	P:defense response; F:ATP binding; F:ADP binding	-
TraesCS2D02G427300.1	-	-	-	-	-	-6.26398	-	-	-	-	-	-	-	-	-
TraesCS5A02G044100.1	-	-	-	-1.39129	-	-	-	-	-	-	-	-	BAK05475.1predicted protein	F:hydrolase activity, acting on ester bonds	-
TraesCS3A02G430500.1	-	-	-	-	-6.07834	-	-	-	-	-	-	-	EMS68516.1Cytochrome c oxidase copper chaperone	F:copper ion binding; F:copper chaperone activity; C:mitochondrial intermembrane space	-
TraesCS1D02G356300.1	-	-	-	-	-	-	-	-	-	-	-	1.23825	XP_020188276.1UDP-glucose flavonoid 3-O-glucosyltransferase 7-like	F:UDP-glycosyltransferase activity	-
TraesCS7A02G192000.1	-	-	-	-	-	1.27522	-	-	-	-	-	-	XP_020166714.1tropinone reductase homolog At2g29290-like	F:oxidoreductase activity	-
TraesCS6D02G020000.1	-	-	-	-	-6.38569	-	-	-	-	-	-	7.24684	XP_020179676.1S-(+)-li-lool synthase, chloroplastic-like	P:terpenoid biosynthetic process; F:magnesium ion binding; F:terpene synthase activity	-
TraesCS6A02G281900.1	-	-	-	-	-	-	-	-	-	-	-	2.70134	XP_020196725.1ATP-dependent D- helicase Q-like 1	P:D- recombi-tion; P:D- duplex unwinding; P:cellular response to water deprivation; P:cellular response to cold; F:nucleic acid binding; F:D- helicase activity; F:ATP binding; F:ATP hydrolysis activity; C:nucleus	-
TraesCSU02G269900.1	-	-	-	-	-5.37753	-	-	-	-	-	-	-	-	-	-
TraesCS5B02G113300.1	-	-	1.4635	-	-	-	-	-	-	-	-	-	XP_020169015.1R--binding protein 39-like	P:mR- processing; F:R- binding; C:nucleus	-
TraesCS6D02G049100.1	-	-	-	-	-	-	-	-	-	-	-	1.40324	-	-	-
TraesCS2D02G348800.1	-	-	-	-	-	-	-	-	-	-	-	2.29044	XP_020163181.1acetyl-CoA acetyltransferase, cytosolic 1-like	P:fatty acid beta-oxidation; F:acetyl-CoA C-acetyltransferase activity; C:peroxisome	-
TraesCS1D02G413400.1	-	-	-	-	-	-3.1436	-	-	-	-	-	-4.21397	-	-	-
TraesCS6A02G389200.1	-	-	-	-	-	4.17479	-	-	-	-	-	3.58591	XP_020181577.1uncharacterized oxidoreductase At1g06690, chloroplastic-like	F:aldo-keto reductase (-DP) activity; F:D-threo-aldose 1-dehydroge-se activity; C:cytoplasm	-
TraesCS3B02G574300.1	-	-	-	-	-	-1.13012	2.06945	-	-	1.91492	-	-1.60819	XP_020169147.1G-type lectin S-receptor-like serine/threonine-protein ki-se At2g19130	P:protein phosphorylation; P:recognition of pollen; F:protein serine/threonine ki-se activity; F:protein serine/threonine/tyrosine ki-se activity; F:ATP binding; F:protein serine ki-se activity; C:integral component of membrane	-
TraesCS1B02G380100.1	-	-	-	-	-	-	-	-	-	-	-	2.95525	XP_020160261.1stress enhanced protein 2, chloroplastic	P:response to wounding; P:cellular response to high light intensity; P:cellular response to UV-A; C:chloroplast thylakoid membrane	-
TraesCS1A02G368900.1	-	-	-	-	-	-7.26602	-	-	-	-	-	-4.51463	-	-	-
TraesCS6B02G263600.1	-	-	-	-	-	1.22439	-	-	-	-	-	-	XP_020180150.1FT-interacting protein 1-like	C:integral component of membrane	-
TraesCS5B02G412400.1	-	-	-	-	-	1.27606	-	-	-	-	-	1.66684	BAJ98565.1predicted protein	C:integral component of membrane	-
TraesCS3A02G392800.1	-	-	-	1.10399	-	-	-	-	-	-	-	-	XP_020188783.1rust resistance ki-se Lr10-like isoform X1	P:protein phosphorylation; F:protein ki-se activity; F:ATP binding; F:polysaccharide binding	-
TraesCS5D02G557900.1	-	-	-	-	6.80679	10.2718	-	-	-	-	-	-	XP_020151431.1protein NRT1/ PTR FAMILY 2.11-like	P:transmembrane transport; F:transmembrane transporter activity; C:integral component of membrane	-
TraesCS6A02G070200.1	-	3.42519	-	-	-	-	-	-	-	-	-	-	XP_020167938.1probable glutathione S-transferase GSTU6	P:glutathione metabolic process; F:glutathione transferase activity; C:cytoplasm	-
TraesCS2D02G500600.1	-	-	-	-	-	2.96057	-	-	-	-	-	1.63703	XP_020161176.1high molecular mass early light-inducible protein HV58, chloroplastic-like	C:plastid; C:integral component of membrane	-
TraesCS6A02G386500.1	-	-	-	-	-	1.23409	-	-	-	-	-	-	KAF7001269.1hypothetical protein CFC21_016977	C:integral component of membrane	-
TraesCS3A02G238000.1	-	-	-1.37946	-	-	-	-	-	-	-	-	-	XP_020201471.1heat shock cog-te 70 kDa protein-like	P:cellular response to unfolded protein; P:protein refolding; P:chaperone cofactor-dependent protein refolding; F:ATP binding; F:ATP hydrolysis activity; F:heat shock protein binding; F:protein folding chaperone; F:unfolded protein binding; F:misfolded protein binding; C:cytoplasm	-
TraesCS2B02G083800.1	-	-	-	-	-	3.51449	-	-	-	-	-	3.85209	XP_020165022.1SNF1-related protein ki-se regulatory subunit beta-3	P:response to sucrose; P:phosphorylation; P:cellular response to nitrogen levels; F:ki-se activity; C:cytoplasm	-
TraesCS1A02G165700.1	-	-	-	1.30142	-	-	-	-	-	-	-	-	BAJ91629.1predicted protein	P:tR- methylation; P:mitochondrial tR- wobble uridine modification; F:flavin adenine dinucleotide binding; C:mitochondrion	-
TraesCS5B02G486100.1	-	-	-	-	-	-2.66697	-	-	-	-	-	-	XP_020191480.1serine protease Do-like HtrA isoform X2	C:intracellular membrane-bounded organelle	-
TraesCS7A02G368000.1	-	-	2.32919	2.0547	-	-	-	-	-	-	-	-	XP_020157795.1epimerase family protein SDR39U1 homolog, chloroplastic	P:cell division; F:catalytic activity	-
TraesCS3A02G039900.1	-	-	-	-	-	5.2907	-	-	-	-	-	8.67227	EMS67695.1Glucan endo-1,3-beta-glucosidase GIII	P:carbohydrate metabolic process; F:hydrolase activity, hydrolyzing O-glycosyl compounds	-
TraesCS5D02G003000.1	-	-	-4.07681	-	-3.88978	-3.36414	-	-	-	-	-	-	XP_020149553.1amino acid permease 3-like	P:amino acid transport; C:plasma membrane; C:integral component of membrane	-
TraesCS6A02G012100.1	-	-	-	-	-	1.21563	-	-3.07617	-	-	-	-	-	-	-
TraesCS7D02G119800.1	-	-	-	-	-	2.85977	-	-	-	-	-	-	XP_020183765.1cation/H(+) antiporter 19	P:proton transmembrane transport; F:solute:proton antiporter activity; C:chloroplast envelope; C:integral component of membrane	-
TraesCS3D02G381400.1	-	-	-	-	-	-1.85301	-	-	-	-	-	-	EMS60487.1Disease resistance protein RPM1	P:defense response; F:ATP binding; F:ADP binding; C:integral component of membrane	-
TraesCS5A02G482700.1	-	-	-	-	-	3.00878	-	-	-	-	-	2.36356	XP_020197560.1zinc finger A20 and AN1 domain-containing stress-associated protein 1	P:protein ubiquiti-tion; F:D- binding; F:ubiquitin-protein transferase activity; F:zinc ion binding	-
TraesCS3D02G514300.1	-	-	-	-	-	-1.17082	-	-	-	-	-	-	-	-	-
TraesCS4B02G395200.1	-	-	-	-	-	10.0587	-7.77085	-8.51465	-8.53502	-8.93281	-9.06961	10.0805	-	-	-
TraesCS6A02G415000.1	-	-	-	-	-	-7.02702	-	-	-	-	-	-7.15042	-	-	-
TraesCS2A02G175200.1	-	-	-	-	-	7.96123	-	-	-	-	-	8.1181	XP_020191178.1ubiquitin carboxyl-termi-l hydrolase 8-like	P:ubiquitin-dependent protein catabolic process; P:protein deubiquiti-tion; F:thiol-dependent deubiquiti-se	-
TraesCS3B02G314600.1	-	-	-	-	-1.74987	-	-	-	-	-	-	-	XP_023730458.1histone H4-like	P:D--templated transcription, initiation; F:D- binding; F:protein heterodimerization activity; C:nucleosome; C:nucleus	-
TraesCS5A02G349600.1	-	-4.66175	-	-	-	-	-	-	-	-	-	-	-	-	-
TraesCS5B02G543300.1	-	-	-	-	-	4.09122	-	-	-	-	-	-	EMS58548.1Sorting nexin-16	F:phosphatidylinositol binding; C:endosome; C:integral component of membrane	-
TraesCS3B02G490000.1	-	-	-	-	-	-6.73593	-	-	-	-	-	-	-	-	-
TraesCS5B02G055900.1	-	1.89845	1.46572	-	-	-	-	-	-	-	-	-	XP_020167509.1prohibitin-1, mitochondrial-like	P:mitochondrion organization; C:mitochondrial inner membrane	-
TraesCS2A02G582300.1	-	-	-	-	-	-	-	-	-	-	-	-1.09006	XP_020153992.1replication protein A 14 kDa subunit-like	P:D- replication; P:D- repair; P:D- recombi-tion; F:D- binding; C:nuclear lumen	-
TraesCS2A02G315700.1	-	-	-	-	3.58337	-	-	-	-	-	-	-	-	-	-
TraesCS4A02G107000.1	-	-	-	-	-	-	-	-	-	-	-	1.32034	XP_020169042.1ethylene-responsive transcription factor RAP2-4-like	P:regulation of transcription, D--templated; F:D--binding transcription factor activity; F:sequence-specific D- binding; C:nucleus	-
TraesCS4A02G056400.1	-	-	-	-	-	4.70169	-	-	-	-	-	5.29448	XP_020156740.1probable acyl-activating enzyme 1, peroxisomal	P:phenylpropanoid metabolic process; F:4-coumarate-CoA ligase activity; F:trans-cin-mate-CoA ligase activity	-
TraesCS7B02G420400.1	-	-	-	-	-	6.28499	-	-	-	-	-	3.84646	XP_020157683.1prem-spirodiene oxyge-se-like	F:monooxyge-se activity; F:iron ion binding; F:oxidoreductase activity, acting on paired donors, with incorporation or reduction of molecular oxygen; F:heme binding; C:integral component of membrane	-
TraesCS7B02G224200.1	-	-	-	-	-	-1.82953	-	-	-	-	-	-	XP_020161206.1PLASMODESMATA CALLOSE-BINDING PROTEIN 3-like	C:integral component of membrane	-
TraesCS5D02G225900.1	-	-	-	-	-	-	-	-	-	-	-	1.07879	XP_020186206.1indole-3-pyruvate monooxyge-se YUCCA6-like isoform X1	F:monooxyge-se activity; F:flavin adenine dinucleotide binding; F:-DP binding	-
TraesCS2A02G559600.1	-	-	-	-	-	-1.08376	-	-	-	-	-	-1.10128	BAJ85449.1 predicted protein	P:mR- splicing, via spliceosome; C:U2 snRNP; C:precatalytic spliceosome	-
TraesCS3B02G139500.1	-	-2.47569	-	-	-	-	-	-	-	-	-	-	BAJ85921.1predicted protein	P:protein transport; P:oligopeptide transmembrane transport; F:oligopeptide transmembrane transporter activity; C:integral component of membrane	-
TraesCS2A02G026700.1	-	-	-	-	-	-	-	-	-	-	-	-1.71665	XP_020174930.1ABC transporter G family member 14	P:cytokinin-activated sig-ling pathway; P:cytokinin transport; P:stem vascular tissue pattern formation; P:cotyledon vascular tissue pattern formation; P:response to hydrogen peroxide; P:defense response to bacterium; P:export across plasma membrane; F:ATP binding; F:efflux transmembrane transporter activity; F:ABC-type transporter activity; C:plasma membrane; C:integral component of membrane	-
TraesCS5D02G044100.2	-	3.02418	-	-	-	-	-	-	-	-	-	-	-	-	-
TraesCS2B02G565400.1	-	-	-	-	-	2.94972	-	-	-	-	-	-	-	-	-
TraesCS3A02G095900.1	-	-	-	-	-	-	-	-	-	-	-	2.75518	-	-	-
TraesCS5A02G064600.1	-	-	-	-	-	2.67317	-	-	-	-	-	2.05966	BAJ86419.1predicted protein	C:integral component of membrane	-
TraesCS2A02G008300.1	-	-	-	-	-	-	-	-	-	-	-	4.04154	XP_020162769.1peroxisomal acyl-coenzyme A oxidase 1-like	P:very long-chain fatty acid metabolic process; P:long-chain fatty acid metabolic process; P:fatty acid beta-oxidation using acyl-CoA oxidase; P:lipid homeostasis; F:fatty acid binding; F:palmitoyl-CoA oxidase activity; F:FAD binding; C:peroxisome	-
TraesCS2A02G485600.1	-	-	-	-	-	1.59373	-	-	-	-	-	2.99035	BAK01220.1 predicted protein	P:unidimensio-l cell growth; P:root development; C:Golgi apparatus; C:integral component of membrane	-
TraesCS2A02G560900.1	-	-	-	-	-	7.16865	-	-	-	-	-	-	XP_020154303.1ubiquinol oxidase 2, mitochondrial-like	F:alter-tive oxidase activity; F:metal ion binding; F:ubiquinol:oxygen oxidoreductase activity; C:integral component of membrane; C:respirasome	-
TraesCS1B02G361200.1	-	-	-	-	-	-	-	-	-	-	-	1.68504	XP_020173613.1putative glutaredoxin-C14	F:glutathione oxidoreductase activity; C:nucleus; C:cytoplasm; C:integral component of membrane	-
TraesCS2A02G504100.1	-	-	-	-	-	-1.2164	-	-	-	-	-	-	XP_020182954.1oligopeptide transporter 7-like	P:protein transport; P:oligopeptide transmembrane transport; F:oligopeptide transmembrane transporter activity; C:integral component of membrane	-
TraesCS6A02G386000.1	-	-	-	-	1.47023	-	-	-	-	-	-	-	XP_020187597.1monothiol glutaredoxin-S2-like	F:glutathione oxidoreductase activity	-
TraesCS6B02G281900.1	-	-	-	-	-	4.59378	-	-	-	-	-	-	-	-	-
TraesCS6B02G034300.1	-	-	-	-	-	-2.22841	-	-	-	-	-	-	XP_020153181.160S ribosomal protein L9-like	P:cytoplasmic translation; F:structural constituent of ribosome; F:rR- binding; C:cytosolic large ribosomal subunit	-
TraesCS3D02G322400.1	-	-	-	-	-	3.05426	-	-	-	-	-	-	-	-	-
TraesCS5B02G408400.1	-	-	-	-	-	-2.39082	-	-	-	-	-	-2.22808	ACQ41882.1germin-like protein 2	F:manganese ion binding; C:apoplast	-
TraesCS2A02G525000.1	-	-	-	-	-	-1.91018	-	-	-	-	-	-	XP_020184843.1chlorophyll a-b binding protein of LHCII type 1-like	P:photosynthesis, light harvesting; P:protein-chromophore linkage; F:chlorophyll binding; C:photosystem I; C:photosystem II; C:chloroplast thylakoid membrane	-
TraesCS3B02G057700.1	-	-	-	-	-	4.53118	-	-6.19043	-6.27563	-6.54056	-	4.18422	-	-	-
TraesCS7D02G304100.1	-	-	-	-	-	-	-	-	-	-	-	-1.2437	XP_020190388.1WRKY transcription factor WRKY24-like	P:regulation of transcription, D--templated; P:response to stimulus; F:D--binding transcription factor activity; F:sequence-specific D- binding; C:nucleus	-
TraesCS6A02G160400.1	-	-	-	-	-	-	-	-	-	-	-	2.80163	-	-	-
TraesCS1B02G045300.1	-	-	-	-	-	2.19091	-	-	-	-	-	4.1231	-	-	-
TraesCS5A02G261600.1	-	-	-	-	-	-	-	-	-	-	-	2.80827	CAE05741.1 OSJNBb0017I01.21	P:mismatch repair; P:negative regulation of D- recombi-tion; P:nucleic acid phosphodiester bond hydrolysis; F:endonuclease activity; F:ATP binding; F:ATP-dependent activity, acting on D-; F:ATP hydrolysis activity; F:mismatched D- binding; C:mismatch repair complex	-
TraesCS5B02G349300.1	-	-	-	11.508	8.41908	10.3855	-	-	-	-	-	9.7031	-	-	-
TraesCS3B02G187700.1	-	-	-	-2.50269	-2.61922	-	-	-	-	-	-	-	XP_020188359.1NF-X1-type zinc finger protein NFXL2	P:regulation of transcription by R- polymerase II; P:response to salt stress; P:regulation of hydrogen peroxide metabolic process; P:cellular macromolecule metabolic process; F:R- polymerase II transcription regulatory region sequence-specific D- binding; F:D--binding transcription factor activity, R- polymerase II-specific; F:zinc ion binding; C:nucleus; C:integral component of membrane	-
TraesCS5D02G045400.1	-	-3.12536	-	-2.61672	-	-1.83906	-	-	-	-	-	-	ABF99918.1aspartate ki-se family protein, expressed	P:cellular amino acid biosynthetic process; F:transferase activity	-
TraesCS6A02G002400.1	-	-	-	-	-	1.21612	-	-	-	-	-	-	XP_020185254.1probable isoaspartyl peptidase/L-asparagi-se 2	F:hydrolase activity	-
TraesCS1B02G293300.1	-	-	-	-	-	-4.00981	-	-	-	-	-	-2.27354	XP_020192402.1potassium transporter 7	P:potassium ion transmembrane transport; F:potassium ion transmembrane transporter activity; C:integral component of membrane	-
TraesCS6A02G197400.1	-	1.83249	-	1.99338	1.69024	-	-	-	-	1.72563	-	-2.00222	BAB82470.1 sucrose:sucrose 1-fructosytransferase	P:carbohydrate metabolic process; F:sucrose alpha-glucosidase activity; F:sucrose 1F-fructosyltransferase activity; C:vacuole; C:integral component of membrane	-
TraesCS1D02G288400.1	-	-	-	-1.9239	-	-	-	-	-	-	-	-	KAF7028571.1hypothetical protein CFC21_040467	P:primary metabolic process; P:cellular macromolecule metabolic process	-
TraesCS3A02G011800.1	-	-	-	-	-	-2.7007	-	-	-	-	-	-	XP_020158159.1chiti-se 8-like	P:polysaccharide catabolic process; P:chitin catabolic process; P:cell wall macromolecule catabolic process; P:defense response to fungus; F:chiti-se activity	-
TraesCS7A02G206200.1	-	-	-	1.06902	-	-	-	-	-	-	-	-	BAK01266.1predicted protein	P:defense response to other organism; C:integral component of membrane	-
TraesCS6A02G103700.1	-	-	-	-	-6.42183	-	-	-	-	-	-	-	XP_020172577.1cytochrome b-c1 complex subunit Rieske, mitochondrial-like	P:mitochondrial electron transport, ubiquinol to cytochrome c; P:proton transmembrane transport; F:ubiquinol-cytochrome-c reductase activity; F:metal ion binding; F:2 iron, 2 sulfur cluster binding; C:mitochondrial respiratory chain complex III	-
TraesCS6D02G156400.2	-	-	-	-	-	2.24494	-	-	-	-	-	2.5571	KAE8767273.1calmodulin-binding protein 60 D-like	F:calmodulin binding	-
TraesCS2D02G438200.1	-	-	-	-	-	-	-	-	-	-	-	2.07537	-	-	-
TraesCS1A02G186700.1	-	-	-	1.7922	1.7536	-	-	-	-	-	-	-	KAF7077145.1hypothetical protein CFC21_081729	P:protein phosphorylation; F:protein serine/threonine ki-se activity; F:ATP binding	-
TraesCS3B02G001400.1	-	-	-	-	-	-	-	-	-	-	3.3859	-	XP_020159583.1pectin acetylesterase 8-like	P:cell wall organization; F:pectin acetylesterase activity; C:extracellular region	-
TraesCS2D02G491000.1	-	-	-	2.0564	-	-	-	-	-	-	-	3.21963	EMS55527.1U-box domain-containing protein 33	P:protein phosphorylation; P:protein ubiquiti-tion; F:protein ki-se activity; F:ubiquitin-protein transferase activity; F:ATP binding	-
TraesCS1D02G360600.1	-	-	-	-	-	-	-	-	-	-	-	-1.88374	XP_020193101.1wall-associated receptor ki-se 2-like isoform X1	P:protein phosphorylation; F:protein ki-se activity; F:calcium ion binding; F:ATP binding; F:polysaccharide binding; C:membrane	-
TraesCS7B02G110900.1	-	-	-	-1.26468	-	-1.86842	-	-	-	-	-	-	BAK03837.1predicted protein	P:regulation of transcription by R- polymerase II; P:positive regulation of transcription, D--templated; F:transcription coactivator activity; C:SAGA complex	-
TraesCS4D02G238100.1	-	-	-	-	-	-3.32029	-	-	-	-	-	-	XP_020164297.1probable peptide/nitrate transporter At3g43790	P:transmembrane transport; F:transmembrane transporter activity; C:integral component of membrane	-
TraesCS1B02G089000.1	-	-	-	-	-	-1.11379	-	-	-	-	-	-	XP_020175962.1anthocyanidin 3-O-glucosyltransferase-like	F:UDP-glycosyltransferase activity	-
TraesCS3A02G050211.2	-	-	-	-	-	-2.64418	-	-	-	-	-	-	XP_020167052.1probable anion transporter 5, chloroplastic	P:transmembrane transport; F:transmembrane transporter activity; C:integral component of membrane	-
TraesCS2D02G479400.1	-	-	-	-	-	2.76064	-	-	-	-	-	2.92777	XP_020187510.1disease resistance protein RPM1-like	P:defense response; F:ATP binding; F:ADP binding	-
TraesCS1B02G410900.1	-	-	-	-	-	-6.72966	-	-	-	-	-	-	XP_020151624.1phosphatidylinositol 4-phosphate 5-ki-se 9-like	P:phosphorylation; P:phosphatidylinositol phosphate biosynthetic process; F:ATP binding; F:1-phosphatidylinositol-4-phosphate 5-ki-se activity; C:membrane	-
TraesCS3B02G571800.1	-	-	-	-	-	-9.27213	-	-	-	-	-	-9.40245	BAJ85013.1predicted protein	C:integral component of membrane	-
TraesCS5B02G080000.1	-	-	8.18723	7.61286	7.20703	-	-	-	-	-	-	-	AWT24530.1calcium-binding EF-hand family like-protein	F:calcium ion binding	-
TraesCS6A02G283500.1	-	-	-	-	-	-	-	-	-	-	-	2.16843	-	-	-
TraesCS6A02G333700.1	-	-	-	-	-	5.38827	-	-	-	-	-	5.89978	XP_020172240.1E3 ubiquitin-protein ligase CHIP-like isoform X2	P:protein polyubiquiti-tion; P:protein quality control for misfolded or incompletely synthesized proteins; P:proteasome-mediated ubiquitin-dependent protein catabolic process; P:positive regulation of proteolysis; P:cellular response to misfolded protein; F:chaperone binding; F:ubiquitin protein ligase activity; C:cytoplasm	-
TraesCS5B02G109300.1	-	-	-	-	-	2.01747	-	-	-	-	-	-	XP_020187511.1citrate synthase 3, peroxisomal-like	P:carbohydrate metabolic process; P:tricarboxylic acid cycle; F:citrate (Si)-synthase activity; C:mitochondrial matrix	-
TraesCS2D02G028600.1	-	-	-	-	-	-	-	-	-	-	-	-2.00374	XP_020180174.1vacuolar-processing enzyme-like	P:proteolysis involved in cellular protein catabolic process; F:cysteine-type endopeptidase activity; C:cellular a-tomical entity	-
TraesCS1A02G218100.1	-	-	2.78715	-	-	-	-	-	-	-	-	-	-	-	-
TraesCS5B02G450400.1	-	-	-	-	-	-	-	-	-	-	-	-1.42031	XP_020192537.1high molecular mass early light-inducible protein HV58, chloroplastic-like	C:plastid; C:integral component of membrane	-
TraesCS5D02G463500.1	-	-	-	-	-	-1.40745	-	-	-	-	-	-	-	-	-
TraesCS2D02G129100.1	-	-	-	-	-	-	-	4.26099	-	-	-	-	XP_020199334.1ABC transporter G family member 28-like	P:transmembrane transport; F:ATP binding; F:ABC-type transporter activity; C:integral component of membrane	-
TraesCS6D02G300100.1	-	-	2.80815	-	-	-	-	-	-	-	-	-	-	-	-
TraesCS2B02G332500.1	-	-	-	-	-2.01141	-	-	-	-	-	-	-	XP_020185893.1receptor ki-se-like protein Xa21	P:protein phosphorylation; F:protein ki-se activity; F:ATP binding; C:integral component of membrane	-
TraesCS6A02G294400.1	-	-	-	-	-	8.69487	-	-	-	-	-	8.91492	XP_020151737.1uncharacterized acetyltransferase At3g50280-like	F:acyltransferase activity, transferring groups other than amino-acyl groups	-
TraesCS4A02G358500.1	-	4.2076	3.42675	-	-	3.53239	-	-	-	-	-	-	AAW23034.1flowering locus T	P:regulation of flower development; P:inflorescence development; P:regulation of timing of transition from vegetative to reproductive phase; P:photoperiodism, flowering; F:phosphatidylethanolamine binding	-
TraesCS6B02G004000.1	-	-	-	-	-	-11.4018	-	-	-	-	-	-8.63977	XP_020161435.1dirigent protein 11-like	C:apoplast	-
TraesCS5A02G124000.1	-	-	-	-	-	2.13984	-	-	-	-	-	-	XP_020153597.1photosynthetic NDH subunit of lume-l location 2, chloroplastic-like	P:photosynthetic electron transport chain; F:calcium ion binding; F:electron transporter, transferring electrons within the cyclic electron transport pathway of photosynthesis activity; C:chloroplast; C:photosystem II oxygen evolving complex; C:extrinsic component of membrane	-
TraesCS2D02G575800.1	-	-	-	-	-	-	-	-	-	-	-	2.51977	XP_020169123.1double-stranded R--binding protein 4-like	P:rR- catabolic process; P:R- phosphodiester bond hydrolysis, endonucleolytic; F:R- binding; F:ribonuclease III activity	-
TraesCS2A02G513900.1	-	-	-	-	-1.95996	-	-	-	-	-	-	-	-	-	-
TraesCS6D02G008500.1	-	-	-	1.00699	-	-	-	-	-	-	-	-	-	-	-
TraesCS3A02G003800.1	-	-	-	-	-	-1.13147	-	-	-	-	-	-	XP_020161131.1putative quinone-oxidoreductase homolog, chloroplastic	F:oxidoreductase activity; F:metal ion binding	-
TraesCS7A02G038400.1	-	-	-	-	-	1.23274	-	-	-	-	-	-	XP_020181073.1dirigent protein 2-like	C:apoplast	-
TraesCS4A02G399000.1	-	-2.11988	-	-	-	-	-	-	-	-	-	-	XP_020198852.1probable i-ctive shikimate ki-se like 2, chloroplastic	P:regulation of gene expression; P:phosphorylation; F:shikimate ki-se activity	-
TraesCS5B02G343800.1	-	-	-	6.93713	6.89624	-	-	-	-	-	-	-	EMS56253.1D-J homolog subfamily C member 2	P:regulation of transcription, D--templated; F:D--binding transcription factor activity	-
TraesCS3B02G397400.1	-	-	-	-	-	1.28728	-	-	-	-	-	1.14262	XP_020160794.1chaperone protein d-J 11, chloroplastic-like	C:endoplasmic reticulum	-
TraesCS2D02G398500.1	-	-	-	-	-	-	-	-	-	-	-	1.66022	XP_020181152.1metallothionein-like protein 2C	F:metal ion binding	-
TraesCS3B02G006100.1	-	-	-	-	-	-	7.22658	8.35109	8.09146	8.76981	8.53093	-	AUG68740.1WRKY transcription factor 146	P:regulation of transcription, D--templated; P:response to stimulus; F:D--binding transcription factor activity; F:sequence-specific D- binding; C:nucleus	-
TraesCS5B02G553000.1	-	-	-	-	-	-	-	-	-	-	-	8.01279	-	-	-
TraesCS2D02G518100.1	-	4.15219	-	-	-	-	-	-	-	-	-	-	AVT42366.1enhanced disease susceptibility 1	P:lipid metabolic process; P:defense response; C:nucleus	-
TraesCS1A02G361000.1	-	-	-	1.46363	1.18094	1.09055	-	-	-	-	-	-	KAE8807772.1putative LRR receptor-like serine/threonine-protein ki-se	P:protein phosphorylation; F:protein serine/threonine ki-se activity; F:ATP binding; C:integral component of membrane	-
TraesCS5A02G183400.1	-	4.75546	-	-	-	-	-	-	-	-	-	-	KAF7066369.1hypothetical protein CFC21_072364	F:nucleic acid binding	-
TraesCSU02G218200.1	-	-	-	-	-	2.2078	-	-	-	-	-	-	-	-	-
TraesCS2D02G568300.1	-	10.4973	-	-	-	-	-	-	-	-	-	-	XP_020175308.1GDSL esterase/lipase At3g26430-like	F:hydrolase activity, acting on ester bonds	-
TraesCS2B02G133500.1	-	-	-	-	-	2.70693	-	-2.09763	-1.68714	-	-	-	-	-	-
TraesCS5B02G213900.1	-	-	-	-	-	-6.68026	-	-	-	-	-	-	BAJ89935.1predicted protein	P:lipid metabolic process; F:phosphoric diester hydrolase activity; C:mitochondrial respirasome	-
TraesCS6D02G390600.1	-	-	-	-	-	-	-	-	-	-	-	1.49309	XP_020194243.1WAT1-related protein At5g07050-like	P:transmembrane transport; F:transmembrane transporter activity; C:plasma membrane; C:integral component of membrane	-
TraesCS2B02G578000.1	-	-	-	-	-	-2.25872	-	-	-2.22679	-3.05497	-	-	EMS61615.1Subtilisin-chymotrypsin inhibitor-2B	P:response to wounding; P:negative regulation of endopeptidase activity; F:serine-type endopeptidase inhibitor activity	-
TraesCS5D02G538300.1	-	-	-	-	-	2.22917	-	-	-	-	-	-	XP_020197117.1nucleotide pyrophosphatase/phosphodiesterase	P:dephosphorylation; F:acid phosphatase activity; F:metal ion binding	-
TraesCSU02G153200.1	-	2.64293	2.2256	2.06959	-	2.52048	-	-	-	-	-	-	QEQ12704.1yellow rust resistance protein 7	F:adenyl ribonucleotide binding; F:anion binding	-
TraesCS4A02G490700.1	-	-	-	-	-	-4.15777	-	-	-	-	-	-3.07124	XP_020168900.1a-phase-promoting complex subunit 5	P:a-phase-promoting complex-dependent catabolic process; P:positive regulation of mitotic metaphase/a-phase transition; P:cell division; P:protein K11-linked ubiquiti-tion; C:a-phase-promoting complex	-
TraesCS7A02G134100.1	-	-	-	-	-	-	-	-	-	-	-	1.37068	-	-	-
TraesCS6B02G293100.1	-	-	-	-	-	-	-	-	-	-	-	-1.9122	XP_020166893.1protein ECERIFERUM 3-like	P:response to stress; P:lipid biosynthetic process; P:response to abiotic stimulus; P:response to oxygen-containing compound; F:iron ion binding; F:octadeca-l decarbonylase activity; F:oxidoreductase activity; F:aldehyde oxyge-se (deformylating) activity; C:endoplasmic reticulum membrane; C:integral component of membrane	-
TraesCS2A02G261700.1	-	-	-	-	-	-	-	-	-	-	-	1.69123	XP_020197949.1acyclic sesquiterpene synthase-like isoform X4	P:diterpenoid biosynthetic process; F:magnesium ion binding; F:terpene synthase activity	-
TraesCS3D02G067200.1	-	-	-	-	-	-	-	-4.97024	-	-	-	-	-	-	-
TraesCS3B02G399300.1	-	-	-	-	-	-	-	-	-	-	-	-1.80148	EMS57758.1Ureide permease 5	P:xenobiotic transport; P:transmembrane transport; P:nitrogen compound transport; F:antiporter activity; F:xenobiotic transmembrane transporter activity; C:integral component of membrane	-
TraesCS3B02G150200.1	-	3.97206	-	5.27331	4.84488	-	-	-	-	-	-	1.76036	XP_020187466.1phosphoenolpyruvate carboxylase ki-se 1-like	P:peptidyl-serine phosphorylation; P:intracellular sig-l transduction; P:protein autophosphorylation; F:calmodulin-dependent protein ki-se activity; F:calmodulin binding; F:ATP binding; F:calcium-dependent protein serine/threonine ki-se activity; C:nucleus; C:cytoplasm	-
TraesCS5B02G244700.1	-	-	-	-	-	-	-	-	-	-	-	7.15206	NP_114239.1photosystem II protein D1	P:response to herbicide; P:photosynthetic electron transport in photosystem II; P:protein-chromophore linkage; F:iron ion binding; F:oxygen evolving activity; F:chlorophyll binding; F:oxidoreductase activity, acting on diphenols and related substances as donors, oxygen as acceptor; F:electron transporter, transferring electrons within the cyclic electron transport pathway of photosynthesis activi…	-
TraesCS2D02G499200.1	-	-	-	-	-	1.73997	-	-	-	-	-	-	XP_020162386.1serine/threonine-protein ki-se RIPK-like	P:protein phosphorylation; F:protein ki-se activity; F:ATP binding	-
TraesCS2D02G093700.1	-	-	-	-1.43142	-	-	-	-	-	-	-	1.98445	-	-	-
TraesCS4B02G007000.1	-	-	-	-	-	-	-	-	-	-	-	2.48772	KAE8780809.1protein CHLORORESPIRATORY REDUCTION 6, chloroplastic	P:-D(P)H dehydroge-se complex assembly; C:chloroplast; C:integral component of membrane	-
TraesCS5B02G202800.1	-	-2.20369	-1.99327	-	-	-2.46612	-	-	-	-	-	-	XP_020158345.1glycolipid transfer protein 1	P:intermembrane lipid transfer; P:ceramide 1-phosphate transport; F:ceramide 1-phosphate binding; F:ceramide 1-phosphate transfer activity; C:cytosol	-
TraesCS5A02G014000.1	-	6.83612	-	-	-	7.42983	-	-	-	-	-	-	XP_020168320.1ent-kaurenoic acid oxidase 1-like	F:monooxyge-se activity; F:iron ion binding; F:oxidoreductase activity, acting on paired donors, with incorporation or reduction of molecular oxygen; F:heme binding; C:integral component of membrane	-
TraesCS6B02G353200.2	-	-	-	-	-	-1.65402	-	-	-	-	-	-2.19737	-	-	-
TraesCS4A02G009800.1	-	-	-	-	-	-4.70078	-	-	-	-	-	-6.51339	XP_020179810.1NDR1/HIN1-like protein 10	P:defense response to other organism; C:integral component of membrane	-
TraesCS6D02G382300.1	-	-	-1.4916	-	-	-	-	-	-	-	-	-	XP_020158585.1thiol protease SEN102-like	P:proteolysis; F:cysteine-type peptidase activity; C:integral component of membrane	-
TraesCS4A02G094900.1	-	-	-	-	1.44097	-	-	-	-	-	-	-	XP_020175101.1probable O-methyltransferase 2	P:methylation; F:O-methyltransferase activity; F:protein dimerization activity	-
TraesCS1B02G420100.1	-	-	-	-	-	2.17811	-	-	-	-	-	-	KAE8786763.13-hydroxybenzoate 6-hydroxylase 1	F:monooxyge-se activity; F:FAD binding	-
TraesCS6A02G035100.1	-	-	6.40436	-	-	-	-	-	-	-	-	-	XP_020165192.1WAT1-related protein At4g30420-like	P:transmembrane transport; F:transmembrane transporter activity; C:integral component of membrane	-
TraesCS2A02G515400.1	-	-	-	-	-	-	-	-	-	-	-	5.5442	-	-	-
TraesCS5B02G312700.1	-	-	-	2.28382	-	-	-	-	-	-	-	-	XP_020196940.1O-methyltransferase ZRP4-like	P:methylation; F:O-methyltransferase activity; F:protein dimerization activity	-
TraesCS2D02G492100.1	-	-	-	-	-	5.11243	-	-	-	-	-	5.69632	XP_020154990.1nuclear transcription factor Y subunit C-2-like	P:positive regulation of transcription by R- polymerase II; F:D--binding transcription activator activity, R- polymerase II-specific; F:D- binding; F:protein heterodimerization activity; C:nucleus	-
TraesCS5B02G408600.1	-	-	-	-	-	-	-	-	-	-	-	-2.40847	XP_020155191.1i-ctive anthranilate O-methyltransferase 1-like	P:methylation; F:S-adenosylmethionine-dependent methyltransferase activity	-
TraesCS6B02G126500.1	-	-	-	-	-3.75884	-	-	-	-	-	-	-	BAJ89055.1 predicted protein	F:glutathione oxidoreductase activity	-
TraesCS3B02G013200.1	-	-	-	-	-	-	-	1.37541	-	-	-	-	XP_020185551.1soluble inorganic pyrophosphatase 4-like	P:phosphate-containing compound metabolic process; F:magnesium ion binding; F:inorganic diphosphatase activity; C:cytoplasm	-
TraesCS2D02G344600.1	-	-	-	-	-	-	-	-	-	-	-	1.7073	-	-	-
TraesCS6A02G008400.1	-	-	-	-	-	-6.40054	5.55626	11.1637	7.40577	9.92355	9.52692	-6.15302	KAF7032852.1hypothetical protein CFC21_043985	C:integral component of membrane	-
TraesCS2B02G112800.1	-	-	-	-	2.6124	-	-	-4.29186	-3.24709	-	-	-	XP_020171328.1pyruvate ki-se, cytosolic isozyme-like	P:glycolytic process; P:photosynthesis; F:magnesium ion binding; F:pyruvate ki-se activity; F:ATP binding; F:ki-se activity; F:potassium ion binding; C:cytoplasm	-
TraesCS2A02G233500.1	-	-	-	-	-	1.33608	-	-	-	-	-	-	XP_020164163.1glycine-rich protein DOT1-like	C:integral component of membrane	-
TraesCS5D02G385900.1	-	-	2.66453	-	-	-	-	-	-	-	-	-	-	-	-
TraesCS3A02G050000.1	-	-	-	-	-	-8.24331	-	-	-	-	-	-3.53864	-	-	-
TraesCS3B02G214100.1	-	-	-	-	-	1.30166	-	-	-	-	-	-	XP_020199355.1probable E3 ubiquitin-protein ligase RHC1A	P:terpenoid biosynthetic process; P:phosphorylation; P:protein ubiquiti-tion; F:ATP binding; F:4-(cytidine 5'-diphospho)-2-C-methyl-D-erythritol ki-se activity; F:ubiquitin protein ligase activity	-
TraesCS2A02G026600.1	-	-	-	-	-	-	-	-	-	-	-	-2.01662	EMS51084.1Peroxidase 2	P:response to oxidative stress; P:hydrogen peroxide catabolic process; P:cellular oxidant detoxification; F:peroxidase activity; F:heme binding; F:metal ion binding; C:extracellular region	-
TraesCS5B02G063600.1	-	-	-	-	1.59755	-	-	-	-	-	-	-	AEW90962.1glutaredoxin 4H6	P:cellular response to oxidative stress; P:cellular oxidant detoxification; F:glutathione-disulfide reductase (-DPH) activity; F:glutathione oxidoreductase activity; C:cytoplasm	-
TraesCS4A02G141500.1	-	-	-	-	-	7.37964	-	-	-	-	-	7.20192	-	-	-
TraesCS6A02G408200.1	-	-	-	-	-	-11.1639	-	-	-	-	-	-11.2948	XP_020165880.1beta-1,3-galactosyltransferase 6-like	P:protein glycosylation; F:hexosyltransferase activity; C:Golgi membrane; C:integral component of membrane	-
TraesCS2A02G510300.1	-	-	-	-	-	4.21346	-	-	-	-	-	5.18561	EMS61075.1Receptor-like protein 12	C:membrane	-
TraesCS2D02G525800.1	-	-	-	-	-	7.92065	-	-	-	-	-	8.8533	AKE47415.1 CBFIVd-4.1	P:regulation of transcription, D--templated; F:D- binding; F:D--binding transcription factor activity; C:nucleus	-
TraesCS2D02G496200.1	-	-	-	-	-	1.91393	-	-	-	-	-	1.5365	-	-	-
TraesCS2B02G043300.1	-	-	-	-	-	2.13384	-	-	-	-	-	3.351	-	-	-
TraesCS3A02G088800.1	-	-	-	-	-1.47498	-	-	-	-	-	-	-	XP_020186241.1UDP-glycosyltransferase 72B1-like	F:UDP-glycosyltransferase activity	-
TraesCS2B02G595300.1	-	-	-	-	-	-1.56855	-	-	-	-	-	-1.39209	XP_020187323.1peroxidase P7-like	P:response to oxidative stress; P:hydrogen peroxide catabolic process; P:cellular oxidant detoxification; F:peroxidase activity; F:heme binding; F:metal ion binding; C:extracellular region	-
TraesCS4A02G333200.1	-	-	-	-	-	-	-	-	-	-	-	5.37972	-	-	-
TraesCS2A02G211900.1	-	-	-	-	-	-	-	-	-	-	-	2.50985	-	-	-
TraesCS1A02G337900.1	-	-	-	-	-	-2.46042	-	-	-	-	-	-	-	-	-
TraesCS5A02G247800.1	-	1.96503	-	-	-	-	-	-	-	-	-	-1.28806	-	-	-
TraesCS1B02G427100.1	-	-	-	-	-	-3.70298	-	-	-	-	-	-4.42113	XP_020198985.1nudix hydrolase 3	F:hydrolase activity; F:metal ion binding	-
TraesCS2A02G127500.1	-	-	-	-	-	2.32465	-	-	-	-	-	-	XP_020166273.1subtilisin-like protease SBT3.8 isoform X1	P:proteolysis; F:serine-type endopeptidase activity	-
TraesCS7D02G457600.1	-	-	-	-	-	-6.68428	-	-	-	-	-	-3.03338	XP_020148623.1cytochrome P450 76M5-like	F:monooxyge-se activity; F:iron ion binding; F:oxidoreductase activity, acting on paired donors, with incorporation or reduction of molecular oxygen; F:heme binding; C:integral component of membrane	-
TraesCS4A02G021200.1	-	-	-	-	-	-2.79608	-	-	-	-	-	-2.03866	-	-	-
TraesCS5B02G015100.1	-	-	-	-	-	-1.48627	-	-	-	-	-	-	BAK00113.1predicted protein	P:protein phosphorylation; F:protein serine/threonine ki-se activity; F:ATP binding; C:integral component of membrane	-
TraesCS4B02G009100.1	-	-	2.17909	-	-	-	-	-	-	-	-	-	EMS60813.1D- excision repair protein ERCC-6-like protein	F:ATP binding; F:D- translocase activity	-
TraesCS7A02G420400.1	-	-	-	-	-	-1.53121	-	-	-	-	-	-	QEX50882.1 carotenoid cleavage dioxyge-se 1	F:oxidoreductase activity, acting on single donors with incorporation of molecular oxygen, incorporation of two atoms of oxygen; F:metal ion binding	-
TraesCS6A02G345400.1	-	-	-	-	1.39904	-	-	-	-	-	-	-	XP_020178723.1UDP-glycosyltransferase 74E1-like	F:quercetin 3-O-glucosyltransferase activity; F:quercetin 7-O-glucosyltransferase activity	-
TraesCS1A02G021000.1	-	-	-	-	-	-7.29948	-	-	-	-	-	-	-	-	-
TraesCS2B02G630100.1	-	-	-	-	-	-1.16871	-	-	-	-	-	-	XP_020160711.1cyanidin 3-O-rutinoside 5-O-glucosyltransferase-like	F:UDP-glycosyltransferase activity	-
TraesCSU02G106300.1	-	-	-	-	-	-	-	-	-	-	-	-1.48723	-	-	-
TraesCS6B02G270000.1	-	-	-	-	-	1.84559	-	-	-	-	-	-	XP_020160325.1probable LRR receptor-like serine/threonine-protein ki-se At3g47570	P:protein phosphorylation; F:protein serine/threonine ki-se activity; F:ATP binding; C:integral component of membrane	-
TraesCS5B02G030400.1	-	-	-	-	-	1.03243	-	-	-	-	-	-	-	-	-
TraesCS1A02G443700.1	-	-	-	-	-	2.58425	-	-	-	-	-	2.46913	XP_020193103.1putative receptor-like protein ki-se At3g47110 isoform X1	P:protein phosphorylation; F:protein serine/threonine ki-se activity; F:ATP binding; C:integral component of membrane	-
TraesCS2D02G525200.1	-	-	-	-	-	4.40397	-	-	-	-	-	4.40183	-	-	-
TraesCS1A02G347700.1	-	-	1.48474	-	-	-	-	-	-	-	-	-	KAE8767273.1calmodulin-binding protein 60 D-like	F:calmodulin binding	-
TraesCS3B02G144700.1	-	-	-	3.21727	2.75561	-	2.7536	-	-	-	-	-	-	-	-
TraesCS2D02G505300.1	-	-	-	-	-	2.4071	-	-	-	-	-	2.47787	-	-	-
TraesCS5A02G140400.1	-	-	-	-	-	-7.40907	-	-	-	-	-	-7.5386	EMS65190.1Disease resistance protein RGA2	P:defense response; F:ATP binding; F:ADP binding	-
TraesCS6D02G032300.1	-	-	-	-	-	-	-	-	-	-	-	1.44404	XP_020168089.1G-type lectin S-receptor-like serine/threonine-protein ki-se B120	P:protein phosphorylation; P:recognition of pollen; F:protein serine/threonine ki-se activity; F:protein serine/threonine/tyrosine ki-se activity; F:ATP binding; F:cGMP binding; F:protein serine ki-se activity; C:plasma membrane; C:integral component of membrane	-
TraesCS6A02G066400.1	-	1.35851	-	1.27476	-	-	-	-	-	-	-	-	-	-	-
TraesCS3B02G101700.1	-	-	-	-	-	1.68473	-	-	-	-	-	1.37576	XP_025799500.1ABC transporter G family member 11-like isoform X1	P:transmembrane transport; F:ATP binding; F:ABC-type transporter activity; C:integral component of membrane	-
TraesCS4B02G364500.1	-	-	-	-	-1.99624	-	-	-	-	-	-	-	XP_020186889.1putative disease resistance protein RGA4	P:defense response; F:ATP binding; F:ADP binding	-
TraesCS7D02G179600.1	-	-	-5.40831	-3.02347	-	-2.19641	-	-	-	-	-	-	BAE98277.1 anthocyanidin synthase	F:oxidoreductase activity; F:metal ion binding	-
TraesCS5A02G232500.1	-	2.67445	-	-	-	-	-	-	-	-	-	-	XP_020171356.1LEAF RUST 10 DISEASE-RESISTANCE LOCUS RECEPTOR-LIKE PROTEIN KI-SE-like 1.2 isoform X3	P:protein phosphorylation; F:protein ki-se activity; F:ATP binding; F:polysaccharide binding; C:integral component of membrane	-
TraesCS5B02G520600.1	-	-	-	-	-	-	-	-	-	-	-	1.07898	-	-	-
TraesCS3B02G399600.1	-	-	-	-	-	-	-	-	-	-	-	-2.12498	XP_020171509.1probable glutamate carboxypeptidase 2	P:proteolysis; F:carboxypeptidase activity; F:metalloexopeptidase activity; C:integral component of membrane	-
TraesCS2D02G502200.1	-	-	-	-	-	6.90071	-	-	-	-	-	-	XP_020179808.1NDR1/HIN1-like protein 12	P:defense response to other organism; C:plasmodesma; C:integral component of membrane; C:anchored component of plasma membrane	-
TraesCS7A02G354800.1	-	-	-	-1.4861	-	-1.13915	-	-	-	-	-	-	XP_020188537.1probable man-n synthase 9	C:integral component of membrane	-
TraesCS2D02G192100.1	-	-	-	-	-	-	-	-	-	-	-	1.72672	-	-	-
TraesCS1B02G135800.1	-	-	-	-1.29525	-	-	-	-	-	-	-	-	XP_020171976.1lamin-like protein	C:anchored component of plasma membrane	-
TraesCS2A02G479100.1	-	-	-	-	-	-	-	-	-	-	-	-1.8209	XP_020154405.1cytochrome P450 87A3-like	P:brassinosteroid homeostasis; P:sterol metabolic process; P:brassinosteroid biosynthetic process; F:monooxyge-se activity; F:iron ion binding; F:oxidoreductase activity, acting on paired donors, with incorporation or reduction of molecular oxygen; F:heme binding; C:integral component of membrane	-
TraesCS2D02G172800.1	-	-	-	-	-	-4.76531	-	-	-	-	-	-	-	-	-
TraesCS7D02G325300.1	-	-	-	-	-	-	-	-	-	-	-	1.20164	ACF08084.1 class III peroxidase	P:response to oxidative stress; P:hydrogen peroxide catabolic process; P:cellular oxidant detoxification; F:peroxidase activity; F:heme binding; F:metal ion binding; C:extracellular region	-
TraesCS2B02G289200.1	-	-	-	-1.05448	-	-	-	-	-	-	-	-	-	-	-
TraesCS3A02G204800.1	-	-	-	-	3.16067	-	-	-	-	-	-	-	XP_020163175.1lysosomal Pro-X carboxypeptidase-like	P:proteolysis; F:carboxypeptidase activity; F:serine-type peptidase activity	-
TraesCS2B02G030400.1	-	-	-	-	-	-8.82706	-	-	-	-	-	-	-	-	-
TraesCS2A02G242400.1	-	-	-	-	-11.4242	-	-	-	-	-	-	-	AKQ53362.1methionyl-tR- synthetase	P:methionyl-tR- aminoacylation; F:methionine-tR- ligase activity; F:ATP binding; C:cytosol	-
TraesCS6D02G028700.1	-	-	-	-	-	-	-	-	-	-	-	2.44158	BAK53494.1 WRKY45-like transcription factor	P:regulation of transcription, D--templated; P:response to stimulus; F:D--binding transcription factor activity; F:sequence-specific D- binding; C:nucleus	-
TraesCS2A02G331100.2	-	-	-	-	-	-1.53671	-	-	-	-	-	-	-	-	-
TraesCS3D02G077400.1	-	-	-	-	-	3.49902	-	-	-	-	-	-	EMS49668.1L-type lectin-domain containing receptor ki-se IX.1	P:phosphorylation; P:defense response to other organism; F:protein ki-se activity; F:binding; C:membrane	-
TraesCS5B02G348900.1	-	-	-	-	-	-	-	-	-	-	-	2.32184	XP_020199057.1probable -D(P)H-dependent oxidoreductase 1	F:D-threo-aldose 1-dehydroge-se activity	-
TraesCS1D02G173800.1	-	-	2.7518	1.32523	-	-	-	-	-	-	-	-	-	-	-
TraesCS1A02G352600.1	-	-2.7804	-3.54158	-2.8306	-3.95736	-	-	-	-	-	-	-	XP_020172494.1sodium/hydrogen exchanger 8-like isoform X2	P:regulation of intracellular pH; P:potassium ion transmembrane transport; P:anion transmembrane transport; P:sodium ion import across plasma membrane; P:proton transmembrane transport; F:sodium:proton antiporter activity; F:potassium:proton antiporter activity; C:plasma membrane; C:integral component of membrane	-
TraesCS6B02G045100.1	-	-	-	-	-	9.15644	-	-	-	-	-	8.63469	XP_020198908.1probable isoaspartyl peptidase/L-asparagi-se 2	F:hydrolase activity	-
TraesCS1B02G181500.1	-	-	-	-	-	-	-	-	-	-	-	2.12106	BAJ85523.1predicted protein	F:hydrolase activity	-
TraesCS6A02G166000.1	-	-	-	1.15539	-	-	-	-	-	-	-	-	-	-	-
TraesCS1B02G102600.1	-	-	-	-	-	-	-	-	-	-	-	-1.2713	XP_020165069.1MADS-box transcription factor 23-like	P:positive regulation of transcription by R- polymerase II; F:R- polymerase II transcription regulatory region sequence-specific D- binding; F:D--binding transcription factor activity; F:protein dimerization activity; C:nucleus	-
TraesCS7B02G100800.1	-	-	-	-	-	-	-	-	-	-	-	-1.75143	XP_020182594.1probable LRR receptor-like serine/threonine-protein ki-se At4g36180	P:phosphorylation; F:ki-se activity; C:integral component of membrane	-
TraesCS7D02G015300.1	-	-	-	-	-	-	-	-	-	-	-	1.68818	XP_020148554.1berberine bridge enzyme-like 18	F:oxidoreductase activity; F:FAD binding	-
TraesCS5D02G062100.1	-	-7.02207	-	-7.48626	-	-9.91843	-	-	-	-	-	-	-	-	-
TraesCSU02G260700.1	-	-	-	-	-4.02857	-	-	-	-	-	-	-	XP_020167335.1magnesium transporter MRS2-E-like	P:magnesium ion transmembrane transport; F:magnesium ion transmembrane transporter activity; C:integral component of membrane	-
TraesCS2A02G237800.1	-	-	-	-	-	3.69725	-	-	-	-	-	3.68026	XP_020157437.1cytochrome P450 72A15-like	F:monooxyge-se activity; F:iron ion binding; F:oxidoreductase activity, acting on paired donors, with incorporation or reduction of molecular oxygen; F:heme binding; C:integral component of membrane	-
TraesCS3A02G201200.1	-	-	-1.16233	-	-	-	-	-	-	-	-	-	-	-	-
TraesCS7D02G276300.1	-	-	-1.15438	-	-1.29007	-	-	-	-	-	-	-	-	-	-
TraesCS6B02G375600.1	-	-	-	-	-	-	-	-	-	-	-	1.61586	XP_020168281.1alpha carbonic anhydrase 5-like	F:carbo-te dehydratase activity; F:zinc ion binding	-
TraesCS1B02G052500.1	-	-	-	-	-	4.65456	-	-	-	-	-	5.22809	BAK05358.1predicted protein	P:translation; F:structural constituent of ribosome; F:small ribosomal subunit rR- binding; C:cytoplasm; C:ribosome	-
TraesCS5A02G313200.1	-	-	-	-	-	-	-	-	-	-	-	1.32436	XP_020149722.1cysteine protei-se 1-like	P:proteolysis involved in cellular protein catabolic process; F:cysteine-type endopeptidase activity; C:extracellular space; C:lysosome	-
TraesCS7D02G517800.1	-	-	-	-	-	-	-	-	-	-	-	1.4581	XP_020189846.1xyloglucan endotransglucosylase/hydrolase protein 24-like	P:xyloglucan metabolic process; P:cell wall biogenesis; P:cell wall organization; F:hydrolase activity, hydrolyzing O-glycosyl compounds; F:xyloglucan:xyloglucosyl transferase activity; C:apoplast	-
TraesCS6D02G003200.1	-	-	-	-	-	1.39827	-	-	-	-	-	-	KAF7022810.1hypothetical protein CFC21_035454	C:membrane	-
TraesCS6D02G383600.1	-	-	-	-	-	-	-	-	-	-	-	1.93586	BAK00412.1predicted protein	F:binding; C:integral component of membrane	-
TraesCS6B02G415100.1	-	-	-	-	-	-	-	-	-	-	-	1.62362	EMS45741.1Disease resistance protein RPM1	P:defense response; F:ADP binding	-
TraesCS7A02G393500.1	-	-	-7.18002	-	-	-	-	-	-	-	-	-	XP_020201765.1ABC transporter G family member 41-like	P:transmembrane transport; F:ATP binding; F:ABC-type transporter activity; C:plasma membrane; C:integral component of membrane	-
TraesCS3B02G158900.1	-	-	-	-	-	1.86552	-	-	-	-	-	-	XP_020151948.1RING-box protein 1-like	P:ubiquitin-dependent protein catabolic process; P:protein ubiquiti-tion; F:zinc ion binding; F:ubiquitin protein ligase activity; F:cullin family protein binding; C:nucleus; C:cullin-RING ubiquitin ligase complex	-
TraesCS5B02G277100.1	-	-	-	-	-	-7.5918	-	-	-	-	-	-3.16799	BAK03801.1predicted protein	F:monooxyge-se activity; F:iron ion binding; F:oxidoreductase activity, acting on paired donors, with incorporation or reduction of molecular oxygen; F:heme binding; C:integral component of membrane	-
TraesCS5A02G000200.1	-	-	-	-	-	5.10721	-	-	-	-	-	4.90132	XP_020149138.1ATP synthase mitochondrial F1 complex assembly factor 2	P:mitochondrial proton-transporting ATP synthase complex assembly; C:mitochondrion	-
TraesCS2D02G525700.1	-	-	-	-	-	7.81413	-	-	-	-	-	6.57992	EMS49294.1Cysteine-rich receptor-like protein ki-se 41	P:protein phosphorylation; F:protein serine/threonine ki-se activity; F:ATP binding	-
TraesCS6B02G305000.1	-	-	-	-	-	-6.98527	-	-	-	-	-	-	BAJ98230.1 predicted protein	C:integral component of membrane	-
TraesCS7D02G087400.1	-	-	-	-	-	-	-	-	-	-	-	1.49819	BAJ98929.1predicted protein	F:glycosyltransferase activity; C:membrane	-
TraesCSU02G045500.1	-	-	-	-	-	-	2.73864	3.28852	2.29701	2.08409	2.4256	-	XP_020149358.1putative phospholipid-transporting ATPase 9	P:phospholipid translocation; F:magnesium ion binding; F:ATP binding; F:ATPase-coupled intramembrane lipid transporter activity; C:plasma membrane; C:integral component of membrane	-
TraesCS6A02G380000.1	-	-	-	-	1.81841	-	-	-	-	-	-	-	XP_020153225.1calmodulin-binding protein 60 B-like	F:calmodulin binding	-
TraesCS5D02G134500.1	-	-	-	-	-	-	-	-	-	-	-	1.43931	XP_020158760.1enhancer of rudimentary homolog	P:cell cycle	-
TraesCS7B02G041600.1	-	-	2.42676	-	-	-	-	-	-	-	-	1.07864	KAF6986786.1hypothetical protein CFC21_004506	C:membrane	-
TraesCS2D02G528200.1	-	-	-	-	-	3.0554	-	-	-	-	-	4.32641	-	-	-
TraesCS4B02G399500.1	-	-	-	-	-	3.0807	-	-	-	-	-	-	KAF7034618.1hypothetical protein CFC21_045605	F:polysaccharide binding	-
TraesCS2D02G057700.1	-	-	-	-	2.20157	-	-	-	-	-	-	-	-	-	-
TraesCS6A02G403200.1	-	8.77412	7.47404	7.07307	8.78087	7.89151	-	-	-	-	-	7.08243	XP_020161380.1anthocyanin 3'-O-beta-glucosyltransferase-like	F:UDP-glycosyltransferase activity	-
TraesCS2D02G174900.1	-	6.65636	-	-	-	-	-	-	-	-	-	-6.74045	EMS47944.1LRR receptor-like serine/threonine-protein ki-se GSO2	P:phosphorylation; F:ki-se activity; C:integral component of membrane	-
TraesCS2A02G490500.1	-	-	-	-	-	-4.29281	-	-	-	-	-	-	-	-	-
TraesCS4D02G316600.1	-	-	-	-2.05559	-	-	-	-	-	-	-	-	-	-	-
TraesCS2A02G071800.1	-	-	-	-	6.46379	-	-	-	-	-	-	-	KAF7038898.1hypothetical protein CFC21_048992	F:protein self-association; C:integral component of membrane	-
TraesCS4B02G014300.1	-	-	-	-	-	1.26337	-	-	-	-	-	-	XP_020158097.1cytochrome P450 714D1-like	P:gibberellin catabolic process; F:monooxyge-se activity; F:iron ion binding; F:oxidoreductase activity, acting on paired donors, with incorporation or reduction of molecular oxygen; F:heme binding; C:integral component of membrane	-
TraesCS6D02G219000.1	-	-	-	-	-	-	-	-	-	-	6.08291	-	XP_020190033.1adenylate isopentenyltransferase 5, chloroplastic-like	F:nucleotide binding; F:transferase activity	-
TraesCS2B02G539100.1	-	-	-	-	-	-6.11433	-	-	-	-	-	-6.84794	KAF7006609.1hypothetical protein CFC21_021642	C:integral component of membrane	-
TraesCS4B02G221100.1	-	-	-	-	-	-	-	-	-	-	-	-1.78081	EMS50303.1Disease resistance protein RPP13	P:defense response; F:ATP binding; F:ADP binding	-
TraesCS1B02G166700.1	-	-	1.338	-	-	-	-	-	-	-	-	-	XP_020178679.1histone H2B.4	F:D- binding; F:protein heterodimerization activity; C:nucleosome; C:nucleus	-
TraesCS2D02G480700.1	-	-	-	-	-	10.2079	-	-	-	-	-	10.5614	XP_020197076.1gamma-glutamylcyclotransferase 2-2	P:glutathione catabolic process; F:gamma-glutamylcyclotransferase activity; F:transferase activity; C:cytoplasm	-
TraesCS5D02G488900.1	-	-	-	-	-	-	-	-	-	-	-	1.16246	XP_020186422.1AP2-like ethylene-responsive transcription factor AIL1 isoform X1	P:regulation of transcription, D--templated; F:D- binding; F:D--binding transcription factor activity; C:nucleus	-
TraesCS7D02G261400.1	-	-	-	1.69758	1.46248	-	-	-	-	-	-	-	EMS60751.1Putative -C domain-containing protein 94	P:regulation of transcription, D--templated; F:D- binding; C:nucleus	-
TraesCS6A02G326300.1	-	-	-	-	-	-8.47725	-	-	-	-	-	-8.60698	-	-	-
TraesCS2A02G573500.1	-	-	-	-	-	-1.64034	-	-	-	-	-	-	XP_020185253.1probable isoaspartyl peptidase/L-asparagi-se 2	F:hydrolase activity	-
TraesCS2A02G587900.1	-	-	-	-	-	1.08248	-	-	-	-	-	-	ABC49855.1cadmium tolerance factor	C:integral component of membrane	-
TraesCS5B02G538600.1	-	-	-	-	-	-	-	-	-	-	-	2.86038	-	-	-
TraesCS7D02G053100.1	-	-	-	-	-	-	-	2.80238	-	1.92411	-	-	XP_020181127.1probable glycerol-3-phosphate acyltransferase 3	P:cutin biosynthetic process; P:dephosphorylation; F:phosphatase activity; F:glycerol-3-phosphate 2-O-acyltransferase activity; C:integral component of membrane	-
TraesCS3A02G442600.1	-	-	-1.36617	-	-1.47734	-	-	-	-	-	-	-	KAE8776832.1dirigent protein 21-like	C:apoplast	-
TraesCS7D02G095500.1	-	-	3.58881	-	-	-	-	-	-	-	-	-	-	-	-
TraesCS1B02G312800.1	-	-	-	-	-	-	-	-	-	-	-	2.54946	XP_020199675.1putative disease resistance RPP13-like protein 2	P:defense response; F:ATP binding; F:ADP binding	-
TraesCS2B02G624800.1	-	-	-	-	-	-10.8246	-	-	-	-	-	-10.9541	ALC04266.1WRKY49 transcriptio-l factor	P:regulation of transcription, D--templated; P:response to stimulus; F:D--binding transcription factor activity; F:sequence-specific D- binding; C:nucleus	-
TraesCS6B02G012800.1	-	-	-	-	-	1.0054	-	-	-	-	-	-	-	-	-
TraesCS2B02G084000.1	-	-	-	-	-	-3.745	-	-	-	-	-	-3.33434	BAK07582.1predicted protein	P:nucleocytoplasmic transport; C:nuclear pore central transport channel	-
TraesCS3D02G540600.1	-	3.20558	3.50971	2.82156	2.90538	2.36746	-	-	-	-	-	-	XP_020187219.1thioredoxin-like protein YLS8	P:mR- splicing, via spliceosome; C:spliceosomal complex; C:U5 snRNP; C:U4/U6 x U5 tri-snRNP complex	-
TraesCS5A02G354400.1	-	-2.56384	-2.04468	-2.23517	-1.74838	-	-	-	-	-	-	-	EMS45849.1Disease resistance protein RPP13	P:defense response; F:ATP binding; F:ADP binding; C:mitochondrial intermembrane space	-
TraesCS6D02G117900.1	-	-	-	-	-	4.8453	-	-	-	-	-	-	EMS49230.1putative cyclic nucleotide-gated ion channel 17	P:ion transmembrane transport; F:ion channel activity; C:integral component of membrane	-
TraesCS1B02G425300.1	-	-	-	-	-	-5.59036	-	-	-	-	-	-4.93217	-	-	-
TraesCS1B02G357300.1	-	-	-	-	-	7.7111	-	-	-	-	-	7.33456	XP_020160308.1receptor-like protein 12	C:integral component of membrane	-
TraesCS3D02G265200.1	-	-	-	-	-1.05036	-	-	-	-	-	-	-	XP_020170502.1protein argo-ute 4B-like	P:gene silencing by R-; P:a-tomical structure development; F:nucleic acid binding	-
TraesCS5B02G246300.1	-	-1.84545	-	-	-	-	-	-	-	-	-	-	AAX13281.1ethylene-responsive element binding protein 2	P:regulation of transcription, D--templated; P:ethylene-activated sig-ling pathway; F:D- binding; F:D--binding transcription factor activity; C:nucleus	-
TraesCS4D02G325700.1	-	-	-	-	-	-1.78687	-	-	-	-	-	-	XP_020190119.1phenolic glucoside malonyltransferase 1-like	F:acyltransferase activity, transferring groups other than amino-acyl groups	-
TraesCS4B02G019600.1	-	2.41944	-	-	-	-	-	-	-	-	-	-	XP_020155090.1cell number regulator 13-like	P:cell surface receptor sig-ling pathway	-
TraesCS2B02G045900.1	-	-	-	-	-	4.35236	-	-	-	-	-	-	-	-	-
TraesCS5B02G083600.1	-	-	-	-	-	-	-	-	-	-	-	1.03498	XP_020154634.1ethylene-responsive transcription factor ERF118-like	P:regulation of transcription, D--templated; P:ethylene-activated sig-ling pathway; F:D- binding; F:D--binding transcription factor activity; C:nucleus	-
TraesCS2A02G522500.1	-	8.20629	8.53643	7.01167	8.40083	8.65733	-	-	-	-	-	-	-	-	-
TraesCS2A02G532600.1	-	2.41533	-	-	2.25351	-2.3	-	-	-	-	-	-2.67532	P27357.1Rec-me: Full=Thaumatin-like protein PWIR2; Flags: Precursor	P:defense response; P:response to biotic stimulus	-
TraesCS2B02G613700.1	-	-	-	-	-	-1.66466	-	-	-	-	-	-	XP_020176294.1mitochondrial substrate carrier family protein B isoform X2	P:transmembrane transport; C:integral component of membrane	-
TraesCS2D02G513800.1	-	-	-	-	-	1.3021	-	-	-	-	-	1.80937	-	-	-
TraesCS2A02G377500.1	-	-	-3.21189	-4.0718	-2.96798	-	-	-	-	-	-	-	KAF7046062.1hypothetical protein CFC21_055112	F:carbohydrate binding; C:apoplast	-
TraesCS4B02G270100.1	-	-	-	-	-	2.04148	-	-	-	-	-	-	XP_020164671.1sig-l recognition particle receptor subunit alpha-like	P:SRP-dependent cotranslatio-l protein targeting to membrane; F:GTPase activity; F:sig-l recognition particle binding; F:GTP binding; C:sig-l recognition particle receptor complex	-
TraesCS2A02G008700.1	-	-	-	-	-	-	-	-	-	-	-	3.36583	VAI71661.1un-med protein product	C:integral component of membrane	-
TraesCS3B02G552200.1	-	-	-	-	-	6.64073	-	-	-	-	-	-	XP_020166702.1molybdate transporter 2	P:molybdate ion transport; F:molybdate ion transmembrane transporter activity; C:integral component of membrane	-
TraesCS5B02G151800.1	-	-	-	-	-	-	-	-	-	-	-	2.03889	-	-	-
TraesCS2A02G204800.1	-	-	-	-	-	-	-	-	-	-	-	-1.44267	XP_020195684.1phosphomethylethanolamine N-methyltransferase-like	P:phosphatidylcholine biosynthetic process; P:methylation; F:phosphoethanolamine N-methyltransferase activity; F:phosphomethylethanolamine N-methyltransferase activity; C:integral component of membrane	-
TraesCS7B02G272500.1	-	-	-	-	-	-	-	-	-	-	-	2.61129	KAE8771408.1putative dual-specificity R- methyltransferase RlmN	P:tR- methylation; P:rR- base methylation; F:R- methyltransferase activity; F:metal ion binding; F:4 iron, 4 sulfur cluster binding; C:cytoplasm	-
TraesCS5A02G306800.1	-	-	-	-1.73237	-1.4024	-	-	-	-	-	-	-	BAJ95364.1predicted protein	P:protein ubiquiti-tion; F:ubiquitin protein ligase activity	-
TraesCS5D02G389300.1	-	2.93765	-	-	-	-	-	-	-	-	-	-	XP_020178627.13-ketoacyl-CoA synthase 20-like	P:fatty acid biosynthetic process; F:acyltransferase activity, transferring groups other than amino-acyl groups; C:integral component of membrane	-
TraesCS7D02G050700.1	-	-	-	-	-	-	-	-	-	-	-	2.61593	-	-	-
TraesCS7B02G100000.1	-	-	-	-	1.03484	-	-	-	-	-	-	-	-	-	-
TraesCS2D02G359000.1	-	-	-	-	-	-1.09283	-	-	-	-	-	-	XP_004971279.1cytochrome P450 94A2	F:monooxyge-se activity; F:iron ion binding; F:oxidoreductase activity, acting on paired donors, with incorporation or reduction of molecular oxygen; F:heme binding; C:integral component of membrane	-
TraesCS3A02G494200.1	-	-	-	-	-	2.18237	-	-	-	-	-	-	XP_020187839.1flavonoid 3'-monooxyge-se-like	F:monooxyge-se activity; F:iron ion binding; F:oxidoreductase activity, acting on paired donors, with incorporation or reduction of molecular oxygen; F:heme binding; C:integral component of membrane	-
TraesCS7A02G390400.1	-	-	-	-	-	-	-	-	-	-	-	-1.40653	-	-	-
TraesCS1B02G435200.1	-	-	-	-	-	-	-	-	-	-	-	-4.38327	-	-	-
TraesCS3A02G038900.1	-	-	-	-	-	8.20819	-	-	-	-	-	7.9676	-	-	-
TraesCS6A02G255400.1	-	-	-	-	-	-	-	-	-	-	-	-1.86463	-	-	-
TraesCS6B02G473400.1	-	-	-	-	-	-	2.98829	3.00239	2.65536	2.59506	2.25063	-	-	-	-
TraesCS7D02G542200.1	-	-	-3.02311	-	-	-	-	-	-	-	-	-	EMS53986.1Disease resistance protein RPM1	P:defense response; F:ATP binding; F:ADP binding	-
TraesCS5A02G374000.1	-	-	-	-	-	-1.35607	-	-	-	-	-	-	XP_020195551.1probable leucine-rich repeat receptor-like protein ki-se At5g49770	P:protein phosphorylation; F:protein serine/threonine ki-se activity; F:ATP binding; C:integral component of membrane	-
TraesCS5B02G014700.1	-	-	-	-	-	-6.49284	-	-	-	-	-	-6.62967	-	-	-
TraesCS2D02G486800.1	-	-	-	-	-	4.81245	-	-	-	-	-	6.00128	KAE8793952.1putative phosphatase phospho1	P:dephosphorylation; F:phosphatase activity; F:metal ion binding	-
TraesCS2D02G500400.1	-	-	-	-	-	2.8061	-	-	-	-	-	2.93427	XP_020195277.1protein NRT1/ PTR FAMILY 8.1-like	P:oligopeptide transport; P:transmembrane transport; F:transmembrane transporter activity; C:integral component of membrane	-
TraesCS2B02G278400.1	-	-	-	-	-	-	-	-	-	-	-	-2.02758	XP_022635597.1histone H3-like centromeric protein CSE4	F:D- binding; F:protein heterodimerization activity; C:nucleosome; C:nucleus	-
TraesCS4B02G118400.1	-	-	-	-	-	2.29388	-	-	-	-	-	1.94517	-	-	-
TraesCS5B02G484800.1	-	-	-	-	-	-1.36815	-	-	-	-	-	-1.4156	XP_020187113.1putative ER lumen protein-retaining receptor C28H8.4	P:protein retention in ER lumen; P:protein transport; F:ER retention sequence binding; C:endoplasmic reticulum membrane; C:integral component of membrane	-
TraesCS7D02G100300.1	-	-2.17199	-	-	-3.82303	-	-	-	-	-	-	-	XP_020158282.1sig-l peptide peptidase-like 4	P:membrane protein proteolysis; F:aspartic endopeptidase activity, intramembrane cleaving; C:lysosomal membrane; C:endosome membrane; C:Golgi-associated vesicle membrane; C:integral component of cytoplasmic side of endoplasmic reticulum membrane; C:integral component of lume-l side of endoplasmic reticulum membrane	-
TraesCS6B02G416900.1	-	-	-	-	-	-2.49419	-	-	-	-	-	-	-	-	-
TraesCS2A02G132600.1	-	-	-	-	-	-	-	-	-	-	-	1.16188	XP_020151382.1protein DOWNY MILDEW RESISTANCE 6-like	F:metal ion binding; F:dioxyge-se activity	-
TraesCS2B02G181800.1	-	-	-	3.66902	-	-	-	-	-	-	-	-	XP_020181127.1probable glycerol-3-phosphate acyltransferase 3	P:cutin biosynthetic process; P:dephosphorylation; F:phosphatase activity; F:glycerol-3-phosphate 2-O-acyltransferase activity; C:integral component of membrane	-
TraesCS2B02G533700.1	-	-	-	-	-	-1.84214	-	-	-	-	-	-2.45375	XP_020183620.1peroxidase 51-like	P:response to oxidative stress; P:hydrogen peroxide catabolic process; P:cellular oxidant detoxification; F:peroxidase activity; F:heme binding; F:metal ion binding; C:extracellular region	-
TraesCS3B02G295000.2	-	-	-	-	-	6.05003	-	-	-	-	-	-	KAF7069731.1hypothetical protein CFC21_075315	F:R- binding	-
TraesCS5A02G071700.1	-	-	-	-	-	-	-	-	-	-	-	4.92772	EMS53951.1MATE efflux family protein 5	P:xenobiotic detoxification by transmembrane export across the plasma membrane; F:antiporter activity; F:xenobiotic transmembrane transporter activity; C:integral component of membrane	-
TraesCS3D02G478000.1	-	-	-	2.63253	-	-	-	-	-	-	-	3.72418	KAE8788979.1glycine--tR- ligase, chloroplastic/mitochondrial 2	P:glycyl-tR- aminoacylation; F:glycine-tR- ligase activity; F:ATP binding; C:cytoplasm	-
TraesCS5A02G279700.1	-	-	-	-	-	2.09997	-	-	-	-	-	1.39391	XP_020155785.1cysteine-rich receptor-like protein ki-se 6	P:protein phosphorylation; F:protein ki-se activity; F:ATP binding; C:integral component of membrane	-
TraesCS4A02G497900.1	-	-	-	-	-	-	-	-	-	-	-	6.71905	YP_008757376.1ribosomal protein small subunit 12	C:mitochondrion; C:ribosome	-
TraesCS3A02G280600.1	-	-	-	-	-	3.34285	-	-	-	-	-	-	XP_020155191.1i-ctive anthranilate O-methyltransferase 1-like	P:methylation; F:S-adenosylmethionine-dependent methyltransferase activity	-
TraesCS2B02G506400.1	-	-	-	-	4.98222	6.48102	-	-	-	-	-	-	-	-	-
TraesCS6D02G135600.1	-	-	-	-	-	-1.44484	-	-	-	-	-	-	XP_020167375.1phospholipase D alpha 2-like	P:lipid catabolic process; P:phosphatidylcholine metabolic process; F:phospholipase D activity; F:calcium ion binding; F:N-acylphosphatidylethanolamine-specific phospholipase D activity; C:membrane	-
TraesCS4A02G296400.1	-	-	-	-	-	-	-	-	-	-	-	2.16536	-	-	-
TraesCS6A02G409500.1	-	4.19372	3.34085	6.15977	2.70572	-	-	-	-	-	-	-	XP_020146458.1probable lipoxyge-se 8, chloroplastic	P:fatty acid biosynthetic process; P:oxylipin biosynthetic process; P:lipid oxidation; F:oxidoreductase activity, acting on single donors with incorporation of molecular oxygen, incorporation of two atoms of oxygen; F:metal ion binding	-
TraesCS4D02G063900.1	-	1.36482	-	-	-	-	-	-	-	-	-	-	ABC73058.1resistance protein	F:binding; F:transferase activity	-
TraesCS1A02G009400.1	-	-	-	-	-	-10.8454	-	-	-	-	-	-10.9752	EMS64013.1E3 ubiquitin-protein ligase HERC2	F:metal ion binding	-
TraesCS6B02G265300.1	-	-	-	-	-	6.92153	-	-	-	-	-	7.28826	XP_020148680.1BTB/POZ and MATH domain-containing protein 1-like	P:response to abiotic stimulus; P:protein ubiquiti-tion	-
TraesCS7B02G272000.1	-	-	-1.72901	-	-	-	-	-	-	-	-	-	XP_020196049.1pathogenesis-related protein PR-4-like	P:defense response to bacterium; P:defense response to fungus; P:R- phosphodiester bond hydrolysis; F:ribonuclease activity	-
TraesCS5A02G514700.1	-	-	-	-	-	-	-	-	-	-	-	-1.79635	AAL92109.1ferredoxin precursor	P:electron transport chain; F:electron transfer activity; F:metal ion binding; F:2 iron, 2 sulfur cluster binding; C:chloroplast	-
TraesCS3B02G479700.1	-	-	-	-	-	-3.62705	-	-	-	-	-	-2.0262	XP_020198895.160S ribosomal protein L38-like	P:translation; P:protein folding; P:ribonucleoprotein complex assembly; F:structural constituent of ribosome; F:calcium ion binding; F:carbohydrate binding; F:unfolded protein binding; C:endoplasmic reticulum; C:integral component of membrane; C:cytosolic large ribosomal subunit	-
TraesCS3A02G001800.1	-	-	-	-	-	1.09488	-	-	-	-	-	-	XP_020152363.1deoxyhypusine hydroxylase-B-like	P:peptidyl-lysine modification to peptidyl-hypusine; F:deoxyhypusine monooxyge-se activity; F:metal ion binding	-
TraesCS3B02G606800.1	-	-	-	-	-	-	7.47437	7.66262	8.46486	8.69568	8.52397	-	XP_020157676.1glutathione reductase, cytosolic-like	F:oxidoreductase activity, acting on a sulfur group of donors, -D(P) as acceptor	-
TraesCS5A02G198600.1	-	-	-	-	-	2.68698	-	-	-	-	-	-	KAE8779500.1calcium-binding protein KIC-like	F:calcium ion binding	-
TraesCS5D02G018500.1	-	-2.1823	-2.60819	-2.07403	-2.06335	-1.90802	-	-	-	-	-	-	KAE8783017.1isoprenyl transferase	P:plastid membrane organization; P:polyprenol biosynthetic process; F:polyprenyltransferase activity; F:dehydrodolichyl diphosphate synthase activity; C:endoplasmic reticulum; C:chloroplast stroma	-
TraesCS4B02G199700.1	-	-	-	-	-	-1.59332	-	-	-	-	-	-	XP_020185640.14-hydroxybenzoate polyprenyltransferase, mitochondrial-like	P:ubiquinone biosynthetic process; P:isoprenoid biosynthetic process; F:4-hydroxybenzoate decaprenyltransferase activity; F:4-hydroxybenzoate octaprenyltransferase activity; F:4-hydroxybenzoate no-prenyltransferase activity; C:integral component of mitochondrial inner membrane	-
TraesCS2D02G528300.1	-	-	-	-	-	2.12896	-	-	-	-	-	2.24295	XP_020153646.1cysteine-rich receptor-like protein ki-se 10	P:protein phosphorylation; F:protein serine/threonine ki-se activity; F:ATP binding; C:integral component of membrane	-
TraesCS6D02G408000.1	-	-	-	-	-	-	-	-	-	-	-	1.36947	XP_020157425.1non-specific lipid-transfer protein-like	P:systemic acquired resistance; F:fatty acid binding	-
TraesCS2B02G121100.1	-	-	-	-	-	-	-	-	-	-	-	1.45421	XP_020149111.1sig-l recognition particle 14 kDa protein	P:SRP-dependent cotranslatio-l protein targeting to membrane; F:7S R- binding; F:endoplasmic reticulum sig-l peptide binding; C:sig-l recognition particle, endoplasmic reticulum targeting	-
TraesCS7B02G396600.1	-	-	-	-	2.10209	-	-	-	-	-	-	-	-	-	-
TraesCS2D02G577700.1	-	-	-	6.89623	6.63395	6.69883	-	-	-	-	-	-	-	-	-
TraesCS3A02G348600.1	-	-	-	-	1.81656	-	-	-	-	-	-	-	XP_022635597.1histone H3-like centromeric protein CSE4	F:D- binding; F:protein heterodimerization activity; C:nucleosome; C:nucleus	-
TraesCS1D02G370100.1	-	-	2.22308	-	-	-	-	-	-	-	-	-	-	-	-
TraesCS3B02G356300.1	-	-	-	-	-	-	-	-	-	-	-	2.04125	XP_020171196.1cytochrome P450 89A2-like	F:monooxyge-se activity; F:iron ion binding; F:oxidoreductase activity, acting on paired donors, with incorporation or reduction of molecular oxygen; F:heme binding; C:integral component of membrane	-
TraesCS1A02G340300.1	-	-	-	-	4.00313	-	-	-	-	-	-	-	XP_020179102.1glucan endo-1,3-beta-glucosidase GV	P:carbohydrate metabolic process; P:defense response; F:glucan endo-1,3-beta-D-glucosidase activity; C:cytoplasm	-
TraesCS3B02G601200.1	-	-	-	-	-	-	-	2.93997	-	-	3.07094	-	AQL04298.1elongation factor 1-alpha9	P:translatio-l elongation; F:translation elongation factor activity; F:GTPase activity; F:GTP binding; C:intracellular membrane-bounded organelle	-
TraesCS1D02G190000.1	-	-	-	-	-	-2.48873	-	3.09521	-	-	-	-	BAK03703.1 predicted protein	P:D--templated transcription, termi-tion; P:regulation of transcription, D--templated; P:chloroplast organization; P:developmental process; F:double-stranded D- binding; C:chloroplast	-
TraesCS7A02G335200.1	-	-2.14615	-	-	-	-	-	-	-	-	-	-	-	-	-
TraesCS4A02G259600.1	-	-	-	-	1.63094	-	-	-	-	-	-	-	XP_020161755.1protein FATTY ACID EXPORT 7-like	C:integral component of membrane	-
TraesCSU02G100500.1	-	-	-	-	-	-	-	-	-	-	-	2.90103	XP_020168072.1heavy metal-associated isoprenylated plant protein 39-like	F:metal ion binding	-
TraesCS2B02G267500.1	-	-	-	-	-	-	-	-	-	-	-	-1.37605	XP_020171655.1deoxyhypusine hydroxylase-B isoform X2	P:peptidyl-lysine modification to peptidyl-hypusine; F:deoxyhypusine monooxyge-se activity; F:metal ion binding	-
TraesCS1A02G355300.1	-	-	-	-	-	-1.73374	-	-	-	-	-	-	XP_020171658.1T-complex protein 1 subunit zeta 1	P:protein folding; F:ATP binding; F:ATP hydrolysis activity; F:unfolded protein binding; C:chaperonin-containing T-complex	-
TraesCS5A02G295100.1	-	-	-	-	-	2.2473	-	-	-	-	-	-	-	-	-
TraesCS4B02G030800.1	-	-	-	-	-	2.16862	-	-	-	-	-	2.24534	XP_020167508.1rust resistance ki-se Lr10-like	P:protein phosphorylation; F:protein serine/threonine ki-se activity; F:ATP binding; F:polysaccharide binding; C:integral component of membrane	-
TraesCS1B02G050600.1	-	-	-	-	-	-	-	-	-	-	-	-1.5495	KAB2606048.1serine/threonine-protein phosphatase PP-X isozyme 2	P:protein dephosphorylation; F:protein serine/threonine phosphatase activity	-
TraesCS7D02G090800.1	-	-	-	-	-	1.97135	-	-	-	-	-	-	XP_020160241.1phytosulfokine receptor 1-like	P:protein phosphorylation; F:protein ki-se activity; F:ATP binding; C:integral component of membrane	-
TraesCS5B02G444600.1	-	-	-	-	-	-10.3447	-	-	-	-	-	-	XP_020199709.1putative disease resistance protein RGA1	P:defense response; F:ATP binding; F:ADP binding	-
TraesCS2D02G488300.1	-	-	-	-	-	2.50375	-	-	-	-	-	2.35039	XP_020184759.1microtubule-associated protein 70-1	P:cytoskeleton organization; F:microtubule binding	-
TraesCS6D02G364300.1	-	-	-	-	-	-3.71389	-	-	-	-	-	-5.05368	XP_020157499.1lysine histidine transporter 2-like	P:amino acid transport; C:plasma membrane; C:integral component of membrane	-
TraesCS2B02G315800.2	-	-	-	-	6.36786	-	-	-	-	-	-	-	XP_020180086.1ABC transporter G family member 28-like	P:transmembrane transport; F:ATP binding; F:ABC-type transporter activity; C:integral component of membrane	-
TraesCS5A02G533900.1	-	-	-	2.70489	2.24369	-	-	-	-	-	-	-	XP_020188953.1serine/threonine-protein ki-se SAPK5-like	P:protein phosphorylation; P:intracellular sig-l transduction; F:protein serine/threonine ki-se activity; F:ATP binding	-
TraesCS5D02G410800.1	-	-	-	1.53321	-	-	-	-	-	-	-	-	XP_020188112.1fasciclin-like arabinogalactan protein 8	C:integral component of membrane; C:anchored component of plasma membrane	-
TraesCS6A02G385700.1	-	-	-	-	1.09645	-	-	-	-	-	-	-	P02275.2Rec-me: Full=Histone H2A.1; Alt-me: Full=wcH2A-9	P:heterochromatin assembly; F:D- binding; F:protein heterodimerization activity; C:nucleosome; C:nucleus	-
TraesCS6B02G323400.1	-	-	-	1.09829	-	-	-	-	-	-	-	-	BAK05049.1predicted protein	C:membrane	-
TraesCS2D02G489900.1	-	-	-	-	-	1.19363	-	-	-	-	-	1.61946	-	-	-
TraesCS5A02G036200.1	-	-	-	-	-	1.32051	-	-	-	-	-	-	XP_020199102.1putative UPF0481 protein At3g02645	C:integral component of membrane	-
TraesCS4B02G330000.1	-	-	-	-	-	-2.73552	-	-	-	-	-	-	XP_015630701.1phospholipase A1 PLIP1, chloroplastic	P:fatty acid transport; P:triglyceride biosynthetic process; F:phospholipase A1 activity; F:phosphatidylserine 1-acylhydrolase activity; C:chloroplast thylakoid	-
TraesCS1B02G448000.1	-	-	-	-	-	1.74092	-	-	-	-	-	-	KAF7082300.1hypothetical protein CFC21_086174	P:D--templated transcription, termi-tion; P:regulation of transcription, D--templated; F:double-stranded D- binding; C:integral component of membrane	-
TraesCS2B02G247300.1	-	-	1.59544	1.83008	-	-	-	-	-	-	-	-	KAF7007597.1hypothetical protein CFC21_022523	C:integral component of membrane	-
TraesCS4B02G148600.1	-	-	-	-	-	2.90557	-	-	-	-	-	2.8932	XP_020193542.1thioredoxin F, chloroplastic-like	C:chloroplast	-
TraesCS7B02G404000.1	-	-	-	-	-	-1.04171	-	-	-	-	-	-	XP_020149487.1bidirectio-l sugar transporter SWEET14-like	P:carbohydrate transport; P:R- phosphodiester bond hydrolysis, endonucleolytic; F:nucleic acid binding; F:R--D- hybrid ribonuclease activity; C:plasma membrane; C:integral component of membrane	-
TraesCS6B02G004800.1	-	-	-	-	-	-7.85567	-	-	-	-	-	-7.30097	BAJ93064.1predicted protein	P:photosynthesis, light harvesting; P:protein-chromophore linkage; F:chlorophyll binding; C:photosystem I; C:photosystem II; C:chloroplast thylakoid membrane	-
TraesCS2D02G468000.1	-	-	-	-2.26979	-	-	-	-	-	-	-	-	XP_020176248.1probable E3 ubiquitin-protein ligase XERICO	P:primary metabolic process; P:cellular macromolecule metabolic process; F:zinc ion binding; C:integral component of membrane	-
TraesCS1B02G229700.1	-	1.58084	-	-	-	-	-	-	-	-	-	-	XP_020187054.1palmitoyl-protein thioesterase 1-like	P:macromolecule depalmitoylation; F:thiolester hydrolase activity; F:palmitoyl hydrolase activity; C:intracellular membrane-bounded organelle	-
TraesCS2B02G376500.1	-	-	-	-	-	1.53137	-	-	-	-	-	-	KAE8791528.1wall-associated receptor ki-se 1 isoform x1	P:protein phosphorylation; F:protein ki-se activity; F:calcium ion binding; F:ATP binding; F:polysaccharide binding; C:integral component of membrane	-
TraesCS5B02G423600.1	-	-	-	-	-	-3.69562	-	-	-	-	-	-3.01582	-	-	-
TraesCS7D02G457800.1	-	-	-	-	-	-8.43327	-	-	-	-	-	-	XP_020193397.1transcription factor bHLH101-like	P:regulation of transcription by R- polymerase II; P:regulation of cellular macromolecule biosynthetic process; F:D- binding; F:D--binding transcription factor activity; F:protein dimerization activity	-
TraesCS4D02G015800.1	-	-	-	-	-	1.46017	-	-	-	-	-	3.60494	EMS64414.1Transmembrane 9 superfamily member 4	P:protein localization to membrane; C:Golgi membrane; C:endosome membrane; C:integral component of membrane	-
TraesCSU02G082000.1	-	6.82794	3.86531	6.80388	3.70484	-	-	-	-	-	-	-	XP_020173919.1thaumatin-like protein	C:integral component of membrane	-
TraesCS4A02G136300.1	-	-	-	-	-	3.4167	-	-	-	-	-	2.74264	XP_020162230.1asparagine synthetase [glutamine-hydrolyzing]	P:asparagine biosynthetic process; P:glutamine metabolic process; F:asparagine synthase (glutamine-hydrolyzing) activity; F:ATP binding; C:cytosol	-
TraesCSU02G114200.1	-	-	-	-	-	-7.24428	-	-	-	-	-	-	XP_020191178.1ubiquitin carboxyl-termi-l hydrolase 8-like	P:ubiquitin-dependent protein catabolic process; P:protein deubiquiti-tion; F:thiol-dependent deubiquiti-se	-
TraesCSU02G156100.1	-	-	-	-	-	-	8.39874	10.7573	10.1343	10.4291	10.0201	-	-	-	-
TraesCS4A02G439023.1	-	-	-	-	-	3.89078	-	-	-	-	-	-	KAE8820417.1putative receptor-like protein ki-se	P:protein phosphorylation; F:protein serine/threonine ki-se activity; F:ATP binding; F:polysaccharide binding; C:integral component of membrane	-
TraesCS2A02G570200.1	-	-	-	-	-	-3.18548	-	-	-	-	-	-7.36758	XP_020173613.1putative glutaredoxin-C14	F:glutathione oxidoreductase activity; C:nucleus; C:cytoplasm; C:integral component of membrane	-
TraesCS4B02G275400.1	-	-	-	-	-	-7.471	-	-	-	-	-	-10.5478	XP_020184141.1putative disease resistance protein RGA3	P:defense response; F:ATP binding; F:ADP binding	-
TraesCS3D02G502200.1	-	-	-	-	-	-	6.70195	-	-	-	-	-	XP_020159574.1protein DOWNY MILDEW RESISTANCE 6-like isoform X1	F:metal ion binding; F:dioxyge-se activity	-
TraesCS6B02G359100.1	-	-	-	-	-	-1.72902	-	-	-	-	-	-	-	-	-
TraesCS4B02G202000.1	-	-	-	-	-	-	-	-	-	-	-	1.34344	AND77080.1nicotia-mine synthase	P:nicotia-mine biosynthetic process; F:nicotia-mine synthase activity	-
TraesCS7B02G416300.1	-	-	-	-	-	-6.87255	-	-	-	-	-	-6.99769	WP_078101544.1MULTISPECIES: photosystem II reaction center protein PsbN	P:photosynthesis; C:chloroplast thylakoid membrane; C:integral component of membrane	-
TraesCS2B02G624300.1	-	-	-	-	-	-11.1166	-	-	-	-	-	-11.2466	XP_020178227.1protein SPIRAL1-like 4	P:cortical microtubule organization; C:cortical microtubule, transverse to long axis	-
TraesCS2B02G445600.1	-	-	-	-	-	-	-	-	-	-	-	2.0263	XP_020162873.1G-type lectin S-receptor-like serine/threonine-protein ki-se At2g19130	P:protein phosphorylation; P:recognition of pollen; F:protein serine/threonine ki-se activity; F:protein serine/threonine/tyrosine ki-se activity; F:ATP binding; F:protein serine ki-se activity; C:integral component of membrane	-
TraesCS5A02G229000.1	-	-	2.47869	1.85172	3.03557	-	-	-	-	-	-	-	XP_020188695.1tropinone reductase homolog At5g06060-like	F:oxidoreductase activity	-
TraesCS6A02G009200.1	-	-	-	-	-	2.67953	-	-	-	-	-	-	XP_020157135.1probable serine/threonine-protein ki-se PBL11	P:protein phosphorylation; F:protein serine/threonine ki-se activity; F:ATP binding	-
TraesCS6A02G310400.1	-	-	-	-	-	1.81131	-	-	-	-	-	2.24647	XP_020173412.1PRA1 family protein B2-like	P:vesicle-mediated transport; P:xenobiotic transport; P:transmembrane transport; F:antiporter activity; F:xenobiotic transmembrane transporter activity; C:endoplasmic reticulum; C:Golgi apparatus; C:integral component of membrane	-
TraesCS3B02G267200.1	-	4.19728	-	-	-	-	-	4.95444	-	-	-	-	BAB82471.1chiti-se 1	P:polysaccharide catabolic process; P:chitin catabolic process; P:cell wall macromolecule catabolic process; P:defense response to fungus; F:chiti-se activity	-
TraesCS1A02G356300.1	-	-	-	-	-	-3.34537	-	-	-	-	-	-2.65842	-	-	-
TraesCS6B02G045000.1	-	-	-	-	-	9.10614	-	-	-	-	-	8.67795	XP_020169787.1receptor-like protein 12	C:integral component of membrane	-
TraesCS1A02G418800.1	-	-	-1.50091	-1.31985	-	-	-	-	-	-	-	-	XP_020172334.1oxalate--CoA ligase	P:fatty acid metabolic process; P:phenylpropanoid metabolic process; P:positive regulation of seed germi-tion; P:seed coat development; P:oxalate catabolic process; P:defense response to fungus; F:4-coumarate-CoA ligase activity; F:medium-chain fatty acid-CoA ligase activity; F:oxalate-CoA ligase activity; F:trans-cin-mate-CoA ligase activity; C:cytoplasm	-
TraesCS6A02G062600.1	-	-	-	-	-	4.10066	-	-	-	-	-	-	XP_020197891.1acyl transferase 15-like	F:acyltransferase activity, transferring groups other than amino-acyl groups	-
TraesCS2A02G555400.1	-	-	-	-	-	-1.15011	-	-	-	-	-	-	XP_020171767.1wall-associated receptor ki-se 4-like	P:protein phosphorylation; P:cell surface receptor sig-ling pathway; F:protein serine/threonine ki-se activity; F:calcium ion binding; F:ATP binding; F:polysaccharide binding; C:plasma membrane; C:integral component of membrane	-
TraesCS3B02G014800.1	-	-	-	-	-	-	-4.81568	-3.21394	-	-	-	-	EMS49548.1Putative disease resistance RPP13-like protein 1	P:defense response; F:ADP binding	-
TraesCS2D02G509800.1	-	-	-	-	1.40318	9.05085	-	-	-	-	-	9.7835	-	-	-
TraesCS5B02G188300.1	-	-	-	-	-	3.99253	-	-	-	-	-	-	KAE8808988.1protein CbxX, chromosomal	F:ATP binding; F:ATP hydrolysis activity	-
TraesCS2A02G345700.1	-	-	-	3.28033	-	-	-	-	-	-	-	1.25125	KAE8795143.1PDR-type ABC transporter	P:transmembrane transport; F:ATP binding; F:ABC-type transporter activity; C:plasma membrane; C:integral component of membrane	-
TraesCSU02G042800.1	-	-	-	-	-	-	7.82392	9.63844	8.44989	8.45371	7.85598	-	XP_020148846.1uridine ki-se-like protein 1, chloroplastic	P:nucleoside metabolic process; P:phosphorylation; P:UMP salvage; P:CTP salvage; F:uracil phosphoribosyltransferase activity; F:uridine ki-se activity; F:ATP binding; F:GTP binding; C:chloroplast	-
TraesCS2A02G157400.1	-	-	-	-	-	-1.95705	-	-	-	-	-	-	-	-	-
TraesCS7D02G048300.1	-	-	6.80655	7.38186	4.00993	5.56461	-	-	-	-	-	-	ALS03824.1chloroplast ribulose-1,5-bisphosphate carboxylase/oxyge-se small subunit	P:photorespiration; P:carbon fixation; P:photosynthesis; C:plastid	-
TraesCS7B02G368500.1	-	-	-	-	-	-6.97056	-	-	-	-	-	-7.09655	XP_020201309.1non-specific lipid-transfer protein 4.3-like	P:lipid transport; F:lipid binding	-
TraesCSU02G009100.1	-	-	-	-	-	-	-	-	-	-	-	1.86068	-	-	-
TraesCS6A02G399700.1	-	-	-	-	-	-1.45592	-	-	-	-	-	-	KAF7006810.1hypothetical protein CFC21_021815	F:adenyl ribonucleotide binding; F:anion binding	-
TraesCS1A02G334700.1	-	2.05174	-	-	-	-	-	-	-	-	-	-	-	-	-
TraesCS2D02G487700.1	-	-	-	-	-	2.24324	-	-	-	-	-	-	-	-	-
TraesCS4A02G060600.1	-	-	-	-	-	-	-	-	-	-	-	-2.43725	KAE8778851.1dof zinc finger protein 3	P:regulation of transcription, D--templated; F:D- binding; C:nucleus	-
TraesCS1A02G150200.1	-	-	-	-	-	-1.94078	-	-	-	-	-	-	XP_020157705.1TPR repeat-containing protein ZIP4	P:meiotic cell cycle; C:chromosome	-
TraesCS6D02G389600.1	-	-1.15597	-1.39344	-1.30693	-1.46015	-	-	-	-	-	-	1.37743	XP_020185454.1bZIP transcription factor 27-like	P:abscisic acid-activated sig-ling pathway; P:positive regulation of transcription, D--templated; F:D--binding transcription factor activity; C:nucleus	-
TraesCS4A02G367100.1	-	2.96838	3.76232	2.45978	-	2.25349	-	-	-	-	-	-	XP_020180408.1uncharacterized zinc finger protein At4g06634-like	P:regulation of transcription by R- polymerase II; P:proton transmembrane transport; F:R- polymerase II cis-regulatory region sequence-specific D- binding; F:D--binding transcription factor activity, R- polymerase II-specific; F:proton transmembrane transporter activity; C:transcription regulator complex; C:vacuolar membrane; C:integral component of membrane; C:PcG protein complex; C:proton-trans…	-
TraesCS6B02G473800.1	-	-	-	-	-	-	-	-	-	5.11548	-	5.2733	P26304.2Rec-me: Full=-D(P)H-quinone oxidoreductase subunit K, chloroplastic; Alt-me: Full=-D(P)H dehydroge-se subunit K; Alt-me: Full=-DH-plastoquinone oxidoreductase subunit K	P:aerobic respiration; P:electron transport coupled proton transport; P:photosynthesis, light reaction; P:electron transport chain; F:iron ion binding; F:-DH dehydroge-se (ubiquinone) activity; F:quinone binding; F:4 iron, 4 sulfur cluster binding; C:plasma membrane; C:chloroplast thylakoid membrane	-
TraesCSU02G224100.1	-	8.04308	7.06084	8.17974	7.97821	9.7749	-	-	-	-	-	-	KAF7092332.1hypothetical protein CFC21_094826	P:protein transport; P:endosomal transport	-
TraesCS2D02G499700.1	-	-	-	-	-	3.11831	-	-	-	-	-	2.35258	-	-	-
TraesCS6D02G080500.1	-	-	-	-	-	-3.61531	-	-	-	-	-	-	XP_020173045.1sodium-coupled neutral amino acid transporter 1-like	P:amino acid transmembrane transport; F:amino acid transmembrane transporter activity; C:plasma membrane; C:integral component of membrane	-
TraesCS2D02G473300.1	-	-	-	-	-	6.57144	-	-	-	-	-	-	XP_020199114.1probable ribose-5-phosphate isomerase 3, chloroplastic isoform X1	P:pentose-phosphate shunt, non-oxidative branch; F:ribose-5-phosphate isomerase activity	-
TraesCS2B02G569100.1	-	-	-	-	-	-	-	2.7649	-	-	-	-	XP_020170935.1tricin synthase 2-like	P:methylation; F:O-methyltransferase activity; F:S-adenosylmethionine-dependent methyltransferase activity	-
TraesCS1D02G439400.1	-	-	-	-	-	-2.33909	-	-	-	-	-	-	-	-	-
TraesCS3B02G485300.1	-	-	-	-	-	6.58964	-	-	-	-	-	6.63609	EMS35634.1Glutathione S-transferase theta-1	P:glutathione metabolic process; F:glutathione transferase activity	-
TraesCS6A02G398000.1	-	4.34523	4.35446	3.30578	4.42803	-	-	-	-	-	-	-2.64897	XP_020189786.1protein DETOXIFICATION 19-like isoform X1	P:xenobiotic detoxification by transmembrane export across the plasma membrane; F:antiporter activity; F:xenobiotic transmembrane transporter activity; C:integral component of membrane	-
TraesCS7B02G334100.1	-	-	-	1.74119	2.42991	-	-	-	-	-	-	-	XP_020174091.1subtilisin-like protease SBT3.9	P:proteolysis; F:serine-type endopeptidase activity	-
TraesCS3D02G188000.1	-	-	-	-	-	-2.26562	-	-	-	-	-	-	XP_020162373.1dehydration-responsive element-binding protein 1C-like	P:regulation of transcription, D--templated; F:D- binding; F:D--binding transcription factor activity; C:nucleus	-
TraesCS5A02G469900.1	-	-	-	-	-	-2.41699	-	-	-	-	-	-4.56083	XP_020168153.1DDB1- and CUL4-associated factor homolog 1	P:embryo development ending in seed dormancy; P:flower development; P:protein ubiquiti-tion; P:leaf development; C:nucleus; C:Cul4-RING E3 ubiquitin ligase complex	-
TraesCSU02G037500.1	-	-	-	-	-	-1.05183	-	-	-	-	-	-	KAE8784896.1 phosphatase 2C 34	P:protein dephosphorylation; F:protein serine/threonine phosphatase activity; F:metal ion binding	-
TraesCS5A02G222500.1	-	-	-	-	-	3.46578	-	-	-	-	-	-	-	-	-
TraesCS1B02G411000.1	-	-	-	-	-	-4.38586	-	-	-	-	-	-3.87952	-	-	-
TraesCS6D02G015600.1	-	11.0459	7.68505	7.1219	7.01342	-	-	-	-	-	-	-	XP_020174514.1LRR receptor-like serine/threonine-protein ki-se FLS2	C:integral component of membrane	-
TraesCS5A02G309000.1	-	-	-4.79362	-1.94039	-2.51547	-	-	-	-	-	-	-	XP_020199569.1ER lumen protein-retaining receptor	P:protein retention in ER lumen; P:endoplasmic reticulum to Golgi vesicle-mediated transport; P:protein transport; F:ER retention sequence binding; C:endoplasmic reticulum membrane; C:cis-Golgi network; C:integral component of membrane	-
TraesCS3B02G502300.1	-	-	-	-	-	-8.70092	-	-	-	-	-	-	CDM85744.1un-med protein product	C:integral component of membrane	-
TraesCS3B02G102900.1	-	-	-	-	-	2.18029	-	-	-	-	-	-	-	-	-
TraesCS5A02G272300.1	-	-	-	-	-2.49964	-	-	-	-	-	-	-	XP_020189410.1putative disease resistance RPP13-like protein 3	P:defense response; F:ATP binding; F:ADP binding	-
TraesCS5D02G444700.1	-	-	-	2.27441	-	-	-	-	-	-	-	-	-	-	-
TraesCS6A02G298900.1	-	-	-	-	-	-1.62099	-	-	-	-	-	-	WP_077273887.1MULTISPECIES: ribulose-1,5-bisphosphate carboxylase small subunit	P:photorespiration; P:carbon fixation; P:photosynthesis; C:plastid	-
TraesCS2B02G173500.1	-	-	-	-	-	-	-	-	-	-	-	5.53747	XP_020178762.1probable metal-nicotia-mine transporter YSL13 isoform X1	P:oligopeptide transmembrane transport; F:oligopeptide transmembrane transporter activity; C:integral component of membrane	-
TraesCSU02G097900.1	-	-	-	-	-	-	-	-	-	-	-	1.09541	EMS52213.1putative metal-nicotia-mine transporter YSL13	P:oligopeptide transmembrane transport; F:oligopeptide transmembrane transporter activity; C:integral component of membrane	-
TraesCS1B02G116100.1	-	-	-	-	-	-1.46649	-	-	-	-	-	-1.63429	XP_020180656.1ABC transporter G family member 36	P:transmembrane transport; F:ATP binding; F:ABC-type transporter activity; C:plasma membrane; C:integral component of membrane	-
TraesCS6B02G312700.1	-	-	-	-	-	-2.45372	-	-	-	-	-	-	XP_020180102.1flap endonuclease 1-A	P:base-excision repair; P:D- replication, removal of R- primer; P:nucleic acid phosphodiester bond hydrolysis; F:magnesium ion binding; F:D- binding; F:protein binding; F:5'-3' exonuclease activity; F:5'-flap endonuclease activity; C:nucleoplasm; C:nucleolus; C:mitochondrion	-
TraesCS6B02G170500.1	-	-	-	-	-	-7.39117	-	-	-	-	-	-5.89876	-	-	-
TraesCS2A02G176400.1	-	-	-	-	-	4.3253	-	-	-	-	-	4.48673	XP_020197507.1outer envelope pore protein 37, chloroplastic-like isoform X2	P:cation transport; P:ion transmembrane transport; F:ion channel activity; C:integral component of chloroplast outer membrane	-
TraesCS7D02G028400.1	-	-	-	-	-	2.77641	-	-	-	-	-	3.21398	KAF7105489.1hypothetical protein CFC21_106296	P:defense response; F:ATP binding; F:ADP binding	-
TraesCS5B02G550300.1	-	-	-	-	-	2.02822	-2.24892	-3.1346	-2.00373	-2.58465	-	-	XP_020146249.1probable serine/threonine-protein ki-se At1g54610	P:protein phosphorylation; F:protein ki-se activity; F:ATP binding	-
TraesCS1A02G384600.1	-	-	-	-1.86743	-1.87134	-	-	-	-	-	-	-	-	-	-
TraesCS3A02G373800.1	-	-	-	-	-	1.62167	-	-	-	-	-	-	XP_020164448.1callose synthase 3-like	P:(1->3)-beta-D-glucan biosynthetic process; P:regulation of cell shape; P:cell wall organization; F:1,3-beta-D-glucan synthase activity; C:1,3-beta-D-glucan synthase complex; C:integral component of membrane	-
TraesCS2D02G495900.2	-	-	-	-	-	-4.74679	-	-	-	-	-	-4.18037	-	-	-
TraesCS5D02G223000.2	-	-	-	-	-	-1.88428	-2.34158	-2.53074	-2.9379	-2.72075	-	-	XP_020182166.1protein PALE CRESS, chloroplastic-like	P:chloroplast organization; P:leaf morphogenesis; P:chloroplast mR- processing; P:ribosome biogenesis; P:cellular response to light stimulus; F:rR- binding; F:protein self-association; C:amyloplast; C:chromoplast; C:etioplast; C:proplastid; C:chloroplast nucleoid	-
TraesCS1B02G145300.1	-	-	-	-	-	-	-	-	-	-	-	3.47406	NP_039403.1photosystem II protein V	P:photosynthetic electron transport chain; F:iron ion binding; F:electron transfer activity; F:heme binding; C:chloroplast thylakoid membrane; C:photosystem II reaction center; C:integral component of membrane	-
TraesCS6A02G355800.1	-	-	-	-	-	-1.55453	-	-	-	-	-	-	-	-	-
TraesCSU02G009000.1	-	-	-	-	-	-	-	-	-	-	-	1.51062	EMS62533.1putative glutathione S-transferase GSTF1	P:glutathione metabolic process; P:response to toxic substance; F:glutathione transferase activity; F:glutathione binding; C:cytoplasm	-
TraesCS2D02G497300.1	-	-	-	-	-	-4.68767	-	-	-	-	-	-3.71872	-	-	-
TraesCS6B02G091400.1	-	-	-	4.14584	-	-	-	-	-	-	-	-	XP_020192653.1fatty acid amide hydrolase-like	F:catalytic activity	-
TraesCS4A02G170100.1	-	-	-	-	-	1.53853	-	-	-	-	-	-	-	-	-
TraesCS1B02G289500.1	-	-	-	-	-	-	-	-	-	-	-	-1.09709	XP_020175772.1protein PHYTOCHROME KI-SE SUBSTRATE 4	P:phototropism	-
TraesCS4A02G036900.1	-	-	-	-	-	-1.95228	-	-	-	-	-	-1.99361	XP_020201716.1L-type lectin-domain containing receptor ki-se IX.2-like	P:protein phosphorylation; F:protein serine/threonine ki-se activity; F:ATP binding; F:carbohydrate binding	-
TraesCS6B02G463100.1	-	-	-	-	-	-	7.21807	7.13746	7.43968	8.11482	8.02643	-	-	-	-
TraesCS3B02G008700.1	-	-	-	-	-	-	-	1.36014	1.56953	1.48374	1.60183	-	KAF6992146.1hypothetical protein CFC21_009167	C:integral component of membrane	-
TraesCS2B02G268000.1	-	-	-	-	-	1.16218	-	-	-	-	-	-	-	-	-
TraesCS2D02G505900.1	-	-	-	-	-	-	-	-	-	-	-	2.88247	BAK02657.1 predicted protein	P:translation; P:organelle organization; F:structural constituent of ribosome; C:ribosome; C:integral component of membrane	-
TraesCS2D02G525900.1	-	-	-	-	-	3.05604	-	-	-	-	-	2.55133	KAE8806890.1Iron sulfur cluster assembly protein 1, mitochondrial	P:cellular iron ion homeostasis; P:iron-sulfur cluster assembly; F:ferrous iron binding; F:2 iron, 2 sulfur cluster binding; C:mitochondrial matrix	-
TraesCS2D02G563100.1	-	-	-	-	-	-1.25072	-	-	-	-	-	-2.20974	XP_020146686.1cytochrome P450 98A1-like	F:iron ion binding; F:oxidoreductase activity, acting on paired donors, with incorporation or reduction of molecular oxygen, -D(P)H as one donor, and incorporation of one atom of oxygen; F:heme binding; C:integral component of membrane	-
TraesCS2D02G598200.1	-	7.68645	-	-	-	6.56944	-	-	-	-	-	-	-	-	-
TraesCS2A02G207700.1	-	-	-	-	-	-7.30346	-	-	-	-	-	-	XP_020191358.1protein DETOXIFICATION 56	P:cellular response to carbon dioxide; P:regulation of stomatal opening; P:xenobiotic detoxification by transmembrane export across the plasma membrane; F:antiporter activity; F:xenobiotic transmembrane transporter activity; C:plasma membrane; C:integral component of membrane	-
TraesCS3D02G064100.1	-	-	-	-	-	-3.61841	-	-	-	-	-	-2.86847	KAF7020186.1hypothetical protein CFC21_033309	C:integral component of membrane	-
TraesCS5D02G012500.1	-	-	-2.16689	-2.2713	-1.91963	-1.68496	-2.87968	-	-	-	-2.20105	-	YP_009632026.1photosystem I subunit IX	P:photosynthesis; C:photosystem I; C:chloroplast thylakoid membrane; C:integral component of membrane	-
TraesCS6D02G127700.1	-	-	-	-	-	-3.53851	-	-	-	-	-	-	BAJ88797.1predicted protein	P:tetrahydrobiopterin biosynthetic process; F:4-alpha-hydroxytetrahydrobiopterin dehydratase activity; C:plastid	-
TraesCS4D02G225400.1	-	-	-	-	-	1.57072	-	-	-	-	-	-	XP_020182700.1protein SULFUR DEFICIENCY-INDUCED 2-like	P:chloroplast organization; P:cellular response to sulfur starvation; P:regulation of glucosinolate biosynthetic process; C:intracellular membrane-bounded organelle	-
TraesCS2A02G262600.1	-	-	-	-	-	1.1279	-	-	-	-	-	-	-	-	-
TraesCS6D02G402500.1	-	-	-	-	-	-	-	-	-	-8.00451	-7.4624	-	XP_020156837.1G-type lectin S-receptor-like serine/threonine-protein ki-se At2g19130	P:protein phosphorylation; P:recognition of pollen; F:protein serine/threonine ki-se activity; F:protein serine/threonine/tyrosine ki-se activity; F:ATP binding; F:protein serine ki-se activity; C:integral component of membrane	-
TraesCS1D02G003300.1	-	-	-	-	-	-3.93156	-	-	-	-	-	-1.95311	XP_020172450.1ent-isokaurene C2-hydroxylase-like	F:monooxyge-se activity; F:iron ion binding; F:oxidoreductase activity, acting on paired donors, with incorporation or reduction of molecular oxygen; F:heme binding; C:integral component of membrane	-
TraesCS3B02G566600.1	-	-	-	-	-	1.92427	-	-	-	-	-	-	-	-	-
TraesCS2B02G558800.1	-	-	-	-	-	-2.60482	-	-	-6.80064	-7.25381	-	-1.51456	-	-	-
TraesCS6B02G470900.1	-	-	-	-	-	1.19729	2.22714	1.5016	1.61595	2.05886	1.42911	-	-	-	-
TraesCS3A02G480200.1	-	-	-	-	2.47171	-	-	-	-	-	-	-	XP_020156172.1probable xyloglucan endotransglucosylase/hydrolase protein 30	P:xyloglucan metabolic process; P:cell wall biogenesis; P:cell wall organization; F:hydrolase activity, hydrolyzing O-glycosyl compounds; F:xyloglucan:xyloglucosyl transferase activity; C:apoplast	-
TraesCS7D02G366200.1	-	-	-	-	-	-2.28759	-	-	-	-	-	-	BAJ99109.1predicted protein	P:protein peptidyl-prolyl isomerization; F:peptidyl-prolyl cis-trans isomerase activity	-
TraesCS5D02G039900.1	-	-	-	-	-	-3.46148	-	-	-	-	-	-	BAJ89311.1predicted protein	C:integral component of membrane	-
TraesCS2A02G046700.1	-	-	-	-	-	-	-	-	-	-	-	1.38492	-	-	-
TraesCS7A02G553200.1	-	-	-	-	-	3.1724	-	-	-	-	-	-	XP_020168781.1probable LRR receptor-like serine/threonine-protein ki-se At3g47570	P:protein phosphorylation; F:protein ki-se activity; F:ATP binding; C:integral component of membrane	-
TraesCS4A02G160800.1	-	-	-	-	-	2.36347	-	-	-	-	-	-	XP_020147220.1peroxisomal membrane protein 11-5	P:peroxisome fission; P:regulation of peroxisome size; F:identical protein binding; C:integral component of peroxisomal membrane	-
TraesCS2D02G588400.1	-	-	-	-	6.401	-	-	-	-	-	-	-	-	-	-
TraesCS2A02G248500.1	-	-	-	-	-	7.14486	-	-	-	-	-	7.20749	DAA79902.1TPA_inf: caleosin	F:monooxyge-se activity; F:calcium ion binding	-
TraesCSU02G176200.1	-	2.28376	-	2.12982	2.99005	-	-	-	-	-	-	-	EMS60487.1Disease resistance protein RPM1	P:defense response; F:ATP binding; F:ADP binding; C:integral component of membrane	-
TraesCS1D02G430600.1	-	-	-	-	-	-	-8.97313	-7.96812	-9.29892	-9.26986	-4.45423	-	EMS68122.1putative serine/threonine-protein ki-se vps15	P:protein phosphorylation; P:pollen development; P:pollen germi-tion; P:phosphatidylinositol-mediated sig-ling; F:protein serine/threonine ki-se activity; F:protein serine/threonine/tyrosine ki-se activity; F:ATP binding; F:protein serine ki-se activity; C:endosome membrane	-
TraesCS4A02G260500.1	-	-	-	-	-	-	-	-	-	-	-	2.89463	XP_020165248.1PAP-specific phosphatase HAL2-like	P:sulfate assimilation; P:phosphatidylinositol phosphate biosynthetic process; P:inositol phosphate dephosphorylation; F:3'(2'),5'-bisphosphate nucleotidase activity; F:metal ion binding	-
TraesCS4A02G344900.1	-	9.52514	6.60191	6.37966	5.90653	4.7675	-	-	-	-	-	-	ABR26072.1imp biosynthesis protein	C:chloroplast	-
TraesCS3B02G209400.1	-	-	-	-	-1.26521	-	-	-	-	-	-	-	XP_020200579.1serine/arginine-rich splicing factor RS41 isoform X1	F:R- binding	-
TraesCSU02G047500.1	-	-	-	-	-	-	-	6.41868	-	-	-	-	ADL57138.1NBS-LRR resistance protein S11A11	P:defense response; F:ATP binding; F:ADP binding	-
TraesCS4D02G267500.1	-	-	-	-	-	-1.66155	-	-	-	-	-	-	XP_020151458.1multiple organellar R- editing factor 2, chloroplastic-like	P:cytidine to uridine editing	-
TraesCS4B02G330100.1	-	-	-	-	-	1.55251	-	-	-	-	-	-	AAK20395.1lipid transfer protein precursor	P:lipid transport; F:lipid binding	-
TraesCS6B02G172000.1	-	-	-	-	-2.56442	-	-	-	-	-	-	-	KAF7039455.1hypothetical protein CFC21_049448	C:integral component of membrane	-
TraesCS2B02G204700.1	-	-	-	-	-	1.39904	-	-	-	-	-	-	XP_020188298.1dehydrin DHN3 isoform X2	P:response to water	-
TraesCS5D02G114500.1	-	-	-	-	-2.31811	-	-	-	-	-	-	-	-	-	-
TraesCS1D02G348600.1	-	-	-	-	-	1.6384	-	-	-	-	-	1.73261	XP_020147822.1WD repeat-containing protein 11-like	C:cytoplasm	-
TraesCSU02G063800.1	-	1.89088	-	-	-	-	-	-	-	-	-	-	XP_003565710.1RING-H2 finger protein ATL64	P:primary metabolic process; P:cellular macromolecule metabolic process; C:membrane	-
TraesCS7A02G071700.1	-	-	-	-	-1.18413	-	-	-	-	-	-	-	KAF7001225.1hypothetical protein CFC21_016938	P:gene silencing by R-; P:a-tomical structure development; F:nucleic acid binding	-
TraesCS7D02G349700.1	-	-	1.82681	-	-	-	-	-	-	-	-	-	XP_020201330.1cytochrome b6-f complex iron-sulfur subunit, chloroplastic	P:electron transport chain; P:transmembrane transport; F:plastoquinol--plastocyanin reductase activity; F:electron transporter, transferring electrons within cytochrome b6/f complex of photosystem II activity; F:metal ion binding; F:2 iron, 2 sulfur cluster binding; C:plasma membrane; C:chloroplast thylakoid membrane; C:integral component of membrane	-
TraesCS2D02G525000.1	-	-	-	-	-	5.05692	-	-	-	-	-	4.91956	XP_020164119.1disease resistance protein RPS2-like	P:defense response; F:ADP binding	-
TraesCS3B02G501000.1	-	-	-	-	-	-7.21697	-	-	-	-	-	-2.87657	XP_020160261.1stress enhanced protein 2, chloroplastic	P:response to wounding; P:cellular response to high light intensity; P:cellular response to UV-A; C:chloroplast thylakoid membrane	-
TraesCS3B02G040300.1	-	-	-	-	-	-2.38415	-	-	-	-	-	-1.7598	ABU55393.1xyla-se inhibitor 725ACCN	P:proteolysis; P:xylan catabolic process; F:aspartic-type endopeptidase activity; F:hydrolase activity, acting on glycosyl bonds	-
TraesCS4A02G494700.1	-	-	-	-	-	2.43626	-	-	-	-	-	2.74697	XP_020161620.1cin-moyl-CoA reductase 1-like	F:catalytic activity	-
TraesCS6A02G001600.1	-	-	-	-	-	1.52396	-	-	-	-	-	-	XP_020197740.1wall-associated receptor ki-se 3-like	P:protein phosphorylation; P:cell surface receptor sig-ling pathway; F:protein serine/threonine ki-se activity; F:calcium ion binding; F:ATP binding; C:plasma membrane; C:integral component of membrane	-
TraesCS5B02G101100.1	-	-	-	-2.32773	-	-	-	-	-	-	-	-	XP_020169537.1tubulin beta-1 chain	P:microtubule cytoskeleton organization; P:mitotic cell cycle; F:GTPase activity; F:structural constituent of cytoskeleton; F:GTP binding; C:cytoplasm; C:microtubule	-
TraesCS6D02G089800.1	-	-	-	-	-	-5.54546	-	-	-	-	-	-	-	-	-
TraesCS3A02G105300.1	-	-	-	-	-	-	-	-	-	-	-	-1.35303	XP_020181180.1reticulon-like protein B12	P:response to bacterium; C:endoplasmic reticulum membrane; C:integral component of membrane	-
TraesCS5A02G490100.1	-	-	-	-	-	-	-	-	-	-	-	-1.74546	KAE8814233.1papain-like cysteine protei-se	P:proteolysis; F:cysteine-type peptidase activity	-
TraesCS3B02G011300.1	-	-	-	-	-	-	8.53235	4.74231	6.31852	6.13102	5.86847	-	-	-	-
TraesCS7B02G002700.1	-	6.66735	6.53383	-	-	-	-	-	-	-	-	-	-	-	-
TraesCS4B02G033300.1	-	-	-	-	-	-	-	-	-	-	-	1.78823	XP_020160829.1lysine histidine transporter-like 2	P:amino acid transport; C:plasma membrane; C:integral component of membrane	-
TraesCS5D02G464700.1	-	-	-2.13813	-	-	-	-	-	-	-	-	-	KAF7111638.1hypothetical protein CFC21_111623	P:protein phosphorylation; F:protein serine/threonine ki-se activity; F:ATP binding; C:integral component of membrane	-
TraesCS6B02G131200.1	-	-	-	-	-	-9.87386	-	-	-	-	-	-10.0033	EMS45529.1Cytochrome P450 76C2	F:monooxyge-se activity; F:iron ion binding; F:oxidoreductase activity, acting on paired donors, with incorporation or reduction of molecular oxygen; F:heme binding; C:integral component of membrane	-
TraesCS2A02G104900.1	-	-	-	-	-	4.63812	-	-	-	-	-	5.9533	XP_020184762.1ABC transporter F family member 3	P:defense response to bacterium; F:ATP binding	-
TraesCS3B02G571600.1	-	-	-	-	-	-8.47772	-	-	-	-	-	-8.60346	XP_020168538.1low temperature-induced protein lt101.2-like	C:integral component of membrane	-
TraesCS2B02G595200.1	-	-	-	-	-	1.56652	-	-	-	-	-	-	XP_020168900.1a-phase-promoting complex subunit 5	P:a-phase-promoting complex-dependent catabolic process; P:positive regulation of mitotic metaphase/a-phase transition; P:cell division; P:protein K11-linked ubiquiti-tion; C:a-phase-promoting complex	-
TraesCS6B02G437100.1	-	-	-1.48893	-1.25664	-1.21908	-	-	-	-	-	-	1.48707	XP_020175799.1GDSL esterase/lipase At5g55050-like	F:hydrolase activity, acting on ester bonds	-
TraesCS3B02G153700.1	-	-	-1.28394	-	-	-	-2.3757	-2.48919	-	-1.80055	-	-	AAF86307.1EF-hand Ca2+-binding protein CCD1	F:calcium ion binding	-
TraesCS5D02G537600.1	-	-	-	-	-	10.1538	-	-	-	-	-	9.20994	AYP31237.13-ketoacyl-CoA synthase 6-A	P:fatty acid biosynthetic process; F:acyltransferase activity, transferring groups other than amino-acyl groups; C:integral component of membrane	-
TraesCS2D02G511900.1	-	5.77494	-	-	6.24168	6.75108	-	-	-	-	-	-	BAJ85829.1predicted protein	P:lipid metabolic process; F:triglyceride lipase activity; C:integral component of membrane	-
TraesCS2B02G135900.1	-	-	-	-	-	-	-	-3.34238	-	-	-	-	-	-	-
TraesCS7D02G008700.1	-	-	-	-	-	1.49799	-	-	-	-	-	-	EMS47292.1DEAD-box ATP-dependent R- helicase 52A	F:R- binding; F:R- helicase activity; F:ATP binding; F:hydrolase activity	-
TraesCS3B02G152500.1	-	7.48422	7.33072	8.21225	7.14936	-	-	-	-	-	-	-	XP_020162363.1probable aldehyde oxidase 2	F:iron ion binding; F:oxidoreductase activity; F:2 iron, 2 sulfur cluster binding; F:FAD binding	-
TraesCS5D02G408200.1	-	-	-	2.20772	-	-	-	-	-	-	-	-	XP_020199808.1flowering-promoting factor 1-like protein 4	P:regulation of flower development	-
TraesCS6A02G116900.1	-	-	-	-	-	-1.35054	-	-	-	-	-	-	EMS65047.1L-type lectin-domain containing receptor ki-se IV.2	P:defense response to oomycetes; P:protein phosphorylation; P:transmembrane receptor protein serine/threonine ki-se sig-ling pathway; P:defense response to bacterium; F:transmembrane receptor protein serine/threonine ki-se activity; F:ATP binding; F:carbohydrate binding; C:plasma membrane; C:integral component of membrane	-
TraesCS5A02G092800.1	-	-	-	-	2.1345	-	-	-	-	-	-	-	XP_020160806.1probable magnesium transporter NIPA6	P:magnesium ion transmembrane transport; F:magnesium ion transmembrane transporter activity; C:early endosome; C:plasma membrane; C:integral component of membrane	-
TraesCS3A02G098300.1	-	-	1.4872	1.84028	-	-	-	-	-	-	-	-	XP_020166557.1aspartic protei-se nepenthesin-2-like	C:cellular a-tomical entity	-
TraesCSU02G194300.1	-	-	-	-	-	5.88489	-	-	-	-	-	5.74406	KAE8778504.1putative disease resistance protein RGA4	P:defense response; F:ATP binding; F:ADP binding	-
TraesCS6A02G270700.1	-	-	-	-	-	-	-	-	-	-	-	1.8421	XP_020155858.1random slug protein 5-like	P:phospholipid transport; P:intermembrane lipid transfer; F:phosphatidylinositol transfer activity	-
TraesCS5A02G203900.1	-	-	-	-	-	2.06277	-	-	-	-	-	-	-	-	-
TraesCS6D02G002500.1	-	-	-	-	-	-	-	-	-	-	-	1.01335	KAE8793247.1monoglyceride lipase	F:lipase activity; C:endoplasmic reticulum; C:Golgi apparatus; C:integral component of membrane	-
TraesCS2D02G502000.1	-	-	-	-	-	2.81439	-	-	-	-	-	2.66147	XP_020183808.1light-regulated protein	P:vacuolar transport; C:endosome; C:chloroplast	-
TraesCS3A02G183900.1	-	-	-	-	-	2.71167	-	-	-	-	-	-	XP_020182805.1high molecular mass early light-inducible protein HV58, chloroplastic-like	C:plastid; C:integral component of membrane	-
TraesCS2A02G081100.1	-	-	-	-	-2.48296	-	-	-	-	-	-	-	KAF7030911.1hypothetical protein CFC21_042346	P:transmembrane transport; F:transmembrane transporter activity; C:plasma membrane; C:integral component of membrane	-
TraesCS5B02G359800.1	-	1.63479	-	-	-	-	-	-	-	-	-	-	XP_020169015.1R--binding protein 39-like	P:mR- processing; F:R- binding; C:nucleus	-
TraesCS5B02G416800.1	-	-	-	-	-	6.27571	-	-	-	-	-	-	XP_020162386.1serine/threonine-protein ki-se RIPK-like	P:protein phosphorylation; F:protein ki-se activity; F:ATP binding	-
TraesCS2D02G478300.1	-	-	-	-	-	2.09076	-	-	-	-	-	-	XP_020201470.1DEAD-box ATP-dependent R- helicase 2-like	F:R- helicase activity; F:mR- binding; F:ATP binding; F:hydrolase activity; C:nucleolus; C:catalytic step 2 spliceosome	-
TraesCS2B02G433700.1	-	-	-	-	-	-	-	-	-	-	-	-2.00279	-	-	-
TraesCS5B02G260200.1	-	-	-	-	-	-	-	-	-	-	-	-2.79651	XP_020177121.1UPF0481 protein At3g47200-like isoform X2	C:integral component of membrane	-
TraesCS1A02G013700.1	-	-	-	-	-	2.33922	-	-	-	-	-	1.94572	XP_020195672.1D--binding protein DDB_G0278111	F:D- binding; C:nucleus; C:cytosol	-
TraesCS5B02G416700.1	-	-	-	-	-	1.1205	-	-	-	-	-	1.72419	KAE8820071.1Isopentenyl-diphosphate Delta-isomerase I	P:isopentenyl diphosphate biosynthetic process; P:chlorophyll biosynthetic process; P:dimethylallyl diphosphate biosynthetic process; F:isopentenyl-diphosphate delta-isomerase activity; C:cytoplasm	-
TraesCS3B02G597900.1	-	-	-	-	-	-	-	4.3642	-	-	-	-	XP_020171715.1BRCA1-associated protein-like	P:regulation of seed germi-tion; P:protein ubiquiti-tion; F:nucleic acid binding; F:ubiquitin-protein transferase activity; F:zinc ion binding; F:protein heterodimerization activity; C:ubiquitin ligase complex	-
TraesCS2D02G257100.1	-	-	-	-	-	-	-	-	-	-	-	1.53455	AYP19374.1receptor-like ki-se PK3A	P:protein phosphorylation; F:protein serine/threonine ki-se activity; F:ATP binding; F:polysaccharide binding; C:integral component of membrane	-
TraesCS4B02G240700.1	-	-	-	-	-	2.78426	-	-	-	-	-	2.80998	XP_020175222.1putative disease resistance protein RGA1	P:defense response; F:ATP binding; F:ADP binding	-
TraesCS4D02G246500.1	-	-	-	-	-	-1.83332	-	-	-	-	-	-1.65915	BAK01102.1predicted protein	C:plasma membrane; C:integral component of membrane	-
TraesCS2B02G060900.1	-	-	-	-	2.4542	-	-	-	-	-	-	-	XP_020148186.1annexin D3-like	P:response to stress; F:calcium ion binding; F:calcium-dependent phospholipid binding; C:cytoplasm	-
TraesCS5A02G396500.1	-	-	-	-	-	1.93763	-	-	-	-	-	1.92252	BAJ88218.1predicted protein	P:maturation of LSU-rR- from tricistronic rR- transcript (SSU-rR-, 5.8S rR-, LSU-rR-); P:one-carbon metabolic process; P:S-adenosylmethionine cycle; F:R- binding; F:structural constituent of ribosome; F:adenosylhomocystei-se activity; C:cytosolic large ribosomal subunit	-
TraesCS3D02G060500.1	-	-	-	-	-	-2.99517	-	-	-	-	-	-	XP_020163178.1protein TIC 55, chloroplastic	P:protein targeting to chloroplast; F:chlorophyllide a oxyge-se [overall] activity; F:metal ion binding; F:2 iron, 2 sulfur cluster binding; C:chloroplast; C:integral component of membrane	-
TraesCS3D02G128500.1	-	-	-	-	-	1.81237	-	-	-	-	-	1.72003	XP_020195723.1protein ATAF2-like	P:regulation of transcription, D--templated; F:D- binding; C:nucleus	-
TraesCS7B02G013100.1	-	-	-	-	-	-4.43824	-	-	-	-	-	-7.52574	XP_020149834.1nucleolar GTP-binding protein 1-like	P:ribosome biogenesis; F:GTP binding; C:nucleolus	-
TraesCS2D02G033800.1	-	-	-1.69124	-	-	-	-	3.5689	-	-	-	-	-	-	-
TraesCS6D02G187800.1	-	-	-	-	-	2.96659	-	-	-	-	-	-	XP_020158201.1glutathione S-transferase U17-like	P:glutathione metabolic process; F:glutathione transferase activity; C:cytoplasm	-
TraesCS1B02G045100.1	-	-	-	-	-	5.11063	-	-	-	-	-	4.55147	KAE8789890.1caffeoylshikimate esterase-like	F:lipase activity; C:membrane	-
TraesCS5A02G517400.1	-	-	-2.18805	-2.66373	-	-	-	-	-	-	-	-	-	-	-
TraesCS5B02G279900.1	-	-	-	-	-	1.84525	-	-	-	-	-	-	XP_020201133.1AP2/ERF and B3 domain-containing protein Os01g0141000-like	P:regulation of transcription, D--templated; F:D- binding; F:D--binding transcription factor activity; C:nucleus	-
TraesCS5B02G172000.1	-	-	1.35721	1.82725	-	-	-	-	-	-	-	-	XP_009412666.1 polyubiquitin	F:mR- binding; C:nucleus; C:cytoplasm	-
TraesCS1D02G199100.1	-	-	-	-	-	1.75567	-	-	-	-	-	-	-	-	-
TraesCS1B02G449200.1	-	-	-	-	-	-	-	-	-	-	-	-1.82541	XP_020162813.1E3 ubiquitin ligase BIG BROTHER-like	P:protein ubiquiti-tion; P:negative regulation of organ growth; F:ubiquitin-protein transferase activity; F:zinc ion binding; F:ligase activity; F:ubiquitin conjugating enzyme binding	-
TraesCS7D02G516800.1	-	-	-	-	-	1.88377	-	-	-	-	-	-	XP_020163402.1probable LRR receptor-like serine/threonine-protein ki-se At3g47570	P:protein phosphorylation; P:hormone-mediated sig-ling pathway; F:protein serine/threonine ki-se activity; F:ATP binding; C:plasma membrane; C:integral component of membrane	-
TraesCS3B02G601800.1	-	-1.19316	-	-	-	-	-	-	-	-	-	-	-	-	-
TraesCS7D02G345700.1	-	-	-	-	-	-1.49493	-	-	-	-	-	-	XP_020166332.1obtusifoliol 14-alpha demethylase-like	P:sterol biosynthetic process; F:monooxyge-se activity; F:iron ion binding; F:oxidoreductase activity, acting on paired donors, with incorporation or reduction of molecular oxygen; F:heme binding; C:integral component of membrane	-
TraesCS7B02G300500.1	-	-4.31678	-3.66457	-4.71192	-5.26041	-	-	-	-	-	-	-	KAF7051671.1hypothetical protein CFC21_059889	C:integral component of membrane	-
TraesCS5B02G200800.2	-	-2.48193	-3.0178	-	-	-3.29209	-	-	-	-	-	-	-	-	-
TraesCS5B02G279500.1	-	-	-	-	-	7.84929	-	-	-	-	-	8.95112	EMS60660.1Bowman-Birk type trypsin inhibitor	P:negative regulation of endopeptidase activity; F:serine-type endopeptidase inhibitor activity; C:extracellular region	-
TraesCS2B02G108300.1	-	-	-	-	-	-	-	-3.391	-	-	-	-	-	-	-
TraesCS3D02G020600.1	-	-	-	-	-	-	-	-	-	-	-	1.81838	XP_020198903.1probable i-ctive receptor ki-se At5g16590	P:protein phosphorylation; F:protein serine/threonine ki-se activity; F:ATP binding	-
TraesCS4A02G141900.1	-	-	-	-	-	-7.85551	-	-	-	-	-	-2.98923	KAF7096914.1hypothetical protein CFC21_098794	C:integral component of membrane	-
TraesCS5A02G327600.1	-	-2.56915	-2.0209	-1.74696	-1.81884	-	-	-	-	-	-	-	XP_020153537.1putative receptor-like protein ki-se At4g00960	P:protein phosphorylation; F:protein ki-se activity; F:ATP binding; C:integral component of membrane	-
TraesCS1D02G256100.1	-	-	-	-	-	-3.39339	-	-	-	-	-	-	XP_020170843.1cysteine-rich receptor-like protein ki-se 26	P:protein phosphorylation; F:protein ki-se activity; F:ATP binding; F:carbohydrate binding; C:integral component of membrane	-
TraesCS2D02G165800.1	-	-	-	-	-	-2.22184	-	-	-	-	-	-	-	-	-
TraesCS4B02G348600.1	-	-	-2.07809	-	-	-	-	-	-	-	-	-	-	-	-
TraesCS2D02G466400.2	-	-	-	-	-	3.24669	-	-	-	-	-	3.11046	XP_020154257.1probable polyol transporter 6	P:transmembrane transport; F:symporter activity; C:integral component of membrane	-
TraesCS5B02G017800.1	-	-	-	-	-	-4.15184	-	-	-	-	-	-	-	-	-
TraesCS7D02G184400.1	-	-	-	-	-1.18878	-	-	-	-	-	-	-	-	-	-
TraesCS2B02G445900.1	-	-	-	-	5.94625	-	-	-	-	-	-	-	XP_014752491.1L-type lectin-domain containing receptor ki-se IV.4	P:protein phosphorylation; F:protein ki-se activity; F:ATP binding; F:carbohydrate binding; C:plasma membrane; C:integral component of membrane	-
TraesCS7A02G060800.1	-	-	-	-	-	-	-	-	-	-	-	1.41121	-	-	-
TraesCS6D02G211300.1	-	-	-	-	-	6.67543	-	-	-	-	-	7.20097	EMS59508.1Leucine-rich repeat receptor-like protein ki-se PEPR2	P:protein phosphorylation; F:protein ki-se activity; F:ATP binding; C:integral component of membrane	-
TraesCS6A02G223500.1	-	-	-	1.59088	-	-	-	-	-	-	-	-	XP_020171463.1wall-associated receptor ki-se 2-like	P:protein phosphorylation; F:protein serine/threonine ki-se activity; F:calcium ion binding; F:ATP binding; F:polysaccharide binding; C:integral component of membrane	-
TraesCS4B02G294300.1	-	-	-	-	-	-	-	-	-	-	-	1.44224	XP_020181320.1very-long-chain (3R)-3-hydroxyacyl-CoA dehydratase PASTICCINO 2A isoform X2	P:sphingolipid biosynthetic process; P:fatty acid elongation; P:very long-chain fatty acid biosynthetic process; F:3-hydroxyacyl-CoA dehydratase activity; F:very-long-chain 3-hydroxyacyl-CoA dehydratase activity; F:3-hydroxy-arachidoyl-CoA dehydratase activity; F:3-hydroxy-behenoyl-CoA dehydratase activity; F:3-hydroxy-lignoceroyl-CoA dehydratase activity; C:integral component of endoplasmic reti…	-
TraesCS1A02G053600.1	-	-	-	-	-	6.30878	-	-	-	-	-	6.17888	KAE8789019.1putative pectinesterase/pectinesterase inhibitor 41	P:cell wall modification; P:negative regulation of catalytic activity; P:pectin catabolic process; F:pectinesterase activity; F:aspartyl esterase activity; F:pectinesterase inhibitor activity	-
TraesCS6A02G048600.1	-	-	-	-	-	1.82833	-	-	-	-	-	-	XP_020194198.1binding partner of ACD11 1 isoform X1	F:R- binding	-
TraesCS6B02G256700.1	-	-	-	-1.32225	-1.0999	-	-	-	-	-	-	-	EMS45962.1Aspartic protei-se	P:proteolysis; P:lipid metabolic process; F:aspartic-type endopeptidase activity	-
TraesCS5D02G045200.1	-	-	-	-	-	2.82732	-	-	-	-	-	-	XP_020151568.1putative disease resistance RPP13-like protein 3	P:defense response; F:nucleic acid binding; F:ATP binding; F:zinc ion binding; F:ADP binding	-
TraesCS3B02G355800.1	-	-	-	-	-	-1.08581	-	-	-	-	-	-	AST12955.1mitochondrial alter-tive oxidase	F:alter-tive oxidase activity; F:metal ion binding; F:ubiquinol:oxygen oxidoreductase activity; C:integral component of membrane; C:respirasome	-
TraesCS3D02G340500.1	-	-	-	-	-	-	-	-	-	-	-	3.38985	-	-	-
TraesCS7A02G084800.1	-	-	7.65703	-	-	-	-	-	-	-	-	-	AAP44535.1cyclophilin-like protein	P:protein peptidyl-prolyl isomerization; P:protein folding; P:-D(P)H dehydroge-se complex assembly; F:peptidyl-prolyl cis-trans isomerase activity; F:cyclosporin A binding; F:protein histidine ki-se binding; C:chloroplast stromal thylakoid	-
TraesCS4B02G270200.1	-	-	-	-	-	-3.90517	-	-	-	-	-	-3.08355	XP_020169787.1receptor-like protein 12	C:membrane	-
TraesCS5D02G228400.1	-	1.6287	-	-	-	-	-	-	-	-	-	-	EMS56064.1Protein vip1	F:R- binding	-
TraesCS5A02G199000.1	-	-	-	-	-6.16871	-7.24192	-	-	-	-	-	-	XP_020200762.1probable carboxylesterase 15	F:hydrolase activity	-
TraesCS1D02G338100.1	-	-	-	1.86151	-	-	-	-	-	-	-	-	AOT85709.1 S-RE protein	P:protein transport; C:integral component of Golgi membrane	-
TraesCS4D02G223400.1	-	-	-	-	-	-	-	-	-	-	-	-1.3207	-	-	-
TraesCS3D02G464300.1	-	-	-	-	-	1.28694	-	-	-	-	-	-	BAK00716.1predicted protein	P:protein phosphorylation; P:defense response; F:protein ki-se activity; F:ATP binding; F:ADP binding; C:integral component of membrane	-
TraesCS2B02G150900.1	-	-	-	-	-	1.5713	-	-2.05745	-	-	-	1.16622	-	-	-
TraesCS3D02G539900.1	-	-2.28654	-1.77887	-	-	-	-	-	-	-	-	-	EMS57496.1Wall-associated receptor ki-se 5	P:protein phosphorylation; F:protein serine/threonine ki-se activity; F:calcium ion binding; F:ATP binding; F:polysaccharide binding; C:integral component of membrane	-
TraesCS3B02G506800.1	-	-	-	-	-	5.92965	-	-	-	-	-	5.68423	XP_020186379.1cytosolic sulfotransferase 5-like	F:sulfotransferase activity	-
TraesCS2A02G593000.1	-	-	-	-	-	-	-	-	-	-	-	1.11344	-	-	-
TraesCS1B02G068400.1	-	-	-	-	-1.23026	-	-	-	-	-	-	-	-	-	-
TraesCS1B02G101900.1	-	-	-	-	-	-3.59804	-	-	-	-	-	-	XP_020163480.1probable glutamyl endopeptidase, chloroplastic isoform X1	P:proteolysis; F:serine-type peptidase activity	-
TraesCS2B02G239300.2	-	-	-	2.50094	-	-	-	-	-	-	-	-	XP_020179543.1probable LRR receptor-like serine/threonine-protein ki-se At1g34110	C:integral component of membrane	-
TraesCS3B02G361000.1	-	-1.23095	-	-1.73246	-1.32935	-	-	-	-	-	-	-	XP_003580302.1putative cis-zeatin O-glucosyltransferase	F:UDP-glycosyltransferase activity	-
TraesCS2B02G124600.1	-	-	-	-	-	-	-	-	-	-	-	4.30792	-	-	-
TraesCS2B02G381600.1	-	-	-	-1.2571	-1.2649	-	-	-	-	-	-	-	XP_020148298.1glucan endo-1,3-beta-glucosidase GIII-like	P:carbohydrate metabolic process; F:hydrolase activity, hydrolyzing O-glycosyl compounds; C:anchored component of plasma membrane	-
TraesCS1A02G027800.1	-	-	-	-	-	6.10592	-	-	-	-	-	-	XP_020171339.1probable apyrase 3	F:ATP binding; F:hydrolase activity	-
TraesCS5D02G225000.1	-	-	-	-	-	-	-	-	-	-	-	2.73798	XP_020176143.1cysteine-rich receptor-like protein ki-se 10	P:protein phosphorylation; F:protein ki-se activity; F:ATP binding; C:integral component of membrane	-
TraesCS3A02G038700.1	-	-	-	-	-	-6.86586	-	-	-	-	-	-	-	-	-
TraesCS1B02G335100.1	-	-	-	-	-	5.46344	-	-	-	-	-	4.95349	XP_020150073.1AP3-complex subunit beta-A	P:intracellular protein transport; P:vesicle-mediated transport; C:AP-3 adaptor complex	-
TraesCS6A02G336700.1	-	-	-	-	-	-	-	-	-	-	-	3.81624	XP_020159355.1peroxisomal (S)-2-hydroxy-acid oxidase GLO4	P:oxidative photosynthetic carbon pathway; F:(S)-2-hydroxy-acid oxidase activity; F:FMN binding; C:peroxisome	-
TraesCS3A02G460300.1	-	-	-	-	-	-2.11319	-	-	-	-	-	-1.5008	XP_020184938.1G-type lectin S-receptor-like serine/threonine-protein ki-se SD1-13	P:carbohydrate metabolic process; P:protein phosphorylation; F:chiti-se activity; F:protein ki-se activity; F:ATP binding; C:extracellular region; C:integral component of membrane	-
TraesCS3B02G034800.1	-	-	-	-	-	-	-	-3.0125	-7.9976	-4.33261	-3.41271	-2.56886	XP_020147128.1S-formylglutathione hydrolase	P:formaldehyde catabolic process; F:S-formylglutathione hydrolase activity; F:carboxylic ester hydrolase activity; C:cytoplasm	-
TraesCS3D02G520400.1	-	3.33322	4.28759	2.65673	3.4982	2.93638	-	-	-	-	-	-	BAJ98638.1predicted protein	P:regulation of transcription, D--templated; F:D--binding transcription factor activity; F:sequence-specific D- binding; C:nucleus	-
TraesCS5D02G106700.1	-	6.71973	-	2.45566	-	-	-	6.54362	-	2.94654	-	-	XP_020192606.1protein CURVATURE THYLAKOID 1D, chloroplastic-like	C:chloroplast thylakoid membrane; C:integral component of membrane	-
TraesCS3B02G468700.1	-	-	-	-	-	-1.87178	-	-	-	-	-	-	-	-	-
TraesCS5D02G021300.1	-	-	-	-	-	-2.32634	-	-	-	-	-	-	XP_020185565.1GDSL esterase/lipase At5g45910-like	F:hydrolase activity, acting on ester bonds	-
TraesCS6B02G387000.1	-	-	-	-	-	-1.31148	-	-	-	-	-	-	EMS67856.1Haloacid dehaloge-se-like hydrolase domain-containing protein 3	F:hydrolase activity	-
TraesCS6B02G041200.1	-	-	-	-	-	-3.73107	-	-	-	-	-	-2.05071	-	-	-
TraesCS2A02G008000.1	-	-	-	-	-	-	-	-	-	-	-	3.97062	XP_020184876.1D--binding protein SMUBP-2-like	F:helicase activity	-
TraesCS6B02G423500.1	-	-	-	-	-	4.81088	-	-	-	-	-	4.68478	EMS47944.1LRR receptor-like serine/threonine-protein ki-se GSO2	P:phosphorylation; F:ki-se activity; C:integral component of membrane	-
TraesCS5B02G539900.1	-	-	-	-	-	3.73178	-	-	-	-	-	3.31372	XP_020171373.1ubiquinol oxidase 2, mitochondrial-like	F:alter-tive oxidase activity; F:metal ion binding; F:ubiquinol:oxygen oxidoreductase activity; C:integral component of membrane; C:respirasome	-
TraesCS3A02G015600.1	-	-	-	-	-	7.99779	-	-	-	-	-	7.07168	-	-	-
TraesCS5A02G305100.1	-	-	-	-	-	-1.46015	-	-	-	-	-	-	XP_020153870.1probable indole-3-acetic acid-amido synthetase GH3.8	P:response to light stimulus; P:pollen development; P:auxin homeostasis; P:regulation of defense response to bacterium; F:indole-3-acetic acid amido synthetase activity; F:AMP binding; C:cytoplasm	-
TraesCS4D02G128300.1	-	-	-	-	-	-3.25908	-	-	-	-	-	-	-	-	-
TraesCS7A02G072400.1	-	-	-	-	-	-	-	-	-	-	-	-4.55031	XP_020185362.1wall-associated receptor ki-se 2-like	P:protein phosphorylation; F:protein serine/threonine ki-se activity; F:calcium ion binding; F:ATP binding; F:polysaccharide binding; C:integral component of membrane	-
TraesCS5A02G388800.1	-	-	-	-	-	-2.17086	-	-	-	-	-	-	-	-	-
TraesCS3D02G134800.1	-	-	-	-	-	-	-	-	-	-	-	-1.5923	ABB84341.1resistance-related receptor-like ki-se	P:protein phosphorylation; F:protein ki-se activity; F:ATP binding; F:polysaccharide binding; C:integral component of membrane	-
TraesCS6B02G008900.1	-	-	-	-	-	-9.55567	-	-	-	-	-	-7.29903	KAE8807896.1transcription factor TCP24	P:regulation of transcription, D--templated; F:D--binding transcription factor activity; F:sequence-specific D- binding; C:nucleus	-
TraesCS6D02G381700.1	-	-	-	-	-	-	-	-	-	-	-	7.443	XP_020177887.1GDSL esterase/lipase At5g45910-like	F:hydrolase activity, acting on ester bonds	-
TraesCS5D02G105100.1	-	-	-	-	1.51229	-	-	-	-	-	-	-	XP_020146189.1chloroplastic group IIB intron splicing facilitator CRS2, chloroplastic-like	F:aminoacyl-tR- hydrolase activity	-
TraesCS3B02G468800.1	-	-	-	-	-	-2.40721	-	-	-	-	-	-	-	-	-
TraesCSU02G003500.1	-	-	-	-	-	-4.52352	-	-	-	-	-	-2.54389	EMS49353.13beta-hydroxysteroid-dehydroge-se/decarboxylase isoform 1	P:steroid biosynthetic process; F:3-beta-hydroxy-delta5-steroid dehydroge-se activity; C:integral component of membrane	-
TraesCS2A02G561100.1	-	6.50292	-	7.40739	-	7.33188	-	-	-	-	-	-	XP_020195678.1chlorophyll a-b binding protein of LHCII type 1-like	P:photosynthesis, light harvesting; P:protein-chromophore linkage; F:chlorophyll binding; C:photosystem I; C:photosystem II; C:chloroplast thylakoid membrane	-
TraesCS2B02G512300.1	-	-	-	-	-	-	-	-	-	-	-	-1.16394	EMS50804.160S ribosomal protein L35a-3	P:cytoplasmic translation; P:ribosomal large subunit biogenesis; F:structural constituent of ribosome; C:cytosolic large ribosomal subunit	-
TraesCSU02G258200.1	-	-	-	-	-5.54149	-	-	-	-	-	-	-	KAF3336316.1putative LRR receptor-like serine/threonine-protein ki-se	P:phosphorylation; F:ki-se activity	-
TraesCSU02G100800.1	-	-	-	-	-	-	-	-	-	-	-	2.61078	EMS50487.1Protein SRG1	F:oxidoreductase activity; F:metal ion binding	-
TraesCS2D02G466000.1	-	-	-	-	-	2.80475	-	-	-	-	-	2.88304	CAE05741.1 OSJNBb0017I01.21	P:allantoin catabolic process; P:mismatch repair; P:negative regulation of D- recombi-tion; P:nucleic acid phosphodiester bond hydrolysis; F:allantoi-se activity; F:endonuclease activity; F:ATP binding; F:ATP-dependent activity, acting on D-; F:zinc ion binding; F:ATP hydrolysis activity; F:mismatched D- binding; F:cobalt ion binding; C:mismatch repair complex	-
TraesCS6D02G004300.1	-	-	-	-	-	-	-	-	-	-	-	4.55965	XP_020168413.1-C domain-containing protein 92-like	P:regulation of transcription, D--templated; F:D- binding; C:nucleus	-
TraesCS3D02G046000.4	-	-	-	-	-	-	-	-	-	-	-	2.61625	-	-	-
TraesCS2B02G115400.1	-	-	-	-	-	2.85087	-	-	-	-	-	2.28909	XP_020158265.1aquaporin PIP1-5-like	P:transmembrane transport; F:channel activity; C:integral component of membrane	-
TraesCS3B02G310900.1	-	-	-	2.6342	-	-	-	-	3.16858	2.79981	-	-	-	-	-
TraesCS2B02G603000.1	-	-	-	-	-	1.56661	-	-	-	-	-	-	XP_020198652.1protein LOL2-like	C:nucleus	-
TraesCS7A02G394100.1	-	-	-	-	-	-	-	-	-	-	-	2.9027	ABA94303.1Leucine Rich Repeat family protein	C:integral component of membrane	-
TraesCS2B02G026200.1	-	-	-2.08444	-	-	-2.13966	-	-	-	-	-	-	BAJ93655.1predicted protein	C:integral component of membrane	-
TraesCS3A02G301900.1	-	-	-	-	-	-2.6011	-	-	-	-	-	-1.86823	BAJ88690.1predicted protein	F:oxidoreductase activity, acting on the aldehyde or oxo group of donors, disulfide as acceptor	-
TraesCSU02G031600.1	-	-	-	1.98839	-	-	-	-	-	-	-	1.56159	XP_020150189.12'-deoxymugineic-acid 2'-dioxyge-se-like	F:oxidoreductase activity; F:metal ion binding	-
TraesCS1A02G005500.1	-	-	-	-	-	-	-	-	-	-	-	2.17062	XP_020170165.1patatin-like protein 2	P:lipid catabolic process; F:lipase activity	-
TraesCS2D02G107900.1	-	7.03109	7.15249	6.84216	6.20394	7.73196	-	-	-	-	-	-	XP_020181994.1trithorax group protein osa-like	P:translatio-l initiation; F:translation initiation factor activity	-
TraesCS7A02G510200.1	-	-	-	1.03594	-	-1.12701	-	-	-	-	-	-	-	-	-
TraesCS7B02G301400.1	-	-	-	-	-	-	-	1.60358	-	-	-	-	XP_020152506.1cytochrome P450 709B2-like	F:monooxyge-se activity; F:iron ion binding; F:oxidoreductase activity, acting on paired donors, with incorporation or reduction of molecular oxygen; F:heme binding; C:integral component of membrane	-
TraesCS2A02G489500.1	-	-	-	2.63022	4.13827	-2.05225	-	-	-	-	-	-	ABR26072.1imp biosynthesis protein	C:chloroplast	-
TraesCS6D02G395000.1	-	-	-	-	-1.14977	-	-	-	-	-	-	-	XP_020154303.1ubiquinol oxidase 2, mitochondrial-like	F:alter-tive oxidase activity; F:metal ion binding; F:ubiquinol:oxygen oxidoreductase activity; C:integral component of membrane; C:respirasome	-
TraesCS6B02G002500.1	-	-	-	-	-	-4.34386	-	-	-	-	-	-3.66099	XP_020156907.1receptor ki-se-like protein Xa21	P:protein phosphorylation; F:protein ki-se activity; F:ATP binding; C:integral component of membrane	-
TraesCS2D02G000200.1	-	-	-	-	2.11393	-1.32728	-	-	-	-	-	-	-	-	-
TraesCS6A02G403600.1	-	-	-	-	-	-2.10363	-	-	-	-	-	-1.99733	XP_020174174.1GTP-binding nuclear protein Ran-3	P:ribosomal subunit export from nucleus; P:protein import into nucleus; F:GTPase activity; F:GTP binding; C:nucleus; C:cytoplasm	-
TraesCS2A02G133600.1	-	-	-	-	-	2.69223	-	-	-	-	-	-	BAJ92364.1predicted protein	P:defense response; F:ATP binding; F:ADP binding	-
TraesCS2D02G511800.1	-	-	-	-	-	3.60449	-	-	-	-	-	-	XP_020149110.1aminomethyltransferase, mitochondrial	P:glycine decarboxylation via glycine cleavage system; F:aminomethyltransferase activity; F:transami-se activity; C:mitochondrion	-
TraesCS1B02G177800.1	-	2.81436	-	-	-	-2.29353	-	-	-	-	-	-2.38582	-	-	-
TraesCS5A02G259700.1	-	-	-	-	-	-	-	-	-	-	-	-1.82646	KAE8814233.1papain-like cysteine protei-se	P:proteolysis; F:cysteine-type peptidase activity	-
TraesCS1D02G045600.1	-	-	-	-	-	-2.15874	-	-	-	-	-	-	XP_020196454.1probable F-box protein At3g61730	P:reproductive system development; C:nucleus	-
TraesCS2B02G572400.1	-	-	-	-	-	6.99619	-	-	-	-	-	-	-	-	-
TraesCS6B02G140200.1	-	-	-	-	-	-4.65128	-	-	-	-	-	-	XP_020161736.1RRP12-like protein	P:rR- processing; C:nucleolus	-
TraesCS3A02G380600.1	-	-	-	-	-	-	-	-	-	-	-	1.34089	AAW52721.1peroxidase 7	P:response to oxidative stress; P:hydrogen peroxide catabolic process; P:cellular oxidant detoxification; F:peroxidase activity; F:heme binding; F:metal ion binding; C:extracellular region	-
TraesCS7A02G450100.1	-	-	-	-	-	-	-	-	-	-	-	1.47241	XP_020193744.1probable serine/threonine-protein ki-se PBL9 isoform X2	P:protein phosphorylation; F:protein serine/threonine ki-se activity; F:ATP binding	-
TraesCS5B02G551900.1	-	-	-	-	-	-	-	-2.06546	-	-	-	-1.32443	EMS63911.1hypothetical protein TRIUR3_21547	C:integral component of membrane	-
TraesCS2B02G088600.1	-	-	-	-	-	3.26696	-	-	-	-	-	-	XP_020198098.1ABC transporter G family member 5-like	F:ATP binding; C:integral component of membrane	-
TraesCS7A02G537500.1	-	-	-	-	-	4.37997	-	-	-	-	-	7.39488	XP_020173712.1protein NRT1/ PTR FAMILY 4.5-like	P:transmembrane transport; F:transmembrane transporter activity; C:integral component of membrane	-
TraesCS7A02G493500.1	-	-	-	-	-	-2.58726	-	-	-	-	-	-3.2727	XP_020196627.1protein ECERIFERUM 26-like	F:acyltransferase activity, transferring groups other than amino-acyl groups	-
TraesCS7D02G419400.1	-	-	-	-	-	-	-	-	-	-	-	2.28775	KAF7093679.1hypothetical protein CFC21_096078	P:defense response; F:ATP binding; F:ADP binding	-
TraesCS2A02G564400.1	-	2.90233	-	-	3.17829	7.97961	-	-	-	-	-	7.52792	XP_020198692.1glucan endo-1,3-beta-glucosidase GII-like	P:carbohydrate metabolic process; F:hydrolase activity, hydrolyzing O-glycosyl compounds	-
TraesCS3B02G303200.1	-	-	-	1.68397	1.93796	1.28191	-	-	2.44602	2.2641	-	1.54171	XP_020146199.1deoxyuridine 5'-triphosphate nucleotidohydrolase-like	P:dUMP biosynthetic process; P:dUTP catabolic process; F:magnesium ion binding; F:dUTP diphosphatase activity	-
TraesCS7B02G453900.1	-	-	-	-	-	-	-	-	-	-	-	3.2491	-	-	-
TraesCS5A02G158100.1	-	-	2.64369	-	3.4186	-	-	-	-	-	-	-	XP_020157927.1aspartyl protease family protein At5g10770-like	P:proteolysis; F:aspartic-type endopeptidase activity	-
TraesCS3B02G000800.1	-	-	-	-	-	-	2.77349	2.85831	2.60467	3.10501	2.76049	-	-	-	-
TraesCS6B02G407100.1	-	-	-	-	-	6.3326	-	-	-	-	-	-	-	-	-
TraesCS2B02G168000.1	-	-	1.56815	-	-	-	-	-	-	-	-	-	XP_020160865.1probable LRR receptor-like serine/threonine-protein ki-se At3g47570	P:protein phosphorylation; F:protein serine/threonine ki-se activity; F:ATP binding; C:integral component of membrane	-
TraesCS2B02G035300.1	-	-	-	-	-	-8.89742	-	-	-	-	-	-	NP_039403.1photosystem II protein V	P:photosynthetic electron transport chain; F:iron ion binding; F:electron transfer activity; F:heme binding; C:chloroplast thylakoid membrane; C:photosystem II reaction center; C:integral component of membrane	-
TraesCS5B02G212000.1	-	1.52799	-	-	-	-	-	-	-	-	-	-	ADK62372.1cytochrome P450	F:monooxyge-se activity; F:iron ion binding; F:oxidoreductase activity, acting on paired donors, with incorporation or reduction of molecular oxygen; F:heme binding; C:integral component of membrane	-
TraesCS1B02G413900.1	-	-	-	-	-	-	-	-	-	-	-	1.67886	XP_020149763.1mitogen-activated protein ki-se 1	P:MAPK cascade; P:protein phosphorylation; P:pollen development; P:response to fungus; P:response to salt stress; P:response to ethylene; P:abscisic acid-activated sig-ling pathway; P:induced systemic resistance, jasmonic acid mediated sig-ling pathway; P:regulation of root meristem growth; P:camalexin biosynthetic process; P:leaf senescence; P:pollen tube guidance; P:response to UV-B; P:inflores…	-
TraesCS1B02G001800.1	-	-	-	-	-	4.84999	-	-	-	-	-	6.0188	XP_020184680.1sporulation-specific protein 15-like	F:actin binding	-
TraesCS3B02G045900.1	-	1.78735	2.0088	1.78686	2.76308	-	-3.71605	-	-	-	-	-	-	-	-
TraesCS2B02G373500.1	-	-	-	-	-1.59533	-	-	-	-	-	-	-	XP_020166151.1cysteine-rich receptor-like protein ki-se 10	C:membrane	-
TraesCS1A02G436900.1	-	-	-	-	-	-7.60694	-	-	-	-	-	-7.73207	XP_020176858.1putative disease resistance protein RGA3	P:defense response; F:ADP binding	-
TraesCS5D02G190400.1	-	-	-	-	-	1.5752	-	-	-	-	-	-	XP_020188255.1L-type lectin-domain containing receptor ki-se IX.2-like	P:protein phosphorylation; F:protein ki-se activity; F:ATP binding; F:carbohydrate binding; C:plasma membrane; C:integral component of membrane	-
TraesCS3D02G049200.1	-	-	-	-	-	-	-	-	-	-	-	2.81552	-	-	-
TraesCS5B02G456000.1	-	-1.39815	-1.35292	-1.57333	-1.19457	-1.51771	-	-	-	-	-	-	XP_020185893.1receptor ki-se-like protein Xa21	P:protein phosphorylation; F:protein ki-se activity; F:ATP binding; C:integral component of membrane	-
TraesCS5B02G436500.1	-	-	-	-	-	-1.02831	-	-	-	-	-	-	XP_020193064.1protein DETOXIFICATION 27-like isoform X1	P:xenobiotic detoxification by transmembrane export across the plasma membrane; F:antiporter activity; F:xenobiotic transmembrane transporter activity; C:integral component of membrane	-
TraesCS7A02G011400.1	-	-	-	-	-	-	-	-	-	-	-	4.44438	XP_020148640.1peroxidase 47-like	P:response to oxidative stress; P:hydrogen peroxide catabolic process; P:cellular oxidant detoxification; F:peroxidase activity; F:heme binding; F:metal ion binding; C:extracellular region; C:plant-type cell wall; C:integral component of membrane	-
TraesCS2D02G188600.1	-	-	-	-	-	-6.36924	-	-	-	-	-	-	-	-	-
TraesCS5D02G544600.1	-	-	-1.72554	-1.87031	-	-	-	-	-	-	-	-	-	-	-
TraesCS3D02G379800.1	-	-	-	-	-	-	-	-	-	-	-	1.57311	KAE8768457.1putative serine protease do-like htrA	C:intracellular membrane-bounded organelle	-
TraesCS1A02G303100.1	-	-	-	-	-	-1.61016	-	-	-	-	-	-	-	-	-
TraesCS3D02G137000.1	-	-	-	-	-	-	-	-	-	-	-	2.59192	-	-	-
TraesCS2B02G113100.1	-	-	-	-	-	-	-	-	-6.27864	-	-	-	KAE8786759.1FAD-dependent urate hydroxylase-like	F:monooxyge-se activity; F:FAD binding	-
TraesCS1A02G026400.1	-	-	-	-	-	1.27404	-	-	-	-	-	1.1743	-	-	-
TraesCS3B02G089900.1	-	-	-	-	-	-	-	-	2.90119	-	-	-	XP_020191480.1serine protease Do-like HtrA isoform X2	C:intracellular membrane-bounded organelle	-
TraesCS6A02G068300.1	-	-	-	-	-	2.28984	-	-	-	-	-	-	-	-	-
TraesCS4D02G291300.1	-	-	1.2405	1.23125	-	-	-	-	-	-	-	-	XP_020157394.1sirohydrochlorin ferrochelatase, chloroplastic-like	F:lyase activity; F:metal ion binding	-
TraesCS4B02G328900.1	-	-	-	-	-	-	-	-	-	-	-	1.76949	BAJ91932.1predicted protein	P:protein phosphorylation; F:protein ki-se activity; F:calcium ion binding; F:ATP binding; F:polysaccharide binding; C:integral component of membrane	-
TraesCS6D02G102000.1	-	-	-	1.21611	-	-	-	-	-	-	-	-	XP_020184116.1-C domain-containing protein 30-like	P:regulation of transcription, D--templated; F:D- binding; C:nucleus	-
TraesCS6B02G398200.1	-	-	-	-	-	-2.30977	-	-	-	-	-	-2.59691	XP_020182077.1beta-glucosidase 5-like	P:carbohydrate metabolic process; F:beta-glucosidase activity; F:DIMBOA glucoside beta-D-glucosidase activity; C:chloroplast	-
TraesCS4A02G381400.1	-	-	4.02646	3.33225	3.62108	-	-	-	-	-	-	-	XP_020153443.1L-type lectin-domain containing receptor ki-se IX.1-like	P:protein phosphorylation; F:protein serine/threonine ki-se activity; F:ATP binding; F:polysaccharide binding; C:integral component of membrane	-
TraesCS3D02G333200.1	-	-	-	-	-	-	-	-	-	-	-	4.92136	AVF19616.1putative LIM domain protein	F:metal ion binding	-
TraesCS2B02G067500.1	-	-	-6.80072	-7.44303	-	-	-	-	-	-	-	-	XP_020175387.1protein LNK2 isoform X2	P:regulation of transcription, D--templated; P:circadian rhythm	-
TraesCS7B02G262300.1	-	-	-	-	-	-1.13029	-	-	-	-	-	-	XP_020196268.17-deoxyloganetic acid glucosyltransferase-like	F:UDP-glycosyltransferase activity	-
TraesCS7A02G021800.1	-	-	-	-	-	-7.89421	-	-	-	-	-	-9.71597	XP_020160802.160S ribosomal protein L27-3-like	P:translation; F:structural constituent of ribosome; C:cytosolic large ribosomal subunit	-
TraesCS2B02G121900.1	-	-	-	-	-	-1.09737	-	-	-	-	-	-	XP_020201660.1disease resistance protein RGA2-like	F:ATP binding; F:ADP binding	-
TraesCS7D02G291700.1	-	-	-	-	-	-3.39353	-	-	-	-	-	-	EMS65009.1putative FKBP-type peptidyl-prolyl cis-trans isomerase 7, chloroplastic	P:protein peptidyl-prolyl isomerization; F:peptidyl-prolyl cis-trans isomerase activity	-
TraesCS3B02G354200.1	-	-	-	1.89262	2.39453	-	-	-	-	-	-	-	-	-	-
TraesCS1B02G178500.1	-	-	-	-	-	-1.17366	-	-	-	-	-	-	-	-	-
TraesCS1A02G026300.1	-	-	-	-	-	-	-	-	-	-	-	6.84003	XP_020164740.1ABC transporter G family member 48-like isoform X3	P:transmembrane transport; F:ATP binding; F:ABC-type transporter activity; C:plasma membrane; C:integral component of membrane	-
TraesCS6A02G349400.1	-	-	-	2.92162	4.04443	-	-	3.31514	-	4.14971	5.08637	-	XP_020184660.1probable R- 3'-termi-l phosphate cyclase-like protein	P:R- processing; P:ribosome biogenesis; F:catalytic activity; C:nucleolus	-
TraesCS4B02G282500.1	-	-	-	-	-	-1.54868	-	-	-	-	-	-	XP_020181127.1probable glycerol-3-phosphate acyltransferase 3	P:cutin biosynthetic process; P:dephosphorylation; F:phosphatase activity; F:glycerol-3-phosphate 2-O-acyltransferase activity; C:integral component of membrane	-
TraesCS6D02G066900.1	-	-	-	-	-	-	-	-	-	-	-	1.85392	XP_020186557.1protein PLASTID MOVEMENT IMPAIRED 1	P:chloroplast relocation	-
TraesCS7A02G521000.1	-	2.80251	2.06376	2.40032	2.05852	-	-	-	-	-	-	-	-	-	-
TraesCS4B02G299600.1	-	-1.26143	-	-	-	-	-	-	-	-	-	-	XP_020172225.1ribulose bisphosphate carboxylase/oxyge-se activase A, chloroplastic isoform X1	F:ATP binding; F:ATP hydrolysis activity; C:chloroplast stroma	-
TraesCS2D02G528100.1	-	-	-	-	-	-	-	-	-	-	-	-5.26068	AOO86827.1calcineurin B-like protein 9	F:calcium ion binding	-
TraesCS7B02G316400.1	-	2.04859	-	1.5361	2.15537	-	-	-	-	-	-	-	XP_020168528.1probable protein phosphatase 2C 70 isoform X1	P:protein dephosphorylation; F:protein serine/threonine phosphatase activity; F:metal ion binding	-
TraesCS5A02G122600.1	-	2.34574	-	-	1.70598	-	-	-	-	-	-	-	BAJ92955.1predicted protein	C:integral component of membrane	-
TraesCS3B02G042400.1	-	-	-	-	-	-1.7528	-	-	-	-	-	-1.79183	-	-	-
TraesCS6A02G070800.1	-	-	-	-	-	-4.91555	-	-	-	-	-	-	KAF6986363.1hypothetical protein CFC21_004132	C:integral component of membrane	-
TraesCS7D02G551400.1	-	-	-	2.45016	-	-	-	-	-	-	-	2.3954	XP_020161026.1bifunctio-l nitrilase/nitrile hydratase NIT4	P:nitrogen compound metabolic process; F:hydro-lyase activity; F:cyanoalanine nitrilase activity	-
TraesCS1B02G399300.1	-	-	-	-	-	-4.24601	-	-	-	-	-	-2.44268	-	-	-
TraesCS4A02G430200.1	-	8.27547	-	-	-	-	-	-	-	-	-	-	XP_020201197.1chalcone synthase 2-like	P:flavonoid biosynthetic process; F:-ringenin-chalcone synthase activity; F:chalcone synthase activity	-
TraesCS6B02G129300.1	-	-	-	-	-	3.6814	-	-	-	-	-	4.30548	EMS65047.1L-type lectin-domain containing receptor ki-se IV.2	P:defense response to oomycetes; P:protein phosphorylation; P:transmembrane receptor protein serine/threonine ki-se sig-ling pathway; P:defense response to bacterium; F:transmembrane receptor protein serine/threonine ki-se activity; F:ATP binding; F:carbohydrate binding; C:plasma membrane; C:integral component of membrane	-
TraesCS7A02G159700.1	-	-	-	1.35917	-	-	-	-	-	-	-	-	XP_020177380.1probable LRR receptor-like serine/threonine-protein ki-se At1g74360	P:protein phosphorylation; F:protein ki-se activity; F:ATP binding; C:integral component of membrane	-
TraesCS2D02G496500.1	-	-	-	-	-	3.515	-	-	-	-	-	3.24992	XP_020150190.12-hydroxyisoflavanone dehydratase-like	F:hydrolase activity	-
TraesCS7B02G082900.1	-	-	-2.90832	-3.53243	-	-	-	-	-	-	-	1.70818	-	-	-
TraesCS1D02G375700.1	-	-	-	-	-	-	-	-	-	-	-	1.98007	XP_020163574.14-hydroxyphenylacetaldehyde oxime monooxyge-se-like	F:monooxyge-se activity; F:iron ion binding; F:oxidoreductase activity, acting on paired donors, with incorporation or reduction of molecular oxygen; F:heme binding; C:integral component of membrane	-
TraesCS3B02G600200.1	-	-	-	-	-	-	2.26808	2.35535	1.74911	-	-	-	-	-	-
TraesCS6B02G266600.1	-	-	-	-	-	-1.21185	-	-	-	-	-	-	EMS45005.1putative 5'-adenylylsulfate reductase 1, chloroplastic	P:cysteine biosynthetic process; P:sulfate reduction; F:phosphoadenylyl-sulfate reductase (thioredoxin) activity	-
TraesCS6B02G098300.1	-	-	-	-	-	1.02588	-	-	-	-	-	-	-	-	-
TraesCS6A02G061100.1	-	6.50677	4.33737	-	3.02712	3.04446	-	-	-	-	-	-	XP_020168336.1bidirectio-l sugar transporter SWEET16-like	P:carbohydrate transport; C:plasma membrane; C:integral component of membrane	-
TraesCS6A02G063500.1	-	-	-	-	-	5.90686	-	-	-	-	-	-	-	-	-
TraesCS3B02G546300.1	-	-	-	-	-	-3.65699	-	-	-	-	-	-3.64143	-	-	-
TraesCS7B02G310900.1	-	1.94321	-	-	-	-	-	-	-	-	-	-	-	-	-
TraesCS1B02G335800.1	-	-	-	-	-	-	-	-	-	-	-	4.25907	XP_020155394.1UDP-arabinopyranose mutase 1-like	P:plant-type cell wall biogenesis; P:UDP-L-arabinose metabolic process; P:cell wall organization; F:UDP-arabinopyranose mutase activity; C:Golgi apparatus; C:cytosol	-
TraesCS6B02G191000.1	-	-	-	-	-	-	-	-	-	-	-	1.70692	XP_020163444.1cytochrome P450 711A1-like	F:monooxyge-se activity; F:iron ion binding; F:oxidoreductase activity, acting on paired donors, with incorporation or reduction of molecular oxygen; F:heme binding; C:integral component of membrane	-
TraesCS6A02G318600.1	-	-	-	-	-	-	-	-	-	-	-	-1.27078	XP_020192174.1protein PHYTOCHROME KI-SE SUBSTRATE 1-like	P:phototropism	-
TraesCS7A02G251800.1	-	-	-	1.0866	-	-	-	-	-	-	-	-	KAF7005666.1hypothetical protein CFC21_020774	F:ATP binding; F:ADP binding	-
TraesCS7A02G279800.1	-	-	-	-	-	-4.53764	-	-	-	-	-	-	XP_020167616.1protein LOL4-like	C:nucleus	-
TraesCS3A02G008100.1	-	-	-	-	-	-3.13285	-	-	-	-	-	-	XP_020168315.1kinesin-like protein KIN-12C	P:microtubule-based movement; F:cytoskeletal motor activity; F:ATP binding; F:microtubule binding; C:microtubule	-
TraesCS2B02G452400.2	-	3.162	-	-	-	-	-	-	-	-	-	-	-	-	-
TraesCS1A02G439300.1	-	-	-	-	-	4.77614	-	-	-	-	-	4.74542	BAJ92520.1predicted protein	C:integral component of membrane	-
TraesCS3A02G287500.1	-	-	-	-	-	-2.99413	-	-	-	-	-	-	XP_020190437.1eukaryotic translation initiation factor 5B-like	P:translatio-l initiation; F:translation initiation factor activity; F:GTPase activity; F:GTP binding; C:intracellular membrane-bounded organelle	-
TraesCS3B02G424700.1	-	-	-1.85521	-1.37871	-1.42043	-	-	-	-	-	-	1.20743	XP_020148278.1abscisic acid receptor PYL4-like	P:abscisic acid-activated sig-ling pathway; P:negative regulation of catalytic activity; P:regulation of protein serine/threonine phosphatase activity; F:protein phosphatase inhibitor activity; F:abscisic acid binding; F:sig-ling receptor activity; C:nucleus; C:cytoplasm	-
TraesCS3B02G299200.1	-	-	-	-	-2.10028	-	-	-	-	-	-	-	XP_020177048.1pto-interacting protein 1-like	P:protein phosphorylation; F:protein serine/threonine ki-se activity; F:ATP binding	-
TraesCS2D02G537000.1	-	-	-	-	-	-	-	-	-	-	-	1.48178	-	-	-
TraesCS5A02G323400.1	-	-	1.1435	-	-	-	-	-	-	-	-	-	-	-	-
TraesCS6D02G382700.1	-	-	-	-1.23273	-	-	-	-	-	-	-	-	XP_020163465.1G-type lectin S-receptor-like serine/threonine-protein ki-se B120 isoform X1	P:protein phosphorylation; P:recognition of pollen; F:protein serine/threonine ki-se activity; F:protein serine/threonine/tyrosine ki-se activity; F:ATP binding; F:protein serine ki-se activity; C:integral component of membrane	-
TraesCS4D02G341800.1	-	-	-	-	1.62173	-	-	-	-	-	-	1.28977	YP_008239131.1ribosomal protein L22	P:translation; P:ribosome assembly; F:structural constituent of ribosome; F:rR- binding; C:chloroplast; C:large ribosomal subunit	-
TraesCS3B02G371300.1	-	-	-	-	-	-	-	-	-	-	-	4.87961	XP_020196701.1G-type lectin S-receptor-like serine/threonine-protein ki-se At2g19130	P:protein phosphorylation; P:recognition of pollen; F:protein serine/threonine ki-se activity; F:protein serine/threonine/tyrosine ki-se activity; F:ATP binding; F:protein serine ki-se activity; C:integral component of membrane	-
TraesCS2B02G278500.1	-	-	-	-	-	-	-	-	-	-	-	-1.33677	XP_020171786.1indole-3-glycerol phosphate lyase, chloroplastic-like	P:tryptophan biosynthetic process; F:tryptophan synthase activity; F:hydrolase activity, acting on ester bonds	-
TraesCS2A02G278500.1	-	-	-	-	-	-1.07537	-	-	-	-	-	-	BAJ99842.1predicted protein	F:ATP binding	-
TraesCS7A02G004000.1	-	-	-	-	-	1.91622	-	-	-	-	-	-	XP_020159191.1branched-chain-amino-acid aminotransferase 2, chloroplastic-like	P:cellular amino acid biosynthetic process; P:branched-chain amino acid biosynthetic process; F:L-leucine:2-oxoglutarate aminotransferase activity; F:L-leucine transami-se activity; F:L-valine transami-se activity; F:L-isoleucine transami-se activity	-
TraesCS2B02G241500.1	-	-	-	2.15643	2.06574	-	-	-	-	-	-	-	EMS65978.1Thaumatin-like protein	F:R- binding	-
TraesCS1D02G137200.1	-	-	-5.83892	-	-	-	-	-	-	-	-	-	BAJ88332.1predicted protein	P:response to auxin	-
TraesCS3A02G470600.1	-	-	-	-	-	2.4349	-	-	-	-	-	-	XP_020184325.1ankyrin repeat domain-containing protein 13C-B	C:cytoplasm; C:membrane	-
TraesCS5A02G492900.1	-	-	-	-	-	1.85506	-	-	-	-	-	-	EMS62115.1BTB/POZ and MATH domain-containing protein 2	P:response to abiotic stimulus; P:protein ubiquiti-tion	-
TraesCS1B02G050400.1	-	-	-	-	-	-4.37129	-	-	-	-	-	-3.73728	KAE8783941.1cytochrome P450	F:monooxyge-se activity; F:iron ion binding; F:oxidoreductase activity, acting on paired donors, with incorporation or reduction of molecular oxygen; F:heme binding; C:integral component of membrane	-
TraesCS7D02G036800.1	-	-	-	-	1.45527	-	-	-	-	-	-	-	XP_020174354.1ethylene-responsive transcription factor RAP2-13-like	P:regulation of transcription, D--templated; F:D--binding transcription factor activity; F:sequence-specific D- binding; C:nucleus	-
TraesCS7A02G246200.1	-	-	-	-	1.82387	-	-	-	-	-	-	-	BAJ92474.1predicted protein	C:integral component of membrane	-
TraesCS7A02G015700.1	-	-	-	-	-	-6.84017	-	-	-	-	-	-4.08589	XP_020154691.1ribulose bisphosphate carboxylase/oxyge-se activase, chloroplastic	F:ATP binding; F:ATP hydrolysis activity	-
TraesCS2A02G581400.1	-	-3.35288	-	-	-	-	-	-	-	-	-	-	XP_020197945.1vacuolar-sorting receptor 7-like	F:calcium ion binding; C:integral component of membrane	-
TraesCS5D02G050000.1	-	-	-	-6.45098	-	-	-	-	-	-	-	-	XP_020201412.1chitin elicitor receptor ki-se 1-like	P:protein phosphorylation; P:in-te immune response; F:protein serine/threonine ki-se activity; F:ATP binding; F:transmembrane receptor protein ki-se activity; C:integral component of membrane	-
TraesCS1D02G355100.1	-	-	-	-	-	-	-	-	-	-	-	1.53491	KAE8781062.1dCTP pyrophosphatase 1-like	P:dCTP catabolic process; P:D- protection; F:magnesium ion binding; F:dCTP diphosphatase activity; C:cytosol	-
TraesCS1B02G285500.1	-	-	-	-1.21865	-	-	-	-	-	-	-	-	XP_020148261.1cysteine-rich receptor-like protein ki-se 25	P:protein phosphorylation; F:protein serine/threonine ki-se activity; F:ATP binding	-
TraesCS6D02G360400.1	-	-	-	-1.03647	-	-	-	-	-	-	-	-	-	-	-
TraesCS6D02G201200.1	-	-	1.31371	1.18022	-	-	-	-	-	-	-	-	XP_020179240.1protein NUCLEAR FUSION DEFECTIVE 4-like	C:integral component of membrane	-
TraesCS6B02G088900.1	-	-	-	-	-	-	-	-	-	-	-	-1.2035	KAE8780759.1LRR receptor-like serine/threonine-protein ki-se GSO1	C:integral component of membrane	-
TraesCS3B02G402000.1	-	1.95484	-	1.80292	-	2.15844	-	-	-	-	-	-	EMS49354.1Obtusifoliol 14-alpha demethylase	P:methylation; F:monooxyge-se activity; F:iron ion binding; F:methyltransferase activity; F:oxidoreductase activity, acting on paired donors, with incorporation or reduction of molecular oxygen; F:heme binding; C:integral component of membrane	-
TraesCS6D02G397900.1	-	-	-	-	-	-	-	-	-	-	-	1.33092	-	-	-
TraesCS3A02G039200.1	-	-	-	2.85295	-	-1.28271	-	-	-	-	-	-	XP_020166630.1transcription termi-tion factor MTERF4, chloroplastic-like	P:D--templated transcription, termi-tion; P:regulation of transcription, D--templated; F:double-stranded D- binding	-
TraesCS2B02G490800.1	-	-	-	-	2.92878	-	-	-	-	-	-	-2.08246	XP_020155832.1dihydroneopterin aldolase 2-like	P:tetrahydrofolate biosynthetic process; P:folic acid biosynthetic process; F:dihydroneopterin aldolase activity	-
TraesCS6B02G419800.1	-	-	1.22047	-	-	-	-	-	-	-	-	-	BAJ91239.1predicted protein	P:protein methylation; F:nucleic acid binding; F:protein methyltransferase activity	-
TraesCS7A02G186800.1	-	-	-	-	-	-7.29198	-	-	-	-	-	-	XP_020186132.1E3 ubiquitin-protein ligase SHPRH isoform X1	P:primary metabolic process; P:cellular macromolecule metabolic process; F:ATP binding; F:metal ion binding	-
TraesCS3B02G167700.1	-	-	-	-	-	-	6.83659	-	6.90345	-	-	-	-	-	-
TraesCS5D02G037200.1	-	-	-	-	-	-1.8716	-	-	-	-	-	-	XP_015650260.1cyclase-like protein 3	P:tryptophan catabolic process to kynurenine; F:arylformamidase activity; C:extracellular region	-
TraesCS1D02G359400.1	-	-	-	1.96168	-	-	-	-	-	-	-	2.97052	CAA55193.1 dehydrin	P:response to water deprivation; P:cold acclimation; P:response to abscisic acid	-
TraesCS3B02G571400.1	-	-	-	-	-	-3.35028	-	-	-	-	-	-6.23796	XP_020163916.1phytoene synthase 2, chloroplastic-like	P:carotenoid biosynthetic process; P:carotene biosynthetic process; F:farnesyltranstransferase activity; F:geranylgeranyl-diphosphate geranylgeranyltransferase activity; F:15-cis-phytoene synthase activity; C:plastoglobule; C:integral component of membrane	-
TraesCS2D02G528700.1	-	-	-	-	-	4.66187	-	-	-	-	-	4.41993	XP_009412666.1 polyubiquitin	P:protein phosphorylation; P:protein ubiquiti-tion; P:modification-dependent protein catabolic process; F:mR- binding; F:protein ki-se activity; F:ATP binding; F:protein tag; F:ubiquitin protein ligase binding; C:nucleus; C:cytoplasm	-
TraesCS4D02G093700.1	-	-	-	-	-	-	-	-	-	-	-	2.0845	-	-	-
TraesCS2D02G507100.1	-	-	-	-	-	3.9836	-	-	-	-	-	4.08595	-	-	-
TraesCS2D02G540100.1	-	-	-	-	3.02208	-	-	-	-	-	-	-	EMS51632.1Chiti-se 1	P:carbohydrate metabolic process; F:hydrolase activity, hydrolyzing O-glycosyl compounds	-
TraesCS6D02G383500.1	-	-	-1.341	-	-	-	-	-	-	-	-	1.03613	XP_020201716.1L-type lectin-domain containing receptor ki-se IX.2-like	P:protein phosphorylation; F:protein serine/threonine ki-se activity; F:ATP binding; F:carbohydrate binding	-
TraesCS7B02G123800.1	-	-	-	1.39123	-	-	-	-	-	-	-	-	XP_020188378.1basic 7S globulin-like	P:proteolysis; F:aspartic-type endopeptidase activity	-
TraesCS5B02G528200.1	-	-	-	-	-	1.03541	-	-	-	-	-	-	XP_020147764.1chlorophyll a-b binding protein of LHCII type 1-like	P:photosynthesis, light harvesting; P:protein-chromophore linkage; F:chlorophyll binding; C:photosystem I; C:photosystem II; C:chloroplast thylakoid membrane	-
TraesCS4B02G310100.1	-	-	-	-	2.50405	-	-	-	-	-	-	-	XP_020198951.1probable calcium-binding protein CML18	F:calcium ion binding	-
TraesCS6D02G213000.1	-	-	-1.63618	-	-	-	-	-	-	-	-	-	XP_020199321.1geraniol 8-hydroxylase-like	F:monooxyge-se activity; F:iron ion binding; F:oxidoreductase activity, acting on paired donors, with incorporation or reduction of molecular oxygen; F:heme binding; C:integral component of membrane	-
TraesCS5B02G539800.1	-	-	-	-	-	9.42027	-6.99157	-8.34647	-7.68865	-7.35762	-7.51084	8.71885	XP_020168780.1probable LRR receptor-like serine/threonine-protein ki-se At3g47570 isoform X2	P:protein phosphorylation; F:protein ki-se activity; F:ATP binding; C:integral component of membrane	-
TraesCS5D02G000100.1	-	-3.61691	-2.80097	-3.43328	-	-4.26963	-	-	-	-	-	-	XP_020148701.1thioredoxin X, chloroplastic	P:glycerol ether metabolic process; F:protein-disulfide reductase activity; F:oxidoreductase activity, acting on a sulfur group of donors, disulfide as acceptor; C:chloroplast	-
TraesCS7B02G212500.1	-	-	-	-	-	-	-	-	-	-	-	1.51018	XP_020155303.1probable LRR receptor-like serine/threonine-protein ki-se At3g47570	P:protein phosphorylation; F:protein ki-se activity; F:ATP binding; C:integral component of membrane	-
TraesCSU02G106900.1	-	-	-	-	-	4.68132	-	-	-	-	-	4.44341	-	-	-
TraesCS2B02G416400.1	-	-	-	-	-	-	-	-	-	-	-	4.60816	KAE8792257.1plastocyanin precursor	P:electron transport chain; F:copper ion binding; F:electron transfer activity; C:chloroplast thylakoid membrane	-
TraesCS6B02G049200.1	-	-2.46863	-	-	-	-	-	-	-	-	-	-	BAJ99513.1predicted protein	P:regulation of defense response to fungus; F:metal ion binding	-
TraesCS4A02G451300.1	-	-	-	-	-	6.52905	-	-	-	-	-	-	-	-	-
TraesCS2A02G248600.1	-	-	-	-	-	6.38999	-	-	-	-	-	-	XP_020167053.1cysteine--tR- ligase, chloroplastic/mitochondrial-like	P:cysteinyl-tR- aminoacylation; P:polar nucleus fusion; P:cristae formation; P:regulation of programmed cell death; F:cysteine-tR- ligase activity; F:ATP binding; F:metal ion binding; C:mitochondrion; C:chloroplast	-
TraesCS6A02G164600.1	-	-	-	-	-	-2.52849	-	-	-	-	-	-3.4044	KAE8810444.1R- demethylase ALKBH5-like	P:mR- catabolic process; P:demethylation; F:mR- binding; F:demethylase activity	-
TraesCS3A02G222400.1	-	-	-	-	-	-	-	-	-	-	-	1.27727	XP_020147992.1CSC1-like protein RXW8	P:cation transmembrane transport; F:calcium activated cation channel activity; C:integral component of membrane	-
TraesCS6B02G045300.1	-	-	-	-	-	6.42555	-	-	-	-	-	-	XP_020177519.160S ribosomal protein L30	F:R- binding; F:structural constituent of ribosome; C:cytosolic large ribosomal subunit	-
TraesCS2B02G199100.1	-	9.45861	-	-	-	-	-	-	-	-	-	-	XP_020195220.14-coumarate--CoA ligase-like 5 isoform X2	P:phenylpropanoid metabolic process; F:4-coumarate-CoA ligase activity; F:trans-cin-mate-CoA ligase activity	-
TraesCS3A02G418400.1	-	-	-	-	-	-	-	-	-	-	-	-1.23794	-	-	-
TraesCS6D02G009600.1	-	-	-	-	-	-2.5275	-	-	-3.1873	-	-	-	XP_003569795.1tubulin-folding cofactor A	P:tubulin complex assembly; P:post-chaperonin tubulin folding pathway; F:beta-tubulin binding; C:cytoplasm; C:microtubule	-
TraesCS5B02G462900.1	-	-	-5.36707	-	-	-	-	-	-	-	-	-	XP_020160017.1probable serine/threonine-protein ki-se At1g54610	P:positive regulation of transcription elongation from R- polymerase II promoter; P:regulation of cell cycle; P:phosphorylation of R- polymerase II C-termi-l domain; F:cyclin-dependent protein serine/threonine ki-se activity; F:ATP binding; F:R- polymerase II CTD heptapeptide repeat ki-se activity; C:cyclin-dependent protein ki-se holoenzyme complex; C:nucleus	-
TraesCS5A02G253700.1	-	-	-	-	-	-	-	-	-	-	-	-1.16147	-	-	-
TraesCS4D02G351500.1	-	-	-	-	2.36902	-	-	-	-	-	-	-	XP_020195927.1putative disease resistance RPP13-like protein 3	P:defense response; F:ATP binding; F:ADP binding	-
TraesCS3B02G043877.1	-	-	-	-	-	-	-	-	-	-	-	3.90173	BAJ87818.1predicted protein	P:cell cycle; P:cell division; F:lipid binding; C:cytoplasm	-
TraesCSU02G050100.1	-	1.22426	-	1.63111	1.5331	1.5927	1.45637	1.21388	-	1.48523	-	-	-	-	-
TraesCS3B02G550200.2	-	-	-	-	-	-	-	-3.13942	-	-	-	-	XP_014752491.1L-type lectin-domain containing receptor ki-se IV.4	P:protein phosphorylation; F:protein ki-se activity; F:ATP binding; F:carbohydrate binding; C:plasma membrane; C:integral component of membrane	-
TraesCS6A02G285100.1	-	-	-	-	-	-	-	-	-	-	-	1.17711	-	-	-
TraesCSU02G038100.1	-	-	-	-	-	6.17328	-	-	-	-	-	6.85006	XP_020179723.1indole-3-acetaldehyde oxidase-like	F:iron ion binding; F:oxidoreductase activity; F:2 iron, 2 sulfur cluster binding; F:FAD binding	-
TraesCS5D02G159100.1	-	-	-	-	-2.34446	-	-	-	-	-	-	-	-	-	-
TraesCS2B02G268700.1	-	-	2.33872	1.82336	-	2.04371	-	-	-	-	-	-	XP_020198903.1probable i-ctive receptor ki-se At5g16590	P:protein phosphorylation; F:protein serine/threonine ki-se activity; F:ATP binding	-
TraesCS5B02G402500.1	-	-	-	-	3.05706	8.75491	-	-	-	-	-	8.89443	-	-	-
TraesCSU02G044200.1	-	-	-	-	-	1.64377	-	-	-	-	-	1.91974	-	-	-
TraesCS5A02G094900.1	-	-	2.06546	-	-	-	-	-	-	-	-	-	BAJ85080.1 predicted protein	P:transmembrane transport; F:channel activity; C:integral component of membrane	-
TraesCS7B02G096400.1	-	5.83267	-	-	-	-	-	-	-	-	-	-1.98569	XP_020149738.1vacuolar amino acid transporter 1-like	P:amino acid transport; C:plasma membrane; C:integral component of membrane	-
TraesCS2D02G487400.1	-	-	-	-	-	5.84001	-	-	-	-	-	5.02068	XP_020169367.1probable E3 ubiquitin-protein ligase XBOS36	P:cellular protein modification process; F:transferase activity; F:metal ion binding; F:catalytic activity, acting on a protein	-
TraesCS5A02G273200.1	-	-	2.34484	2.45675	3.12899	-	-	-	-	-	-	-	XP_003562350.1protein DETOXIFICATION 40	P:xenobiotic detoxification by transmembrane export across the plasma membrane; F:antiporter activity; F:xenobiotic transmembrane transporter activity; C:integral component of membrane	-
TraesCS2B02G111100.1	-	-	-	-	-	2.90299	-	-	-	-	-	3.23111	XP_020160421.1wall-associated receptor ki-se-like 14	P:protein phosphorylation; P:cell surface receptor sig-ling pathway; F:protein serine/threonine ki-se activity; F:ATP binding; F:polysaccharide binding; C:plasma membrane; C:integral component of membrane	-
TraesCS2A02G396300.1	-	-	-	4.10841	-	-	-	-	-	-	-	-	XP_020155099.1receptor-like protein ki-se 2	P:protein phosphorylation; F:protein ki-se activity; F:ATP binding; C:integral component of membrane	-
TraesCS2A02G209900.1	-	-	-	-	-	-	-	-	-	-	-	1.42704	AGU41828.1glutathione peroxidase W106	P:response to oxidative stress; P:cellular oxidant detoxification; F:glutathione peroxidase activity; C:cytosol	-
TraesCS5B02G028300.1	-	-	-	-	-	1.59364	-	-	-	-	-	-	XP_020195679.1chlorophyll a-b binding protein of LHCII type 1-like	P:photosynthesis, light harvesting; P:protein-chromophore linkage; F:chlorophyll binding; C:photosystem I; C:photosystem II; C:chloroplast thylakoid membrane	-
TraesCS1A02G031200.1	-	-	-	-	-	1.02443	-	-	-	-	-	-	XP_020170177.1putative GPI-anchor transamidase	P:proteolysis; P:attachment of GPI anchor to protein; F:GPI-anchor transamidase activity; C:GPI-anchor transamidase complex	-
TraesCS4B02G137300.1	-	-	-	-	-	-	-	-	-	-	-	1.44873	XP_020151610.1purple acid phosphatase 2-like	P:dephosphorylation; F:acid phosphatase activity; F:metal ion binding	-
TraesCS1A02G203700.1	-	-	-	1.52438	-	-	-	-	-	-	-	-	XP_020165232.1quinone oxidoreductase PIG3-like isoform X1	F:oxidoreductase activity; F:metal ion binding	-
TraesCS2A02G180900.1	-	-	-	-	-	7.34578	-	-	-	-	-	7.43608	BAJ93064.1predicted protein	P:photosynthesis, light harvesting; P:protein-chromophore linkage; F:chlorophyll binding; C:photosystem I; C:photosystem II; C:chloroplast thylakoid membrane	-
TraesCS2B02G605800.1	-	-	-	-	-	-2.23541	-	-	-	-	-	-1.36094	KAE8811203.1Receptor-like protein ki-se FERONIA	P:protein phosphorylation; F:protein serine/threonine ki-se activity; F:ATP binding; C:integral component of membrane	-
TraesCS7A02G136900.1	-	-	-	-	-	-8.82772	-	-	-	-	-	-8.96217	BAW18775.1 PHYTOCLOCK 1	P:regulation of transcription, D--templated; F:D- binding; F:D--binding transcription factor activity; C:nucleus	-
TraesCS5B02G526000.1	-	-	-	-	-	-	-	-	-	-	-	1.11062	XP_020184956.1adenylate ki-se, chloroplastic	P:nucleoside diphosphate phosphorylation; P:nucleoside triphosphate biosynthetic process; P:nucleoside monophosphate phosphorylation; P:energy homeostasis; F:adenylate ki-se activity; F:cytidylate ki-se activity; F:nucleoside diphosphate ki-se activity; F:ATP binding; C:chloroplast	-
TraesCS2B02G043700.1	-	-	-	-	-	-1.56074	-	-	-	-	-	-	XP_020155797.1glucan endo-1,3-beta-glucosidase 3-like isoform X1	P:carbohydrate metabolic process; F:glucan endo-1,3-beta-D-glucosidase activity	-
TraesCS5B02G117500.1	-	-	-2.21832	-	-	-	-	-	-	-	-	-	XP_020157066.1cytochrome P450 711A1-like	F:monooxyge-se activity; F:iron ion binding; F:oxidoreductase activity, acting on paired donors, with incorporation or reduction of molecular oxygen; F:heme binding; C:integral component of membrane	-
TraesCS6A02G193400.1	-	-1.86562	-1.76425	-	-	-	-	-	-	-	-	-	XP_020173823.1calmodulin-binding protein 60 D-like isoform X1	F:calmodulin binding	-
TraesCS5B02G449500.1	-	-	-	2.05654	-	-	-	-	-	-	-	1.78001	XP_020157547.1wall-associated receptor ki-se 2-like	P:protein phosphorylation; F:protein serine/threonine ki-se activity; F:calcium ion binding; F:ATP binding; F:polysaccharide binding; C:integral component of membrane	-
TraesCS5B02G284500.1	-	-	-	-	1.39891	-	-	-	-	-	-	-	XP_004952521.14-hydroxyphenylacetaldehyde oxime monooxyge-se	F:monooxyge-se activity; F:iron ion binding; F:oxidoreductase activity, acting on paired donors, with incorporation or reduction of molecular oxygen; F:heme binding; C:integral component of membrane	-
TraesCS4B02G170600.1	-	-	-	-	-	10.8423	-	-	-	-	-	10.1134	XP_020173194.1soluble inorganic pyrophosphatase	P:phosphate-containing compound metabolic process; F:magnesium ion binding; F:inorganic diphosphatase activity; C:cytoplasm	-
TraesCS2A02G066800.1	-	-	-	-	-	-	-	-	-	-	-	-3.70553	XP_003567810.1mitochondrial adenine nucleotide transporter ADNT1	P:organic anion transport; P:organophosphate ester transport; P:nitrogen compound transport	-
TraesCSU02G056700.1	-	-	-	-	-	1.76684	-	-	-	-	-	-	XP_020147158.1basic endochiti-se A-like	P:polysaccharide catabolic process; P:chitin catabolic process; P:cell wall macromolecule catabolic process; P:defense response to fungus; F:chiti-se activity; F:chitin binding	-
TraesCS7A02G264700.1	-	3.12061	-	-	-	-	-	-	-	-	-	-	-	-	-
TraesCS2B02G129800.1	-	-	-	-	-	7.96023	-	-	-	-	-	7.55189	-	-	-
TraesCS2A02G266800.1	-	-	-	-	-	-1.48821	-	-	-	-	-	-	XP_020150450.1G-type lectin S-receptor-like serine/threonine-protein ki-se B120 isoform X1	P:protein phosphorylation; P:recognition of pollen; F:protein serine/threonine ki-se activity; F:protein serine/threonine/tyrosine ki-se activity; F:ATP binding; F:protein serine ki-se activity; C:integral component of membrane	-
TraesCS3B02G495800.1	-	-	-	-	-	-2.7676	-	-	-	-	-	-	XP_020150442.1transmembrane 9 superfamily member 12-like	P:protein localization to membrane; C:Golgi membrane; C:endosome membrane; C:integral component of membrane	-
TraesCS2B02G592800.1	-	-	-	-	-	-2.25733	-	-	-	-	-	-	XP_020155398.1tyrosine--tR- ligase 1, cytoplasmic-like	P:tR- aminoacylation for protein translation; F:tyrosine-tR- ligase activity; F:ATP binding	-
TraesCS5B02G255100.1	-	-	-	-	-	-	-	-	-	-	-	1.279	KAE8801971.1germin-like protein 2a	F:manganese ion binding; C:apoplast	-
TraesCS2D02G536700.1	-	2.85584	-	-	-	-	-	-	-	-	-	-	EMS59182.1Trehalose-phosphate phosphatase	P:trehalose biosynthetic process; P:dephosphorylation; F:trehalose-phosphatase activity	-
TraesCS1A02G018900.1	-	-	-	-	-	1.8393	-	-	-	-	-	1.59425	EMS50199.1Disease resistance protein RPM1	P:defense response; F:ATP binding; F:ADP binding	-
TraesCS1D02G205100.1	-	-	-1.95602	-1.6713	-1.69157	-	-	-	-	-	-	-	XP_020163496.1prem-spirodiene oxyge-se-like	F:monooxyge-se activity; F:iron ion binding; F:oxidoreductase activity, acting on paired donors, with incorporation or reduction of molecular oxygen; F:heme binding; C:integral component of membrane	-
[truncated: 4,515 more rows]
