# Supplementary material for: Comparative genomic analysis of 5Mg chromosome of Aegilops geniculata and 5Uu chromosome of Aegilops umbellulata reveal genic diversity in the tertiary gene pool
Source: Front Plant Sci. 2023 Jul 13;14:1144000. doi: 10.3389/fpls.2023.1144000 (PMC10373596; doi:10.3389/fpls.2023.1144000)
Supplement: Supplementary file 14 [file Table_6.xlsx]

## Sheet: Sheet1
Table S6: List of transcription factor classes identified from PlantTFDB in Ae. geniculata (5M) and Ae. umbellulata (5U)
	Transcription factor (class)	Ae. geniculata (5M)	Ae. umbellulata (5U)
	C2H2	29	14
	bHLH	19	16
	B3	19	4
	MYB_related	14	9
	bZIP	13	6
	M-type_MADS	9	4
	WRKY	8	2
	ERF	7	11
	G2-like	7	5
	NAC	6	5
	HD-ZIP	5	2
	FAR1	4	2
	ZF-HD	4	2
	LBD	3	5
	HSF	3	3
	C3H	2	3
	GeBP	2	2
	AP2	2	1
	GRAS	2	1
	MYB	2	1
	SBP	2	1
	TALE	2	0
	TCP	2	0
	Dof	1	3
	Trihelix	1	2
	EIL	1	1
	GATA	1	1
	NF-YA	1	1
	SRS	1	1
	WOX	1	1
	CO-like	1	0
	E2F/DP	1	0
	VOZ	1	0
