# Supplementary material for: Comparative genomic analysis of 5Mg chromosome of Aegilops geniculata and 5Uu chromosome of Aegilops umbellulata reveal genic diversity in the tertiary gene pool
Source: Front Plant Sci. 2023 Jul 13;14:1144000. doi: 10.3389/fpls.2023.1144000 (PMC10373596; doi:10.3389/fpls.2023.1144000)
Supplement: Supplementary file 15 [file Table_7.xlsx]

## Sheet: 5M
Table S7: Primer sequence of uniquely mapped primer of 5Mg on 5D and 5Uu , and 5Uu primers mapped on 5D and 5Mg
	5M		5D						5U						Primers
S.No	Contig_id (5M)	Product length	Chromosome	Strand	Start	End	Mismatch	Product size	Chromosome	Strand	Start	End	Mismatch	Product size	Forward Primer	Reverse Primer
1	C16180522_1_p2	274	-	-	-	-	-	-	scaffold49797	-	290	560	2	271	AATGACGTGTCAACTCCCCC	TGCAATTGCTTCAATGACTGGG
2	C16182574_1_p2	182	chr5D	+	376911242	376911418	1	177	-	-	-	-	-	-	ACAACAATGCCAGGACTAGCA	GATCCTCCTCCTCCATTGCG
3	C16205794_1_p1	225	chr5D	-	474029191	474029412	1	222	-	-	-	-	-	-	TCAAATTTGAAAACTACCAGCACT	ATCCTGGCCCAACTAGAGGT
4	C16235416_1_p1	172	-	-	-	-	-	-	scaffold113851	-	187	357	1	171	ACTGATGGTAGCATTCACAGCA	TAGTTGTCGCCGGCATAGTC
5	C16239188_1_p2	280	-	-	-	-	-	-	C11619524	+	284	562	2	279	GTCTTTTCCCGCGCGATATG	AGGATGAACGAAGGAAGGCC
6	C16239544_1_p2	265	-	-	-	-	-	-	scaffold131722	+	451	708	1	258	GATGAAGATGGCCACCGGAG	CAGGGAAGGTTCGAGGAAGC
7	C16250872_1_p1	220	-	-	-	-	-	-	C11620198	-	312	523	2	212	AGGCAATGTGGGACTAAACGT	AGATTCTGGCGCTCCATTGT
8	C16251224_1_p2	256	-	-	-	-	-	-	C11686403	+	15	270	0	256	GGCCCAACACGAGTCTACAA	TGAGGAGGGAGTAGTCCACC
9	C16259608_1_p3	172	chr5D	-	356617465	356617636	0	172	-	-	-	-	-	-	GTTCCTCCTCCAACAGCTCC	CCGCTTTGGCCTTCTTCATC
10	C16265394_1_p3	212	chr5D	-	376910243	376910454	1	212	-	-	-	-	-	-	CTCCTTTGGTGGTGGCATCT	AGTGCAAAAGGTGTGGGTGA
11	C16267302_1_c	243	-	-	-	-	-	-	C11582060	+	142	329	1	188	GGGGTAGGTACGTAGAGGCA	TATAAGCCACCCCCTCCACT
12	C16267368_1_p1	220	chr5D	-	513269434	513269652	2	219	-	-	-	-	-	-	TGAAACAACAGCCAAGCAGG	TGCCCACCGAAGTTCATGAA
13	C16273220_1_p1	253	chr5D	+	11148007	11148257	0	251	-	-	-	-	-	-	GAGCTCTTGACCACGAACCA	TTGCACACTAGGACGCGAAT
14	C16275156_1_p1	210	chr5D	-	90915590	90915797	2	208	-	-	-	-	-	-	TGTCGAACTGTTGTGTGGCT	TTACAACCTCATCGTGGGCC
15	C16282334_1_p1	234	-	-	-	-	-	-	scaffold123550	-	3221	3465	0	245	GCCTTTGCAGTTTACCAGCC	TGCAAGTGAGTGCCAGTTCT
16	C16286244_1_p1	273	-	-	-	-	-	-	C11716308	-	288	615	0	328	TCGCCAGTGCAAAGAAGCTA	CTTGTTTCCTTCAGCGAGCG
17	C16287294_1_p3	216	-	-	-	-	-	-	C11590200	-	156	371	0	216	CCACTGAGGCACTTGGTCTT	CAGACTAGCGCAGTTGTCCA
18	C16296426_1_p3	233	-	-	-	-	-	-	scaffold140468	-	3573	3801	0	229	TAAGAACAGTGGTGGCACGG	ACCATTGCCCACTGCTCTAC
19	C16299188_1_p3	256	-	-	-	-	-	-	C11769193	+	1176	1435	1	260	ATTGACATGGTGCAGCGAGT	AGCCTGACACTAAACTGCACA
20	C16299930_1_p3	173	chr5D	-	451379383	451379656	1	274	-	-	-	-	-	-	TCCCTTGACGTACGAGTGGA	ACATTGGGATCAGCCATGCA
21	C16302400_1_p2	181	chr5D	+	376911242	376911418	1	177	-	-	-	-	-	-	ACAACAATGCCAGAACAAGCA	GATCCTCCTCCTCCATTGCG
22	C16302914_1_p1	248	chr5D	-	185426433	185426681	2	249	-	-	-	-	-	-	ATTTCAGAGCCTCCCCGTTG	CTCGATTTGCGGCGGAAATT
23	C16305352_2_c	280	-	-	-	-	-	-	C11649139	-	62	317	2	256	AGCTTCCTCATCTAAAGCAAATCTG	AGGTTGGCTCCAAAATGACCT
24	C16308974_2_p1	254	chr5D	+	478210049	478210297	1	249	-	-	-	-	-	-	GTCCACACGTACCCCTTCAG	TCATGCGAAATCCACACCGA
25	C16313612_1_p3	251	chr5D	+	266464099	266464348	1	250	-	-	-	-	-	-	TCTGAATTACTCCCGCTGCC	GAAGAGCCAAGCGCAAAGTT
26	C16315784_1_p2	266	chr5D	-	557600931	557601192	0	262	-	-	-	-	-	-	TCCCAATACTTGTTCAACACATTGT	GATAGCCCTAAACCGTGGGG
27	C16323148_1_p2	278	chr5D	+	235833895	235834187	1	293	-	-	-	-	-	-	AATGGAGTGAAGAGGAGCGC	TCCTTCCCCTCTCTGTCCTG
28	C16323350_1_p1	244	chr5D	-	355201930	355202135	1	206	-	-	-	-	-	-	CGTAGTGTCCAAAGGGTGCT	GCAGGAGCTGTGCATCATTG
29	C16331798_1_p1	239	chr5D	+	563204604	563204842	0	239	-	-	-	-	-	-	CCAGTAGCAGCAAAAACGCA	TGCTGGATTGCGCCATTTTT
30	C16335358_1_c	238	chr5D	+	118205107	118205363	0	257	-	-	-	-	-	-	AAGCCACACAGTCACACACA	GATCTGAATCACCCTCGCCC
31	C16341396_1_p2	267	chr5D	-	437750892	437751142	2	251	-	-	-	-	-	-	GAAGTGTCTCGTCCCGACTG	AAAGTCTACTTGCGGTCGGG
32	C16342940_2_p1	253	chr5D	-	281172317	281172566	1	250	-	-	-	-	-	-	TCGAGGATGGGAAGGGGAAT	GTTGATGGCGCGTAATTCCC
33	C16343702_1_c	260	chr5D	-	545949189	545949446	0	258	-	-	-	-	-	-	TCTCCTCTCCTCTCGTCTCT	AGAGGGCACTGGAAGAGAGA
34	C16343936_1_p1	216	chr5D	+	554867482	554867697	0	216	-	-	-	-	-	-	TCTCGTCGGTGAGTATGTCA	GGCGGCGTTGTTTTGAAGAA
35	C16345106_1_p1	259	chr5D	+	437061387	437061627	2	241	-	-	-	-	-	-	CCGGCCCAAGAGTTTTCAGA	ACTTGGGGGAAAAAGTTCAACA
36	C16345412_2_p2	154	chr5D	-	425114788	425114939	2	152	-	-	-	-	-	-	AGACAATGTGCGTGCTTTCG	CCCCCTTTTTCCACCCTGTT
37	C16350384_1_p2	141	chr5D	-	539405453	539405578	1	126	-	-	-	-	-	-	GGTGGTCTCCAGAGTCAAGC	AACCCTTACGCGTGACTCTG
38	C16356136_1_p1	192	chr5D	+	551996670	551996861	0	192	-	-	-	-	-	-	CTGCTTGTGGCTACCAGACA	CTTTCATGAACACACGCGCA
39	C16356208_1_p2	242	chr5D	-	113832287	113832525	1	239	-	-	-	-	-	-	GTGGCAGTGTCAACTATTGCA	CGGTCGGTTGTACAGGAGAG
40	C16359846_1_p2	225	chr5D	+	556737028	556737252	0	225	-	-	-	-	-	-	TGGGTCATGCAACTTTTGGT	ATCGCCTATTCACCCCCTCT
41	C16366452_2_c	259	chr5D	-	402697282	402697512	1	231	scaffold140020	+	480	670	1	191	TCCTCGGCCAAATCCAGTTT	GATGATTCGGTAGCGGTGGT
42	C16366948_1_p3	258	-	-	-	-	-	-	scaffold140841	-	3135	3401	0	267	TCCTGGCAGCCGGTAATTTT	TGGTGAGCAATCCCGAGAAG
43	C16366954_1_p1	232	-	-	-	-	-	-	C11741388	+	1	228	1	228	ACCCAAAGAAAATCGTGAAATCCA	GCTTCTTCATGGTTTCCTCTGG
44	C16369914_1_p3	185	-	-	-	-	-	-	C11730674	+	686	870	1	185	ATCAAGAAGGTTGCGGGAGG	TGGAGGGCGATAATGTGCTC
45	C16370676_2_p3	280	chr5D	-	317144938	317145221	1	284	C11773751	+	126	411	1	286	ATTGGATGCGTGTGGGGATT	AGTATGACGGATGTGCGCAT
46	C16372540_2_p2	184	-	-	-	-	-	-	scaffold140711	-	395	574	1	180	CCACAACCGTGCTTGTTCTG	GGCACGGGTATACTGAGAGC
47	C16375026_1_p4	258	chr5D	-	362610380	362610613	2	234	-	-	-	-	-	-	TGGAAGCTGGCATTGATGGA	TCGACCTCAAACATAGCCCA
48	C16376952_1_p3	271	-	-	-	-	-	-	C11755611	+	1541	1811	0	271	CAGGACCAGGAGGATGAGGA	CTGGCTCATGACTCCCATCC
49	C16377748_1_p3	218	-	-	-	-	-	-	C11671775	+	167	388	1	222	TCGTTGTCGGGATGATGACC	AAAGGGCAGAATCAGGGAGC
50	C16379868_1_p3	193	chr5D	+	438810833	438811025	1	193	-	-	-	-	-	-	AAAGATGTTGGCCGAGAGCA	ACTAAGCCCATCCTCCGTCT
51	C16380032_1_p3	229	-	-	-	-	-	-	scaffold141262	-	1048	1295	2	248	GCCTCATCAAAGTCGGGGAA	TTGATCCTGTCCGTTCCTGC
52	C16380032_2_p3	221	chr5D	+	494818116	494818345	2	230	scaffold141262	-	577	838	2	262	GGAATCCAGCCAGCCGATAA	TAGGCTCCGGTAACCCATCA
53	C16382120_1_p2	118	-	-	-	-	-	-	scaffold19631	+	593	696	2	104	TTGGTTCTGTCCTAGGCAGA	TCTCTACCCAGGAAAGAACCCA
54	C16389322_1_p1	257	chr5D	-	437053858	437054118	2	261	-	-	-	-	-	-	GGGATGATGGTTAGCCCGAG	CCCTTGCATTTGTGAAGGCC
55	C16392144_2_p1	184	chr5D	+	277241109	277241292	1	184	scaffold135074	-	1277	1460	1	184	CGTGCCGTTCTTTTTCCCAG	CCGTTAGAGCTACCTCGCTG
56	C16393278_1_p1	136	chr5D	+	548519596	548519731	0	136	-	-	-	-	-	-	AGTTTGTGAGGGAGACTGGC	GAACCCACCAAATGCAGCAG
57	C16395654_1_p3	209	-	-	-	-	-	-	C11592788	-	306	514	2	209	GGACACCGGGGTTCATTCTT	ACGAGACACGAACACGAACA
58	C16398530_1_p1	229	chr5D	+	6503858	6504084	0	227	-	-	-	-	-	-	TGAGAGAACAAGATCTGCAAGGT	CGCATCACAAGTTCATGCCA
59	C16398748_1_p3	117	chr5D	-	520900410	520900517	0	108	scaffold50272	+	283	390	0	108	AACACTGGAGGTAGCTGCAC	TGGCCACCACTCATTCAGTC
60	C16399682_1_p1	240	-	-	-	-	-	-	scaffold135709	-	406	642	1	237	ACCAAGACCCAATACCTTGCT	TGTCTTCCATTCCGACCTGC
61	C16399792_1_p3	252	-	-	-	-	-	-	scaffold139893	+	2652	2894	0	243	CGAACACAAACACCCACCAC	CGGGAGAAGCTAGTAAGGCG
62	C16399828_1_p1	254	chr5D	-	284187886	284188139	1	254	-	-	-	-	-	-	GCTTCAATTTAGGGCACGGC	TGCAATCGAACGTGCATCCT
63	C16399984_2_p2	236	chr5D	+	490983069	490983299	0	231	-	-	-	-	-	-	TCCCAACAAACACACCCCAA	CCCATATGGAGCCATGTCCC
64	C16400586_1_p2	273	-	-	-	-	-	-	C11747330	+	810	1160	1	351	GTCACACACAGAGTCAGCCA	GTTATGGCTGCTATCGGGGG
65	C16401466_1_p1	177	chr5D	+	557529067	557529243	0	177	-	-	-	-	-	-	CGGGTATGGTTCCTTCGTGT	ACCCGTAAAAAGACTCACTTGT
66	C16402656_1_p1	239	chr5D	-	411771343	411771580	1	238	-	-	-	-	-	-	GAGGCTGGGCTTCCATACTC	TTCACGGGGGAATGACTGTC
67	C16404806_1_p3	218	chr5D	-	412450016	412450233	0	218	-	-	-	-	-	-	TCCACCAGAAGGGCATGTTC	GAGGACGTGGTGGTGATGG
68	C16406956_1_p2	250	chr5D	-	87939985	87940242	1	258	-	-	-	-	-	-	AACGAACACACCGCAAAGTG	ATCTCTGGGTTGGCAATGCA
69	C16407530_1_c	249	-	-	-	-	-	-	scaffold23334	+	168	403	1	236	GTGCGTTGCAACAGGAGAAA	GCACCAAAATGCAGGCACAT
70	C16407902_1_p2	264	chr5D	+	463394260	463394524	0	265	scaffold16113	+	2651	2921	2	271	GTACACCACTGGGGCCATAC	ACCCATGTCCATGTGTTGCA
71	C16409010_1_p1	253	chr5D	-	310697136	310697384	0	249	-	-	-	-	-	-	ATGTTTGTCTACGCGCAGGA	TGGCTTGATCTGATCCGTCG
72	C16410126_1_p2	150	-	-	-	-	-	-	scaffold68011	+	100	292	2	193	GAACCGACCAATGATGCAGC	TGCACGCTGATGTTAAGGGT
73	C16411446_1_p1	253	chr5D	+	489896727	489896948	0	222	-	-	-	-	-	-	TTGTTTCGGAGGGGAGTGTG	ACCGTATGTGTTGCCTCAGG
74	C16411446_2_p1	238	chr5D	+	489897377	489897617	0	241	C11721312	-	272	504	0	233	TGCTTCAGTCCACAGTATGCA	GTCCACTTGCGCAGACAAAG
75	C16412692_1_p1	172	-	-	-	-	-	-	scaffold10055	+	808	962	1	155	TGGAGAGCGAGACCAAGAGA	TCCAAACGCCCTTGTACTCC
76	C16412692_3_p1	207	-	-	-	-	-	-	scaffold10055	+	1497	1703	1	207	CGCACAAGTTTGGCATGTCA	ACACGATCAGCACTTCCTCC
77	C16413274_1_p1	239	chr5D	+	242564382	242564628	1	247	scaffold114062	+	1266	1511	2	246	AAGAACTCCGCGTGGAAGAG	TTTGGAGCTCCCCCTCTTTG
78	C16413442_1_p3	207	chr5D	+	511510685	511510900	1	216	C11753433	+	842	1058	2	217	TTGGCCCCCGAATCTAGAGA	GCCTCGAATGCTGTGTTGTC
79	C16413704_1_p1	277	-	-	-	-	-	-	scaffold68406	-	416	686	2	271	TGGATCCGTTGCAATGGACA	CATGACTTGCAGGCTGGCTA
80	C16415946_1_p3	216	chr5D	-	154537840	154538055	1	216	C11727034	+	290	505	0	216	GGGCATCAAAGAGCGCTTTT	GGGTGCCCTTCTATTCACGA
81	C16416222_1_p3	256	chr5D	+	551967843	551968098	0	256	-	-	-	-	-	-	AGAGGCGCACGATAGATTGA	GACCGAGGCAATGTGTGTTG
82	C16417080_1_p3	222	chr5D	-	450691773	450691982	1	210	C11706928	+	590	808	2	219	ATTTTCTGCCGACGAGGTGT	TCGTACTTGTCCAGGACCCT
83	C16417228_2_p3	194	-	-	-	-	-	-	scaffold140784	+	2295	2492	0	198	GGAAGAATGAAGTAGTGGCATTGG	GTCGGGTTTGTGCAAGTGTG
84	C16417360_2_p1	159	chr5D	-	12602593	12602756	0	164	-	-	-	-	-	-	CAAGGAGTGGGGAGAAGATGG	ACCTCGGCCCGAATTGTATC
85	C16417636_1_p2	237	chr5D	-	564260801	564261037	0	237	-	-	-	-	-	-	ATTTGGAGTCCCCCTTGTGG	TGGACCACGCTTATAGCCTG
86	C16417858_1_p2	272	-	-	-	-	-	-	C11747330	+	810	1160	1	351	GTCACACACAGAGTCAGCCA	GTTATGGCTGCTATCGGGGG
87	C16418090_1_c	166	chr5D	+	310772259	310772382	1	124	-	-	-	-	-	-	AAAGACGGACTGGAATCGGC	GGCAGGGGGAGTTCCTACTT
88	C16418142_1_p2	200	-	-	-	-	-	-	scaffold131776	-	1090	1279	2	190	GGGTCAACCTAACCGAGCTC	TCCGATGGTGGTGAAGAACG
89	C16418682_1_c	240	-	-	-	-	-	-	scaffold138403	+	2077	2312	1	236	CCTCCGATCCGACACTCATG	CACCCACGACATGACCATCA
90	C16419318_2_p2	229	chr5D	-	182918537	182918771	1	235	-	-	-	-	-	-	AGTGGGAGAGTAGGCGACTT	ACAGGTCGCAACTCAAGGTA
91	C16419318_3_p2	212	chr5D	-	182918123	182918330	2	208	-	-	-	-	-	-	TTTGAAGGCCTCACTGGAGC	AATGTAATGTGGCGTGGGGT
92	C16419520_1_p2	268	chr5D	-	550524348	550524615	0	268	-	-	-	-	-	-	TGAGATGCCAATGCCCATGT	GGTCTTCGTCGTTGGAACCT
93	C16419724_1_p1	262	-	-	-	-	-	-	scaffold84404	+	532	786	0	255	ACTTGCAAGGCAGCTAGACT	TCACCTAGGCCACAAATGATCA
94	C16420422_1_p1	112	chr5D	+	519884459	519884566	2	108	C11571400	-	252	362	1	111	CTGGCTACCAACAGGCTTGA	CCGTCGGGATAATGGATGCA
95	C16422266_1_p2	257	chr5D	+	241021801	241022057	0	257	-	-	-	-	-	-	TGCATTGCATACTTCAAAACTGGA	TGGAGCACAGCTTTCCAACA
96	C16422268_1_p1	167	chr5D	+	385784711	385784898	2	188	C11767613	+	491	660	1	170	AGAAACCAACCGTCCGGATC	ATCGGCCGATCCATGAGTTC
97	C16422556_1_p3	230	chr5D	+	549657751	549657980	0	230	-	-	-	-	-	-	TGTGCGGGCCCTTAAATAGG	ACGAGTTCTGGATTGAAGGGT
98	C16422556_2_p1	223	chr5D	+	549658220	549658442	0	223	-	-	-	-	-	-	AACAAGTGCCTGCCTTTGGA	CTCGGTGGATGCAGAGAGTC
99	C16423582_1_p2	221	chr5D	-	411895855	411896124	1	270	-	-	-	-	-	-	TCGCCATCCTACAAAGCTGG	CTCATGTGAGCTCGGGATCG
100	C16423990_1_p1	249	chr5D	-	120349940	120350185	0	246	-	-	-	-	-	-	ACCAGCTTTAGCCCTAGCAC	ACTGATGGAGTGAAACGGGT
101	C16424348_2_p3	186	chr5D	-	405395207	405395407	0	201	C11775041	+	2436	2612	0	177	ACCTCAAGATGAAAGGGCCG	CTCCCACGACACTGTCAACA
102	C16424348_3_p3	214	chr5D	-	405395013	405395226	0	214	C11775041	+	2593	2803	0	211	TGTTGACAGTGTCGTGGGAG	TCCCTCTAACATGCCCAACG
103	C16424416_1_p3	263	chr5D	-	548461282	548461544	0	263	-	-	-	-	-	-	GTAACGTGCCAACTCTGGGA	AAGACTGTGTAGCACCCAGC
104	C16424558_1_p1	244	chr5D	+	297147260	297147498	0	239	scaffold79389	-	6315	6557	0	243	GTGTATGCGAGTGGGTGCTA	GCCGCAGCTTCCTTTTTCAA
105	C16425036_1_p1	183	-	-	-	-	-	-	scaffold135662	-	6857	7040	1	184	TCATGCTACCTGTACCGCAC	CACATGTAATTCGGCCGCAC
106	C16425146_1_p1	247	chr5D	+	249874094	249874337	1	244	-	-	-	-	-	-	CTCGTTGGGTTCGACACTCA	GAGGGCGACGAGATATTGGG
107	C16425260_1_p3	266	-	-	-	-	-	-	C11695408	-	495	760	0	266	CTTGACATGGGAGGAGTCCG	GGCAGAGTTGAGAGCAGAACT
108	C16426452_1_p2	223	-	-	-	-	-	-	scaffold110720	+	1933	2149	2	217	CCCGACTGGTGCTTGAGAAT	AAAGAATGGAGGGTGTGGGG
109	C16426502_2_p3	240	chr5D	-	525957214	525957453	0	240	C11776307	+	862	1098	0	237	CTCCATTTCCCCAGCTGGTT	AAGGAAGAAGCAGCCACTCC
110	C16426502_4_p2	252	-	-	-	-	-	-	C11776307	+	1853	2096	2	244	CTTGGGGATGTTCAGGTGCA	ATGCATGAGATTGCCTAGCT
111	C16426818_1_p1	275	-	-	-	-	-	-	C11723700	-	605	878	2	274	AGGGTTGGATTGGCGCATAA	CGTCCCAAACAAACAGCAGA
112	C16427074_1_p2	280	chr5D	+	478211165	478211439	1	275	scaffold133465	+	1118	1398	2	281	CGAAAAGTGTTAATCAAGCATTTGCA	TGGTCAACATTTTCCTGTACACA
113	C16427542_1_p1	217	chr5D	+	294426931	294427146	0	216	-	-	-	-	-	-	GTTGTGCATGCTGTCGGATC	TGGTGAAGAGGAGGTCATGA
114	C16427722_1_p1	280	chr5D	-	539788196	539788487	2	292	-	-	-	-	-	-	TGCCCTGACCATTTTGACGT	AGGTTGGATGGAGGTACCCA
115	C16427728_1_c	249	chr5D	-	517838869	517839037	2	169	-	-	-	-	-	-	GCAGGGCGACTAAGAGAGAG	CTCTCAACCTCCGTCCCAAC
116	C16427760_3_c	278	-	-	-	-	-	-	scaffold138581	+	2654	2864	0	211	GCGGTAGTCCTACACACACC	TCACCAAATTCGGTCAAGCT
117	C16428380_2_c	210	-	-	-	-	-	-	C11774481	-	2963	3180	0	218	AAATGCATATCCCTGCGGCT	GGAGGAGCATGAGCAGTTGT
118	C16428734_1_p1	235	-	-	-	-	-	-	C11768401	+	1130	1370	2	241	ACTTGCAGATGTGACACCGT	TGTTTTGTCCTCCCAAGGCT
119	C16428986_2_p1	261	chr5D	-	376157386	376157646	2	261	C11762329	+	1569	1826	1	258	GACCATGTGTCGGGCATTTG	TCCCGCTCTTCTCTAGCCTT
120	C16429464_1_c	267	chr5D	-	548693966	548694228	0	263	-	-	-	-	-	-	GGGAAATCCACCATGGGAGG	TCCTGATCATGTGATGCAGCT
121	C16429746_1_p1	160	chr5D	-	357061096	357061178	1	83	-	-	-	-	-	-	ACTACCCCAGCCGCTATGTA	AGGAAGTGTGTTACGTGCGT
122	C16429872_2_p3	180	chr5D	-	445321604	445321770	0	167	C11763953	+	139	311	0	173	ATGGTAGGGATGGCTGGAGT	AGGTAAGCAAGGGTGGATGC
123	C16430260_2_p1	248	chr5D	-	458833902	458834116	0	215	scaffold139809	+	9770	9984	1	215	CAGGAATAGTGCCCAGCCAA	GGCCTCTGATTCCCTTGAGG
124	C16430578_2_p1	173	-	-	-	-	-	-	C11744482	+	560	733	2	174	GCATGTCCATGGTTGCACAA	AAGGGGTAGATTCCACTATGGA
125	C16431410_1_p2	274	chr5D	+	256273509	256273769	2	261	-	-	-	-	-	-	GAAAACAAACTTCGGGGCCC	GTTGTGCGCCATAAAGAGTCA
126	C16431420_1_p4	242	-	-	-	-	-	-	C11700404	-	104	341	0	238	AGAAACGTGGAGCGATGGAG	CTTGGGAGAGTGGAGCAAGG
127	C16431478_1_p1	273	chr5D	-	555032915	555033187	0	273	-	-	-	-	-	-	TTGATGGAGTGGTGTCGCTC	CTCTCTCCATGTTGCACCGT
128	C16431972_1_p1	179	chr5D	-	321668805	321668980	0	176	-	-	-	-	-	-	GGAAGAAAGTCATGGCAAGCT	ACCACATTGTTGCCATGATGG
129	C16432734_1_p1	158	chr5D	+	422469081	422469241	1	161	C11772343	-	833	988	1	156	TGCCCACGAAGGATAGATGC	ATTGCCGGGGTCTCTCAATG
130	C16432800_1_p3	183	chr5D	+	327533888	327534070	0	183	-	-	-	-	-	-	TCACGAGCTGGGACGTACTA	CCGTGATGGAGTAGTACGCC
131	C16432800_2_p3	177	chr5D	+	327534451	327534617	0	167	scaffold137652	+	1680	1846	0	167	TGCGAAATGCCTGCCTTCTA	TGTGTGACCCAACTTCTCGG
132	C16432952_1_p2	224	chr5D	-	407219044	407219277	1	234	-	-	-	-	-	-	GTGGAAAACCCTCCTCGACT	AAACACTGAGGGGGCAGAAG
133	C16433092_2_p2	205	-	-	-	-	-	-	C11731278	-	609	806	2	198	GGAGGGGTGGTGTGTATGTG	ATGTTCGTTACTCTCGCCCG
134	C16433302_1_p1	220	chr5D	-	436259069	436259274	2	206	-	-	-	-	-	-	TGTCCCTCGCAAACAAAATGT	TGCCACCTGGTTAATTTGCG
135	C16433594_2_c	244	chr5D	+	238890402	238890639	1	238	C11650181	+	327	574	1	248	GTTTCCGCAACATCAACCCC	TCCAAAGCAGCCATCGTCAT
136	C16433816_1_p1	278	chr5D	+	485823529	485823803	1	275	-	-	-	-	-	-	CCGAAAAGCCCGGTAAAAGG	CCTCCATGGGCTTGTATGCA
137	C16433944_1_p2	199	-	-	-	-	-	-	C11731910	+	143	338	1	196	GACCAACGCTGGATCTGGAA	GCCCGGTAAAACACCTAGCT
138	C16434280_1_p1	220	chr5D	+	564656486	564656705	0	220	-	-	-	-	-	-	CTGATGGTGTCCCGTTTCCA	TTGCCATCCCTTCTCTTCCG
139	C16434598_2_p1	246	-	-	-	-	-	-	scaffold140787	+	2196	2442	1	247	GTAGATCAAGGCGAGGCACA	CGTGCTTTGCAACGGAAGAA
140	C16434630_1_p3	214	chr5D	-	154519767	154519968	0	202	-	-	-	-	-	-	AATTGGCAAGGAGGAGACCG	TGCTTCACCCTTCCTCTTTGG
141	C16435012_1_p1	129	-	-	-	-	-	-	C11749750	+	1050	1180	2	131	GTTCGAGATTTGGACGCACG	TCACCTCCTAGACTGCGACA
142	C16435106_2_p2	221	chr5D	+	548686269	548686489	0	221	-	-	-	-	-	-	AGGAGTGTCCTTCTCCCTCC	TCCTGCATGAGGGAGATGGA
143	C16436664_1_p2	202	chr5D	+	340539398	340539625	2	228	-	-	-	-	-	-	TAGCAAGTCCAGCTTCCGAC	TCAAACACTTGTTCAACATTTTTCA
144	C16436784_2_p1	154	-	-	-	-	-	-	scaffold109044	-	1280	1430	0	151	GCTCACATGCTATGACTTGCA	CCCCCTAGATGTGTGCCCTA
145	C16437132_1_p1	223	chr5D	+	565195429	565195651	0	223	-	-	-	-	-	-	AGCTGGTCTGGTTCTCTTTCG	CGCGCTTTCCCTTTAACACC
146	C16437192_1_p2	185	chr5D	-	559054439	559054623	0	185	-	-	-	-	-	-	TGGGCGCTACCTTATCGAAC	CGAGCTACAGGCACAGTCAA
147	C16437192_2_p1	186	chr5D	-	559054126	559054312	1	187	-	-	-	-	-	-	GCGTATGTATGAGCGCTTGC	TTTGAAGTCCGCAAAGCTGC
148	C16437260_1_p1	273	chr5D	-	564661113	564661385	0	273	-	-	-	-	-	-	ACCGACAAGTTATGTGTTGCT	AGCCACTCACATACACGAGC
149	C16437260_2_p1	187	chr5D	-	564660946	564661132	0	187	-	-	-	-	-	-	GCTCGTGTATGTGAGTGGCT	CAAAGGAGTGCTAGCCTGCT
150	C16437414_1_p3	279	-	-	-	-	-	-	C11704110	-	108	386	1	279	GCAGCAAGACACCAAAAGGG	GCTCACAAGGAGGCCAAGAT
151	C16437444_1_p1	230	chr5D	-	426454444	426454666	1	223	-	-	-	-	-	-	CCCGGCATTCAAGGACAGAT	GCGACGTGACAACAAATCCC
152	C16437608_2_p1	245	chr5D	-	443800337	443800584	1	248	-	-	-	-	-	-	TGTTTTTGTGGGGGAGGTCA	AATGTGGAGCAAGCAAGGGT
153	C16437634_1_p2	236	chr5D	-	88098837	88099055	2	219	-	-	-	-	-	-	TCCTTCAGCCCACTTCATCTC	CGGCGCTACTACTAGGCTTT
154	C16438108_1_p3	264	-	-	-	-	-	-	C11637846	+	212	472	2	261	GAAGTGCGGGAAGGTGAAGA	CTCGGTCTCCTCGTTTCTCG
155	C16438688_1_p3	256	-	-	-	-	-	-	C11698310	+	32	281	0	250	GAACCAAAGGAGGCTGGTGA	TTGTGCTCCTCTTGGGCTTT
156	C16438696_2_p1	247	chr5D	-	517424047	517424293	2	247	C11771175	+	547	794	1	248	TTTGAGCTGCTCTGTGCTGA	TGAGCACGTAGATTGAGCACA
157	C16438856_1_p1	244	chr5D	-	554514495	554514738	0	244	-	-	-	-	-	-	TGTCTTGAAACAAGTCTGCATCT	AAGCTTATCTCGCCTCTGGC
158	C16439326_1_p3	155	chr5D	-	256461814	256461968	0	155	C11719040	+	159	317	0	159	CAGACACGAACGACTTGGGA	CAGCATCGTTCTCCCCTCTC
159	C16439326_2_p1	264	chr5D	-	256460821	256461082	0	262	-	-	-	-	-	-	TATGCGCTGCAGAGTTGTCA	GTGGATGCCAACAATCTGTGT
160	C16439542_1_p2	263	chr5D	-	125988807	125989077	0	271	scaffold130435	+	1979	2243	0	265	GGGCTCCGTCATCTTCGTAG	CCTACCAAAGACTGCAGGGT
161	C16439572_1_p3	182	-	-	-	-	-	-	scaffold139893	+	2652	2822	1	171	CGAACACAAACACCCACCAC	GAGGACCAAGACAGTGAGGC
162	C16439772_1_p1	225	chr5D	-	290386769	290386991	0	223	C11774873	-	496	720	0	225	CGCGCAGAGCTCTACACATA	GAGAAAGAGCAAATGTGTCCCA
163	C16439962_1_p2	262	chr5D	+	168484454	168484713	1	260	-	-	-	-	-	-	CCAAAGGAGATGGGGGCTTT	CCGGGCCTTTGTCCTTGTAT
164	C16440566_2_p3	249	chr5D	-	332033252	332033493	2	242	-	-	-	-	-	-	ATCCCTTCCCTTGCCTTTGG	CCCCAATCCCATTCCCGAAA
165	C16441122_1_p1	252	-	-	-	-	-	-	C11686617	-	201	459	0	259	TGGGATGAGGCTCCTGACTT	ATGCCATGTCTGTGAGGTGG
166	C16441606_1_p1	221	chr5D	-	108692087	108692306	2	220	-	-	-	-	-	-	TTCTCGATGGGGTTCGGTTG	TAAGGAGTGCACCAACGGAC
167	C16441618_1_p1	254	chr5D	-	565743204	565743458	0	255	-	-	-	-	-	-	TGTGACACAATGAGACTAAAGGGT	CCGTCCCCGAGTCATACATG
168	C16441618_2_p1	262	chr5D	-	565742944	565743205	0	262	-	-	-	-	-	-	GGGTCACATGAGGCCCAAAT	CAAGGCCGGGTTGTTTTCTG
169	C16441618_3_p1	189	chr5D	-	565742403	565742591	0	189	-	-	-	-	-	-	CTTTTGGACCAAAGCGGCAG	CAGGTCCAGGGATGCAGAAA
170	C16441988_1_p1	180	chr5D	-	551049772	551049951	0	180	-	-	-	-	-	-	AGATGGTCCGGCCTAGTTCT	ATGGGTCGTCGGTTTTTGGT
171	C16442096_1_p3	279	-	-	-	-	-	-	C11710196	-	349	530	1	182	AACAGTCGCGCAATATTGGG	CCTTAATTCCCGTGCCCAGA
172	C16442190_1_p2	280	chr5D	-	428041075	428041364	2	290	-	-	-	-	-	-	CCGACGCACACTGTTTCCTA	GAGGTAGTATAACACCCCAAAAGT
173	C16442528_1_p2	159	chr5D	+	254576408	254576564	1	157	scaffold108409	+	3330	3485	1	156	ATACTCCCTGTTGCCAAGGC	AAACTACCATGCTCTGCCCT
174	C16442688_5_p2	236	-	-	-	-	-	-	scaffold139680	-	669	915	2	247	CCCCTAGTTGCAAGTCGGTT	TTGTCGTCCCACCTAGTTGC
175	C16442852_1_p1	263	-	-	-	-	-	-	scaffold139771	+	2134	2400	2	267	TTCGAGTTCACCCTGCATCC	ACGAGCTACAGCCTAGCAAT
176	C16442854_1_p2	157	chr5D	-	557600572	557600728	0	157	-	-	-	-	-	-	CCCATACAGAGTCGCCAGTC	ACCCTACCCAGCTATGCGTA
177	C16442932_2_p3	161	-	-	-	-	-	-	scaffold122494	+	2440	2600	0	161	GAGAAGTGCTCAGTGGTGCT	TCTCCATCATTCTTGGCCGG
178	C16443016_1_p1	248	chr5D	+	547374803	547375050	0	248	-	-	-	-	-	-	TTTGTCATCTCGGGCCAACA	TAGATTAAGCCCACGTGCGT
179	C16443176_1_p1	192	chr5D	+	227678300	227678574	1	275	-	-	-	-	-	-	ACTCGACAAGGCCTTTCCAG	TTCTTCACTTGGTCCGGTCG
180	C16443304_1_p1	241	chr5D	-	278628399	278628635	0	237	scaffold141263	-	1737	1978	1	242	GGTTCGATCTTCACCTGCCA	CGCCTTTTAGAAAGAGCCGC
181	C16443332_1_p3	180	chr5D	+	331212594	331212776	1	183	-	-	-	-	-	-	CCTTATCCCGATCCCGTTCG	GTCTTCGTCACGAGGCTCAA
182	C16443332_2_p3	214	chr5D	+	331212757	331212970	2	214	-	-	-	-	-	-	TTGAGCCTCGTGACGAAGAC	CTGTTTCGATGGACGCACAC
183	C16443468_1_p3	272	chr5D	+	346637296	346637570	2	275	-	-	-	-	-	-	CACTACGTGGAGATCCGACG	AACCGAGGGTCCAGAAGAGA
184	C16443564_1_p2	114	chr5D	-	24353196	24353307	1	112	-	-	-	-	-	-	GGAGCTACTCATCGTGGTGG	CCCAATCAAGGTGGAAGGCT
185	C16443598_2_p1	254	chr5D	-	49482678	49482929	0	252	-	-	-	-	-	-	GGAGCAACCATTGAGGGGAA	AGTGCCGAACAGGGAACAAA
186	C16443628_2_p1	152	chr5D	+	482116028	482116171	2	144	-	-	-	-	-	-	TGAAAACGCTGGTCACGAGA	GCAGGTCCACGGGTTTCTTA
187	C16443696_1_p2	163	-	-	-	-	-	-	scaffold138723	-	2150	2309	0	160	CAAAATGGCTCTCGCTGTCG	TGTTCGACCATTTCCTCCGG
188	C16443788_1_p3	269	-	-	-	-	-	-	scaffold139238	+	4092	4358	2	267	CTATCCAGCGCCGTCAGATT	CCCACTTCTCCCCCTTTGTC
189	C16443882_1_p2	261	chr5D	+	322658449	322658687	2	239	C11724622	+	313	542	2	230	GAGTTCCCCCTCTGGTCCAT	CACCGTAAGTCGATTGGGGT
190	C16444358_1_p1	250	-	-	-	-	-	-	C11684673	-	547	794	1	248	GCGTTTGCCTTTGTATTCAGC	TCTCAACGGACTAGGGACCA
191	C16444664_3_p2	241	chr5D	+	521095404	521095622	2	219	scaffold140224	-	1801	2019	2	219	ACATGGAGGGGACGATGAGA	AGATGGGTGCCGAGGAAAAG
192	C16444736_1_p2	114	chr5D	+	9394556	9394667	0	112	-	-	-	-	-	-	CACCCACACACATGCACATG	AGTGTGATGCCCTTCGACAG
193	C16444866_2_c	280	-	-	-	-	-	-	C11696860	+	157	453	1	297	TCACCGTCACAGGTTGGATG	GATGATCTACGCGCTCCACA
194	C16444866_3_p2	145	-	-	-	-	-	-	C11696860	+	434	576	1	143	TGTGGAGCGCGTAGATCATC	TTACATCGCAGCCTGTGTGT
195	C16444892_1_p2	102	chr5D	+	521543406	521543504	1	99	-	-	-	-	-	-	TGACCATGATGCTTCCATGTCT	TGTCCTCAAACGAAAGCCGA
196	C16445000_1_c	276	chr5D	-	184894958	184895211	1	254	scaffold118783	+	1330	1583	0	254	AAATAGCCCTGCCTAGCACC	GTAGTAGCTGGACGTTCGGAG
197	C16445066_1_p1	202	chr5D	-	223528292	223528489	0	198	-	-	-	-	-	-	ACTTTCCGCTGCTACACTCT	TGAAGAACAAGATTGGGTGAACA
198	C16445152_2_p3	207	chr5D	-	95999557	95999763	2	207	scaffold140070	+	5196	5402	2	207	CAGGGTCAGTGCTGGAAGAG	TATGGGTGGTCCTGTCCGAT
199	C16445158_2_p3	134	chr5D	-	298863536	298863669	1	134	C11774553	-	2235	2368	1	134	TGCGACAAGAAGACGATGCT	CTCAGGTGGAGCAGGATCAC
200	C16445312_1_p2	204	chr5D	-	563393822	563394027	0	206	-	-	-	-	-	-	TGGCAGCAAAGTCTCAGAGG	CTCTGCGCTCCTCCATACAG
201	C16445312_2_p1	233	chr5D	-	563391701	563391934	0	234	-	-	-	-	-	-	CGCGTTAGCTAGTCTTGCCA	GGGCCACGAATTCTTGCATG
202	C16445342_2_p1	184	chr5D	-	520907265	520907443	0	179	-	-	-	-	-	-	TGAATGTAAGCCGTGGTCCC	ACAGGTGATGTTGTCTCTAGCG
203	C16445402_2_p1	178	chr5D	-	564843096	564843272	0	177	-	-	-	-	-	-	CCCTCTTTGGCACGCAATTC	GATCTCTCCAACGGGTTGCA
204	C16445402_3_p1	227	chr5D	-	564842076	564842302	0	227	-	-	-	-	-	-	GTCACCAGACAACTTCCCCT	TCCATCCCCGTGTGTAGACT
205	C16445572_1_p1	222	chr5D	+	62149263	62149485	1	223	-	-	-	-	-	-	ACACTTCAGATGAGCCAGCC	GCTCTTATGTGCCCTCGCTA
206	C16445822_1_p1	274	chr5D	-	450169512	450169793	2	282	-	-	-	-	-	-	TCGTCTTGGTACCAACATATTCCT	GCCTCCCGTTGAACTTCACT
207	C16445862_1_c	177	chr5D	+	421679482	421679658	2	177	-	-	-	-	-	-	CTCTCACTCACGCACACACT	TCTGTGAGCAGTGGATGTGAC
208	C16445890_1_p1	229	-	-	-	-	-	-	scaffold139786	+	1219	1447	1	229	ACTTATCTTACGGCCGAGCG	GCAATTTTGGTTGTGGGGCT
209	C16445914_2_p3	230	chr5D	+	14913992	14914219	1	228	C11725812	+	547	771	2	225	GTGAGGGGAAGAGGGGAGAT	GGCCTACGATAGCACTGTCC
210	C16446004_2_p2	249	-	-	-	-	-	-	C11761045	-	1054	1295	0	242	GATGGAAGGGAGAGGGAGGT	AGTCCTTCGTTCACGTGCAT
211	C16446030_1_p1	173	-	-	-	-	-	-	scaffold135816	+	481	649	2	169	AATGGGCCAGACGTTCGATT	GCCGGGCTAAAGCTTTTTCT
212	C16446080_1_p1	188	chr5D	-	340970754	340970918	1	165	-	-	-	-	-	-	GAACCCTCCTCAGCATCCAG	ATATAACTCTGCCGCGGTGG
213	C16446296_1_p1	269	chr5D	-	342691984	342692252	1	269	-	-	-	-	-	-	CCGTGATTAGTTGTCGGCCT	AAAGGAAAAGGCGAGGGAGC
214	C16446460_3_p3	166	chr5D	-	388090	388240	0	151	-	-	-	-	-	-	GAGTACGACGAATCCGGACC	ATGATCCCATGCATCGTCGG
215	C16446784_1_p1	238	chr5D	+	496913744	496913978	1	235	-	-	-	-	-	-	CTCACTGACTGGTCCAGCAG	CAAAGGCCACCGTGATCTCA
216	C16446788_1_p3	220	-	-	-	-	-	-	C11770109	-	2360	2579	2	220	TCATGGCAATGCTAGGCACA	TCGACCGAGGAAGGTGGTAT
217	C16446810_1_p1	169	chr5D	-	346641530	346641671	1	142	scaffold90658	-	5576	5717	0	142	AGGATTCCCTTCCACCTGGT	AGAACAGCGCGGGGAAAATA
218	C16446982_2_p1	248	chr5D	+	505547662	505547867	2	206	-	-	-	-	-	-	GTCACCAGCAGACCCATTCT	TGTGGCCGTCTTTCTTCTCC
219	C16447046_1_p2	199	-	-	-	-	-	-	C11764695	+	2117	2317	1	201	GTCGGTGATTTCTGGTGCCT	GTGCCTACAATCCAGGGCTT
220	C16447062_2_p1	244	chr5D	-	548374449	548374693	0	245	-	-	-	-	-	-	AGTAACACCGGTTGCTCGAG	AGATCGTGATCGGGCACATC
221	C16447062_3_p1	143	chr5D	-	548373395	548373537	0	143	-	-	-	-	-	-	CTGCTCCAACCCAACTACCC	AGGGAAGACGCTCTGTTGTG
222	C16447090_1_p1	260	-	-	-	-	-	-	C11777825	-	1290	1619	2	330	GGATGACTTGTGGCTGGTGA	TGGCAAATGTTTCGCCTTGT
223	C16447120_1_c	272	-	-	-	-	-	-	scaffold120233	+	795	1037	1	243	GACGAGATGAGACGAGGAGC	CCGTGACGGGAGAATCGAAT
224	C16447150_2_p3	218	chr5D	-	209501157	209501366	0	210	C11625450	-	266	472	0	207	ATCACTGATGCCACCACCAG	AGAAGGATCTTCTTGGCGCC
225	C16447368_1_p1	195	chr5D	+	559916775	559916970	0	196	-	-	-	-	-	-	TGAATTGCACGCAACTCTCC	GCTAGCTGGAGTCGGGATTG
226	C16447516_1_p2	207	chr5D	-	498355363	498355566	1	204	-	-	-	-	-	-	AGGCCTGGTGAGCAATCTTC	GTTTGAAGGAGGAGGGTCCG
227	C16447714_1_p2	192	chr5D	+	170376009	170376199	2	191	C11775403	-	2078	2268	1	191	CTGCTATCGCGTGGAAGGAT	ACACATCTCGTTGACGCACT
228	C16447796_2_p2	260	chr5D	-	278260373	278260644	1	272	-	-	-	-	-	-	GGTTGCAGCTTTTCGTCTGG	AGCAGACATGTAGTGGCAAGA
229	C16447868_1_p1	193	chr5D	+	311349105	311349296	1	192	scaffold101675	-	463	654	1	192	AGGTGACAATGCTCGGAGTG	GAACGGTGCCAGTGACAAAC
230	C16447986_1_p3	225	chr5D	-	25313254	25313486	1	233	-	-	-	-	-	-	ACGGCCGACACGAGAATAAA	ACTTCGCCGAAAAGTTTCTTCT
231	C16447994_1_p2	277	chr5D	-	5573305	5573614	2	310	-	-	-	-	-	-	AGCATTATTTGGCCGGGCTA	TGACCCCAAAAATGTGTAGTTTCT
232	C16448022_1_c	218	chr5D	+	405400890	405401101	2	212	-	-	-	-	-	-	GGGAGTTGGACCCAAAATCA	TCCCCCTCTCAGTACAACCT
233	C16448044_1_p3	240	-	-	-	-	-	-	C11758399	-	1614	1847	1	234	CAATCTGTTGCCCACTTGCC	GACTGCTTTGCCTGGTGTTG
234	C16448180_1_p2	152	chr5D	-	369390322	369390471	1	150	-	-	-	-	-	-	ATCGTGAACGGTGAGCAGAG	TAGCCGGCGATTTGTTGAGA
235	C16448230_1_p2	209	chr5D	-	400895693	400895899	0	207	-	-	-	-	-	-	GCGCGTGGGAGATAGAGATC	TGCTTGTGTTGTTGCAGCTC
236	C16448230_2_p1	231	chr5D	-	400892885	400893118	2	234	-	-	-	-	-	-	TGAGATTCTTTGAAATTGTGAACATGA	GGAGTAACAAGCGGTGTGGA
237	C16448362_1_p1	275	chr5D	-	565191678	565191952	0	275	-	-	-	-	-	-	AGGGTGTGTGCGTTCATAGG	TGCCTGGCCTCTTCTATCCT
238	C16448454_1_p1	243	chr5D	-	520715985	520716226	2	242	-	-	-	-	-	-	TGCATATTCGGAAAAATTCAACCCA	ATTGATCGACTTGGCCAGTT
239	C16448504_1_p3	127	chr5D	+	538580859	538580988	1	130	-	-	-	-	-	-	CGCTCTCGTCAGAATGGTGT	AACCAATGGCATGCACGAAC
240	C16448640_1_p1	230	chr5D	-	411898723	411898949	2	227	-	-	-	-	-	-	GCTCTAAGCCCGGTGTCTTT	GCAACCACAAACTCGTCGTC
241	C16448698_1_p1	234	-	-	-	-	-	-	scaffold140492	-	1781	2010	0	230	AAAATTGACCGGCGGAGACT	ACAAAACACTTTCCGCGTCG
242	C16448698_2_p3	252	chr5D	+	171306245	171306496	0	252	scaffold140492	-	1433	1681	0	249	CGTCGTCGTCGCTACTGAC	ACTAACCCGAAGAATGGCCG
243	C16448848_1_p3	245	chr5D	-	548378467	548378711	0	245	-	-	-	-	-	-	GCATGCACACGGTGTACAAG	CCATCATCCATCCATCCCGG
244	C16448860_1_p2	239	chr5D	+	281208136	281208375	0	240	-	-	-	-	-	-	TCGTCGCTAGGTGGTCTACA	TCTCATTTTGCCTGGTGTAGCT
245	C16448886_1_p1	216	chr5D	-	342710288	342710561	2	274	scaffold140416	-	2070	2342	0	273	GGCCACCACTGTCCACTTAA	ACAAAAGGGCCTCTTGGGAG
246	C16448896_1_p2	201	chr5D	+	412255549	412255746	2	198	-	-	-	-	-	-	GCTGGGATTGCACCATTTCA	CCCTCACGTCACTGAACAGG
247	C16449016_1_p3	280	chr5D	-	396458262	396458535	0	274	scaffold136280	+	732	1002	0	271	TCTACTCCGACGACGACTCG	GCCTTGTTCAGGTGGAGGTT
248	C16449032_1_p4	214	chr5D	+	521718011	521718238	2	228	scaffold131553	+	1397	1621	0	225	TATACGTTACGTACCGGCGC	CTAGATTGGTCCAGCTGCCG
249	C16449078_2_p3	253	-	-	-	-	-	-	scaffold139905	+	5968	6229	0	262	GCCTGGAGGAAGGAGCAAAT	CTGTTATCCGTGGGGTTGCT
250	C16449178_2_p2	178	chr5D	+	213131440	213131607	1	168	scaffold140550	+	2029	2198	0	170	CTGCCCATGCGATTACTTGC	CCTAATTCCCCCTCCCCTGA
251	C16449184_1_p2	259	chr5D	+	545118468	545118732	1	265	-	-	-	-	-	-	GGGCAAAGCGCAAGACTATG	ACACACCAATCTCTCGCGAG
252	C16449274_2_p1	210	-	-	-	-	-	-	scaffold134605	-	2032	2244	0	213	TGTGAACCTTGCGAGAGGAC	CTGCCCTGAATTACCTCCCC
253	C16449374_1_p1	141	chr5D	+	544700560	544700699	1	140	-	-	-	-	-	-	GTGCGAAGTCCTAACACTCCA	TCATACTGGCCCGCATCATC
254	C16449428_1_p3	262	chr5D	+	464554749	464555007	2	259	C11776965	-	1751	2005	1	255	AGGTGGCCTCGTCTATCCAT	GTAGTGGCGCGCCTTATTTG
255	C16449442_1_p3	267	chr5D	-	302401153	302401455	1	303	-	-	-	-	-	-	GCTTTCGTATGCGCGTTGAT	GATGTTTTACGCACGGCTCC
256	C16449466_1_p2	179	chr5D	+	539279316	539279498	1	183	-	-	-	-	-	-	GCCCAAGAAACATGCCCATC	GCAATTTGTCAGCGATCCCC
257	C16449588_1_p3	231	chr5D	+	129152887	129153118	2	232	scaffold77481	+	3882	4113	1	232	GTGAAGTTCACTTGCGAGCT	TCAACAGCAGAAGTAGTACCCA
258	C16449734_3_p1	129	chr5D	+	548023116	548023244	0	129	-	-	-	-	-	-	AAACAGAGCACAGACCGGAG	AAAGTGGCGGCCAAGTATCA
259	C16449750_2_p1	204	-	-	-	-	-	-	C11767433	-	1275	1478	1	204	GTGAGCAAGCTAACTGGGGT	TACGGGTGCATGTCGTAGTG
260	C16450152_1_p3	271	chr5D	-	109577923	109578193	2	271	scaffold138092	+	1261	1531	1	271	TGGAGAAATATCCGGCGTCG	TCGTCCTTCTCCTCCTCAGG
261	C16450164_3_p3	174	chr5D	-	358223360	358223527	0	168	scaffold94165	-	1728	1904	0	177	GACATGAGCAAGGAGGGCAT	CTCCTTCATCTCGGCGGTAC
262	C16450194_1_p3	144	chr5D	+	71892222	71892374	0	153	C11681587	-	459	608	0	150	CGTTTCGGGCTCATGATTGG	GTATCCCGGGGAACAGTTGG
263	C16450254_2_c	259	-	-	-	-	-	-	scaffold37182	-	3276	3531	0	256	ACAAGGCTGCAAAATCACACA	TGATGTGTGAGTGGTTCCCA
264	C16450254_3_p2	252	-	-	-	-	-	-	scaffold37182	-	1878	2136	1	259	TTGCTCATGAAGACCTCGGG	ACTAGGGATGGGGTTCATGA
265	C16450268_1_p3	232	-	-	-	-	-	-	scaffold104154	-	100	331	1	232	ATCCTCTCAGTCTCAGGCGT	TTCTTCTGCTCCTTCCTGGC
266	C16450278_1_p1	265	chr5D	+	551613895	551614159	0	265	-	-	-	-	-	-	CGGAAGAGGCATGGTTCTGT	ACCATTGTCGATGTGCGTGA
267	C16450392_1_c	261	chr5D	-	554885285	554885545	0	261	-	-	-	-	-	-	ATTTTCGGACGGAGGGCATT	TTACAGCCATTGCCGCTTTG
268	C16450408_2_p2	264	-	-	-	-	-	-	scaffold121555	+	947	1200	0	254	CGTACGCATCCATCCATCCA	TCTCCCACAGCGATCGAATC
269	C16450438_3_p2	232	chr5D	+	52362388	52362585	0	198	-	-	-	-	-	-	TGCCATCATCCATCAACCCC	GTCAGTCGCCAGTTCTGGAA
270	C16450450_1_p3	197	chr5D	-	315410776	315410975	1	200	-	-	-	-	-	-	GCAAGTACTCAACCTGCACG	AGACCACATGTTGCGGGTAG
271	C16450598_2_p1	144	-	-	-	-	-	-	C11777711	-	5989	6130	0	142	CCTGAAAATTGTTATCGCGACGA	ACTAGCTGGTAAGTTGTGCGA
272	C16450712_1_p1	220	chr5D	+	260113229	260113446	0	218	scaffold140277	+	8549	8764	0	216	GGGATGATGGTCAGCAGCTT	GGACTCGACACCACACAACT
273	C16450886_1_p4	177	chr5D	+	487942245	487942415	1	171	-	-	-	-	-	-	TAAGGGGAGTGCCAATCAGC	CACCAAATGAACGGCTTGCA
274	C16451058_1_p2	273	chr5D	+	279312977	279313226	0	250	-	-	-	-	-	-	CACAGCATGCTACTGACCCA	CGAAGTTGGTGAGCTCGAGA
275	C16451196_1_p3	279	chr5D	+	381971518	381971769	2	252	-	-	-	-	-	-	CCATGCTTAGGTGGCAAGGT	TCCCAGACTGTATCCCAGAA
276	C16451284_1_p1	252	-	-	-	-	-	-	scaffold140510	+	542	790	2	249	TCACCCCCAAAAGCTTATGACA	ACCGAGCTTTAGGGAGATCCA
277	C16451304_2_p1	212	chr5D	+	399960997	399961208	0	212	-	-	-	-	-	-	GAGGAAGGGAAGTGAAGGGC	TGGTGCATCTTCTTGAGCCA
278	C16451416_2_p3	128	-	-	-	-	-	-	C11591348	+	152	265	0	114	GCTGTCCCCCATCCATGTTT	CCGCAAACACTTCAATGGGG
279	C16451430_1_p1	230	chr5D	-	192657670	192657898	1	229	-	-	-	-	-	-	GGCCTTACTTGTCCCGGAAA	AACGGTGTTTCGCGGGTAAA
280	C16451564_1_p2	150	chr5D	-	209299665	209299808	1	144	scaffold138369	-	216	371	1	156	ACATCAACAGCCATTGGGGA	GTGCTGTTGTCTGTTCGCTG
281	C16451604_2_p6	140	chr5D	-	97462	97579	1	118	scaffold138392	+	1071	1199	1	129	GATTGATTTCCGCGACCACG	CCCTCTGCTGACTTGTGTGT
282	C16451604_3_p1	228	chr5D	-	95815	96054	0	240	scaffold138392	+	2593	2790	1	198	CTACCGCGACCCTATTTGCT	TGTGAGGGACTATCAGCGGA
283	C16451604_4_p4	216	chr5D	-	93909	94106	1	198	C11773973	-	2483	2663	0	181	GCAAGCAAGCACCAAATCCA	ATGGAGGACCTCATCAGCCT
284	C16451712_1_p1	255	chr5D	-	71906873	71907124	0	252	-	-	-	-	-	-	ATTGCGGAGAAGCCAAGAGC	ATCCGCAGCCAACATAGCAA
285	C16451750_1_c	279	-	-	-	-	-	-	C11759033	-	717	972	0	256	GCTTGCGTGCATCTTGTGTA	TGCCATGAGCCCAGAGAAAC
286	C16451798_1_p1	184	chr5D	+	311311807	311311988	0	182	-	-	-	-	-	-	TCCCTCCGTCCGGAATTACT	TGCCTCCAGGTTGCAGAAAT
287	C16451826_1_p3	249	chr5D	+	274764455	274764721	0	267	scaffold93337	+	146	405	0	260	CTTTCTCGCGTTCGTTCGTG	CCTTGGTGGAGGAGCTTCTG
288	C16451970_1_p3	109	chr5D	-	255989205	255989325	1	121	C11638374	+	103	202	0	100	CGACAACGCCATCAAGAACC	GTCGTCGTCGTTTGGCATG
289	C16452262_2_p1	184	chr5D	-	538709922	538710102	0	181	-	-	-	-	-	-	TTCCGTCCTTCAACCAGCTC	TGGGCACTGTCATGCTGTAG
290	C16452324_1_p3	257	chr5D	+	547207448	547207704	0	257	-	-	-	-	-	-	TACCCCGCGCCACTACTATA	GTACGCGGTAGGCACTGTAT
291	C16452346_1_p2	280	chr5D	+	171331359	171331630	1	272	scaffold10803	-	1268	1549	0	282	GGAAGTGGACACCCCTTCTG	TCTTAGCGATGCCCTTTGGA
292	C16452476_2_p1	246	-	-	-	-	-	-	scaffold61178	+	1214	1458	0	245	CCGTGTGCGTCACATTGATG	ACGCCTACGCAGAGAAATCA
293	C16452586_1_p1	254	chr5D	-	435277116	435277368	0	253	-	-	-	-	-	-	GGACTTCTCAGTTGGCACCA	CCACCCATGGTCATTCCCAA
294	C16452616_1_p3	251	chr5D	+	438356389	438356637	1	249	-	-	-	-	-	-	CCATCCATAGCCCTAAGCCG	CTAACACATCCGCCGGTTCT
295	C16452798_2_p4	220	-	-	-	-	-	-	scaffold140944	-	404	621	1	218	TGCACCAAACCACGTACGTA	TAACTGGATTGGACCGGCAG
296	C16452810_1_p2	269	chr5D	-	546470999	546471269	0	271	-	-	-	-	-	-	AACCCTTCAACATCTGGGGG	CTCCTCGATGTCGCATGTGA
297	C16452846_1_c	230	chr5D	-	413621123	413621337	1	215	C11775153	-	335	561	0	227	ATGCTTGGGTGCACTAGGTG	TGCGCTGAATCTGGTGAACA
298	C16452850_1_p1	266	-	-	-	-	-	-	C11769585	-	2350	2612	0	263	AGAAAAGACACAAAAGCCAGCT	GAAGGCGGCTTTTAGGGACT
299	C16453022_1_p2	246	chr5D	+	487945208	487945442	1	235	-	-	-	-	-	-	TTGAAGGGATTGGACACCGG	TAATCACCAGGCTCGTACGC
300	C16453110_1_p2	253	chr5D	-	135241290	135241555	0	266	-	-	-	-	-	-	AGTATGACCGACGGACAACA	TGGTGGTATTGTGGTCCGTG
301	C16453144_5_p1	229	chr5D	+	468191720	468191952	0	233	-	-	-	-	-	-	TTGCGATGCAACACGTGAAG	AGGTTTGGATGACTTCGACCT
302	C16453170_2_p1	189	chr5D	-	339986300	339986491	1	192	scaffold139049	+	1814	2003	2	190	CTCCACTGCTGCCTTCCTTT	CGAGCGACCACCGATGATAA
303	C16453382_1_p3	273	-	-	-	-	-	-	C11719576	-	290	556	1	267	GCCTAGCTAACCTTGTGCAGA	GGTGCAGTAGTAGGAGCAGC
304	C16453438_1_p3	266	chr5D	+	160220096	160220357	0	262	-	-	-	-	-	-	TATCCTCTCACCACGGGAGG	AGACGGTGGTGTACTTCGTG
305	C16453628_1_p2	150	chr5D	-	556888862	556889011	0	150	-	-	-	-	-	-	CGTTTGGCTCTCGGGTGTTA	CATTCGCGTCAGCATGGAAG
306	C16453654_1_p1	262	chr5D	+	536237858	536238135	0	278	-	-	-	-	-	-	CATGTCAACGGCCATCTCCT	CCAACACTTTGCCTGCTGTC
307	C16453776_3_p1	279	chr5D	+	335051020	335051299	1	280	-	-	-	-	-	-	ACTACTCCCTCCGTCACAAA	AGTCACACATTGCATGCTGC
308	C16453778_1_p1	266	chr5D	-	551727522	551727787	0	266	-	-	-	-	-	-	TACACCCCGGAAATTCAGGC	CGTCGCTAGGTGGTTTACGA
309	C16453788_1_p1	142	chr5D	-	100543474	100543612	2	139	-	-	-	-	-	-	TCGGAGGGCATAGCACTAGT	CTAAGGCAAGGGATGGGTGG
310	C16454046_2_p1	127	-	-	-	-	-	-	scaffold71739	-	7368	7492	0	125	TTCCTAGTCCGTCGGGTTGA	ACAGAAATGGCAGGGCTTGA
311	C16454074_1_p2	247	chr5D	+	142914733	142914975	0	243	-	-	-	-	-	-	TGGGTGCTTGATGATGTGGA	TGAGAGCGGAGGGAGTACTT
312	C16454074_2_p1	268	chr5D	+	142916089	142916354	2	266	-	-	-	-	-	-	TTCTTTTGAAGTGCGCTCGC	AGACCTGTGTACACTCACAAACA
313	C16454150_1_p3	147	-	-	-	-	-	-	scaffold138857	+	1620	1756	2	137	GCAACCAGTTGGGAACGAAC	CCACATCTCAACGGGGACAA
314	C16454150_2_p4	259	-	-	-	-	-	-	scaffold138857	+	1737	2013	0	277	TTGTCCCCGTTGAGATGTGG	TCCCCGTCAACTCCTGTACA
315	C16454276_2_p2	261	chr5D	+	424161564	424161956	2	393	-	-	-	-	-	-	CAGCGTAAAGTTTGGCCACC	GTTGTGTCTGGAACGACCCA
316	C16454296_3_c	223	chr5D	+	295574161	295574520	1	360	scaffold109836	+	30	208	0	179	GTGAAAGCAGTTCGCATGACA	TCAGTTGGTAGAGCGCAAGG
317	C16454318_2_p1	226	chr5D	-	554342989	554343214	0	226	-	-	-	-	-	-	AGAGTTTGTCGTCGTGCTGT	TCCGAAGACGAGGTCCTTCT
318	C16454324_2_p2	217	chr5D	+	512217340	512217572	0	233	C11620666	+	77	291	0	215	TTCAATGGGAGGCGACGTTT	AGGCCAACATCACAGCTAGG
319	C16454390_1_p1	274	chr5D	-	51893870	51894147	0	278	-	-	-	-	-	-	CGGCCACACGTTTTTCTGAG	TCTGTAACCTTGCTCAAACTTCA
320	C16454452_1_c	218	chr5D	+	30631604	30631813	2	210	scaffold92097	+	170	388	1	219	GTCGTTGCAGAGGATTTCGC	AGTACCCAAACATGCCAAAGC
321	C16454452_2_p1	265	chr5D	-	499748964	499749216	2	253	-	-	-	-	-	-	TGACTCCAAAGCCTCAGGAA	TCATCAGAGAGTTGACCATCAGT
322	C16454460_1_p1	243	chr5D	+	491718830	491719077	1	248	-	-	-	-	-	-	TAATGCGTGCAAGCGAACAC	GGTGCTGCTCTCCTCTGTTT
323	C16454722_1_p1	202	chr5D	-	565138205	565138406	0	202	-	-	-	-	-	-	TGCTCGGTCTGCATCAAGAG	TGACAAGTGCCATGACCTCA
324	C16454832_1_p3	246	chr5D	-	481810233	481810472	1	240	-	-	-	-	-	-	AGGAAAGCCTGTACCAACGG	CTCATTTTCCAGCTCACGCG
325	C16454832_2_p3	253	chr5D	-	481807068	481807320	0	253	-	-	-	-	-	-	ACTGGCTCAGTCTACCGGAT	AGATGGATGGATGCGTGCAT
326	C16454896_3_p3	270	chr5D	-	69411117	69411386	0	270	-	-	-	-	-	-	CGTACCTCTCGAAGACGACG	CTCGATCTCGACGGGACATG
327	C16454896_4_p1	221	chr5D	-	69410700	69410923	1	224	-	-	-	-	-	-	AATCGGTCCATGCACCTCTC	TTCGGAGTTTTGGACCCGTT
328	C16454926_1_p3	269	chr5D	-	447770160	447770427	1	268	-	-	-	-	-	-	TCAGCTTTTTCCATTGCTTTCCT	TGGGTGATGATTTTATTAATACACTGA
329	C16454974_1_p2	208	chr5D	-	226942079	226942287	0	209	C11777017	+	4538	4747	0	210	TCTCCTCTCGCCATCTCCAA	CGCTGGAGATAACTCGGTGT
330	C16454974_2_p3	257	chr5D	-	226941941	226942188	0	248	C11777017	+	4636	4917	0	282	ATAAGCCACAGCCCTGTTCC	CCAGATCTGTCACACGGAGG
331	C16454974_3_p3	255	chr5D	-	226940504	226940758	0	255	C11777017	+	6091	6345	0	255	AAGAAAGACGCAGGTGGCAA	GCCCATCATGTTAGGCCTCA
332	C16454974_4_p3	239	chr5D	-	226940040	226940278	0	239	C11775145	-	4356	4600	0	245	TACATGGCCATGATGCAGCA	TAGTTGTAAGGGTCCGCGTG
333	C16454974_5_c	273	chr5D	-	226939619	226939886	0	268	C11775145	-	3935	4202	0	268	CAACCAACCAACCAGCCAAC	CCACCAGCAGCACCTTCTTA
334	C16455166_1_p1	199	chr5D	-	351013687	351013882	1	196	C11760239	+	1014	1209	1	196	AACAGTGCAGGCTAAGGGTT	GACCATGCCAGTGTCCAAGA
335	C16455168_2_p2	264	-	-	-	-	-	-	scaffold140103	-	6466	6721	2	256	ACATGTGAACTGAGAGCCGT	AGCGAGAACAACAGGTCAGC
336	C16455254_2_p2	251	chr5D	-	447955164	447955383	1	220	-	-	-	-	-	-	TCTCTTCACGTGCATGGTCC	AGGGCATCTCCAAAGCTGAC
337	C16455268_2_p3	274	chr5D	+	562654330	562654532	0	203	-	-	-	-	-	-	AATGGCATGGCTGACAGGAA	CAGGTCCCAACAATCGTCGA
338	C16455268_3_p1	275	chr5D	+	562657111	562657384	0	274	-	-	-	-	-	-	GGAGCAGATGCCCACTGATT	AGCCAGCTGAGCACATACTC
339	C16455268_5_c	258	chr5D	+	562658523	562658891	2	369	-	-	-	-	-	-	GAGGGAGTAGTACGCATGCC	ACTCCCTATCGTCTTGCAAGC
340	C16455412_2_p1	236	chr5D	+	40919473	40919731	0	259	-	-	-	-	-	-	TGCATCAAACACTCCTTGCT	TTTGCAAGCTACTCCCTCCG
341	C16455412_3_p1	169	chr5D	+	40919712	40919807	0	96	C11650521	+	135	301	0	167	CGGAGGGAGTAGCTTGCAAA	TGATGCTCCAAAATGCGTTTG
342	C16455440_1_p1	177	chr5D	-	450856512	450856654	2	143	-	-	-	-	-	-	ATCACCGGGGAAACACACAA	GGCGTGAATCGTAAAGGCAG
343	C16455470_1_p1	210	chr5D	+	552047244	552047453	0	210	-	-	-	-	-	-	GGACGAAAGGCAGGAATCGA	TTGTTAGGGCACTGCACACA
344	C16455470_3_p3	259	chr5D	+	552051430	552051688	0	259	-	-	-	-	-	-	GCCGTAGTGCCAGGTATGAA	GATCCCCCTCCCGACTGAAA
345	C16455478_1_p2	241	-	-	-	-	-	-	scaffold137473	-	363	599	1	237	CGGCCCTTGTTCTTTTCTCC	GTTGCCGTCCCCTCTATGAC
346	C16455536_2_p1	154	chr5D	+	548298066	548298219	0	154	-	-	-	-	-	-	TGTAGGAGTAGCCGTCGGAA	CGCATGTGAAAGGCATCTGG
347	C16455544_1_p1	184	chr5D	-	565573730	565573913	0	184	-	-	-	-	-	-	TCAGTGCCGTCATCATCGTC	TCCATGTGTCAGACGCTCAC
348	C16455684_1_p4	162	chr5D	-	562065282	562065439	0	158	-	-	-	-	-	-	TGCCTATACAAGCGTGCCAA	TGGTGGAAGCAAGAGCAAGT
349	C16455684_2_p3	274	chr5D	-	562062858	562063131	0	274	-	-	-	-	-	-	TCCACTACAAGCTGCATCCG	GACTAGGAGATGACGCAGGC
350	C16455688_1_p1	171	chr5D	-	418580022	418580185	2	164	-	-	-	-	-	-	TTGCACCAAGGACCACCATA	TGGCGTGCCTGTATTCATGT
351	C16455752_1_p3	272	-	-	-	-	-	-	scaffold138867	-	387	658	1	272	CCAACCCCGCACGTTTAAAA	TTGCTGAGAAACCCTCGACC
352	C16455826_2_p2	177	chr5D	-	208161507	208161677	1	171	C11737472	-	86	264	0	179	GATGCCGGTGTGTACTTTGC	CCCCACCAATGAGAAGAGGG
353	C16455844_1_p1	230	chr5D	+	399795281	399795514	1	234	C11728110	-	896	1129	2	234	CAGCTTGAACAACCACCGTG	TTTCTCACCAAAGGCCTCCT
354	C16455898_2_p2	280	chr5D	+	182930798	182931074	0	277	C11771487	+	1213	1487	1	275	GCACATAGGGTTTTGCTTGCA	GCAGTTAAGAATGCGCAGGG
355	C16455942_1_p1	174	chr5D	+	142901506	142901677	0	172	scaffold115904	+	209	588	0	380	AAAGCTTTGCGAGGTTGTCT	GGAAGAACGGGAGTAGCACC
356	C16456010_1_p1	212	-	-	-	-	-	-	C11759803	+	71	253	2	183	CTGCAAAAAGGCGAGCCAAA	TGGCCTATCTCTTCGCGTTC
357	C16456010_2_p1	280	-	-	-	-	-	-	C11759803	+	235	505	2	271	AACGCGAAGAGATAGGCCAC	GCAATGATGGAGGATGCGGA
358	C16456102_1_p2	145	chr5D	-	344397912	344398057	2	146	-	-	-	-	-	-	ATGGTGGCCAGAATGATGGG	ATGAACTTCCATGCAGGCCA
359	C16456102_4_p2	249	-	-	-	-	-	-	C11729562	-	613	876	2	264	TGTTGCTTGCTTGCATGCAT	ACAAACACCCATGATTGCGC
360	C16456118_2_p1	271	-	-	-	-	-	-	C11766489	-	2227	2488	2	262	AGCGCCAAAAGTCTTCAGGA	CCAACAAACCCCCGAACTCT
361	C16456120_1_p1	262	chr5D	-	501773329	501773594	1	266	scaffold72754	-	267	533	2	267	AAGCTGCCACGGAAGATTGA	GGGAATGGCTAGGTGCTAGG
362	C16456174_1_p1	265	-	-	-	-	-	-	C11773285	+	3370	3632	1	263	CCTTGTGAGCCCAAGAGTGT	TTTGCCATGGTGTGAACTGC
363	C16456326_1_p3	132	chr5D	-	236663631	236663762	1	132	scaffold121367	-	1654	1785	2	132	CCAGAGGCCTCAACTTCCTG	GCAAGCAAGATTAGCACCGG
364	C16456412_1_p1	277	chr5D	+	498671350	498671641	1	292	-	-	-	-	-	-	CACGCGTCCCATAACGGATA	GGCACCATGGTTGTTTTCCC
365	C16456518_1_p2	192	chr5D	-	402712761	402712928	2	168	-	-	-	-	-	-	GGCGTGGTACATCCCTGAAA	ATCTGTGCACCCTTGTAGGC
366	C16456542_1_p3	194	chr5D	+	494458513	494458729	1	217	-	-	-	-	-	-	CATTACCCCGTCTTCCCCAC	ACTCCCATCTCTCGGAACCT
367	C16456586_1_p1	261	-	-	-	-	-	-	C11777045	-	1886	2145	0	260	TCGTCTTTCCCGGTGTGTTT	GACGATGGGCAGGTTCTGAT
368	C16456624_2_p2	235	chr5D	-	274143609	274143839	0	231	scaffold139084	+	373	629	0	257	CTGGGCTTCATACTCGACCC	GGAACATAGACGCTGGGGAG
369	C16456630_2_p1	267	chr5D	+	565239124	565239390	0	267	-	-	-	-	-	-	AAGAAGAGAAGGGGGTGGGT	ATATGCTGCTGCTACGCTGT
370	C16456802_1_p1	191	chr5D	-	490779922	490780074	2	153	-	-	-	-	-	-	CGTTCGAACCCGGGTTAAGA	AATGAATACGAGGCCGGACC
371	C16456844_1_p3	193	chr5D	+	454731876	454732068	1	193	-	-	-	-	-	-	GCCTCTTCTTCTTCCCCCAC	AGGATGATGCTGACGACGAC
372	C16456932_1_p1	265	chr5D	+	452235351	452235613	0	263	-	-	-	-	-	-	CTCGCGATTTAACTGTCCGC	TTTTCTGCCTCGGGGTGTAC
373	C16457004_4_c	205	chr5D	-	562647850	562648052	0	203	-	-	-	-	-	-	CATCACCACCTCACCTCACC	CCAGTGTGGGTGGTCTTCTC
374	C16457006_1_p1	136	-	-	-	-	-	-	C11636094	+	480	610	0	131	CGCGTTACGTTAAGCATGCA	AGCACCGGTGGAAAAATTGC
375	C16457008_1_p1	225	-	-	-	-	-	-	scaffold54578	-	5220	5442	1	223	TCTTCACTGTTCGATCGGCT	AAGCATGATGGGCAGATGGG
376	C16457020_1_c	269	-	-	-	-	-	-	scaffold137352	-	3139	3393	1	255	TCACGCACAGGTTCTGTCTC	TCAGTGAGAAGACGTTGCGT
377	C16457028_1_p1	266	chr5D	-	486488285	486488563	2	279	-	-	-	-	-	-	AGCTCGACCTTGGGACGATA	GCTCGTCGGACCATATGCAT
378	C16457084_1_p1	209	-	-	-	-	-	-	C11647635	-	426	601	1	176	CACGCCTCCGAACGAAAATC	TTAAGGGGCTGGGTCCTTCT
379	C16457126_1_c	209	chr5D	+	526829810	526829967	1	158	-	-	-	-	-	-	ATTATCTGCTGCTCCGCCTC	CTTGAGCAGATCCGGGCTAG
380	C16457170_1_p3	258	chr5D	+	407108485	407108742	0	258	-	-	-	-	-	-	AGAGGTTCTTGAGCACCACG	CTAGATCCGCCACACACGAA
381	C16457238_2_p1	163	chr5D	-	214636726	214636886	2	161	-	-	-	-	-	-	AGAAGCCCTTAGTGTGTTCGA	TGTACAAGTGCAAGCTAGCCA
382	C16457250_1_p2	149	chr5D	-	222737579	222737716	0	138	scaffold138609	+	3551	3710	0	160	GCTTGGCTCTTTTGTGGCTC	CAAACAACACAGTGGGCTCG
383	C16457276_1_p2	128	-	-	-	-	-	-	scaffold141199	-	8786	8911	1	126	AGCTGGGGATGTATGGGACT	GCTGGTGCATGAAGAGGAGA
384	C16457276_2_p1	264	chr5D	+	238582610	238582872	0	263	scaffold141199	-	7979	8239	1	261	GTTCGACAACGCCAAGCATT	AATCTGCACTGGTCCGTACA
385	C16457276_3_p1	274	chr5D	+	238585542	238585813	0	272	scaffold141199	-	5038	5309	0	272	TGAGGTGCCTCTGGATGGTA	GAAGGAATGCCCAGCAGAGT
386	C16457308_1_p3	267	chr5D	-	311601915	311602155	2	241	-	-	-	-	-	-	CTCGCAAGCAAGGAACAACC	GCAGCCTCCTCTCTCTCTCT
387	C16457308_2_p2	212	chr5D	-	311601815	311602001	2	187	-	-	-	-	-	-	AGAAAGCCACCTTACGCTCC	CCTCTGCCACCTCCTTTCTG
388	C16457396_1_p1	270	chr5D	+	548926182	548926449	0	268	-	-	-	-	-	-	TGCATATGCCCGCTGATTCT	AGACAACCAACATGCCTCCT
389	C16457396_2_p2	164	chr5D	+	548928010	548928169	0	160	-	-	-	-	-	-	TTGAGGTGGGCCATTTTCGA	CTTCATGCAGTGCAGTGCTG
390	C16457418_2_p1	278	chr5D	+	399844292	399844566	2	275	-	-	-	-	-	-	TCTGCATGTACCGTGTCCAA	ACCCTCTGAGCCATGCAAAA
391	C16457448_3_p1	220	chr5D	+	57818973	57819192	0	220	-	-	-	-	-	-	AAGAGACCCCTCCCTGATCG	ATTTGCTGCAACCCTAGGCA
392	C16457452_1_p3	280	chr5D	-	437651800	437652025	0	226	-	-	-	-	-	-	GGATCCCAGTATCCGATGATGT	TAGAGTTCCGGGTGATGCAC
393	C16457458_1_p2	278	chr5D	-	556347354	556347631	0	278	-	-	-	-	-	-	TGCAACCCAGGAGTTCAATCT	GCTCCAGTACGTTTACCTGCA
394	C16457486_2_p1	244	chr5D	+	10496851	10497087	1	237	-	-	-	-	-	-	TCCGCTCGCTCTGATTCTTC	GCACCAACACATGTCGTCAC
395	C16457602_1_p4	272	chr5D	-	547884370	547884641	0	272	-	-	-	-	-	-	TCGGAGTTGCGACCAATTGT	TAAATGGCGAGCGGGATGAT
396	C16457604_1_p1	246	-	-	-	-	-	-	scaffold141183	-	328	571	1	244	GCCCTGTTACCCCTCTGTTC	GTGCGGTTGCTGAATTGTGA
397	C16457724_1_p2	215	-	-	-	-	-	-	C11776959	-	5523	5735	2	213	GCGGCAAAACTTGATGGCTT	AAGTGAGGGGTCGATCTCCA
398	C16457724_2_p1	264	chr5D	+	125895004	125895262	1	259	C11776959	-	1422	1682	1	261	TCCCCCTTTATGTGCTTGCA	TCGTGCTAACATGGCAGATGA
399	C16457738_1_c	234	chr5D	-	459866452	459866682	2	231	-	-	-	-	-	-	TTGGTGGCGTGCTGTCTTAT	AGTGATCATCCTCCTGGCCT
400	C16457798_1_p3	257	chr5D	-	233751554	233751803	2	250	-	-	-	-	-	-	ACCATCATCCCCACACCATG	GAGTGCAGCTCCTCCTTCAC
401	C16457798_2_p3	279	chr5D	-	233747864	233748151	1	288	-	-	-	-	-	-	ACAGAGCACCAGAAGAAGGC	CCTTCTTCCTCGCGATCCTC
402	C16457834_1_p1	251	chr5D	+	265959680	265959927	1	248	-	-	-	-	-	-	AGCGACCAAAGGCTTCTACC	CTGGTCCGTCGGTTTGAAGA
403	C16457834_2_p1	194	chr5D	+	265961040	265961235	1	196	-	-	-	-	-	-	TGCGTGTTGAGGGTTTGGAT	TGGTGGACCTGCTAAATCGG
404	C16457834_3_p1	275	-	-	-	-	-	-	C11777965	+	340	613	1	274	GCACTGCCTACTTCCCTGTT	AGCAATTCCATGGGGGTTGA
405	C16457882_1_p4	113	chr5D	+	1583692	1583800	0	109	-	-	-	-	-	-	TGATGAGCCCTCCCTTCTCA	ATTATTGTTGGCACCGGGGT
406	C16457920_2_p3	257	-	-	-	-	-	-	scaffold138920	+	2413	2646	2	234	CGTGGTGCCATGCATTTTGA	CCATGCTTGCGACCAAAGTT
407	C16457958_2_p2	244	-	-	-	-	-	-	C11768973	+	778	1021	0	244	TGCAATTCCAGTACACGGCA	AAGAATGGCTGTGTGCATCG
408	C16457958_3_p2	272	-	-	-	-	-	-	C11768973	+	1094	1361	1	268	TCGCTACTCCTACCAACCTGA	AGGCCATCACTATCTCTGGGT
409	C16457962_2_c	216	chr5D	-	32302939	32303114	0	176	-	-	-	-	-	-	AAGTCTGCTACGTCCACTGC	AACCGATCAATCACCCGAGG
410	C16457962_4_p4	161	chr5D	-	32298204	32298357	2	154	scaffold132647	-	175	502	0	328	ACATTAGCCACAGGGAAGCC	CCCACTGCCACAGAAAATGC
411	C16458058_1_p3	141	chr5D	-	198490657	198490791	0	135	-	-	-	-	-	-	TCTTCCTCCTCCTTGGCAGT	AGGAGGAGAAGAGGAGCTGA
412	C16458064_1_p3	160	chr5D	+	214163268	214163409	0	142	scaffold138072	-	2117	2258	2	142	TCTCACCACAAGAGGAACGC	TGGGCGAGTGATTCAAACGA
413	C16458086_1_p1	229	chr5D	-	446684780	446685006	2	227	scaffold140792	+	3115	3313	2	199	TTCCCCACAGAAGCTCTCCT	AAGCCCCAAGACTTCAGCTG
414	C16458112_2_p2	189	chr5D	+	519421899	519422081	1	183	scaffold117097	+	3351	3527	0	177	TAAAGCCTTTCCAACGGGGG	TGGAAAGGCTCGCTGCTTTA
415	C16458112_3_p3	243	chr5D	+	519422077	519422313	2	237	-	-	-	-	-	-	TTCCACCTCTCCTCCTCTCC	CCAAGAAAAATCCAGGCGCC
416	C16458120_1_p2	255	-	-	-	-	-	-	scaffold140430	+	863	1116	1	254	AAGATGCTCTCCCCTCTCGT	TGCACTTGTGGATTCCAGTGA
417	C16458120_2_p2	127	-	-	-	-	-	-	scaffold140430	+	2504	2628	1	125	ACGTTGTGTCACTTGACTGAGA	GGAACTCTCTCCCCCTCCAT
418	C16458120_3_p2	231	-	-	-	-	-	-	scaffold140430	+	2972	3192	1	221	CGGGTGTAGGGAGCTTTCAG	TCCGGGATACGCTTTCAGTG
419	C16458134_1_p3	164	chr5D	-	500130920	500131080	1	161	-	-	-	-	-	-	ACCCTTTTGACTCGCGACAT	ATTCGGGAGGAAGCCTGTTG
420	C16458166_2_p1	246	chr5D	-	104490077	104490310	2	234	-	-	-	-	-	-	TCTGATGAGTTCTGGCTGCA	CCGTGATACAGCCGGTTGTA
421	C16458194_1_p1	190	chr5D	+	548534329	548534518	0	190	-	-	-	-	-	-	AAAGGTCCCCAGTTCGAACC	TGTCGGGAACAAGTGCAGAA
422	C16458194_2_p1	186	chr5D	+	548536329	548536514	0	186	-	-	-	-	-	-	GGAGGAGGAGGTGGTGGTAT	AATCAACTCGGGCCGGAAAT
423	C16458194_3_p1	185	chr5D	+	548536586	548536770	0	185	-	-	-	-	-	-	CCTCACTCGTTTCCCACTCC	TTCGCGGCCATCTTTACCTT
424	C16458260_1_p3	250	-	-	-	-	-	-	C11778103	+	6716	6920	1	205	GATGGCCCAGTCTTGATGCT	GCTGCGAACGGTATGCAAAA
425	C16458282_2_p1	228	-	-	-	-	-	-	scaffold111219	-	3829	4049	1	221	GCTGTTCATGGGTGTCTCCA	TAGTGTTCCACCGCCTCCTA
426	C16458332_1_p2	197	chr5D	+	472630099	472630314	1	216	-	-	-	-	-	-	AACAAGATTCGGGTCTGCGT	TACTGCGTGAACTCTGCTGG
427	C16458358_1_p1	135	chr5D	-	558728320	558728456	0	137	-	-	-	-	-	-	TTGCAATCGTGAGCTGTCCT	AATTGTTGCATGCATCGCCC
428	C16458360_1_p3	189	chr5D	-	61420000	61420173	0	174	scaffold140738	-	3719	3896	0	178	AATGCCAGATCCAGGGTTCC	AGTTTAGCTGCTGGGACGAC
429	C16458362_1_p3	251	chr5D	+	377534544	377534795	0	252	scaffold138291	-	8883	9140	0	258	CAGCTCCTTCACGAACCTGT	CGGCCAAGAGAAGACACCAT
430	C16458464_2_p3	213	chr5D	+	238944322	238944513	1	192	-	-	-	-	-	-	TGTGGCCTGGTTCCGTAATC	TGTCACTAATTGGTCGGGGC
431	C16458474_1_p1	130	-	-	-	-	-	-	scaffold140278	+	632	758	1	127	CCTTGTTCCCTTGGGTTGCA	CAGAAGGTGGCAGACAGACA
432	C16458480_1_p2	255	chr5D	+	214316752	214317000	1	249	-	-	-	-	-	-	GACACCTGTGTTTGGTTGCC	GATGTGGGTGCTGCTTAGGT
433	C16458488_2_c	270	chr5D	+	539820256	539820493	0	238	-	-	-	-	-	-	ATTGCTGCCTGGATGACTCC	GCCGTTTGCCATTCAGTTGT
434	C16458526_2_p2	244	chr5D	+	283015966	283016195	1	230	scaffold138394	-	11977	12209	1	233	ATCCGACTCCCTAGGCTGTT	ATGAGTTTGTGGCAAAGCTG
435	C16458544_2_p1	273	chr5D	-	417854553	417854824	2	272	-	-	-	-	-	-	TTCCCAAGCCGTTTTCGTCT	CTTGCGCATGCTTATCACCC
436	C16458544_3_p2	260	chr5D	-	417845850	417846123	0	274	-	-	-	-	-	-	TCATTTCACACGTGCATATGC	CAGTGGCTCATGGAAGGTGA
437	C16458566_1_p1	269	-	-	-	-	-	-	C11772863	-	3120	3387	2	268	TGGTTGTAGGGCTGATCGTG	CAGTGAGTCTCGACCAGCAG
438	C16458566_2_p2	277	chr5D	-	424826172	424826446	2	275	C11772863	-	2413	2687	2	275	TTGCCCATGAGAGCGCTATC	GGGCCAACCAAACGTTACAC
439	C16458592_1_p3	250	chr5D	+	505455858	505456100	1	243	-	-	-	-	-	-	AGACACAGGTAGCAACGCTC	TTCCGTGGAACTTCCGGTAG
440	C16458736_2_p2	259	chr5D	-	551983327	551983579	0	253	-	-	-	-	-	-	GGCTAACTTCTGACGAGCGA	TCGTTGGTACCCACAACTCC
441	C16458832_1_p4	271	chr5D	-	255597881	255598141	0	261	scaffold111219	-	17287	17562	2	276	GCTGTCATGCCCGCTAATTG	TCTGCTGGTCTATCCCAACAC
442	C16458848_1_p3	255	-	-	-	-	-	-	C11686633	-	143	393	2	251	CATCTCGTTCCCCAAAGGCT	ACAGACCCGCAAAATGCTTTC
443	C16458880_1_p3	258	-	-	-	-	-	-	C11698014	-	358	615	1	258	AGGCATCTGCACCTGATCTG	GTTTCGTTCTTTCAGGGGCG
444	C16458892_1_p2	151	chr5D	-	63635148	63635298	1	151	scaffold140897	+	1030	1178	2	149	TTTCGGTGAAGCCTCTTCCC	ATGCTGGCAGCTTCACTCAT
445	C16458938_1_p1	139	chr5D	+	546858874	546859012	0	139	-	-	-	-	-	-	CGCATACAGTACAGGGCACA	CTGGCTGGTGTCTGTTCTGT
446	C16458938_2_p2	240	chr5D	+	546863359	546863598	0	240	-	-	-	-	-	-	GCAGTTCCAAGATCCAGGCT	TTCTGAACATGACACCCCCT
447	C16458954_1_p1	179	chr5D	-	264909703	264909883	0	181	-	-	-	-	-	-	AAGATGTTCCCGTGCGTGAT	CGTGCCAAGTTTTGTGGAGT
448	C16458966_2_p1	132	-	-	-	-	-	-	scaffold101972	+	18407	18536	0	130	GCCATTCCAAGACTCTGGCT	CTGGTCGGTTCGGTTACACA
449	C16458984_2_p1	157	chr5D	-	379808025	379808179	2	155	-	-	-	-	-	-	AACAGCTTCTGGTCCTCCAC	ACTACATATTGCAAGGGATACACA
450	C16459064_1_p1	267	chr5D	-	336411628	336411905	0	278	-	-	-	-	-	-	TAAATGGGCCGAGCTGAAGG	ATAGCGGCCATTGGTTCCAT
451	C16459152_3_p1	197	chr5D	+	428675403	428675598	0	196	scaffold37723	-	7909	8104	0	196	GATGTCCTGTCGGCACTGAA	AAGGCGGCTTTGACACCATA
452	C16459206_1_p2	128	chr5D	-	358220158	358220317	2	160	-	-	-	-	-	-	GGGAGCTAAAGAGACATGTAGCA	AAGCCTCCTCTGACCAACAT
453	C16459212_1_p3	162	chr5D	+	493318252	493318407	2	156	-	-	-	-	-	-	GCACCCGAAGCTAAGAGCAA	TCACTCGGGTTCATGTGGTG
454	C16459236_1_p1	204	chr5D	-	537394460	537394724	0	265	-	-	-	-	-	-	TCCCAGTGGTACTATGTGATCA	CAGCCCCTTTGAGACCAGAG
455	C16459242_1_p4	238	chr5D	+	553462662	553462899	0	238	-	-	-	-	-	-	GTATGTACAGAGGCGGGTCC	AGGAAGTACACATGTGCCGG
456	C16459242_2_p1	219	chr5D	+	553463991	553464209	0	219	-	-	-	-	-	-	GGACTGGTTTCACATGACCG	CTGAATGTGGGCCATGGACT
457	C16459242_3_p1	209	chr5D	+	553466400	553466608	0	209	-	-	-	-	-	-	TCGAGATGTATGCGCCGAAT	TGGTAGCAATGACGACGGTT
458	C16459242_4_p1	189	chr5D	+	553466877	553467065	0	189	-	-	-	-	-	-	CCGATAACTCATGACCCCCG	CAGCTATGGACGTGCTTTGC
459	C16459248_2_p3	244	chr5D	+	253385083	253385318	2	236	scaffold139639	+	1909	2135	2	227	TTGAATACCTCGAGCGAGCC	CAGGGGCAAAATGCTTCTTCA
460	C16459248_3_p3	266	-	-	-	-	-	-	scaffold139639	+	3631	3908	1	278	CGTAGTACGTCGTCAGCTCC	CCAATTCCTTCCTCCCTCCG
461	C16459278_1_p3	265	chr5D	-	552878801	552879065	0	265	-	-	-	-	-	-	TTGTGGAGGCATTGCGATCT	CGATGGAGGAGGGTGTTAGC
462	C16459322_1_p3	126	chr5D	-	282845166	282845291	0	126	C11730726	+	887	1012	0	126	CAGGGTTCTGTGGGGTTTCC	TGGTATTATTCCTGCCCGGC
463	C16459346_2_p3	127	chr5D	+	13317122	13317248	1	127	-	-	-	-	-	-	GTCGTCGGCCTTGATCTTCT	GGTGAAGTACGTGAGGGAGC
464	C16459346_3_p3	145	chr5D	+	13317956	13318103	0	148	C11726218	-	261	399	2	139	GAGCCAGCACCACCGTATAC	TGTTCCTGCAGGGATCGTTC
465	C16459346_4_p2	279	chr5D	+	13318163	13318437	0	275	-	-	-	-	-	-	AGCCCAGCTCAATTGGACTC	GGGTGCAATGTGAAATGCCC
466	C16459422_3_p1	236	chr5D	-	231357191	231357423	0	233	-	-	-	-	-	-	GTGGCAGTGTCCCATTGAGA	AGCTTACACTCCCGGCAAAA
467	C16459444_1_p1	164	chr5D	+	553770833	553770998	0	166	-	-	-	-	-	-	CATGTGGGGTCTTGTGTGGA	CGCAACCGACACTTTGACTG
468	C16459484_2_p1	277	-	-	-	-	-	-	C11769919	-	2722	2997	0	276	AGGACGATACAGTTGACCGT	AGCAACAGAGCAACTGGTCA
469	C16459484_3_p1	196	chr5D	+	234067395	234067579	2	185	-	-	-	-	-	-	TCGCAGATGACTCCTCCAGA	TCACCGCGCACTAAAAACTT
470	C16459534_1_p2	249	chr5D	+	29901142	29901407	1	266	-	-	-	-	-	-	CCAAGCTTGGGCCAAACAAA	ACATTTGGCAGTCTGCTGGT
471	C16459602_1_c	249	chr5D	-	549858388	549858636	0	249	-	-	-	-	-	-	ACAGCAGGCGAGAGAGAGTA	GAGGAGGGGAGAAGAGTCGT
472	C16459602_2_p2	251	chr5D	-	549854752	549854996	0	245	-	-	-	-	-	-	CCGCGCATATTCCTGCAAAA	CTCCGTTTTCTGCATGCGAC
473	C16459638_1_p1	218	chr5D	+	560504043	560504259	0	217	-	-	-	-	-	-	ATTGAACGTGACTCCAGGGC	AGGCACACTCGGTACCTAGT
474	C16459660_1_p1	225	chr5D	+	527895800	527896022	1	223	C11767209	+	570	754	0	185	CGGTCAGAAAACTGCCCTCT	ACTCGGCATGAAGCTCCAAA
475	C16459690_2_p2	186	chr5D	+	233408190	233408402	2	213	-	-	-	-	-	-	CACCTTGCAGCATCAACACC	GCTGGAGGGCCTCTCATTTT
476	C16459690_4_p3	145	chr5D	+	233410684	233410828	1	145	-	-	-	-	-	-	GAAGCGCGTCTTTGCATCAA	AAAAGGATCCTGCCACTGGG
477	C16459708_1_p1	274	chr5D	+	494812259	494812532	0	274	scaffold141262	-	6964	7237	0	274	ACACAAGTTGCTTGGCTGAC	TTAGAGAGAGGTGGGCCACA
478	C16459708_2_p3	178	chr5D	+	494814152	494814326	2	175	scaffold141262	-	5167	5341	2	175	GATACGGGAGGCGATCAAGG	ACCTTCCAAAAACGTCCCGA
479	C16459708_3_p1	268	-	-	-	-	-	-	scaffold141262	-	3499	3842	1	344	CCCTCCTTCCAATTTCGCCA	TATGTGCTGGGAACATGGGG
480	C16459708_4_p3	172	-	-	-	-	-	-	scaffold141262	-	2556	2727	2	172	TGGCAGAAAGGTGATAGCGA	GACAGCAGCTCTCAGCAGAA
481	C16459732_2_p1	262	chr5D	-	548301853	548302174	0	322	-	-	-	-	-	-	CCCTGATAAGTGCCACACGT	CCGGTGCTGGATCAAACCAT
482	C16459776_1_p1	204	-	-	-	-	-	-	C11777339	+	3087	3288	2	202	GATGTGGTGGCCAAGGATCA	CTCATTGCGCTGCTTGACAA
483	C16459788_1_p2	204	chr5D	-	458261791	458261985	2	195	scaffold141149	+	5054	5249	1	196	TTAGTTGAATGCCCCTGCGT	ACGGAAGGAAAGATGAGCAGA
484	C16459802_1_p2	204	chr5D	+	376176405	376176590	2	186	-	-	-	-	-	-	AAGCGGGATGGGGCAAATTA	GACGATGACGGGGACAAAGT
485	C16459808_1_p1	273	chr5D	-	6495888	6496163	2	276	-	-	-	-	-	-	ACAAATTTGAAAACATGAACGAGTT	CAACAGGAGGTTCCAGACGG
486	C16459826_2_p1	232	chr5D	+	510165983	510166210	1	228	-	-	-	-	-	-	GGTGGCGAGCAAAGCTATTG	CTGCCCCGAGTGAAATTTCG
487	C16459828_1_p1	203	chr5D	+	551080815	551081017	0	203	-	-	-	-	-	-	TCGTGTTGTTGGTTTTTGGTCA	GAGTGTGGTGCTCTCGGTTT
488	C16459836_2_p1	249	chr5D	+	213132293	213132509	0	217	scaffold140550	+	2880	3104	0	225	ATGTGAAGCCCTCGTTGGAC	GAAGTACGTCATGCACATGCC
489	C16459866_1_p2	262	chr5D	-	299837743	299838007	0	265	scaffold137756	+	417	662	1	246	ACACCAGGCGTATGCAAGTT	ATCCTTGTGCTGCTTCTCCC
490	C16459866_3_p3	126	chr5D	-	299834578	299834691	0	114	-	-	-	-	-	-	CTGCTCCCATCAGGCCATAG	CCATGATCTCCGCCTTCGAA
491	C16459896_1_p1	235	-	-	-	-	-	-	scaffold141120	+	1125	1315	2	191	ACACTAGGTGCTCTTTCCGC	GTTACATGCTGCAGTCCCCT
492	C16459912_1_p2	253	chr5D	-	482239568	482239804	0	237	-	-	-	-	-	-	GAAGAAGAGGAGATGGCGGG	GCACAGAAAAACACCCCGTC
493	C16459936_2_p1	228	-	-	-	-	-	-	scaffold105922	+	532	735	2	204	CCCCTTCATGAGGTCTAGCC	TGGGTTCTCCACTGGTGTTG
494	C16459946_1_p3	242	chr5D	+	193137965	193138207	0	243	-	-	-	-	-	-	AGGGTCTTGAGCTGATGCAC	ACTCATTGGTCGTGCCTTGA
495	C16459994_1_p1	218	chr5D	+	280789488	280789704	0	217	C11777745	-	4728	4945	0	218	TGCCAACTAGAGAGACGCAG	GGCAGTAGGGTACTTGGTGG
496	C16460012_1_p1	111	chr5D	+	108354309	108354417	1	109	scaffold98478	+	86	194	1	109	GCATGCCACCGTCATCATTC	TTGTTCTGGGCGTTGGTCAT
497	C16460012_3_p1	253	chr5D	+	108371468	108371718	1	251	C11718622	+	313	534	0	222	GCGGTATGTGCCTTGAGGAT	ACCTCATGCATGTCACCTGG
498	C16460028_1_p1	194	-	-	-	-	-	-	scaffold98650	-	314	523	0	210	TCCTGTGATGCATGCAGAGG	GAGCCATCCCAGGAACACAT
499	C16460064_1_p1	138	-	-	-	-	-	-	scaffold137627	+	3706	3839	1	134	ACATTGGAAAGTACCGGAAGCA	CTTCTCTGAAGCCAGCCTCC
500	C16460090_1_c	280	-	-	-	-	-	-	C11775885	+	3168	3411	1	244	GCGTTTGTGCGTGCTTTTTA	AACAACCTGCCTGGCTTTCT
501	C16460090_2_p3	276	chr5D	+	321900057	321900324	1	268	-	-	-	-	-	-	AAGCTTTCTCCGGTCAGTCG	AAGAGGAGGGCGTAGTACGT
502	C16460106_1_p3	252	chr5D	-	402707398	402707646	0	249	-	-	-	-	-	-	CACTCCACCTCCCAACCATC	ATTGTGGTGGTGGTGTGGTT
503	C16460110_1_p1	243	-	-	-	-	-	-	C11775403	-	31	271	1	241	CTGGTTCCAGCTGACCCATT	CTCCACACAGCGAAGGGATT
504	C16460112_1_p2	212	-	-	-	-	-	-	scaffold141141	-	8632	8850	1	219	AGTCATGGAATGTGCGAGCA	TAGAGTTTCGCGGCTTTCGT
505	C16460112_2_p1	117	chr5D	-	364670038	364670153	0	116	scaffold141141	-	7389	7504	0	116	AGAAACCGCTCGAAACCAGT	GTCCACTCGTCAGTCACCAC
506	C16460118_1_p1	266	chr5D	-	471049098	471049381	1	284	-	-	-	-	-	-	CTTCCCATTGGACATGCCCT	CCAGCTCGAACATGACCTGT
507	C16460118_2_p1	106	-	-	-	-	-	-	scaffold118502	-	7414	7522	0	109	CCAAACAGGCCAGCAGAGTA	GGTCGGTTTCGGATTCGGAT
508	C16460118_3_c	233	chr5D	-	471042200	471042377	1	178	-	-	-	-	-	-	CTCTGGGGGCAAGAAGGAAG	GATGAGAGAGAAAGCCCGGG
509	C16460132_1_c	255	chr5D	+	553913283	553913537	0	255	-	-	-	-	-	-	CTGCTCCGTTATGCAGAGCT	TATGTGGCTTGGAAACCCCC
510	C16460150_1_p1	216	chr5D	+	565731170	565731385	0	216	-	-	-	-	-	-	ATCGTTCTGATGCAGAGGCC	GCTTCCGGTGATGAACATGC
511	C16460150_2_p3	271	chr5D	+	565731742	565732012	0	271	-	-	-	-	-	-	ATCGAGCTTGACAACGTGGT	CTCCCACATTCACGTAGCGA
512	C16460150_3_p1	277	chr5D	+	565738242	565738517	0	276	-	-	-	-	-	-	ACCCGCCAACTTCCTCAATT	TCGCTCAACCGCAAATGAAA
513	C16460184_1_p3	212	chr5D	-	200785169	200785377	0	209	C11778127	-	7873	8081	1	209	GACGGAGAAACAAGAGGCCT	AGCAAAAGAAACGAGCGCTG
514	C16460264_1_p2	239	-	-	-	-	-	-	scaffold129140	-	3170	3406	1	237	CCTGGCAGTCAGCTCTTTGA	TGGAGGCAATGATCGCAAGT
515	C16460272_1_p3	234	chr5D	+	554874656	554874889	0	234	-	-	-	-	-	-	TGAGGCAACAATCGACGTACA	TACGTGCCATGTGTACACCC
516	C16460272_2_p3	196	chr5D	+	554875856	554876051	0	196	-	-	-	-	-	-	GGAAGTCCAAGATCTCCGCC	GACCGGCCAAGAAACAGAGA
517	C16460272_3_p1	164	chr5D	+	554877375	554877538	0	164	-	-	-	-	-	-	CCCCCACTTTCGTCTGGTTT	TTTTACGTGCGGCCTGAGAT
518	C16460280_1_p3	254	chr5D	+	200897080	200897327	2	248	C11775395	+	3900	4156	1	257	GCAGATCCGCTCTCTCCTTC	TGACGTAGGGGTTGAAGCAG
519	C16460300_2_p1	278	-	-	-	-	-	-	scaffold138905	-	5946	6221	2	276	GGCGGCCATCCAAAGCTATA	CAAACAGAAAAGGTGCCCCG
520	C16460308_1_p1	280	chr5D	-	212000449	212000728	1	280	scaffold137542	+	4198	4477	1	280	GGTGCTCCAACACACTAGCT	TAGAGTGTGGCGATTCGGTG
521	C16460328_3_p1	188	chr5D	+	510126888	510127074	1	187	-	-	-	-	-	-	GACGCGTGCACAAGAACAAA	ACTTTGTGAAGTGTGCGAACA
522	C16460352_1_p1	192	chr5D	-	154526140	154526331	0	192	scaffold141092	-	3974	4165	0	192	GCTTTAACTTTTGCTGGCTGC	AGGAAGGTTTGCGTGACATCA
523	C16460366_1_p6	243	chr5D	+	562096988	562097218	0	231	-	-	-	-	-	-	ATCACTATGGCCCTGGTCCT	ATAACCGCCTCCAGAATGCC
524	C16460378_1_p3	229	chr5D	+	553903969	553904197	0	229	-	-	-	-	-	-	GGGTTTAAAGGTCTCGCGGA	GTGCGGGCTCTTCCATATCA
525	C16460404_1_p3	278	chr5D	-	382357189	382357469	1	281	scaffold55720	-	7107	7393	2	287	GCCCTGCCATTTCGAATTCC	GAAGGACGCGATGGAGAGG
526	C16460440_1_p2	248	chr5D	+	450538484	450538731	0	248	C11710660	-	481	742	0	262	GCACTTGGAGTAGCACCTGT	TGGATGTGTTGCCTTGTGTCT
527	C16460448_1_p2	254	-	-	-	-	-	-	C11777537	-	4751	4980	1	230	GTTCGCCATAGACCTACGGG	CTAGTGTGTGCGAGCCCTAG
528	C16460518_2_p3	194	-	-	-	-	-	-	scaffold118833	-	1706	1899	2	194	ACGAGGATGGGAGAGAGGAC	CCCGATAGCTCAACCCCATC
529	C16460518_3_p1	140	-	-	-	-	-	-	scaffold118833	-	189	328	1	140	GCCTCTTATTGGGTCTCGCA	GGCATGGTATGATCGTTGGGA
530	C16460532_1_p1	273	chr5D	+	552684856	552685128	0	273	-	-	-	-	-	-	GCACCTGCCCTACGGAATTT	TGCATCTTTCCTCCTTGCCA
531	C16460552_1_p1	163	chr5D	-	560376848	560377010	0	163	-	-	-	-	-	-	TCCGTTTGGGTTGAGTAGGC	GGGAGGGACAATGATGGTGG
532	C16460556_1_p2	240	chr5D	-	551605165	551605404	0	240	-	-	-	-	-	-	TCTCATCTTTTGTGCGGGTCA	ATTATCCCACCTCGCTCCCT
533	C16460580_3_p2	231	chr5D	-	473487111	473487328	0	218	-	-	-	-	-	-	CCCCTCCCCCTTCTCTCTTT	ACTGAAGTGCCACTGAGCTC
534	C16460584_1_p1	231	chr5D	-	507890667	507890896	0	230	-	-	-	-	-	-	TGGCCAGAAAATTGCATGCA	GCGCTGCAGAAAAGGAACAT
535	C16460598_1_p2	134	-	-	-	-	-	-	C11703994	-	722	855	1	134	TTTCTCTCCCTCCTCCCGTT	GAGAATTGTTGCCAAGGCCC
536	C16460672_1_p2	222	chr5D	-	518922008	518922227	0	220	scaffold140712	+	1256	1477	0	222	CGCTGAACAGATGCTCCAGA	ACCCTGCAAGACAAAGCTGT
537	C16460682_2_p1	253	chr5D	-	214910266	214910516	2	251	C11772001	+	2778	3027	1	250	CATGGCAGCTTTTCCCAACC	TCTTCCATGGACGGGCATTC
538	C16460720_1_c	280	chr5D	-	497832783	497833061	1	279	-	-	-	-	-	-	TGCCCCCTTCCCTTAATTTCC	CGCCGATGCATCTTTGTAAGA
539	C16460720_2_p1	244	chr5D	-	497831073	497831312	0	240	scaffold123550	-	10370	10614	2	245	TGGAGTGCGGAACTTCATGG	TATGCATAGTGGCCTCGCTC
540	C16460722_1_p3	257	chr5D	+	548354113	548354369	0	257	-	-	-	-	-	-	TGACCAGATTCCATGGCCAC	TCGGCTGCTGCTCTTGTTAA
541	C16460722_2_p3	274	chr5D	+	548354377	548354650	0	274	-	-	-	-	-	-	TATCATGATCCAGCGTGGGC	CACCATCACTCACTCACTCGT
542	C16460722_3_p1	231	chr5D	+	548357581	548357811	0	231	-	-	-	-	-	-	GAGGAGTTTGTGCTAGCCGT	CTTGAACCGAATCGCATGGT
543	C16460738_1_p2	196	chr5D	-	539217415	539217624	0	210	-	-	-	-	-	-	CTTCCGCCTGGTGTTGTAGT	GGGCGAGCGAGTAGTACAAA
544	C16460738_2_p3	230	chr5D	-	539217142	539217363	1	222	-	-	-	-	-	-	CGCCCCTCTGTTTCTCTCTC	GACCGTCACCGACACTTTCT
545	C16460738_3_p2	224	chr5D	-	539215813	539216037	1	225	-	-	-	-	-	-	TCGAGCTAGCTAACACTGCG	TTGCAGCCATGTTTGGTTCG
546	C16460738_4_p2	269	chr5D	-	539215062	539215322	2	261	-	-	-	-	-	-	GCTCGTGCTCTAGCCCTTTT	ATTAGCTTAGGCGTGGTGGG
547	C16460774_1_p3	200	chr5D	+	445308476	445308673	1	198	-	-	-	-	-	-	ACTTCGAGAACATGGCCAGG	CGTTGTACAGGTGCTGCATG
548	C16460774_2_p3	221	chr5D	+	445311465	445311685	0	221	C11685539	-	145	359	0	215	CGATTCAACCTCCCCTCACC	GGGAGATGGCCTTGTAGAGC
549	C16460774_3_p3	190	chr5D	+	445311666	445311855	0	190	-	-	-	-	-	-	GCTCTACAAGGCCATCTCCC	TAACTATCGCACACAGGCCG
550	C16460774_4_p1	217	chr5D	+	445312150	445312379	1	230	C11762913	-	1719	1948	2	230	GCACGCATGATGTTTCGGTT	GGGACCACTAAATTGCAGCAC
551	C16460774_5_p3	269	chr5D	+	445313890	445314083	1	194	-	-	-	-	-	-	TTTGTTGCGCTTGTGGCATT	TTTGCTGAGCTTGTCCCTGT
552	C16460774_6_p3	280	chr5D	+	445315415	445315724	0	310	C11774827	+	1434	1695	1	262	GGGAGGTGCAAATACCACGA	TCATTGCTGGTTTTGCTGCC
553	C16460778_1_c	267	chr5D	+	7631844	7632109	0	266	-	-	-	-	-	-	ACCGCTCTGTTTTGCTAGTCA	TACTTTGGCTCTCCACGACC
554	C16460780_2_p2	233	chr5D	+	293163161	293163414	2	254	C11650369	+	270	508	0	239	TTCTCCCCGATCACATCCCT	CAGCTCCTTGATGTGGCTCA
555	C16460786_1_p3	280	chr5D	+	125778123	125778402	0	280	-	-	-	-	-	-	AGGGTGAGCCAGAGGATGAT	TTCGTTGGCTCAGACAGACC
556	C16460786_3_p1	208	chr5D	+	125802031	125802188	0	158	-	-	-	-	-	-	TTCTTCGGATTCAGGCCCAG	GAGGCAGGGATTTGTTGGGA
557	C16460792_3_p1	188	chr5D	-	489184947	489185145	1	199	-	-	-	-	-	-	ATTGCAGGGTGGAGTGTCTG	CATCTGCCTGACAACCTGGT
558	C16460792_4_p3	225	chr5D	-	489182822	489183046	0	225	scaffold73294	-	9014	9238	0	225	TGCTGTTCCATGAGCCCAAA	AAGAGAACCACTGGGCGAAG
559	C16460792_5_p1	248	chr5D	-	489180140	489180305	0	166	scaffold73294	-	6339	6514	0	176	ACCTGCCACCTGATGTAAGC	ATGCAAGGTTTAGGCCACCA
560	C16460804_2_p1	229	chr5D	-	448924723	448924877	0	155	C11766103	+	2215	2357	0	143	GACAAGTGCATGCCTGTGTG	CGAAGGGATGGACCAGATGG
561	C16460810_2_p2	117	chr5D	-	311353465	311353561	2	97	C11776239	+	2634	2750	0	117	TCTACGGGGAAGACGATGGT	TCCCCAGTAATCAGCAAGCG
562	C16460818_1_p1	254	chr5D	+	370820120	370820357	1	238	-	-	-	-	-	-	GCATCAGCAGGTACGAGCTA	CGGGGCAAGCTGGTTTTTAG
563	C16460842_2_p2	272	chr5D	+	76216053	76216332	0	280	-	-	-	-	-	-	GGCGATCAACACATTCTAGGC	AGTGGGTTTGGTTAAGTGGCA
564	C16460842_3_p3	222	chr5D	+	76218992	76219210	0	219	-	-	-	-	-	-	TCCATGTGCCAGAACCATGA	TCACCTTGGAGCTTGTGCAA
565	C16460842_4_p3	279	chr5D	+	76222195	76222466	0	272	-	-	-	-	-	-	TGCCCGTTTCCTGTTTCAGT	GGGTTAGCGCGAAATTCGAC
566	C16460842_5_p1	157	chr5D	+	76222674	76222832	1	159	scaffold86783	+	338	497	1	160	CACCACATGCACCAAACCAG	TGCACCGTAGCTTCATTCCC
567	C16460848_2_p3	211	chr5D	-	329779217	329779432	1	216	scaffold140663	-	8424	8637	1	214	TCAGACCTGTGGAGCAAAGC	AGAATTGGCCATGGACAGGG
568	C16460864_1_p2	238	-	-	-	-	-	-	C11774155	+	1453	1682	1	230	CCCATCGGACACAGTAGACG	CCTATATAAGGCCGGCGGTG
569	C16460868_1_p1	274	chr5D	+	521984038	521984302	1	265	scaffold132136	-	1272	1543	2	272	GGCTGAGGTTGGGAGATGTT	ATATCCACAGCGGGGCAAAA
570	C16460892_2_p2	249	chr5D	+	555457678	555457926	0	249	-	-	-	-	-	-	TTGGTGCGCACTGAGTAGTT	TGGAGAGAGAATGCATGCAG
571	C16460892_4_p1	277	chr5D	+	555461821	555462097	0	277	-	-	-	-	-	-	CCTGTCGACCACCAAAGAGG	TGCAGTTGTGACCAAAGTTGA
572	C16460894_1_p3	135	-	-	-	-	-	-	C11776407	-	3360	3491	2	132	TGTCGCTCCCTTCCTCGATA	CGAAGAAGGCCAAGCTGAGA
573	C16460894_2_p3	275	-	-	-	-	-	-	C11776407	-	721	1020	1	300	GTGGCCTTCACGAATATGCC	GTTCGCTGTTGGGCTTGTTT
574	C16460894_3_p2	131	chr5D	-	459069124	459069239	0	116	C11776407	-	294	409	0	116	GGAGGTGTGACGTGGTTCTG	TCAGCTAGACAAGAATCGGCA
575	C16460896_2_p3	160	chr5D	-	438837823	438837982	1	160	-	-	-	-	-	-	TCATCATGTACCCACTCGCC	GGCCATTTTTCCTGCATCTCG
576	C16460896_3_p3	188	chr5D	-	438835304	438835489	0	186	-	-	-	-	-	-	TTAAATGGTGGCCCTGTCCC	GCAACCACCCACTCTAGCAT
577	C16460896_4_p2	212	chr5D	-	438833448	438833684	1	237	-	-	-	-	-	-	ACCAAGCTGCTACTTCGCAA	GTGTGAGTGTGACGACCCAA
578	C16460908_1_p2	193	-	-	-	-	-	-	scaffold141100	-	273	485	1	213	ACTTGCACAAGCTGCCAATG	TATTCCCTTCCCGCGATGTG
579	C16460910_2_p1	270	-	-	-	-	-	-	scaffold141225	+	4544	4806	2	263	TGCCTGTCTGCCTTATGTCC	TGATCGTTCCGCTGGTATCG
580	C16460918_1_p1	278	chr5D	+	303410399	303410635	0	237	C11648841	+	247	519	0	273	CCGTTCTTGGTACCGGTTGA	CAACAGGTTGTCAAAGGCCG
581	C16460930_2_p1	229	chr5D	+	209312324	209312550	2	227	scaffold138369	+	15040	15266	1	227	TCCTGTGAGCCTCTGGTTCT	TGCACAACTGTCATAAACAAGGT
582	C16460944_2_p4	255	-	-	-	-	-	-	scaffold123782	-	121	433	2	313	GAAGAAAAAGTGGGTGCCGC	CTCTCTTCACCAGCAACGGT
583	C16460944_4_p3	221	-	-	-	-	-	-	scaffold117654	-	637	857	0	221	CCTCCTTGGGGCTAACATCG	CTCCCTGGTGGCAAGATGTT
584	C16460986_1_p2	239	-	-	-	-	-	-	scaffold15342	+	3292	3498	2	207	TGAGTCGTCTCAGGTTGCTTC	ATGTCCAGTGGGGTCGAATG
585	C16461062_1_p1	223	chr5D	-	368301992	368302214	1	223	-	-	-	-	-	-	TAGTGACGCGGCATCTTCTC	AGGTCGTAACTTGCTGTGGC
586	C16461092_1_p2	218	chr5D	+	446269900	446270114	1	215	C11741158	-	526	728	0	203	AAACCCGGCATAAAACACGC	GCAACCCCTCCTAGAAACCC
587	C16461092_2_p2	215	chr5D	+	446277574	446277784	0	211	C11702842	-	292	501	2	210	ACCATTTTCACATGACCAATGCA	GAGGTCTAAAGGTGGCAGCA
588	C16461096_1_p2	273	chr5D	+	367226978	367227234	0	257	scaffold137921	+	496	752	0	257	CGAAAGCAACAGAAGCAGCC	ATCACATGACGCTTGGGAAC
589	C16461096_2_p1	216	chr5D	+	367229931	367230150	1	220	scaffold137921	+	6997	7212	0	216	GCACCGAATTGAGACTCCCA	TTGTTGGACGGACACCTGTC
590	C16461096_3_p1	123	chr5D	+	367230866	367230988	1	123	C11714544	-	660	780	0	121	GCTGATTCAGAAAATGTTCATGCA	AGCATTTTCTTTTGAATCGGCCA
591	C16461098_1_p1	261	chr5D	+	60638338	60638596	1	259	scaffold57245	-	4167	4425	0	259	CTTCTGCATGCATCACAGCG	CAGCAGGCAATGGTCCAAAC
592	C16461102_2_p3	223	chr5D	-	306202086	306202302	1	217	scaffold133065	+	2410	2629	1	220	AGGCAAAGATGACCACGAGT	GATGTTGCTGCAGTGTGCTC
593	C16461114_1_p1	117	chr5D	+	436188881	436188995	0	115	-	-	-	-	-	-	GGGCTCTCCTGTCCATTTCC	ACAAAGGAAGCTGGTGTCACA
594	C16461114_2_p1	220	chr5D	+	436202368	436202590	2	223	-	-	-	-	-	-	GACGCGAGGCATCTTGTAGA	TCGATGGTCGATTGCTCTGG
595	C16461128_2_p3	159	chr5D	+	134481357	134481518	0	162	-	-	-	-	-	-	TCTGCTGGTCCGACTACAGA	ATCTAACATCGGAGCGCTGG
596	C16461128_3_p1	247	chr5D	+	134489891	134490139	2	249	C11747652	-	605	851	0	247	TGGGATTCGATCTGGTGCAC	ACATTAGACGGACGTCACGG
597	C16461144_1_p1	154	chr5D	+	552849121	552849277	0	157	-	-	-	-	-	-	GATCCGAGAAACCCGGGATC	TACGGGTTTAAGGTCACGGC
598	C16461144_2_p2	136	chr5D	+	552850944	552851079	0	136	-	-	-	-	-	-	CGCCGATTTCGATGTGAACC	GAACTCCCCGACGCATCTTA
599	C16461150_1_p3	271	chr5D	+	253542883	253543145	0	263	-	-	-	-	-	-	AAACGAACGCTCAACAACGG	CCGTTCACAGAGGAAACCCA
600	C16461152_3_p3	246	-	-	-	-	-	-	scaffold120060	-	9304	9548	1	245	TCAATCTGCGCAACCAAAGC	TAGACTCCGACAGCCTCCAG
601	C16461152_4_p3	230	chr5D	-	69102046	69102277	0	232	scaffold120060	-	8614	8835	1	222	CCAAATCCTCACCCTTCCCC	GCGAGCTATTCACCTACGCT
602	C16461152_5_p3	237	-	-	-	-	-	-	scaffold120060	-	6524	6766	2	243	AGCTTGCTATCCATGTGCCA	GCTAGGGTTCCTTGTCGCTT
603	C16461162_1_p3	280	chr5D	+	420184962	420185231	1	270	scaffold137126	+	669	938	1	270	ACCAGAACAAAAGGAGGGAGG	ACTCACGCATCATAAGAGGGG
604	C16461168_2_p1	133	chr5D	-	4338857	4338968	0	112	-	-	-	-	-	-	CTCAAGGCCCTAGCTTGCTT	CACTAGCCCAAGTCCACCTG
605	C16461184_1_p1	226	chr5D	+	556705928	556706153	0	226	-	-	-	-	-	-	TCAGAGCAATATCGACTCCAGA	GCTTTGCTACGCCATTGGTG
606	C16461184_2_p1	241	chr5D	+	556705928	556706168	0	241	-	-	-	-	-	-	TCAGAGCAATATCGACTCCAGA	AGAAAGGTTCAGCACGCTTTG
607	C16461196_2_p4	278	-	-	-	-	-	-	scaffold124095	-	2590	2864	0	275	CGCTGTTTTGCTAGGCCTTC	GGTCCCACCGGATGAACG
608	C16461196_3_p1	235	-	-	-	-	-	-	C11775591	-	4158	4392	0	235	AGTGTACCGCTGGAGTTGTG	GTTGATCCTTGCTTGGCGTG
609	C16461196_4_p2	260	-	-	-	-	-	-	C11775591	-	1322	1583	0	262	CGAAGGAGAAGCAGCCAAGA	GCCTGGTGGATGTGTGCTAT
610	C16461222_4_p1	237	chr5D	-	332041875	332042110	1	236	scaffold135955	+	4952	5186	1	235	TTCACTCAGTCTCGATGGGT	GACCACCTATGTTGGGGCAA
611	C16461222_6_p1	231	chr5D	-	332037010	332037232	1	223	-	-	-	-	-	-	GTGGTACAGACGCTGCTTCA	ACCAGTGAGCGTTTGTTGGT
612	C16461222_7_p3	193	-	-	-	-	-	-	scaffold140273	-	1008	1197	2	190	AGCTGCAATCAAACATGCCG	TTCACGTTGCAGTGCTGTTG
613	C16461230_1_p2	214	chr5D	+	125498988	125499175	2	188	-	-	-	-	-	-	TGGAAAGCCATGTCCAAGCT	GCGCATCAGGATCAGTTTCG
614	C16461230_2_p1	246	chr5D	+	125505050	125505294	0	245	C11571754	-	67	311	0	245	GCAGCGGCTTTCTAGATTGC	AGGCCACAAATATGCCCCAA
615	C16461268_1_p1	210	chr5D	+	475678633	475678841	1	209	-	-	-	-	-	-	CCTACCAGGGGTGCTTCAAG	CTGCACTTGATCGTCGTTGC
616	C16461278_2_p1	216	chr5D	-	287444086	287444300	0	215	scaffold140918	-	695	909	0	215	TGTTTTGGTAATCGCGGGGA	CAAGAGAAGGGGGACTGCAG
617	C16461288_1_p1	259	chr5D	-	493460514	493460780	2	267	-	-	-	-	-	-	AGAAATCTCTACCATGCCATTCA	AGTGTTCTCTTGCTTAGCCACA
618	C16461298_2_p3	213	chr5D	-	267819639	267819873	1	235	-	-	-	-	-	-	TATTGCGGTGCACACAGAAC	AGAGTATTGTCTCCGGTCCGA
619	C16461298_4_p3	271	-	-	-	-	-	-	C11774045	-	581	791	2	211	AGGATCTTGTCAAGCGCCAA	CTTCACCAGGGACTTCGGTC
620	C16461320_1_c	280	chr5D	-	547524514	547524790	0	277	-	-	-	-	-	-	GCTGAACGGAAAAATGAAAAACA	GCCTTGTGATGCGGGTAGTA
621	C16461342_1_c	226	-	-	-	-	-	-	C11777311	+	947	1156	1	210	AGCTTAGGCATCAGCAGCAA	CACGCGCTTTAAGCATGGTT
622	C16461358_1_p3	154	-	-	-	-	-	-	C11751048	+	806	962	0	157	ACCTCCATTTGAGTCGGCTG	AGACGTATGCTCTGCTCACG
623	C16461370_1_p3	262	chr5D	+	531386648	531386923	2	276	-	-	-	-	-	-	AGGAGCAGAAGCAGAGCAAG	GATGCTCGACAGGATGCGAA
624	C16461370_2_p1	264	chr5D	+	531387679	531387943	2	265	-	-	-	-	-	-	CGCATTTAGTGTCCTGGTTCAC	TGGGTCCCCATTAGCCTTTT
625	C16461384_1_p1	211	chr5D	-	342945538	342945756	1	219	scaffold81128	+	5385	5589	2	205	TGCCGAGCACCTCAAAATCA	AAGTTGGCCTATCAGTCCCG
626	C16461400_2_p1	254	-	-	-	-	-	-	scaffold128493	-	3511	3850	1	340	GCTCCTCGCTCCATACTCAA	GCCCTAAAAGACGCATCAAAGG
627	C16461408_1_p1	215	chr5D	-	40708780	40709006	1	227	scaffold137321	+	1820	2036	0	217	AGCAATGCAACTTCATGCCT	AGCTTCCCGGAGAACCAAAG
628	C16461408_2_c	276	chr5D	-	40699937	40700165	1	229	-	-	-	-	-	-	GAGCTCGTGGTTTCTGTGGA	ACTACTAGTGATGCTCCCACTC
629	C16461428_1_p2	207	-	-	-	-	-	-	C11700712	+	119	326	2	208	ACTTCAAAAGTGGGTGCATGC	ACCGCCGCTTAACAGTTGTA
630	C16461430_1_p1	233	chr5D	-	528802305	528802547	1	243	-	-	-	-	-	-	CTACATTCCTTCGCCGGTCA	ACATAGAGCGTGTGTGTGCA
631	C16461438_1_p1	140	chr5D	-	557062444	557062582	0	139	-	-	-	-	-	-	GCTCGGTGTTATGGCCAGAT	GAGCCGAGGGATGTCCAAAA
632	C16461438_2_p2	201	chr5D	-	557051160	557051360	0	201	-	-	-	-	-	-	TTAATTGGTGGTTGGTGCGC	AGTTCGGTGAGCTTGTGGAG
633	C16461440_1_p3	258	chr5D	+	8045948	8046249	1	302	-	-	-	-	-	-	CTTCGACGAACCTAGCCTCC	TTTCCCGCCCTCTCTTTTCC
634	C16461444_1_p3	259	chr5D	-	133536533	133536788	1	256	C11683577	+	239	494	0	256	ATGAGGACGGAGGTCATGGA	CGCTTGACTTACCCGTCGAT
635	C16461446_2_p3	214	-	-	-	-	-	-	C11773505	-	2152	2383	2	232	CCACATGACCAACCTGTCCA	GTGGATCTGCTTGCCTACCA
636	C16461452_1_p1	203	chr5D	+	132416703	132416904	0	202	-	-	-	-	-	-	CCTTCTTGGTCTGGCCGAAG	GCCTGGTACAAGTGAGCACT
637	C16461452_2_p1	272	-	-	-	-	-	-	scaffold124703	-	88	361	1	274	TGAGACCCGTACTTCACCCT	AGGACAAGAAAGGTTGGGCC
638	C16461458_2_p3	186	chr5D	+	442097349	442097541	1	193	C11724302	+	676	864	0	189	CAGCACTAGCCTACCCCAAC	CCCATTCCTTTCTCAGGTGAGT
639	C16461476_2_c	261	chr5D	+	477837933	477838192	1	260	scaffold140808	-	664	913	1	250	TGAGCTAACCCCTCCTGTCA	TTCCATCACGCGTCCATCAA
640	C16461506_2_p2	227	chr5D	+	441924237	441924451	1	215	scaffold137291	-	892	1112	0	221	ATGCCGCCTATCCATGATCG	GCCTTGTAGGTTTGTTCCTGC
641	C16461506_4_p2	228	chr5D	+	441929204	441929445	2	242	C11761735	-	1093	1324	1	232	TGTGGGTGGAGGGAGTAGAA	CGAGTACGTTCGATGGGAGG
642	C16461514_2_p2	225	chr5D	+	412055844	412056068	0	225	-	-	-	-	-	-	ACACCGCAACAAACACAACA	GAACACCGCTCTCTCTTGCT
643	C16461514_3_p2	259	chr5D	+	412056148	412056398	2	251	-	-	-	-	-	-	AGAGAGATAGGTCGGGTCCG	ACACTCTGGTAGGAGCGAGT
644	C16461514_4_p2	218	-	-	-	-	-	-	C11677841	+	156	372	1	217	CCTCGCTCTTGCTACGCATA	GACGCACACCTGGATCTGAT
645	C16461542_2_p1	274	chr5D	+	498626721	498627013	2	293	-	-	-	-	-	-	CACAGTGGCAGCCTTGTTTC	GCCATGAACCCCTCGTGTAA
646	C16461542_3_p3	277	-	-	-	-	-	-	scaffold121457	+	352	628	1	277	CTCCTTGTGCGAGACGAGTC	GTCGTCGTGCTTCCTCTGG
647	C16461546_1_p2	231	chr5D	-	564887817	564888047	0	231	-	-	-	-	-	-	TTCAATATGGGCTACGGGCG	AGGGGATGGGCTAGACCAAT
648	C16461580_1_p1	192	chr5D	-	560465874	560466065	2	192	-	-	-	-	-	-	CCGGCCTTTGTCCATATCCA	GAGGCCGGGTATTCACTCAC
649	C16461580_3_c	241	chr5D	-	560458814	560459051	1	238	-	-	-	-	-	-	TGTTTTGCTCCGTTTGCGAG	GCAAACCACCGAGCACAAAG
650	C16461580_4_p2	232	chr5D	-	560456166	560456399	0	234	-	-	-	-	-	-	CCTCCTGATGAGCAGCAACA	CGAGACATAGCACTGCCCAT
651	C16461590_2_p4	239	-	-	-	-	-	-	C11777889	+	6987	7232	0	246	TAGTCTATATCGTGCGCCGC	GCTGCCATTCCTGATCCCTT
652	C16461600_1_c	254	chr5D	-	405154660	405154897	1	238	-	-	-	-	-	-	GTCGTCGGTTTCCTCGGAG	CATTTGAACCTGATGGGCCG
653	C16461612_1_p1	250	chr5D	-	244378691	244378910	1	220	scaffold53400	+	6462	6710	0	249	TCTCCCACCTACACACTCGT	ACAAGGGGAGGCCTAACCAT
654	C16461612_2_p2	196	chr5D	-	244376312	244376503	1	192	scaffold139347	+	478	681	1	204	AGCCCCTTGCCTCTTTCTTC	GCTGTGGCAGTGCAAAAGAA
655	C16461630_2_p1	259	chr5D	+	6385683	6385980	0	298	-	-	-	-	-	-	ATGACCAAATCTTGCGGGGT	TGGAGCGAGCAAGCAGTAAA
656	C16461646_3_p1	190	chr5D	-	441908691	441908880	0	190	-	-	-	-	-	-	GGTTTTCGTTTGCCCACTCC	TCCGATCCAGCTCAAACTGC
657	C16461648_1_p2	254	-	-	-	-	-	-	scaffold139818	-	562	809	1	248	ATTTCTGACAGAGCTGGCCC	CACCTCCGAGAACCCATCAC
658	C16461650_1_p1	236	-	-	-	-	-	-	scaffold138484	-	8327	8592	2	266	CAACGACGTTGCCTGGAATG	GTAGTGACATCGGCGGTTGA
659	C16461650_2_p3	227	chr5D	+	422006453	422006676	1	224	scaffold138484	-	6631	6848	2	218	CAGCAAGAAGTCCTGGCAGA	AAAACCTGCAGTGCCTGGAT
660	C16461650_3_p1	279	chr5D	+	422008109	422008386	2	278	-	-	-	-	-	-	GCACAGCGAAGAGAGCAGAA	GGTGAAAACTGAAAGGTGCACT
661	C16461650_4_p1	224	chr5D	+	422008517	422008736	2	220	scaffold138484	-	4633	4850	1	218	AGTGGTCTCAGCCCATTTGG	AGTTGGTTGTTGCACCTCCA
662	C16461660_1_p1	248	chr5D	-	356336787	356336994	0	208	scaffold4724	-	10014	10247	1	234	GCGGTCTGGTCTGTCATTCA	GGCCAAAAGCAACACTGGTT
663	C16461660_2_p1	263	-	-	-	-	-	-	scaffold4724	-	163	427	0	265	AAAGCTCTTGGACCATGGGG	TTGGCCGTTTAGCTCGATCG
664	C16461662_2_p1	178	chr5D	+	356981405	356981583	1	179	-	-	-	-	-	-	TCAGAAGGTTCCCATTTAACGC	GCAGGCAGCAATAAGATCGC
665	C16461662_3_p1	236	-	-	-	-	-	-	scaffold101592	-	1856	2084	0	229	GCCGTTGGTGTTGTTGAGAT	ACTTTGACCAAGTTTAGAGCCA
666	C16461666_1_p1	131	-	-	-	-	-	-	C11745258	-	257	383	1	127	TCGCTTGGCTCACATCAAGT	TACAATCCCCAGCGTTGGTC
667	C16461672_2_p2	279	chr5D	-	474908206	474908483	1	278	-	-	-	-	-	-	GGTTGTACCGCCGCAGTATA	TGTCTAGGGTGCCCAAACAC
668	C16461686_1_p3	224	chr5D	-	123888194	123888417	0	224	scaffold64763	+	2158	2381	0	224	GAAGCGTGGGGAAGAAGAGG	GATCTCCATCTCCGCCAGC
669	C16461686_2_p3	242	-	-	-	-	-	-	scaffold64763	+	4592	4841	0	250	CGCGAAGTAAGCTCCGAGAT	ATCAAAGCACCCGCAGAGTT
670	C16461700_1_p1	276	chr5D	-	345974053	345974332	1	280	-	-	-	-	-	-	ACACCGGAAAGTCTTGTGCT	CGGACCACTAGCAGGCAAAT
671	C16461716_2_p2	244	chr5D	-	558073384	558073627	0	244	-	-	-	-	-	-	ACATTCCAAATGTTCGAACACTT	TGTACAGATATGTACGTATTTCGCA
672	C16461716_3_p2	279	chr5D	-	558073012	558073292	0	281	-	-	-	-	-	-	ACATACTCTCGGTTTTGACAGA	GTGTCACCCACAACAACAGT
673	C16461716_4_p1	226	chr5D	-	558071407	558071632	0	226	-	-	-	-	-	-	TTCCTTGGAACCAGGAAGGC	ATGCATGGGAAGGCTAAGCA
674	C16461750_3_p3	245	chr5D	-	384849451	384849690	1	240	-	-	-	-	-	-	GCATCTAGCGCTCTCTGGAG	GACCACTTCACCTCCGTCTC
675	C16461752_1_p3	231	chr5D	-	119014268	119014556	2	289	-	-	-	-	-	-	GGAGGAGGATTCAGGCGATG	TTGCGAAGGATGAGCGATGA
676	C16461752_2_p1	201	chr5D	-	119008324	119008514	1	191	scaffold111512	+	1460	1656	1	197	ACCAGAGAAACCATTGCCAGA	GCTCTCCGGCCATGTAGAAA
677	C16461752_3_p3	239	chr5D	-	119001250	119001488	0	239	-	-	-	-	-	-	ACCATGGCAAAGGAGAAGTGT	TGTGAAACGTTGCGACATGC
678	C16461756_1_p1	198	chr5D	-	553869761	553869958	0	198	-	-	-	-	-	-	GCTGGCCCAATTACCTCCTT	TGGACTGAGGTAGGATGCTTG
679	C16461756_2_p2	106	chr5D	-	553860966	553861071	0	106	-	-	-	-	-	-	ATTCAATCCGCATCGCATGG	GAGCCGCAACCTCGTTCTAT
680	C16461756_3_p2	245	chr5D	-	553858731	553858975	0	245	-	-	-	-	-	-	CGTCCGAACATACGAGGGAG	CCCTTCTGCATGCCTGTTTG
681	C16461756_4_p2	193	chr5D	-	553857596	553857786	0	191	-	-	-	-	-	-	CCACCGTGTCCCTCTTCTTC	GCACGACTGCTCCTGATCTT
682	C16461774_1_p1	249	chr5D	+	9725027	9725271	0	245	-	-	-	-	-	-	GCACTTTGCTGCACGCTTAT	TGTCCTTGCCGCAAACTTTG
683	C16461802_1_p3	128	chr5D	-	215482308	215482435	0	128	C11778097	-	10501	10628	0	128	CACCCAAATCCCTCCCACAG	AACTAGTTGCCACGCTTCGA
684	C16461802_2_p3	201	chr5D	-	215476995	215477195	0	201	C11778097	-	5201	5395	0	195	CTCAACCTTTCCAGCCCCAT	TGCCAGAATATTCACCGCCT
685	C16461838_1_p1	237	chr5D	-	469074727	469074964	2	238	scaffold133119	-	11434	11668	2	235	TGCGGAACTCCTCCAAACTC	GACCACGTGAGAGAGCACAA
686	C16461866_1_p4	140	chr5D	+	435263195	435263330	0	136	scaffold140365	-	13397	13532	0	136	TGCCCGTGTTGCATCAGTTA	TTGCAATCAGTTGGAGGGCC
687	C16461870_1_p2	208	chr5D	+	480699925	480700122	0	198	scaffold102133	+	1050	1287	0	238	CCCCCTCTACGACTACTCCC	CAGCCCAATCAGCCTCTTGA
688	C16461874_1_p1	218	chr5D	+	463172149	463172367	0	219	-	-	-	-	-	-	ACCTCATATGGGTTTGAACACCT	TGGAAATACCGTGTGCAGGT
689	C16461874_3_p3	239	chr5D	+	463177292	463177529	2	238	-	-	-	-	-	-	GGGAAAGTAGCCCTAGCGTC	CAAGGAGGGAGGGGGTTCTA
690	C16461874_4_p1	216	chr5D	+	463181274	463181483	2	210	-	-	-	-	-	-	CCTTCCTCCAATGGTGGGTG	ATTTCCCCCAAGCATGCACT
691	C16461874_5_p1	242	chr5D	+	463187558	463187933	2	376	-	-	-	-	-	-	CAAGGTGCTTTATCGCGTCG	GCCCAGGATTGCATATTCCG
692	C16461896_1_p1	266	chr5D	+	495019920	495020183	2	264	C11777261	+	1708	1972	1	265	ACCAAACGCATCCCTGATGT	TTCAACTCGCTCCAGTGCTT
693	C16461906_1_p3	210	chr5D	+	560238780	560238986	1	207	-	-	-	-	-	-	TTGCTAGAAAGGCCTCTCGC	GCCTCTTCGGAATCAGCGTA
694	C16461906_2_p2	265	chr5D	+	560240550	560240806	0	257	-	-	-	-	-	-	AGCTTAGCTTGTTGGGCACA	GGTTGTTTGTCTGCTGGTGC
695	C16461906_3_p2	157	chr5D	+	560244623	560244781	0	159	-	-	-	-	-	-	TCTCGTTCCCTCTTTTGGCT	AGAGTCTGAAACCTGCTGGC
696	C16461906_4_p2	267	chr5D	+	560245294	560245594	0	301	-	-	-	-	-	-	CCATAGGTGTGGGTGGTGAC	AACATGCTGCGAGACCAAGA
697	C16461906_5_p1	234	chr5D	+	560247058	560247288	0	231	-	-	-	-	-	-	GGCCAGGCACCAAAGAAATC	AGCCATGGTAGTAATGTAACTGCA
698	C16461906_6_p3	168	chr5D	+	560255270	560255437	0	168	-	-	-	-	-	-	CTACGGAGCAGGGTCGAATC	GCATTGCATCCCATGACCAC
699	C16461906_7_p2	278	chr5D	+	560255418	560255671	0	254	-	-	-	-	-	-	GTGGTCATGGGATGCAATGC	TTTTAATCGCGTGCCGTGTC
700	C16461912_1_p1	278	chr5D	-	557549391	557549668	0	278	-	-	-	-	-	-	GGACCATCTCTTTAAATTCATGGACA	ATAGTCCGGCTCATGAGGAG
701	C16461912_2_p4	168	chr5D	-	557547913	557548080	0	168	-	-	-	-	-	-	ACATATTGAACGGCCCAGCA	ACGAGAAACATGGCCGACAT
702	C16461912_3_p3	236	chr5D	-	557547003	557547238	0	236	-	-	-	-	-	-	ACCCACTGTTTGCAATGTGC	AAGAAAGAGGCAAGGCGAGG
703	C16461912_4_p1	266	chr5D	-	557542459	557542724	0	266	-	-	-	-	-	-	TAAAGGGCTGCATGGAGCTC	AAACGTGCAAAACCGGTTTT
704	C16461912_5_p3	257	chr5D	-	557541155	557541411	0	257	-	-	-	-	-	-	GGAGATAGGATGGCGATGGC	GCGAGCCTGCAATCAATCAG
705	C16461912_6_p1	254	chr5D	-	557539499	557539752	0	254	-	-	-	-	-	-	AACTGGTTGGACCCACACTG	TTGCAAGTGTAGCAACGCAC
706	C16461934_2_p1	181	chr5D	-	6459015	6459194	1	180	scaffold139003	+	2844	3021	1	178	ACGGCTACATGCACATCCAT	AGGGTTGTGCTATCCGTTGG
707	C16461934_3_p2	263	chr5D	-	6455249	6455516	0	268	-	-	-	-	-	-	ATGTATGGCGCCTCAGTAGC	CGGGTATTTCCTCTCGGCAA
708	C16461934_4_p3	217	chr5D	-	6446097	6446311	1	215	scaffold138202	-	1970	2182	1	213	CAACTAAGGTTGCACGTCGC	GGCAGCATTTTTGGTCCTGG
709	C16461934_5_p2	137	chr5D	-	6445210	6445348	1	139	scaffold138202	-	1137	1273	1	137	AGGGTGTCTGCCGTATCTCT	TCTGCGAATTAGCCCAGCTTs
710	C16461962_2_p4	260	chr5D	+	370844167	370844417	0	251	-	-	-	-	-	-	CGGTTCGCGAAATCCTTCAC	TGCAGGAGGAAGTGCTTCTG
711	C16461962_4_p1	247	chr5D	+	370932293	370932521	2	229	-	-	-	-	-	-	CCTGCAAGAGGTGGTATCCA	CTCAGAGTGAGCGATGGAGC
712	C16461962_5_p1	182	chr5D	+	370942400	370942584	2	185	-	-	-	-	-	-	CTCGTTATCCACCGGCCTAC	CTCCGGCGAAGACTTCAACT
713	scaffold100176_1_p2	189	chr5D	-	98725024	98725211	0	188	-	-	-	-	-	-	GTATCCCCGGCCCCTATAGT	ATGTCAGGGAGCAGAAACCG
714	scaffold100176_3_p3	265	chr5D	-	98679954	98680215	0	262	-	-	-	-	-	-	AGCTAGGCTGTTGGTTGCTT	TGATCATGCTGGTGGAGTGG
715	scaffold100176_4_p2	172	chr5D	-	98679677	98679840	2	164	-	-	-	-	-	-	ATGCATGGTTGTGTGTTGCC	AAGGAGTCGCATTGCACACT
716	scaffold100176_5_p3	245	chr5D	-	98668518	98668759	0	242	-	-	-	-	-	-	TGGGGTGATTTGAGCAAGGG	AGGCTAGGGAATGACGGGTA
717	scaffold100176_6_p3	215	chr5D	-	98659926	98660193	1	268	-	-	-	-	-	-	GACAGAGAACGCCAGAAGCT	CCCACCCTGAATTCACACGA
718	scaffold10027_1_p1	218	chr5D	+	348351382	348351588	2	207	scaffold105531	+	3453	3659	0	207	TGTACAAGGTTTGAGGCGCT	TCATCCAACAGTTCAGGCCC
719	scaffold10033_2_p1	229	chr5D	+	555190134	555190362	0	229	-	-	-	-	-	-	GTTGCTCCTCCTCTCGATCG	CTAGCTGTTTGGGGCCTCAA
720	scaffold100359_3_p2	266	-	-	-	-	-	-	C11643912	-	301	560	0	260	CCCTAGTTCCTTTGGGCGTT	AGAGGTGGCATTTTCCTACTGT
721	scaffold100359_4_p1	264	chr5D	-	168495868	168496119	0	252	-	-	-	-	-	-	CTTGGAAGGGTCCCTTGGTC	GGGGTACATTGCAGTGACCA
722	scaffold100382_1_p2	162	chr5D	-	199158664	199158817	1	154	-	-	-	-	-	-	GGGGTCTTGAATCCATCGGG	AGACACCCCTCCCCATTTCT
723	scaffold100424_1_p3	260	chr5D	+	377859475	377859712	0	238	C11618292	+	247	490	1	244	AACAGATGGGTCGCATGGAG	GCCCGCCTAACAGGAGAAAA
724	scaffold100466_4_p2	241	chr5D	-	561996243	561996482	0	240	-	-	-	-	-	-	ACACAAACTTGGGAAAAATACGCA	TTGACCGGTGCTCACTCAAA
725	scaffold100466_6_p3	226	chr5D	-	561901925	561902150	0	226	-	-	-	-	-	-	TCTCGAGGCCATTGCACTTT	GCTCCGTGTCTCATCCGAAT
726	scaffold100570_1_p2	245	chr5D	+	245981257	245981497	2	241	-	-	-	-	-	-	GGCTTGCAGGTATACTCGGT	TTAAGCCTCCCCCAAGCTTC
727	scaffold100647_2_p3	193	-	-	-	-	-	-	scaffold134515	-	296	494	1	199	TGCCATGTGAACCTGTTGTG	AGTAGATGCCGAACAGCGTG
728	scaffold100816_1_p3	252	-	-	-	-	-	-	scaffold114980	-	630	881	0	252	CATAGCCTCTCCGCAGTCAG	ACCTTGGTGGAAAAATGCGC
729	scaffold100864_1_p3	144	chr5D	+	440160374	440160514	0	141	C11717700	+	791	931	1	141	TGGCTGGGCATCTAAGCAAA	GGTCATCGTCGTGGGGTATC
730	scaffold100947_1_c	268	chr5D	+	61483773	61484154	2	382	C11727320	+	624	919	2	296	GCTTCACAGGGTATGACCACA	CGCAAACCAAAGGTTCCGTT
731	scaffold101286_2_p3	205	chr5D	+	539969532	539969737	1	206	-	-	-	-	-	-	GCGACAGGGAAAGGAAGGAA	AGATGGATCGGGGGAGGAAA
732	scaffold101367_1_c	271	chr5D	-	276318877	276319068	0	192	-	-	-	-	-	-	GGTAAAGCCTCACTCTTGTTTGA	ATTCAGGCTCAGCTTGCAGT
733	scaffold101370_2_p1	223	chr5D	+	35221399	35221617	1	219	-	-	-	-	-	-	TGTGGTAGAGTGGCTTGCTG	AAACAGAGGATCGACGCACA
734	scaffold101381_1_p1	112	chr5D	-	550662118	550662200	0	83	-	-	-	-	-	-	AATAGGAGGTGTTGCGTGGG	ATGTCAAACCTCCAGCTCCG
735	scaffold101381_2_c	279	chr5D	-	550658045	550658323	0	279	-	-	-	-	-	-	ACCGGTACTAAAAGGTTTGGGG	GGTTGGACCCGAACAAGGT
736	scaffold101384_1_p3	168	chr5D	-	527099840	527100018	1	179	C11686105	-	437	601	0	165	TGAACGGGGAATGGATCTGC	CCATCTCGTGCACGGAGTAG
737	scaffold101384_2_c	222	chr5D	-	527093930	527094145	1	216	-	-	-	-	-	-	AGAGAGAAAAAGAAAAGCGGAACA	CAAATAGGGAGTGGGTGCGT
738	scaffold101530_3_p1	212	chr5D	+	474749667	474749880	2	214	-	-	-	-	-	-	TGAACAAAGTTTTGCCAATTCAAA	TCGGCAAACATTTCTAGAATCAACA
739	scaffold101531_1_p1	263	chr5D	-	548884726	548884988	0	263	-	-	-	-	-	-	CGGCTACAACTCCCGTAGAC	GGAAAAAGCTTGACGGCTCC
740	scaffold101669_2_p3	238	chr5D	-	449301295	449301515	0	221	-	-	-	-	-	-	TGTCAGCAGTCAACCGTCTG	AATGACATGAGGGCCCCATG
741	scaffold101726_1_p3	259	chr5D	-	553627192	553627450	0	259	-	-	-	-	-	-	TTTACAAGGTCTGGCCCGTC	CCACATCTGGCATGATCCGA
742	scaffold101816_1_p4	256	chr5D	+	451625482	451625852	2	371	scaffold40768	-	1535	1792	1	258	CCACAGGTGCACGTTCATTG	ATCAAGGATCCAGGCATGCC
743	scaffold101843_1_p3	261	chr5D	-	469581994	469582260	1	267	-	-	-	-	-	-	TCCACTCTTTTCCTTCGGCC	TGCGTGCTAAGGGTGATGTT
744	scaffold101851_2_p2	256	chr5D	-	197803753	197804001	2	249	scaffold106883	-	544	783	2	240	TCCCGCCTTTCCCTCTCATA	GGTGTAAACGATGGAGGGGG
745	scaffold101851_5_p1	153	chr5D	-	446919206	446919333	2	128	-	-	-	-	-	-	GCCATCTCCAGGACTTTGCT	GCATGCAGCAAGCTAGTAACA
746	scaffold101960_1_p2	159	chr5D	-	135040521	135040651	2	131	-	-	-	-	-	-	GGGGGAAAACCATCTGATCCA	TCGGGGCTGAGGGTTTTTAC
747	scaffold101992_2_p1	137	-	-	-	-	-	-	scaffold140564	+	3033	3141	1	109	CCGACAAGGACTAAGACGGG	CTTGTCTCTGGTGGGAGCTG
748	scaffold102131_1_p2	206	-	-	-	-	-	-	scaffold139014	-	1577	1774	2	198	ACTAACAAGCCCAGTGTCCG	CTGTGGACACTCACCTGGAC
749	scaffold102166_1_p3	246	chr5D	-	556477870	556478262	2	393	-	-	-	-	-	-	GTGTTCCCCTGGACTGAACT	CGCCGCGTGAAGAAAACTAG
750	scaffold102180_1_p2	140	chr5D	-	548532589	548532728	0	140	-	-	-	-	-	-	TGACACCAGTACCTTTGCTC	CACCTCCCCTTGTTTTCCGA
751	scaffold10224_1_p1	247	-	-	-	-	-	-	scaffold90584	+	832	1135	1	304	GACATATAGCTCCCGCCGAC	CATTATCGGCAGCACGTGTG
752	scaffold102366_2_p1	199	chr5D	+	67580495	67580687	1	193	-	-	-	-	-	-	GCTATCGCTAGGGTTGGGTC	GTTTGCATCCACACGGACAC
753	scaffold102366_3_p2	260	chr5D	+	67582935	67583144	1	210	-	-	-	-	-	-	ACAGATCCCACATGAACAAAGC	CACGGTATGTGCGGCTGATA
754	scaffold10239_3_c	276	chr5D	+	419975895	419976152	2	258	-	-	-	-	-	-	CAAAATGTGCGCGTTGATGC	TTAAGTTGGGGTGGAGCGAC
755	scaffold102597_1_p2	252	-	-	-	-	-	-	C11650377	+	170	542	2	373	TCACACACTAAGCCGCAAGT	ACTTGCAGGCAGATCAGGAC
756	scaffold102610_1_p1	201	chr5D	+	547632661	547632861	0	201	-	-	-	-	-	-	CCAAATGGACACCTGCCTCT	AAACCCTGCTCGATCGACTG
757	scaffold102770_1_p3	125	chr5D	+	427519993	427520114	1	122	scaffold139987	-	3383	3510	1	128	GCCCGCTGTTAGAGCTCTAC	CTCCGACTCCCATGACGATG
758	scaffold102854_1_p1	243	chr5D	+	297997723	297997970	1	248	-	-	-	-	-	-	TTCCTTTATAAGCCGCCGCA	ATTACTCACCGCTGGCTACG
759	scaffold102959_1_p1	220	-	-	-	-	-	-	scaffold140517	-	2190	2500	1	311	AGGCATGCAGACAAGGTACC	AGCTATTCATTGCGGAGGGG
760	scaffold10302_1_c	274	chr5D	+	182427248	182427622	2	375	-	-	-	-	-	-	AGGAAGCACAAGGAGAAGAGT	AGCTCTAAATGACCTACACTTAGCA
761	scaffold103029_3_p3	190	chr5D	-	199895357	199895543	1	187	-	-	-	-	-	-	CGCAAGTGTGTGAAGTCGTG	ACCGAGGCAACACTGGAAAT
762	scaffold103044_1_p1	221	chr5D	-	80370708	80370925	1	218	scaffold133567	-	482	703	0	222	TATGGAGAGACGGCCCAGAA	GCCCAACTAAGCCCAAAACG
763	scaffold103081_1_p1	161	chr5D	+	553658333	553658493	0	161	-	-	-	-	-	-	TAGAAAGTCTGCCACGCACA	CTGCCACCAAACACACAAGG
764	scaffold103126_1_p1	232	chr5D	+	565318504	565318734	0	231	-	-	-	-	-	-	CAACTCCAACGCGCCTTTAG	CATTGTATGTCGGCCGCAAG
765	scaffold103192_4_p1	161	-	-	-	-	-	-	scaffold23628	+	2825	2983	1	159	CGTTTTGGTTTTCCCCGGTC	CGGCCGTGACTCTCGATAAA
766	scaffold103192_6_p2	237	chr5D	+	547259559	547259795	0	237	-	-	-	-	-	-	TACTCCAAAGCCAGCCATCG	GTCCTCGCAGGCTACTCATC
767	scaffold103232_1_p2	215	chr5D	+	52242636	52242854	1	219	-	-	-	-	-	-	TTTCCAACTGGCAAGCAACC	TCTAAAATTTCGCCGGGGCT
768	scaffold103429_1_c	242	-	-	-	-	-	-	scaffold96870	-	488	729	0	242	ACCTCCTCATCTCGGATCCC	GATGGCGTGCATCCAGAGAG
769	scaffold103438_3_p3	280	chr5D	-	390269431	390269687	0	257	C11623692	+	312	592	1	281	CAAAAACCCGATCGCGACTC	GTGGAGGAGGAGGGGGAG
770	scaffold103528_1_p1	274	chr5D	+	386852602	386852877	0	276	C11776327	+	660	932	0	273	AACCGGGGGCACAGAAATAG	TCCTGCTCATCATTTTTCTAAATGGT
771	scaffold103562_1_p3	190	chr5D	-	407969721	407969916	0	196	C11722964	+	341	524	0	184	GGCCATGAGATCCTCGACAG	CTTGATCGGGGAGTCCATGG
772	scaffold103562_2_p2	149	chr5D	-	407966007	407966128	1	122	-	-	-	-	-	-	CCCAACCTCGAGACCCAAAA	CCTCTGACCTGAAGGCAGTG
773	scaffold103593_1_p1	227	chr5D	+	294765606	294765826	1	221	-	-	-	-	-	-	GCTGCTGATAGTCTTCGTGC	CGAGTGGAAGTAGCACAGCA
774	scaffold103608_2_c	101	chr5D	-	156570019	156570108	2	90	-	-	-	-	-	-	AAGGGGTCGAAGGGGTACAT	GGATCATCCGGATGCCCATT
775	scaffold103632_1_p3	229	-	-	-	-	-	-	scaffold127076	+	243	468	2	226	TCCCTCAAGGTAGGTGCACT	CGACGACGACTACGAGACTG
776	scaffold103671_2_p1	198	chr5D	-	384886291	384886492	0	202	C11713016	+	480	674	1	195	GCGCGTGTTGCTTTCAAATG	CGGCCTACATACATCCGTCC
777	scaffold103671_3_p3	178	chr5D	-	384880173	384880375	0	203	-	-	-	-	-	-	CCGTGACTTATTTGCTGCTCG	GGTGGACCAGAAGCATGTGA
778	scaffold103671_4_p1	221	chr5D	-	384878423	384878606	1	184	-	-	-	-	-	-	TCCTCATTAATGGCAGCCCC	AAGGACGACCGTTGCTTGAT
779	scaffold103720_1_p2	142	chr5D	+	220842009	220842136	2	128	-	-	-	-	-	-	TGGAAACAGAGCTTCGAGCA	CATCCCATTCCATCTCCTCCC
780	scaffold103720_2_p1	275	chr5D	+	220842164	220842432	1	269	-	-	-	-	-	-	GGACCACAAACCACCAGGG	GCACAACCTTCCATTTCCAACT
781	scaffold103807_6_p1	222	chr5D	-	490181504	490181738	1	235	-	-	-	-	-	-	GGCATTGACCTCTGTCCCTC	TACGTGCTGCGAGCTATCTG
782	scaffold103878_1_p2	196	chr5D	-	309403952	309404160	1	209	-	-	-	-	-	-	ACTCGCGAGAAAGTGCATGA	CGTATGCAACAGGAACCCCT
783	scaffold103895_2_p2	275	chr5D	+	46989383	46989658	1	276	-	-	-	-	-	-	TTGCGTGTGTTAACATCGGC	GAGGTGGCAGTGGATGTGAA
784	scaffold103918_3_c	246	chr5D	-	268341329	268341526	1	198	-	-	-	-	-	-	TGGGCTTGCCATGAATCTTCT	GGAACTTTCCTTTTTGGTGAGAAGA
785	scaffold104006_1_p3	145	chr5D	+	418946630	418946775	1	146	-	-	-	-	-	-	CGGAACCCCCTATATGCTCG	CTCCCCGCATACAGGCTAAG
786	scaffold104009_1_p3	245	chr5D	-	191253382	191253616	0	235	C11778131	+	10419	10653	0	235	GTTGGATGGTTCCTCCTGCA	CAAGGCTGAACGCACAGAAC
787	scaffold104014_1_p3	270	chr5D	+	518842804	518843137	1	334	C11695086	+	155	485	1	331	AGGTAGTGGCTCACCTACGT	TGATGCGGTTTCCTTCCTCC
788	scaffold104150_1_p3	255	chr5D	-	239343077	239343322	1	246	-	-	-	-	-	-	CGAATCCTTGGTGCTGACCT	TTCCCCGTGATCCCATAGGT
789	scaffold104163_1_p2	277	-	-	-	-	-	-	scaffold19891	+	640	918	1	279	ATACCATTCCGCAGCCTACC	ATAAGTTCGGGGTGCCGTAC
790	scaffold104345_1_p1	150	-	-	-	-	-	-	scaffold39835	-	2969	3118	0	150	TCGGGACACTGCAACTTCTC	GAAAACGGGACCAAGCACAC
791	scaffold104345_2_p3	245	chr5D	-	350684999	350685246	0	248	scaffold39835	-	849	1093	0	245	AGTGCCTCAACCTTCACAGA	CAAGATGTGCACAGCGATGG
792	scaffold104356_1_p1	248	chr5D	+	170313926	170314170	1	245	C11774177	+	671	913	0	243	CACGACTGTTCTCCGAACCA	CCATGAAGTCTTGCTCTCGGT
793	scaffold104369_1_p2	247	chr5D	+	210085091	210085341	0	251	-	-	-	-	-	-	AGGCCAGAAATAGAGAGCGC	CGGCGAAGTTGTTGGTGTAG
794	scaffold104395_1_p2	217	chr5D	-	565795707	565795923	0	217	-	-	-	-	-	-	TGAAGACAACCTTGCCCCTG	ACTTTTGTTGGAGCTCTGGAA
795	scaffold104395_3_p1	257	chr5D	-	565791629	565791885	0	257	-	-	-	-	-	-	TCTGCCTTCTCACAAGCACA	TGCCAAATTTGCCATGAATGTCT
796	scaffold104452_1_p3	207	-	-	-	-	-	-	scaffold136360	-	2591	2771	2	181	CATTCATTCACGGGTGGGGA	ACCTCAGGGTCCAGTCCATG
797	scaffold104550_3_p3	189	chr5D	+	564752144	564752332	0	189	-	-	-	-	-	-	CTGTTGTTCTGGATTGGCGC	AGAAAGGGCCCGTTCTATGC
798	scaffold104552_1_p2	207	chr5D	-	241113980	241114194	1	215	-	-	-	-	-	-	AAACCTTTCTGTTTCCGCGC	TCAAGCTCCCCATGGTGAAC
799	scaffold104620_1_p3	240	-	-	-	-	-	-	scaffold72455	-	628	855	2	228	GCCGGTCGTTGTTGTTTCAA	GACAATACCGGCAGAGAGGG
800	scaffold104766_10_p2	138	chr5D	-	464062464	464062601	1	138	-	-	-	-	-	-	GTCCACCAAAATTCACGCCC	TCTGGTTGCTGTCACGACTC
801	scaffold104766_5_p3	255	-	-	-	-	-	-	scaffold94213	+	3474	3713	1	240	AGCAGAGATGGACCCGAGAT	CGGTGGTGAACTTGTCGAGA
802	scaffold104766_7_p3	146	chr5D	-	464072758	464072903	1	146	scaffold94213	+	7355	7500	1	146	TGGAAGCACAGTACCGTCAC	TACTCGGCGTTCGGAGGA
803	scaffold104766_8_p1	216	-	-	-	-	-	-	scaffold94213	+	14950	15144	2	195	ATAAAACCTCTTGCGCACGG	CGCTAGAGGGTTGGTGGTTT
804	scaffold104797_1_c	250	chr5D	-	347350778	347350959	2	182	-	-	-	-	-	-	GGGGCAACTCGATGACGTTA	GGTTTCTCATGCCAAACCGG
805	scaffold104797_3_p1	186	chr5D	-	347276859	347277043	1	185	C11758995	-	900	1085	0	186	GCCAAACCACATGAATCCCA	CTCAAGTTGGTCTGGCACCT
806	scaffold104797_4_c	275	chr5D	-	347275861	347276104	0	244	-	-	-	-	-	-	GGAGTGCTCCCATTTGTCCA	TCGTGCACGCATTTGACAAC
807	scaffold104883_10_p1	208	chr5D	+	560227383	560227589	1	207	-	-	-	-	-	-	CCAGTACTCATGCAGTGGGG	CAACCAACAAGTTGCCGGAG
808	scaffold104883_11_p2	144	chr5D	+	560227570	560227713	0	144	-	-	-	-	-	-	CTCCGGCAACTTGTTGGTTG	AGATGAGCATGGGAGGACTT
809	scaffold104883_12_p4	267	chr5D	+	560228044	560228305	0	262	-	-	-	-	-	-	GGGGACAGCTGAGTTCATCC	TTCTTCGTCCACTTCCACGG
810	scaffold104883_13_p2	251	chr5D	+	560228425	560228671	1	247	-	-	-	-	-	-	GATGCACCCAAAGGCCAAAG	CCCTTATGCCACCACTCCTC
811	scaffold104883_3_p1	240	chr5D	+	560207516	560207754	0	239	-	-	-	-	-	-	ACAAAACCCCCAAATCCCCC	TTGTCCCGATTCCTGAACCG
812	scaffold104883_4_p1	237	chr5D	+	560209742	560209975	0	234	-	-	-	-	-	-	GCTAGACTTGGACGTGGACC	CCTTACATTTGCACCGCGTC
813	scaffold104883_5_p1	272	chr5D	+	560212028	560212300	0	273	-	-	-	-	-	-	TGTGTCAGTTTTCGCGCAAG	GGCTGCATTAACCTAAAGTTGGG
814	scaffold104883_6_p2	171	chr5D	+	560218796	560218945	1	150	-	-	-	-	-	-	ATAGGTCATGGCAGACTGCG	CTCGAGCCTTTGATCCTGCA
815	scaffold104883_8_p3	278	chr5D	+	560226458	560226735	0	278	-	-	-	-	-	-	ACCAGTTAAGGGTCTGCGTG	GCGCGACAAGAATGCCTATG
816	scaffold104883_9_p3	260	chr5D	+	560226721	560226983	0	263	-	-	-	-	-	-	GCATTCTTGTCGCGCATCAT	CCGGTTCTGTCTGCTTGGAT
817	scaffold104941_2_c	276	chr5D	-	554926698	554926981	0	284	-	-	-	-	-	-	TGGCATGGCATCACACTGTA	AGCTATGTCTAAGCATGACCACA
818	scaffold104941_3_p1	188	chr5D	-	554925498	554925685	0	188	-	-	-	-	-	-	TGCACCACCACATGATCCTC	TCGAGTCCGCCAATCAAACT
819	scaffold104941_4_p2	137	chr5D	-	554923402	554923540	0	139	-	-	-	-	-	-	TCCTGTGTCTCCCCCTTCTT	CCCCGAACCTGGTAACTCTG
820	scaffold104948_1_p3	259	-	-	-	-	-	-	scaffold110847	-	5545	5800	0	256	TTAGTGGACACCGACCGTTG	CCAATTCCCCCTTGGATCCC
821	scaffold10499_4_p1	251	chr5D	-	80707495	80707743	1	249	-	-	-	-	-	-	CCAGACTGCCGCATTTGTTT	TTTTTAGGCTAACCGGCAGG
822	scaffold105056_1_p1	269	-	-	-	-	-	-	scaffold3127	-	699	967	0	269	CGCACACGGCTAACAATGTT	TGCGCCCCATATATGCCAAA
823	scaffold105126_1_p3	276	chr5D	+	268934676	268934951	0	276	-	-	-	-	-	-	TGGAATTGATGCAGAGGCCT	AGGCCGATCCCATTTCGATC
824	scaffold105126_2_p2	169	chr5D	+	268939090	268939257	1	168	-	-	-	-	-	-	ATTGCCGAGGACACAACAGT	CGTACACACCTTCGCCTCTT
825	scaffold105127_2_p1	239	chr5D	-	406829937	406830169	1	233	-	-	-	-	-	-	CCAGCTTTGATCCCGTGAGT	TCATTTTGGGTGGAGGGTGG
826	scaffold105175_1_c	214	-	-	-	-	-	-	scaffold46374	+	243	450	2	208	TAGGAGGGGGAAAGGAAGGG	GTTCCGGGTGAAATCGGGAT
827	scaffold105232_1_p1	243	-	-	-	-	-	-	scaffold20509	+	148	533	2	386	TGTTGGAAAGTGCCCATCCA	ATTCGTGGAAGTCGTGGCAA
828	scaffold105233_1_p2	254	-	-	-	-	-	-	C11630112	-	408	573	2	166	TGGACCCGATGCACTAGGTA	GTACGACTCCATCAACCCCG
829	scaffold105377_3_p1	231	-	-	-	-	-	-	scaffold140415	-	9644	9872	2	229	GAGGGCCTTGAAACCGATGA	CTGGTGGGAGAAAGAGGCTG
830	scaffold105377_4_p2	261	-	-	-	-	-	-	scaffold140415	-	8147	8427	2	281	TGAGTACAGCAGCACCAAGG	TTATTGAACACGCAGGCCCA
831	scaffold105408_1_p1	135	chr5D	-	294800102	294800232	2	131	-	-	-	-	-	-	AGGATTTGTAGTGGCCTGCC	TTCGGATACCAGCGCTCATC
832	scaffold105426_1_p2	213	chr5D	+	480809554	480809772	1	219	-	-	-	-	-	-	ATCCTCGGGTTACCTCTGCT	CGGTATCACTCGCCCATTGT
833	scaffold105475_1_p1	197	chr5D	-	421422761	421422925	2	165	scaffold125696	+	3434	3598	1	165	GTCCCGTGTCATGAGCTTGA	ATCATCGAGCGAGCGAGATG
834	scaffold105565_1_p1	150	chr5D	-	320893396	320893516	1	121	scaffold106227	-	966	1085	0	120	CCAACATAGATGGTGCCCGA	CAGAGTCTGCAATGCACATGT
835	scaffold105565_2_p2	110	chr5D	-	320893120	320893231	0	112	-	-	-	-	-	-	TTGTTTGTGCTCCAGATGCT	AGCTTAGCTCAACCAAGCAGT
836	scaffold105565_3_p3	230	chr5D	-	320888204	320888423	1	220	C11648051	+	308	533	2	226	CCTGCCCGGTTTACCTCTTT	GAGCTCTATGCCTCCACAGC
837	scaffold105565_4_p1	247	chr5D	-	320887337	320887532	2	196	C11726482	-	395	590	2	196	CCCCATCGACGAACAAATGC	AAAAAGGGTGGAGGAGCAGC
838	scaffold105565_6_p1	159	chr5D	-	320877485	320877642	2	158	-	-	-	-	-	-	GCATACCAGAATCGCTCCCA	GTGCAGTGCAATGCTACACC
839	scaffold10560_1_p3	254	-	-	-	-	-	-	C11762289	-	576	830	1	255	TCCATGCTCGTTTGCTGCTA	CTCCAAGTCTCGCTTCTCCC
840	scaffold105680_1_p5	219	chr5D	-	537515628	537515836	0	209	-	-	-	-	-	-	GTGGGCTCTTTGGCAGTACT	TCTTGTGAGCTGTGATCGCC
841	scaffold105727_2_c	214	chr5D	+	180258763	180258975	2	213	-	-	-	-	-	-	ATGAGTCGGGGGTGCAAAAG	CTCTCTCCTGCAGGCAGAAC
842	scaffold105729_1_p3	258	-	-	-	-	-	-	scaffold4477	-	361	717	2	357	CTCTGGTGAGCTCCTCCTCT	AATAGTAGTGGCGCACCGTC
843	scaffold10611_2_p1	204	chr5D	-	548325558	548325761	0	204	-	-	-	-	-	-	ATTCGAACCTAGGCTTGGGC	TTGATGGTTGCAGCAGGTCT
844	scaffold106116_1_p4	173	chr5D	-	418935238	418935402	2	165	-	-	-	-	-	-	TAACCAGTAGCCATGTCGCC	CTTGTAGCTCACACCGCTGA
845	scaffold106414_1_p2	264	chr5D	+	123099415	123099674	1	260	-	-	-	-	-	-	AGGAGACGAGGGCTTGATGA	TGTAATCCCCATTTCGCCCC
846	scaffold106458_1_p1	185	chr5D	-	547616152	547616335	1	184	-	-	-	-	-	-	ATAGGGTGTGCGTGTGTCTG	CACCACCGTGTTCGTCTAGA
847	scaffold106458_2_p1	210	chr5D	-	547616019	547616227	2	209	-	-	-	-	-	-	CCTCCATGGGGTGAATCAGT	GAATATGTTCAGCGCCGTGC
848	scaffold106538_2_p1	246	-	-	-	-	-	-	C11696182	-	419	625	1	207	AGAAGGGCTTTGCGCATTTG	TGGGCTATGTTCGATCGTCG
849	scaffold106566_1_p3	247	chr5D	-	502148422	502148674	1	253	-	-	-	-	-	-	CCCACGATCTCAATCCCGAG	AAGCATGCACAAGACTGGGA
850	scaffold106767_1_p3	268	-	-	-	-	-	-	C11735792	-	123	486	2	364	TTTTAGGCCACCGCTACTGG	TGAGAGGAGTAGGTCGTAGCT
851	scaffold106811_1_p3	235	-	-	-	-	-	-	scaffold138499	-	8	238	1	231	GGTCACGAACAAAGTGCGTC	GATGATGGAGGAGCTGAGGC
852	scaffold106857_2_p6	264	-	-	-	-	-	-	C11655379	-	74	306	1	233	CACGACCTCACGCTTCAGTA	TTCACAAATTTGGGAAAAGTCCA
853	scaffold106857_3_p1	266	chr5D	-	414327431	414327637	0	207	-	-	-	-	-	-	AAGGTTTGATCGAAGGGTGT	ACAAAAGTTCGCTAAAAAGCTAGT
854	scaffold107123_1_p3	212	chr5D	+	555988540	555988751	0	212	-	-	-	-	-	-	CAGCTGGGTCTTGCTCTGAA	GGAGCAGCCATAGTTCCCTC
855	scaffold107128_1_p4	280	chr5D	-	11059640	11059916	1	277	-	-	-	-	-	-	ATAAGCCCGCGGTGATCAAA	TGTATGGATGGATGGATATGGATGT
856	scaffold107169_1_p1	259	-	-	-	-	-	-	scaffold75979	-	771	948	0	178	GAACAAAGGCGGACCACTCT	AGGTGCTCATAGGGGTAGGG
857	scaffold107170_1_p3	161	chr5D	+	332820035	332820169	2	135	-	-	-	-	-	-	TGAAGGCCCAAACTAGAGCG	GCCAAAGGCCAGAATGCAAA
858	scaffold107170_2_p1	138	-	-	-	-	-	-	scaffold75979	+	788	914	1	127	GGGTGTGTGTTCATGCGTTC	CTAGAATCTACCGAGGCGCG
859	scaffold107173_2_p3	245	chr5D	-	468340525	468340760	2	236	-	-	-	-	-	-	GAAGGCGAGGTCGTGGTTC	TCATCAGGAAGGCTCGATGC
860	scaffold107173_3_p3	207	chr5D	-	416172888	416173085	1	198	scaffold133259	-	644	841	1	198	CCCATCAGGTGCAGGTGG	CCAATCGGAGAACACAGCCT
861	scaffold107173_5_p1	273	chr5D	+	498187527	498187799	2	273	-	-	-	-	-	-	GTCTCCTATGTTCCTCGCCG	TACAATGGCGATGACAGGCG
862	scaffold107272_1_p4	219	chr5D	+	112247724	112247934	0	211	scaffold60624	-	3345	3559	1	215	TGGTAGGAGGTAGGTGGTGG	GCAGCCCATGGAGAAGACTT
863	scaffold107293_1_p1	276	chr5D	+	65963359	65963633	1	275	scaffold16421	+	928	1210	2	283	ACGGTGTCCAGATTTGTGCT	GCACACACGATGCTTGGTTT
864	scaffold107337_1_p1	162	chr5D	-	5551741	5551904	2	164	-	-	-	-	-	-	ACTCCCCCGAGGAAATAGCT	CGGACCATTTGGCTCTTCCT
865	scaffold107445_3_p3	185	chr5D	-	487883961	487884138	1	178	C11753591	-	1161	1349	1	189	ATGAGTTGCTCACCGGGAAG	ACTAGTCTCGGGTCGTTGGA
866	scaffold107556_2_p2	261	chr5D	-	160087558	160087808	2	251	-	-	-	-	-	-	TATAAGACCCCTCGGAGCCC	GCGAGACACAAGACCTACCC
867	scaffold107572_1_p2	264	chr5D	-	386182452	386182834	1	383	-	-	-	-	-	-	CAAGGTACCCCATGCTTCGT	ATAAGGCCTCCAATGCACCC
868	scaffold107647_1_p1	221	-	-	-	-	-	-	C11642482	+	338	522	1	185	CCCGGCTAATGACTGCGTTA	CGCTCCTCGTTTTGCACAAA
869	scaffold10768_1_p1	108	chr5D	+	360140340	360140453	2	114	-	-	-	-	-	-	CGTCGTACTAGGCTCTCCGA	GCTCCAAACAAACTGTCGCT
870	scaffold10768_2_p3	165	chr5D	+	360142416	360142580	0	165	-	-	-	-	-	-	AGTTCTGGCTGATGGGCTTC	ACTCCCACGTCTGACGATTG
871	scaffold107858_1_p1	276	chr5D	+	120772326	120772606	0	281	C11772943	-	2980	3259	1	280	CAGGAACTCGGCAAACATGC	ATTGCACCACGTTTTCAGGC
872	scaffold107858_2_p2	194	chr5D	+	120773238	120773394	0	157	C11772943	-	2194	2348	0	155	CTGGGTGGTTTTGCCTTGTG	ATTCTTATGCCACCCGCCTC
873	scaffold107858_3_p1	167	chr5D	+	120774090	120774247	1	158	-	-	-	-	-	-	GATCGATGTTGTTCGGCTGC	TGCGGTAGATGGAAGGAGGA
874	scaffold107858_8_p2	126	chr5D	+	120789531	120789695	0	165	-	-	-	-	-	-	CTTCCAAGAAGCAGTGGCCT	GTATCAGGTTCCCTCGCGAG
875	scaffold107858_9_p1	123	chr5D	+	120790863	120790993	2	131	-	-	-	-	-	-	TAGCACTCTCGCATGGTGTG	AGGTGCAACATCATCCCACA
876	scaffold10788_1_p1	238	chr5D	+	484216341	484216558	2	218	-	-	-	-	-	-	CATCGGGTGTAGATGAGCCC	TTGACCGCTGACTCGCTTAA
877	scaffold10788_2_c	231	-	-	-	-	-	-	C11742234	+	364	512	1	149	GTAGGTTGTAGGGGCGGAAG	TTTGCTCGGCTTCCTGAAGG
878	scaffold107924_2_p1	276	chr5D	-	41755389	41755657	0	269	-	-	-	-	-	-	GCCGAAACACATTGGTGGTG	TGTGGCATAAAGGGAAGCGT
879	scaffold107936_1_p1	173	chr5D	+	315476202	315476371	0	170	-	-	-	-	-	-	ACCATCCTGATCGGTCTCCT	AGGTGGCATTAGCTTGGGTG
880	scaffold107936_2_p1	221	chr5D	+	315484300	315484489	1	190	scaffold121028	+	566	755	0	190	TCAACCACCAGCACCAACTT	GAGTTCAGCTGGGACGTCAA
881	scaffold107936_4_p4	261	chr5D	+	315486173	315486432	0	260	-	-	-	-	-	-	GATCGGAGGTCAGTGGTTGG	AGTTGTTTATCCTCGCCCCG
882	scaffold107968_1_p3	168	chr5D	-	316835602	316835754	2	153	-	-	-	-	-	-	TGCGTAAGGGAACAAGGACC	AGTCCAGACCATGCTCCTCT
883	scaffold107990_6_p1	280	chr5D	-	541807917	541808268	1	352	-	-	-	-	-	-	GCAGGATCGCATACCATGGT	GGCCTTCTGACGACTGCTAA
884	scaffold108146_2_p1	233	chr5D	-	529536226	529536460	0	235	-	-	-	-	-	-	CGATGGCACCACTACTTCCA	GCTGTAGCTTGTTTCCCCTACA
885	scaffold108238_1_p3	274	chr5D	+	385604961	385605237	1	277	scaffold141077	-	718	997	0	280	TTGAGCTTGCTCTCGACCTC	CTTGTTCCTGGACGGACACA
886	scaffold108238_2_p2	266	chr5D	+	385605103	385605376	1	274	scaffold141077	-	567	855	1	289	CCTCCTCGATGAAGAACCCG	CCATGCCCTGAGCCTACAAA
887	scaffold108279_1_p2	274	-	-	-	-	-	-	scaffold64180	+	174	445	1	272	AAGTGACGTCCTTCCGCATT	TCGCCTCCCAACCTTTTACC
888	scaffold108295_1_p1	167	-	-	-	-	-	-	scaffold140667	+	317	472	2	156	AATGACAGTGGGTGTGGGTG	TGTCCAAGCGAAGAGGGTTC
889	scaffold108392_1_p2	224	chr5D	-	560449241	560449466	0	226	-	-	-	-	-	-	ACCCGAAGCAATGTCATCTCA	TGCGTACGAGTGTTTTTGCG
890	scaffold108392_10_p3	238	chr5D	-	560407594	560407782	0	189	-	-	-	-	-	-	CCAGCTGAAACTAATCTGCGG	TAAAGCGCCTATTCACCCCC
891	scaffold108392_2_p1	264	chr5D	-	560447225	560447489	1	265	-	-	-	-	-	-	AATGCGATGCCACGTACAGA	TGGGATTGATGAAGTCGCCA
892	scaffold108392_3_p1	269	chr5D	-	560445510	560445780	0	271	-	-	-	-	-	-	TACTTGTCCGCATGCCAGAC	TGCTAGGAGTTTGTAACAAACACC
893	scaffold108392_4_p3	168	chr5D	-	560440867	560441040	0	174	-	-	-	-	-	-	GCCTGCATGATGATCGATGC	GACGCAATCGGCAGTCATTC
894	scaffold108392_5_p5	146	chr5D	-	560435630	560435775	0	146	-	-	-	-	-	-	TGGGTTCATGGAGCACTCAC	CTCGATCCATCCATCGTGCA
895	scaffold108392_6_p1	206	chr5D	-	560433516	560433715	2	200	-	-	-	-	-	-	TGTGTGAATCTGCACTCCAA	AAATTCCCGCGCTTTGCTTT
896	scaffold108392_7_p2	214	chr5D	-	560430940	560431153	0	214	-	-	-	-	-	-	GGTGGTGATGCTGATGGGAA	TGGCCCCTGAATCTATGGGA
897	scaffold108392_8_p1	172	chr5D	-	560426964	560427134	0	171	-	-	-	-	-	-	AAGGAGTGGCACTGTCACAC	AACACACGCCAAAATCTGGG
898	scaffold108392_9_p1	217	chr5D	-	560419645	560419861	0	217	-	-	-	-	-	-	ACTGAGACTCTGACCAGGGC	TTAGCTCAGTGCCACCACAG
899	scaffold10843_2_p3	271	chr5D	+	387299444	387299717	2	274	-	-	-	-	-	-	CTGCAGCCCAAGGAGTTGTA	ATTAAGCTGCCAATGCCAGC
900	scaffold108492_1_p2	165	chr5D	-	553241044	553241208	0	165	-	-	-	-	-	-	CCAAGAAGGAGATGGCCAGG	TGCATGCAGGCTTCCATACA
901	scaffold108546_4_p3	102	chr5D	-	9401137	9401244	0	108	-	-	-	-	-	-	CCAACAGCTCTTTGCACGTT	GCCGTATTGGAGAAGGCTTTC
902	scaffold108649_2_c	278	-	-	-	-	-	-	scaffold139729	-	2019	2282	2	264	GACTCACAACTAGGGGGTGC	ACACACGCACCCATAGTTGT
903	scaffold108670_1_p2	246	chr5D	+	108562790	108563035	0	246	-	-	-	-	-	-	TGTCACACCTTGCCACACTT	CGAACCAGAGAGGAGAGGGA
904	scaffold108670_2_p3	246	chr5D	+	108562790	108563035	0	246	-	-	-	-	-	-	TGTCACACCTTGCCACACTT	CGAACCAGAGAGGAGAGGGA
905	scaffold108678_1_p3	190	-	-	-	-	-	-	scaffold129767	+	525	713	1	189	GTCGAGGTGCCCTTCTCTTC	ATCGAGGATCATCGCACACC
906	scaffold108740_3_p1	262	-	-	-	-	-	-	C11737156	+	378	634	0	257	GGCCATGTAACCGAATTGCC	AGAAGATCAGCGCGCGAATA
907	scaffold108740_4_p1	203	-	-	-	-	-	-	scaffold72602	-	2481	2682	0	202	AAAACCACGGTGTAGGTGCA	ACGTGGATGGAAGACATGAACA
908	scaffold108740_5_p1	218	-	-	-	-	-	-	scaffold72602	-	2286	2502	0	217	TGTTCATGTCTTCCATCCACGT	GGCATGTATTTTGTTCGGGTGT
909	scaffold108787_2_p1	135	chr5D	-	100056744	100056883	0	140	-	-	-	-	-	-	TCACAAAACTTGGTGTGCGC	GCGGAAATTCACTTTGCCCC
910	scaffold108977_2_p1	247	chr5D	+	243831199	243831443	0	245	C11705248	-	417	667	2	251	GGCTACAATGCTGCACAACC	CTCAGCAGCTTTGAATCCGC
911	scaffold108977_3_p3	192	chr5D	+	243831424	243831618	0	195	C11705248	-	239	436	0	198	GCGGATTCAAAGCTGCTGAG	CCGTGGGAAGAAAAAGGGGA
912	scaffold10905_1_p2	268	chr5D	-	364356872	364357138	1	267	-	-	-	-	-	-	ACCGAGATAAAGGTACGAGCA	ACAAAGAGCCACACATTCCTG
913	scaffold109074_1_p2	244	chr5D	-	168491025	168491244	2	220	C11737954	-	466	709	2	244	GCAGTAGGAGCTTGTGGAGG	ACCCATGCCACGTCAACTAG
914	scaffold109082_2_p2	119	chr5D	-	448500815	448500929	0	115	-	-	-	-	-	-	CCACTACCACCAAGTTGGGA	TGAAGGTGAGGCCATGCAAT
915	scaffold109087_1_p2	255	chr5D	+	565808211	565808465	0	255	-	-	-	-	-	-	AAGGTGCTGCCGTTTGTAGT	ATACCCAAATCCTGGCTCCG
916	scaffold10913_4_p2	181	chr5D	+	121172816	121172993	0	178	-	-	-	-	-	-	ACAATGCCATGCGTTTGACT	GCGGCATTTTGGTTGTCGAT
917	scaffold109150_1_p3	255	-	-	-	-	-	-	C11729098	-	537	811	1	275	CCAAGAGATCTCCAGCAGCA	TCCTCAGAACCCTGCAATGC
918	scaffold109187_3_p1	275	chr5D	+	386047854	386048141	2	288	-	-	-	-	-	-	TGTGCCTGAAACTTTGCAAGA	ATTCTTGTGCGCGTTTTGCT
919	scaffold109508_1_c	245	-	-	-	-	-	-	C11708720	-	440	672	1	233	ACTCCTTCGATCACTCCCCA	GGTCACTAGAGCATCACCGG
920	scaffold109522_4_p1	168	chr5D	+	9446339	9446463	2	125	-	-	-	-	-	-	GCACGTTACTCCGGCTGATA	CTTCCATGTGGACGTATGCG
921	scaffold109557_1_p1	244	-	-	-	-	-	-	scaffold138728	+	2829	3073	0	245	AGACGGATTTGTCATGCTCGT	ACCATCTCAACCATGCCCAG
922	scaffold109557_2_p1	256	chr5D	-	253200365	253200614	2	250	-	-	-	-	-	-	AGGTCAGCCCATCCTATCCT	GGAAAGATCCTGTCACGGCA
923	scaffold109559_1_p1	259	-	-	-	-	-	-	C11728092	+	81	398	2	318	TTGTTGCACCCTATCTGCGT	GAAGGAAGGGCGACAGAGAC
924	scaffold109624_1_p2	228	chr5D	-	560309592	560309813	2	222	-	-	-	-	-	-	TCTCGTGTGAACCAAGGAGC	ATCAGCTGCTACTGTCCACG
925	scaffold109747_1_p1	209	chr5D	-	13323248	13323425	0	178	-	-	-	-	-	-	GCCCGTCATGCACTCTCTAA	TGGCTAGCATGCTCTTGTGA
926	scaffold109761_1_p3	240	chr5D	-	302165602	302165840	1	239	-	-	-	-	-	-	CAGCTCCACTACTGCTTGCT	CACATGGTTACCGTCGGTGA
927	scaffold109786_3_p2	265	chr5D	+	432065596	432065857	1	262	-	-	-	-	-	-	CACACCCGACCTCTGCATAA	TGCACCCGCACCATCTAATA
928	scaffold109842_1_p1	205	chr5D	-	533116003	533116205	1	203	-	-	-	-	-	-	TTCTGCGGAAGGACATGACC	GGTTGTCTCGCCCCATGTAA
929	scaffold109861_1_p1	241	-	-	-	-	-	-	C11690986	+	501	733	2	233	CTAGCACACCCCGGACAATT	TGAACGTCAACACCTCCGAG
930	scaffold109905_1_p2	149	chr5D	+	444494405	444494541	1	137	-	-	-	-	-	-	ACCAGGTGCTACTTCGAAGC	TGAGGATTGCACCATGGAGG
931	scaffold109905_10_p2	227	-	-	-	-	-	-	scaffold130860	-	2435	2663	1	229	TCAAATGCTCCGCCTGGTTA	ATGGCAGAATGGTACCAGGC
932	scaffold109905_11_p2	221	chr5D	+	444548033	444548253	1	221	scaffold130860	-	2237	2454	0	218	GCCTGGTACCATTCTGCCAT	TGATGGAGGTGCAGCTTGAG
933	scaffold109905_5_p1	260	chr5D	+	444532050	444532417	2	368	-	-	-	-	-	-	AGCCGTGAAGACCTAACACA	AGGCATTCTCCTCTGTTCCA
934	scaffold109905_8_p2	163	chr5D	+	444542262	444542413	0	152	-	-	-	-	-	-	GCGAGGTCACATCACCATCA	GGCGGAGGAAGAAGGGAAAA
935	scaffold109921_1_p3	279	chr5D	-	138834845	138835116	2	272	-	-	-	-	-	-	CAGGTTTCGCTGCTTATGGC	CAGCTTTCTTCATCGCGAGC
936	scaffold10997_1_p1	275	chr5D	-	558711004	558711275	0	272	-	-	-	-	-	-	AGCGGACATTTTAAGGAAATTGGT	TGTTCGGGAAATCAAAAAGTGT
937	scaffold10997_2_c	268	chr5D	-	558708982	558709247	0	266	-	-	-	-	-	-	GGCAATCCTGAACGTTTGGG	ACCTTCATGGCCTTGGCAAT
938	scaffold110076_1_c	247	-	-	-	-	-	-	C11599654	+	91	330	1	240	ATAAAGGAGCAAGGGGGTGC	CTTAGTGGGCCTTGGTGGAG
939	scaffold11022_1_p2	276	-	-	-	-	-	-	scaffold99899	+	705	980	1	276	CAGGGATTGGCCTCATCGTC	CGGTGAGAAACGAGGTGGAA
940	scaffold110245_1_p2	249	chr5D	+	237459319	237459568	2	250	C11678371	+	387	666	1	280	GTAGCCGGGAAGTGTCGAAT	GGTCTATACTCCAGTTATCATCGGA
941	scaffold110245_3_p1	229	chr5D	+	237463628	237463848	0	221	-	-	-	-	-	-	TTGTCCTGTGCATAACCGGG	TGACGGAGGGAGTACTTTGA
942	scaffold11025_3_p1	182	-	-	-	-	-	-	scaffold118916	+	177	346	2	170	TTTCCGGAGAGGGGGAAAGA	CGGGGAAATCATGGGCCTTA
943	scaffold110265_2_p2	263	chr5D	-	222430254	222430511	1	258	C11778169	-	11752	12009	2	258	TTGGCTTCTCATGTCGCTGT	ACGCGATTAGTCTGCCTGAA
944	scaffold11042_2_p3	175	chr5D	-	429150760	429150932	1	173	-	-	-	-	-	-	TTTCCTTCGAGACCCTTGCC	CGTCAATATCTCCCTCCCGC
945	scaffold110486_1_p3	124	chr5D	-	557553805	557553928	0	124	-	-	-	-	-	-	CCACAGGACAAGTGCATGGA	TAGAGTGCGTAGGTCCGTCA
946	scaffold110752_1_p1	243	-	-	-	-	-	-	C11701522	+	587	794	1	208	TTCGAATGCAATGACACGCC	AGGAACAAAGTGTGTGGCCA
947	scaffold110769_2_p1	230	chr5D	-	350673418	350673642	0	225	-	-	-	-	-	-	TCGAAAAAGCTCAACTTCACTCT	CCAATTTGCGGAATCCCAACA
948	scaffold110796_1_p2	168	chr5D	-	76427502	76427599	1	98	-	-	-	-	-	-	GAGCAGATAGGGCGGGAAAG	TGCCTCTAAGTCGTGCTTCG
949	scaffold110804_1_p2	180	chr5D	+	198386766	198386940	1	175	-	-	-	-	-	-	AGTCGCTAACACATCTGCACA	TTGCATTTCCATGGAAGGCA
950	scaffold110884_2_p1	256	chr5D	-	254847766	254848015	0	250	C11754503	-	235	484	0	250	TCCAAACTGACGGAGTAAGGC	CATATTCAGCCTGGTTGCGC
951	scaffold110884_4_p1	242	chr5D	-	254836166	254836403	1	238	-	-	-	-	-	-	ACGCTTACTTCCTCTTCTCCA	ACCCAACCCACGAGTCATTC
952	scaffold110884_5_p3	203	-	-	-	-	-	-	scaffold99429	+	848	1050	1	203	CTTCTTCAGCAGCGCTACCT	AGACCTTCATTGGCCTGTCG
953	scaffold110884_7_p2	241	chr5D	-	254823522	254823758	0	237	-	-	-	-	-	-	CCTCAGGAGGCCATGAAAGG	CAAACCACCACCAGATCCCA
954	scaffold111025_2_p1	241	chr5D	-	440114185	440114431	1	247	-	-	-	-	-	-	GGGACCTTTAGTACCGGTTGG	AAGTTAAGCGTGCTCGAGCT
955	scaffold111059_1_p3	239	-	-	-	-	-	-	C11662729	-	302	531	1	230	TCCATCTATGCAAGCTTCCGT	AGCGATCCATTTCACCTAGGT
956	scaffold111206_1_p2	256	chr5D	-	224326775	224327030	0	256	scaffold129921	-	345	602	1	258	CCGGCAAAAGTGGAAGCTTC	CACAGTGCAGGCCAAAGAAC
957	scaffold111246_1_p1	233	chr5D	+	287573235	287573449	0	215	-	-	-	-	-	-	GGGATACAAGGGTCATGGCC	GCATCTCGTATGCATGCTTTCT
958	scaffold111302_2_p3	240	chr5D	-	371671510	371671743	0	234	scaffold139524	+	1913	2152	0	240	CACTCGACTCGCCCGAATAA	TATCTGCAGCAGGATCCCCA
959	scaffold111455_1_p2	280	chr5D	-	390444949	390445215	2	267	-	-	-	-	-	-	CGCTCTATGGCAAACATAAGCA	ACAGGCTACGGGTGTTTGTT
960	scaffold111564_2_p2	220	-	-	-	-	-	-	C11746626	+	397	612	0	216	CCAGTTGCCGGTATTCTCCC	GGGAGGTTGTGGAAAGGAGG
961	scaffold111627_2_p1	185	chr5D	+	446539565	446539735	0	171	-	-	-	-	-	-	CCGCCACACCTCTCCTTTAG	GGGGCCAAACGCTAACAAAA
962	scaffold111641_2_c	188	-	-	-	-	-	-	scaffold47576	-	534	723	2	190	ACGGATGCTCCTCTCTCTGT	GGCAATGTGGAGACGGTGTA
963	scaffold111854_1_p1	270	chr5D	+	366063194	366063462	1	269	-	-	-	-	-	-	GCTTCTCCCAAAGCTAGCCA	TCCTCTTCATCCGAATGGCG
964	scaffold11190_1_p3	198	chr5D	+	428660503	428660701	0	199	-	-	-	-	-	-	GAAAGCCTGGAAAAAGCCCG	CGGATCAGATCGGGTTCCAG
965	scaffold111925_1_c	266	chr5D	+	555019958	555020221	0	264	-	-	-	-	-	-	TCTAAGAATGACCACATGGGATT	GGGATTCCACGGGCATTTCT
966	scaffold112054_2_c	210	chr5D	+	43316168	43316338	1	171	-	-	-	-	-	-	ACATGTCCCCTACTCCAGCT	CCGGAGTGGCCACATACTTT
967	scaffold112054_3_c	241	chr5D	+	43320413	43320804	0	392	-	-	-	-	-	-	TGCATGAACAATGTGCACTGT	GGTACACTTCAGCAGCGTGA
968	scaffold112059_1_p3	252	-	-	-	-	-	-	scaffold15878	+	3108	3359	2	252	GCATCTTGTTGGTTGCACGT	CCTTCTTCAACGGCGTCAAC
969	scaffold112059_2_p1	274	-	-	-	-	-	-	C11631284	-	309	594	1	286	ACGTCCTACTGTGTGCAAGG	AAAACTTGGCTCGAACGTGC
970	scaffold112059_3_p1	223	chr5D	-	218187349	218187571	1	223	C11726652	-	913	1126	2	214	GGCCACATTCTTCTCCGGAA	GTATGTTCGCCACCTCCTCC
971	scaffold112081_2_p2	188	chr5D	-	215316716	215316915	0	200	scaffold139115	-	1449	1681	1	233	CTCAGGGGGTCGTTAGGAGA	TCTTGTTCGTCTGCCATGCT
972	scaffold11210_1_p3	225	chr5D	+	254519042	254519266	1	225	scaffold139337	+	6786	7001	1	216	CGCCTCTAGCAAGCTTAGCT	GACGACGATGCAGTCACAGA
973	scaffold11210_2_p3	234	chr5D	+	254519609	254519841	0	233	scaffold139337	+	7345	7577	0	233	CTGCTTGCAACAGATCACCG	AGGCGAGAGTTGACTTGCTC
974	scaffold112105_1_p2	246	-	-	-	-	-	-	scaffold103670	+	1265	1498	2	234	GGAAATGAGGGCTGCTGGAA	GACACGCACCTCTCATCCTC
975	scaffold11222_1_c	260	chr5D	-	552869723	552869982	0	260	-	-	-	-	-	-	CTAGGAGAAGCGTCGACGTG	CGTCTTCTCCTTCGACTCCG
976	scaffold11223_1_p3	255	chr5D	+	153245869	153246118	2	250	-	-	-	-	-	-	TCAACAGCGTTCACAACCCT	ATGGCAATCATGGGTTGGGT
977	scaffold11223_2_p2	198	chr5D	-	222778793	222778998	1	206	-	-	-	-	-	-	AACCGCCACAAGGAACAAGT	ATCATCTCCGACCTTCGTGC
978	scaffold112275_1_p3	223	chr5D	-	459747601	459747882	1	282	-	-	-	-	-	-	ATCTCCTGGACCTGCTGGAA	GTCTGTTTAGGTGGGTGGGG
979	scaffold11234_1_p3	220	chr5D	-	263822754	263822947	2	194	scaffold117128	+	20	257	1	238	GTAGTCTACCTTCCGCTGCA	ACCCCTTTATCGCGTTGGTT
980	scaffold112407_1_p2	265	chr5D	+	416763485	416763737	0	253	-	-	-	-	-	-	CAAGCACAACGTTCCAAGGG	GAAGGTGCTAGGATGGGCTG
981	scaffold112474_4_p3	178	chr5D	-	286951296	286951473	1	178	-	-	-	-	-	-	GGCCATTGCTAGAGCTCACA	CTCAAAGCCTCAACGTCAGC
982	scaffold112519_1_p1	258	chr5D	+	116256684	116256941	0	258	-	-	-	-	-	-	TGTGTGGTTCTTGTAGAGAGC	TGGGGTTCTAAGGACTGACA
983	scaffold112530_3_p3	146	chr5D	+	353955536	353955678	0	143	-	-	-	-	-	-	GATCTGCGGTGGTCAGTCAA	TGTCCAGCCTGATACGAGGA
984	scaffold11278_4_p1	271	chr5D	+	152744973	152745245	0	273	-	-	-	-	-	-	GCGAAGAAATTTTGAAAATCCCCA	GGGGGTCCGACCTTCTTTTT
985	scaffold112899_1_p1	177	chr5D	+	560671184	560671364	2	181	-	-	-	-	-	-	ACTTTTATGAAAATTTTGAATTTGCGG	TAGTTGCAAATTCGCACAGG
986	scaffold112985_1_p2	189	chr5D	-	108564760	108564944	0	185	-	-	-	-	-	-	TGTCACTTACACGTGAGGCC	GGCATGCGTGGACCAATTTT
987	scaffold113072_3_p2	221	-	-	-	-	-	-	C11758493	-	1312	1538	0	227	CCAAACGCGCTACACTAAGC	CTCCTTGGCTTAGGCTGCAT
988	scaffold113122_1_p3	261	-	-	-	-	-	-	scaffold138499	+	8	264	1	257	GATGATGGAGGAGCTGAGGC	AGGTTTGTTCACGAGCGGAT
989	scaffold113220_1_p1	227	chr5D	+	325922880	325923120	1	241	-	-	-	-	-	-	GCAAACCGAACAGCTGAGTT	TTCCAACGCCGTGTCATTTG
990	scaffold113225_1_p1	236	-	-	-	-	-	-	C11765465	+	1089	1295	1	207	GGAAGCATCAGCAAGGGTCT	TCCGTGAGCAACTTGAGCAT
991	scaffold11331_1_p1	228	-	-	-	-	-	-	C11628932	+	78	256	2	179	GAAGTTTGTCCAGAGTCCCGT	CCCATATCTTTCACCGGGGG
992	scaffold113381_1_p1	254	chr5D	-	89357061	89357331	2	271	scaffold83696	+	338	604	1	267	CCATCCGGCTATTCTTCGCT	ATCGGGTCAGAACAATGCGT
993	scaffold113426_3_c	255	chr5D	+	312063256	312063507	0	252	C11597742	-	151	434	1	284	AGAAGAACAATGGGAGCGCA	TTGGTCAACTTGCCACGGAT
994	scaffold113426_4_p1	203	chr5D	+	312067352	312067530	1	179	-	-	-	-	-	-	AACTCCCTGTCAGCGCAATA	TAGGTTCCTCGAGCGAGTGA
995	scaffold113426_5_p2	154	chr5D	+	312075681	312075844	2	164	-	-	-	-	-	-	TGCAATGGATCAGTGAGGCG	GCGCCAAAGTGTTTTCCTGT
996	scaffold113641_1_c	166	chr5D	-	91553222	91553372	0	151	scaffold141209	-	4050	4206	0	157	CCACTTGCCAGTCTCAGAGG	GTTCACGTGGGAGTTTGTGC
997	scaffold113692_1_p1	218	-	-	-	-	-	-	C11661791	-	84	311	0	228	ATGTTGGGATCCTTCGCTGT	AGTTAGCAGACCATGGTGGC
998	scaffold113702_4_p1	226	chr5D	-	34442086	34442309	1	224	-	-	-	-	-	-	TCAAACAGAAGGCCCTGAATCT	TGGTATGGCTTGCAGTCGTT
999	scaffold113798_2_p2	143	chr5D	+	559100249	559100385	0	137	-	-	-	-	-	-	CGGACCTCCAAACACTACCC	TGGAAGCCAAATCGAGGTCT
1000	scaffold113798_3_p2	153	chr5D	+	559103940	559104102	0	163	-	-	-	-	-	-	TGATTGATGTTGGGCCGTGA	TTGCAAGACCGAGATCCTCC
1001	scaffold113798_4_p1	271	chr5D	+	559105059	559105329	0	271	-	-	-	-	-	-	CGCGTGTGCTCAACATGTAC	GGCTATGTCGACTCGTTCCC
1002	scaffold113798_5_p2	259	chr5D	+	559109590	559109848	0	259	-	-	-	-	-	-	TCTGCTGTTGGTGCTCCTTT	ACCCACAGCAGGAACTCATG
1003	scaffold113814_1_p3	219	chr5D	-	138446254	138446549	2	296	-	-	-	-	-	-	CCCGAGGACCCCTTAATCCA	AGGACAAAACGAGTCTACGCA
1004	scaffold113919_2_c	252	chr5D	-	550511567	550511818	0	252	-	-	-	-	-	-	GGCTCACACTTTCTCTGCTCT	CTAAGCACGTGCCGTTATCG
1005	scaffold113919_3_p1	156	chr5D	-	550508369	550508524	0	156	-	-	-	-	-	-	CGCCAACTGCCAACTAACAC	GTACCTGTGGGTGCGTTGTA
1006	scaffold113919_4_p1	135	chr5D	-	550506228	550506362	0	135	-	-	-	-	-	-	GTCGATGGTCCAGTGCTGAA	CCGGCGGCTGAAAAAGAAAA
1007	scaffold113935_1_p1	255	chr5D	-	243218599	243218854	2	256	-	-	-	-	-	-	AAACTCCTGGAAGCCTTCGG	TCCGTCATTGATGGCCCAAA
1008	scaffold113935_3_p1	231	chr5D	-	243203893	243204121	1	229	-	-	-	-	-	-	GTCTGGATACTCGGGCATCG	TGTCAAACGCTTCCGCTTTG
1009	scaffold114005_5_p1	240	chr5D	-	279291473	279291827	2	355	-	-	-	-	-	-	AAGGCCCACTGCAAATCCTT	GAAGAAAGCGCCCAGAGTCT
1010	scaffold114215_1_p2	272	chr5D	-	504761533	504761691	1	159	-	-	-	-	-	-	CAGAGAGAGCGAGCGAGATG	GTCATTTGGCGCGGTTGAG
1011	scaffold114215_2_p1	241	chr5D	+	328923900	328924139	0	240	-	-	-	-	-	-	ACATGGTCGCCGCTTGATTA	ATCGTGGTCGTGTCGGTTAG
1012	scaffold114269_5_p1	268	chr5D	+	51675994	51676260	0	267	-	-	-	-	-	-	TTGGACATTCGTGGAGCTCG	GAGAGCGTTGATTTGGTGCC
1013	scaffold114280_1_p1	275	chr5D	-	88471453	88471709	1	257	scaffold125898	-	2433	2691	1	259	GCGTTCTGTTGTTTTGGGCT	GCAATGGTGCCAACTTCCAA
1014	scaffold114334_1_p1	110	chr5D	+	555651192	555651293	1	102	-	-	-	-	-	-	TGATTTCTTGCGACCTTACCT	GTCAAAAACGGCACACACGA
1015	scaffold114372_1_p2	197	chr5D	-	529458419	529458615	0	197	-	-	-	-	-	-	AGCACGGCTATCTAGAATGGC	AGAACCTCATGGCCGAGTTG
1016	scaffold1144_1_p1	255	-	-	-	-	-	-	scaffold33136	-	404	641	2	238	ACGGAAACCAGGGAAAAGCA	AGCCTTTTGAGACAGTCGTC
1017	scaffold114433_1_p1	172	chr5D	+	200500610	200500786	0	177	scaffold137537	-	2290	2464	1	175	TAGGACAAGGGAGGGAGAGG	GAGAGAGAGGAGGGGGTGAG
1018	scaffold114433_2_p2	221	chr5D	+	200500953	200501173	0	221	scaffold137537	-	1903	2121	0	219	ACAGTCGTCACTTGGCTCTG	CGATCTCCAGCACCCTTCTC
1019	scaffold11453_1_p2	254	-	-	-	-	-	-	scaffold31266	+	82	333	2	252	GTGCTAACTCACACATGCACA	CCCATAGCCAAGTGAGAGCC
1020	scaffold114591_2_p1	127	chr5D	-	162494029	162494147	0	119	-	-	-	-	-	-	TGCGGGAGTCCCAAATCTTC	TAGGCCTCTCCACTACCCAC
1021	scaffold114591_3_p2	267	chr5D	-	162488355	162488621	2	267	-	-	-	-	-	-	AAAGGAGGGGAAGGGCTTTG	CCTGCTCCTTCACCCTCCTA
1022	scaffold114652_4_p3	139	chr5D	-	3553555	3553693	2	139	-	-	-	-	-	-	AATTAACGACGTCCACCGCG	CCGATTATCCTGCTGCTGCT
1023	scaffold114967_1_p2	142	chr5D	+	560263461	560263605	0	145	-	-	-	-	-	-	ACAACGTACGCTCACACCAT	GTAGCCAGGGTCTGAATCGG
1024	scaffold114999_1_p2	166	chr5D	+	5167493	5167666	1	174	-	-	-	-	-	-	ACAGGTGGTGTTACGTGGTA	AGAGCCTCGTCACATTCTGC
1025	scaffold114999_2_p4	228	chr5D	+	5173914	5174129	0	216	C11747744	-	496	672	0	177	CCACCTCGATCACCCATCTG	CAAGGTCTCCGACAACCTCC
1026	scaffold114999_5_p3	255	chr5D	+	5222202	5222453	0	252	scaffold141203	+	4447	4683	0	237	GCCTTGGACAGCTTCTCCTT	CACCGGATTTCTCGAGTCCC
1027	scaffold115241_1_c	269	-	-	-	-	-	-	C11752731	-	452	633	1	182	AACGTAAACTGGCGGCAGTA	GCAAGCAAGTTGGGTACACC
1028	scaffold115241_3_p2	178	-	-	-	-	-	-	C11718080	-	774	947	2	174	GGCAGTGTACCAAAGTGTGC	TGCTGTATCGGAACATGGTGA
1029	scaffold115241_4_p3	181	chr5D	-	388830367	388830547	2	181	scaffold70430	+	1767	1947	2	181	TGCAGCAGGATCGGTAGAAC	TTCCCATCTTCATGCCACGG
1030	scaffold115354_1_p1	254	chr5D	-	52960775	52961023	2	249	-	-	-	-	-	-	ATGGCTTCAAGATGCATGCG	TGTCTTCGAAACAGCCATGT
1031	scaffold115417_2_p2	209	-	-	-	-	-	-	scaffold107482	+	38	246	1	209	TCACCAAGGACTTCATCGCG	CACCAGGTTGCCGAAGTACT
1032	scaffold115504_1_p1	187	chr5D	-	43097851	43098039	1	189	C11664641	-	266	462	1	197	TGCGAACCTTCTGGAAGCTT	AAAACCGGTTGACAGTTCGC
1033	scaffold115530_1_c	259	-	-	-	-	-	-	C11727980	-	372	622	2	251	TAGCTCGTGTGCGTGTGAAA	TGCAACGGGGCTACATTAACT
1034	scaffold115552_1_p1	174	chr5D	+	565230055	565230228	0	174	-	-	-	-	-	-	TGTGATCTTGTGCGACCTGA	ATCGATTTGTGACCGGGCTT
1035	scaffold115552_2_p1	200	chr5D	+	565230317	565230516	0	200	-	-	-	-	-	-	GCGCCCTGGACAGCTAAATA	AAATCCCTAAGGCCAACCGG
1036	scaffold11570_1_p1	241	chr5D	+	529751083	529751286	2	204	-	-	-	-	-	-	TTGTTGCGTAACATGCCTGC	ATATACATGCAGGGCCGTGG
1037	scaffold115733_1_p3	160	-	-	-	-	-	-	scaffold141061	-	5522	5680	2	159	GCAAGGAGACACTTTTGGCG	TCGTCGTCGTCGTCATTGTT
1038	scaffold115780_1_p1	241	chr5D	-	246775662	246775951	0	290	scaffold139343	-	2167	2456	0	290	CTGGTCAGGGAGCTGTCAAC	TGAAGAAAAGCATGCTCTTCCA
1039	scaffold11599_2_p4	224	chr5D	+	546077138	546077361	0	224	-	-	-	-	-	-	TGTCTCTCTCTTCCCTCCCG	GGACACGAGCCAAGAAGACA
1040	scaffold11599_3_p1	218	chr5D	+	546079899	546080116	0	218	-	-	-	-	-	-	GCTTTTCCGCCGAAATGTCA	CATGACACTCCCTCCGTTCC
1041	scaffold11599_4_p3	254	chr5D	+	546080507	546080760	0	254	-	-	-	-	-	-	ATCCCGAGGCATGATCGAAC	CTTGTCCTTGGCCATCACCA
1042	scaffold116_1_c	258	-	-	-	-	-	-	C11693222	+	580	834	2	255	TATTGCGGTTGCCTAGCTCG	ACCGACCAAACTTTTCCCCA
1043	scaffold1160_2_p3	215	chr5D	-	424765046	424765260	2	215	-	-	-	-	-	-	GAGGTTGTGCCCTTTTGCTG	CAACAACAACATTGGGCCGT
1044	scaffold116053_2_p2	235	chr5D	+	382422101	382422289	0	189	-	-	-	-	-	-	TATGTGATGTCGTTGGGGCC	TGGCTTGCGGATTGCTTTTC
1045	scaffold116053_4_p1	130	chr5D	+	382425055	382425184	1	130	-	-	-	-	-	-	AAGACCGACCTTTGAGGCTG	TAGTGTTCGTTGCACTGCCA
1046	scaffold116065_1_p4	261	-	-	-	-	-	-	scaffold90521	-	191	440	0	250	CGACATCGTTGACTTGTGCC	TGTGGCCATTGCTGTTTGTG
1047	scaffold116174_1_p1	273	-	-	-	-	-	-	C11682617	-	528	769	1	242	CTGTACCGTCGGATTGGCTT	CGATGGGCCACACCAAGTAT
1048	scaffold116383_2_p4	231	-	-	-	-	-	-	scaffold110494	+	1107	1347	1	241	TTTTTAGCGGTCGTTTGGCG	TCGCACCGTTTCTCTCTTCC
1049	scaffold116383_3_p2	199	-	-	-	-	-	-	scaffold110494	+	1328	1509	2	182	GGAAGAGAGAAACGGTGCGA	CCTTTCCTACCCACCCACAC
1050	scaffold116383_5_p1	208	chr5D	+	501342962	501343132	0	171	C11618962	-	1	173	1	173	TGGAGGAGGTCGCTACAGAA	ACCAGGATCCCACCTCTTGT
1051	scaffold116383_6_p1	224	chr5D	+	501345366	501345649	2	284	-	-	-	-	-	-	CAACTCTTACTCGGCGGTGT	GCATGAGAGGAGGAGAAGCC
1052	scaffold116394_1_p3	237	-	-	-	-	-	-	scaffold128179	+	642	878	0	237	CAGAGCCTCAACCCAGGAAA	TTGGGCTTAGAAGGAGCAGC
1053	scaffold116471_1_p3	136	-	-	-	-	-	-	C11766815	-	642	777	1	136	AGAATGGGTGGGTCATGCTG	GACGCAGCTTCAAAAGGCAA
1054	scaffold116482_1_p2	166	chr5D	+	211201889	211202050	2	162	-	-	-	-	-	-	ACGGAGAGTGTGTACGTGTG	GAGCTATGGATCTAGCCCGC
1055	scaffold116568_2_p3	227	chr5D	-	562429792	562430014	1	223	-	-	-	-	-	-	TACACCCAAACAAGGCAGCA	GTACTGATGTTTGCGGCTGC
1056	scaffold116599_1_c	241	chr5D	-	263025757	263025970	2	214	-	-	-	-	-	-	AGATGACGACTGGCAGTTGG	TGAAACTATTTGTGGAGCTCTGT
1057	scaffold116621_1_p2	253	chr5D	-	237023518	237023768	2	251	-	-	-	-	-	-	GGGACATATTGAGCGCCAGA	CCGCCCCTGTGAGGTAAAAT
1058	scaffold116621_2_p1	260	-	-	-	-	-	-	C11647127	-	236	495	1	260	TGATGCATGTCACGCGGTAT	AATGTTCTCACCGCCTAGCC
1059	scaffold11667_2_p1	234	chr5D	+	386861011	386861243	0	233	-	-	-	-	-	-	TCAACTTCGACATGCTGGCT	GCTCTGGCAAAGCATTCATCA
1060	scaffold11667_4_p2	242	chr5D	+	386866932	386867171	0	240	scaffold135129	+	5232	5471	1	240	TCTCGTCCCTTTCCATCCCT	CTAGGCAGCTCTGGTGATCG
1061	scaffold11680_1_p1	130	chr5D	-	551450033	551450162	0	130	-	-	-	-	-	-	GCCACTGTTCAGGTGCTACT	AGATGACTGTAGCAGCCACG
1062	scaffold11680_2_p1	201	chr5D	-	551449871	551450071	0	201	-	-	-	-	-	-	TGAAGCTCTGACCATTCGCC	GATGTGCCTCGCTCTACCTG
1063	scaffold116820_1_p3	279	-	-	-	-	-	-	scaffold121220	+	391	666	2	276	CCGGCCTGTCATATGGAAGG	AAGGGAAGGATGGAGGAGGG
1064	scaffold116856_2_p2	266	chr5D	-	440318758	440319024	2	267	-	-	-	-	-	-	ACTTGTCGTTTCCTGAGCTCT	GGCCCAGTTTTGTTTCGTCC
1065	scaffold116916_1_p3	143	chr5D	+	550355562	550355704	0	143	-	-	-	-	-	-	TCCTTTGCCCATGTTGCTTT	TCTTACCGCCGCATGATGAA
1066	scaffold116967_3_p3	193	-	-	-	-	-	-	C11712706	+	718	909	2	192	CAGGAGATCCACGAGCAGTC	TTCAGGCAGCCTCTCCTTTG
1067	scaffold117146_1_p1	226	chr5D	+	343643733	343643955	1	223	-	-	-	-	-	-	TTTTTCAAACGTGAGAATGGTTTTT	AACATGTTCACGTAATGGGAAAA
1068	scaffold117203_1_p1	196	chr5D	-	519417224	519417411	1	188	-	-	-	-	-	-	AGTCCGGAACTTAGCCAAGC	CCCGGCCTTTGACCAAATTG
1069	scaffold117203_3_p1	278	chr5D	-	519411819	519412099	0	281	scaffold138309	-	2031	2311	1	281	TTGCAACGCTCCAAGAAACG	CGGCGGGTAATCTTCTTCGT
1070	scaffold117604_1_p2	159	chr5D	+	349854725	349854871	0	147	C11754427	-	867	1025	0	159	TGCACCATCTCGTAGCACTG	TGCTGCCTGAATTGTACCGT
1071	scaffold117604_2_p2	211	chr5D	+	349855582	349855799	2	218	-	-	-	-	-	-	GGTGCTTTCGATGGCTTGTC	CCGTCCTTGGCTTTGATTGC
1072	scaffold117604_3_p1	233	chr5D	+	349867238	349867452	2	215	scaffold109878	-	3381	3610	1	230	CGACACGTAGCCCTTGTCTT	CTTCCTGGGTGGTTGCTAGG
1073	scaffold117604_4_p3	258	chr5D	+	349867433	349867693	2	261	scaffold109878	-	3144	3400	1	257	CCTAGCAACCACCCAGGAAG	AAAGCGAGGGTGAGAAGAGC
1074	scaffold11762_1_p2	200	-	-	-	-	-	-	C11678093	-	33	230	1	198	GGAGAAGTCTTGGCCAACGA	GAATACACTCGCTGGCACCT
1075	scaffold117648_4_p1	265	-	-	-	-	-	-	C11752331	-	901	1172	1	272	CGCGAGTTTGAACTGAAGCA	CACCCTTGCGAGCCCATATA
1076	scaffold117706_2_p2	242	chr5D	+	563725419	563725660	0	242	-	-	-	-	-	-	CCTCACCGCAGTTTCAGACT	TGATCCCACACACCCAGTTG
1077	scaffold117706_3_p3	257	chr5D	+	563726492	563726748	0	257	-	-	-	-	-	-	GAGATCGATCAGCTGGTCGG	CATCCTACGCCTCCATCGAC
1078	scaffold117706_5_p1	280	chr5D	+	563727580	563727859	0	280	-	-	-	-	-	-	CCCAAGTAGCATCGTCGAGT	GTTTGAACCCATGGCCTTGC
1079	scaffold117808_1_p3	267	chr5D	-	10413460	10413713	2	254	-	-	-	-	-	-	AACTCCCTTCCTGTCTTGCG	CCACCGGAGCTCACTCAATT
1080	scaffold117932_2_p2	258	-	-	-	-	-	-	scaffold139655	+	386	677	2	292	AGAGTTTGGGGAAGGCCTTG	GCGTACGGCAATGACAATCC
1081	scaffold117932_3_p1	134	chr5D	+	214866954	214867182	1	229	-	-	-	-	-	-	ACTCCCCCAAAAGCAGCAAA	CGGGGGCTTTGGAATGGTTA
1082	scaffold11795_1_p3	244	chr5D	+	191714464	191714716	2	253	-	-	-	-	-	-	GCCGGGAAGGAGAAAGACAA	ACGAAGTGAGATGACATGCA
1083	scaffold117998_1_p2	256	chr5D	+	252567699	252567948	1	250	-	-	-	-	-	-	TCACGAATTCCTTGGGTGCA	GATGTCCGGCCTACCCATTT
1084	scaffold118038_2_p1	262	-	-	-	-	-	-	scaffold11719	-	1814	2065	1	252	AACCGGATCCTAGAAAGCCC	GAAGTGCATTGGACTGGGGA
1085	scaffold118044_1_p2	244	chr5D	-	52455384	52455611	2	228	-	-	-	-	-	-	GCTGCTGAAACTTGTGTGCT	TTTCGAACACTCCCAGGCTC
1086	scaffold118111_1_c	132	chr5D	-	12994406	12994531	2	126	scaffold141163	+	3117	3268	2	152	CAACATCGACCTGGGTGACA	CCTCTTGTCTCCTCCCTCGA
1087	scaffold118111_2_p1	111	chr5D	-	12992970	12993078	0	109	scaffold141163	+	4611	4717	2	107	GAGGCCGTTTCCGTTTCCTA	GTGAGGACTCTGGTGGTTCG
1088	scaffold118202_1_p2	159	chr5D	+	274726286	274726440	2	155	-	-	-	-	-	-	GGGGGATCTGAGGTGGGTTA	CCAGCCTTTCATCCTCCTCC
1089	scaffold118328_1_p2	235	chr5D	+	228036738	228036897	0	160	-	-	-	-	-	-	ACACAGACGGTTGCTGCTAA	CCTATACCCCCGTCCTGGTT
1090	scaffold11836_1_p1	117	chr5D	+	90916659	90916775	2	117	-	-	-	-	-	-	GTTGCACGTGCTGAAATGGT	AGCCCACTCTCAACTTCGTG
1091	scaffold118434_1_p1	261	chr5D	+	386942582	386942840	1	259	-	-	-	-	-	-	TGAGACGGAGGGAGTACAAT	GCGATCCGGGGGAGTAAAAA
1092	scaffold118441_1_p1	232	chr5D	-	302966141	302966369	0	229	-	-	-	-	-	-	TATACTAGGGCGCGTCGAGA	GGACCTGTAAGTAGCTGGGC
1093	scaffold118467_1_p2	216	chr5D	-	155512355	155512560	2	206	-	-	-	-	-	-	CTGGGCTAGGAACAGTGCTC	TTGTTGAGGGGCTTTGGAAT
1094	scaffold118513_2_p1	235	chr5D	-	48488704	48488975	2	272	-	-	-	-	-	-	GGAAGTGCGTGTGTCAGAGA	CGGATCGATGGTACCGGATG
1095	scaffold118740_1_p2	119	chr5D	-	448500815	448500929	0	115	-	-	-	-	-	-	CCACTACCACCAAGTTGGGA	TGAAGGTGAGGCCATGCAAT
1096	scaffold118740_2_p2	254	chr5D	-	448499173	448499364	2	192	-	-	-	-	-	-	CTGTGATGCACTTGTGCTGG	TTTGGTGATGCCCTTGGTTT
1097	scaffold118938_1_p3	229	-	-	-	-	-	-	C11744078	+	477	706	0	230	GCGTGGCAGATCATGGTTTT	GACTGGGATCAATTGGGCCA
1098	scaffold119174_1_p1	202	-	-	-	-	-	-	scaffold138574	-	1788	2003	1	216	ATGCGAGGAGATGAAGCTGG	GGGGAGAAGGGATTTGTGCA
1099	scaffold119175_1_p3	264	chr5D	+	268490820	268491083	0	264	C11772663	-	3387	3650	0	264	AGATGGAGGCACACGAACAG	AGGCAATGTCGTTGGAGGAG
1100	scaffold119270_1_p1	270	chr5D	+	88171013	88171281	1	269	C11776155	+	4540	4806	1	267	GCATCGCAAAAATTCTAACGCC	TGAAGTTGCCTTGGTCCACT
1101	scaffold119279_3_p2	204	chr5D	+	246653446	246653650	2	205	-	-	-	-	-	-	GAGCTCACCGAGATCTCAGC	GCTCACACAAAACACACGCA
1102	scaffold119405_2_p3	154	chr5D	-	397624794	397624942	1	149	C11694608	-	641	786	1	146	CACCGATGCGCCATTTGTTA	CACATGCCAGAACCCTGAGT
1103	scaffold119412_3_p1	235	chr5D	-	312360065	312360301	2	237	-	-	-	-	-	-	ACCCCGCGAGAAATTTCAGT	TCATGATATCGCGCCGACAA
1104	scaffold119423_2_p1	270	chr5D	-	10965084	10965351	1	268	-	-	-	-	-	-	TGAAGGCTTGAGAAGGACAAACT	TTGGCTGTACCTTTGCCTGT
1105	scaffold11952_1_p1	183	-	-	-	-	-	-	C11587368	+	290	475	2	186	GCAGCCATCTCCCTTTCCTT	CGCACACGGCTAAGACAATG
1106	scaffold11957_1_p1	242	chr5D	-	122197077	122197315	0	239	scaffold121912	+	12072	12311	0	240	TCATGGTGTGCTTCAGTTCTGA	CTGAGGCTTAGCTTGCAGGT
1107	scaffold119589_5_p1	116	chr5D	+	49100045	49100159	1	115	-	-	-	-	-	-	CGTGGTATGCTCCATGCTCT	GAAGCTTCCGAATCGCACAC
1108	scaffold119749_1_p1	278	chr5D	-	319509748	319510042	2	295	-	-	-	-	-	-	GGGCCTTCCAGAAGTTCCAA	GGTGCGATTGACCCTGCTTA
1109	scaffold119815_3_c	243	chr5D	-	411512218	411512453	2	236	-	-	-	-	-	-	CGATGATGATGCCATGCTGC	TGTACCTGTCGGATCAACGC
1110	scaffold119935_1_c	259	chr5D	+	287684701	287684861	0	161	-	-	-	-	-	-	GGCTCAAGAGGCCTATACGT	CCCACGAGGCTCAAGAAATA
1111	scaffold12_1_p1	265	chr5D	+	175770162	175770408	0	247	-	-	-	-	-	-	GGAAGGTTGATGGGCCAGAA	GTAACTTTGCCACAGCGCAT
1112	scaffold120002_1_p3	150	chr5D	+	445029549	445029698	1	150	-	-	-	-	-	-	CGGCTGGGTTCTTGTCTGAT	CTGATCGTCACTCACCGGAG
1113	scaffold120103_2_p1	173	chr5D	+	310707538	310707715	1	178	-	-	-	-	-	-	TTGCAACTTTCCACTGGGGG	ACGACCTTGGTGTGTTTGGT
1114	scaffold120112_2_c	232	-	-	-	-	-	-	C11775315	-	1749	1955	1	207	TGTTTGTTGCGTCGTTGTGA	TGACGACACCATCCCCATTG
1115	scaffold120197_3_p2	254	-	-	-	-	-	-	scaffold138798	+	655	928	1	274	CCGGCCTCTTCTGATTCTCC	CTCTGCACGAGGTAACCCC
1116	scaffold120213_3_c*	257	chr5D	-	301315578	301315839	1	262	-	-	-	-	-	-	GACCCCACGAAGGTTGTAGG	ACATACTTGGGCCACATGCA
1117	scaffold120240_1_p3	249	-	-	-	-	-	-	C11706162	-	625	867	1	243	GCTACGCATGCTTGTGTACC	GGGAGAAACCTGATCGAGCC
1118	scaffold12026_1_p3	196	chr5D	+	136942937	136943138	0	202	scaffold141023	+	4324	4519	0	196	GTCCAACTGCCCTCCAGATC	TGTGTTCAGATCAGCGGTGG
1119	scaffold12026_2_p1	262	chr5D	+	136943112	136943372	0	261	scaffold141023	+	4493	4752	0	260	ACAACAACCACCGCTGATCT	TTCGGCAGCGAATACCTTGT
1120	scaffold120353_1_p1	247	chr5D	-	10632216	10632447	2	232	-	-	-	-	-	-	TTGAGTGAAGGGTGGCTCAC	GTGCAGTGCAAATCGTTCGT
1121	scaffold120356_3_p2	259	chr5D	+	450220133	450220391	1	259	-	-	-	-	-	-	CGACCGGGCTACTTTCAGTA	CAAGTGGCGGTAGTTTGTGC
1122	scaffold120584_2_p1	227	-	-	-	-	-	-	scaffold93567	-	394	667	1	274	GCCTAAACGGAGGGTGGTTT	CCATATACCACCACCGCTCC
1123	scaffold120587_1_p1	137	chr5D	-	432797435	432797566	1	132	-	-	-	-	-	-	TGAGAGGCAGGTGAGTGAGA	CCCGAACTCCTTGGCTTCTT
1124	scaffold120656_2_p2	240	chr5D	+	564448701	564448942	0	242	-	-	-	-	-	-	GACAACCTGTTGCTTCCGTC	TTGGCTATCGGGCTTACCAC
1125	scaffold120717_2_p1	191	-	-	-	-	-	-	C11775609	+	788	977	1	190	ACACAATCGATGGGTCACCA	TCGGCTTCCAATCGCCTATC
1126	scaffold120717_3_p1	262	-	-	-	-	-	-	C11775609	+	1768	2031	0	264	CCGGTGGCATATCTGGAGTC	GTTTGCTCATGTGCTGGTGG
1127	scaffold120784_1_p1	265	chr5D	-	370085183	370085407	1	225	-	-	-	-	-	-	AGCAGGATCGGTTTCTTGGG	AATAAGGGGCACGGACAAGG
1128	scaffold120816_1_p1	232	-	-	-	-	-	-	C11682591	+	289	504	0	216	GGAATGGTCGTGAGTGCTCA	TGGATGGCTCATGCATGCAT
1129	scaffold120826_5_c	275	chr5D	-	491582147	491582416	0	270	-	-	-	-	-	-	CTGCTCGCTCATTGTAGCCT	CCAGTACTTGCGTCCGTCTC
1130	scaffold120826_6_p1	241	chr5D	-	491581027	491581270	0	244	-	-	-	-	-	-	TGGAATATTTACATGGGTTTTGGAA	AAGGTGCTCTTACCGGGTTG
1131	scaffold120845_1_p1	228	chr5D	-	558163917	558164144	0	228	-	-	-	-	-	-	AGACAACAACGACGATGCCT	TGGTGGTTAGAGTGCTGCTG
1132	scaffold120845_2_p2	268	chr5D	-	558162779	558163046	0	268	-	-	-	-	-	-	ATGTAGCCCCCAATGCCTTC	TACGTACAAGAACCACCGGC
1133	scaffold120845_4_p3	137	chr5D	-	558152406	558152542	0	137	-	-	-	-	-	-	CCCCCTGTTGTTGTTGGAGA	GCGGCCAATATAACAGCAGC
1134	scaffold120845_6_p2	130	chr5D	-	558150743	558150872	0	130	-	-	-	-	-	-	CGCTGTCTGTTTTCTCCCCT	TACCCCGTCCTTGAGGTGAT
1135	scaffold120889_2_p2	245	chr5D	+	238578269	238578509	0	241	-	-	-	-	-	-	TGGCCAACCAAAATCCTGGA	TCAGGCACACTTAGGGATCC
1136	scaffold121174_1_p2	260	chr5D	+	318921056	318921306	0	251	-	-	-	-	-	-	GCTGAGGAGCTCCATTGAGG	CCAGAGTAGCCACATCGCAA
1137	scaffold121231_2_p1	252	chr5D	-	243819511	243819754	0	244	-	-	-	-	-	-	AGCATAGGAACAGCCAACAGA	TGGTACTATCACTTCATTTGGCCT
1138	scaffold121382_1_p1	250	chr5D	-	563606824	563607073	0	250	-	-	-	-	-	-	GATCCAGGGCCTGCCTAATC	AGAATGGCTTTCCCTCGTGG
1139	scaffold121406_1_c	265	-	-	-	-	-	-	C11706670	+	213	457	1	245	CCTTCTGGCGGTGAGAAGTT	CACAAGTCCTAGGGGGCAAG
1140	scaffold12141_1_p2	228	chr5D	+	263025757	263025972	1	216	-	-	-	-	-	-	TGAAGCTATTTGTGGAGCTCT	GGAGACAACGACTGGCAGTT
1141	scaffold121416_1_p1	274	chr5D	+	353960891	353961148	0	258	-	-	-	-	-	-	CGGAGGGACACCACAAAGAA	TTCCATTTTGACCCGTCCGT
1142	scaffold121427_1_p1	222	chr5D	+	95796555	95796768	1	214	-	-	-	-	-	-	AAGGGTTTGTCAAGGGCAGA	TATGGTCTCGGGTTGTTCGC
1143	scaffold121427_2_p1	240	-	-	-	-	-	-	scaffold106523	+	1770	2011	2	242	GACCAAGTGAACCTCCTCCC	TGGGGTCGCTGCTAACTTTT
1144	scaffold121427_5_p1	209	chr5D	+	95880903	95881108	0	206	-	-	-	-	-	-	CACGGTGCAAAATCCACTGG	TCTCATCAGACGGTCCAGAGA
1145	scaffold121427_6_p3	271	chr5D	+	95881887	95882157	0	271	scaffold140070	-	13038	13308	0	271	GTTGAGCAGCGCGAAGAAG	GACTGGTGGGTACTATGGCG
1146	scaffold121427_8_p1	105	chr5D	+	95884233	95884335	1	103	scaffold140070	-	9100	9203	0	104	CATGCTGTGTGCGGAACAAG	CCAACAGCGAGAGTGACAGT
1147	scaffold121486_1_p1	255	chr5D	+	548934212	548934465	0	254	-	-	-	-	-	-	CAAACGGGGTCAACAGCATG	ACCCACTGCAACTTGTTGGT
1148	scaffold121486_2_c	272	chr5D	+	548934990	548935260	0	271	-	-	-	-	-	-	TGGACCTCACGCACAAAACA	GGTCGCCTGAAGTGAGGAAG
1149	scaffold121486_3_p1	262	chr5D	+	548935339	548935598	0	260	-	-	-	-	-	-	GCCCGGGCATCAACTATTAGA	GTCACTAGGAGGTTTGGGCC
1150	scaffold121581_1_c	202	chr5D	-	18075100	18075231	0	132	scaffold23407	+	1142	1279	1	138	CAACGCCCCGAAAAGGAAAA	CTTGGGCCGAATTCGTTTGG
1151	scaffold121594_1_p1	159	-	-	-	-	-	-	C11609450	+	125	276	1	152	AAGGATCGGCGTGCTATCTG	AGCCGATTCTCACAACAGCA
1152	scaffold121791_2_p2	195	-	-	-	-	-	-	C11684023	+	403	599	1	197	TCATGGCAGTCCTAGCAACT	CAGCTCTGCATTCTCTTATGTTCA
1153	scaffold121888_1_p1	264	chr5D	-	387707894	387708159	1	266	-	-	-	-	-	-	GGCCATTCTTTCTTCGCACG	TCTTGCATCGCCGAATACCC
1154	scaffold121888_2_p1	220	-	-	-	-	-	-	scaffold134670	-	1018	1238	0	221	TCCTTCCGCTGAAATCCTGC	ACCTTTAAGCATGGCATCGC
1155	scaffold121889_1_p3	254	chr5D	+	546446967	546447220	0	254	-	-	-	-	-	-	CCTCGACCCACTCATGTCAC	GGACGTCCGACATGACATGA
1156	scaffold121944_3_p3	160	chr5D	+	424645838	424645996	2	159	scaffold136203	-	9880	10037	0	158	AAGTCAACGGAGAGCTGCTC	CCTTGTGCGGGTACAACTCT
1157	scaffold122040_2_p1	128	chr5D	-	521868625	521868746	1	122	-	-	-	-	-	-	TCGTGCAAATGGAGGGGTAC	ATTCCGTCGCAAGGACCAAA
1158	scaffold122040_3_p3	168	chr5D	-	521864962	521865123	1	162	scaffold126736	+	58	222	1	165	ATCAGCCCCTCCCTCATGAT	TTGACGGCGTCACCTTTTCT
1159	scaffold12215_1_p2	252	-	-	-	-	-	-	scaffold95530	+	117	368	0	252	TGAGGAGGTCTTGAAGGGGG	GCCTTTGGCCTTGTATCCCT
1160	scaffold122208_1_p2	279	chr5D	+	281254865	281255160	1	296	-	-	-	-	-	-	TTTCCAGCCGAAAACCCCTT	CCAAGCTTTTCTTCGGCGTC
1161	scaffold122208_2_c	218	chr5D	+	281256201	281256309	0	109	scaffold127602	+	1513	1643	0	131	GTGGGCTTTGCTCCTTACCT	GGTGGGGTCTTGAATCCACT
1162	scaffold122208_3_p2	247	chr5D	+	281257989	281258248	0	260	-	-	-	-	-	-	GTGTCACAAGATTGTTCCCGC	TTCCCGGTGTTGTACTCACG
1163	scaffold12232_1_p3	144	chr5D	+	434375836	434375973	2	138	-	-	-	-	-	-	AACCCATCACCTCCAGCAAG	GATCTGGAGTCCGTTTGGGG
1164	scaffold122352_1_p2	185	-	-	-	-	-	-	scaffold65770	-	2191	2387	2	197	ACCGTATGTTGTGTGCTCGA	ATCCCCTTGGCCGTTACTTG
1165	scaffold122369_1_p3	256	chr5D	+	159612943	159613198	1	256	-	-	-	-	-	-	CAGCCTGCACTACAACAAACA	ATCGCTTATTCGCAGAGGCA
1166	scaffold122369_2_p2	279	chr5D	+	159613726	159614020	0	295	-	-	-	-	-	-	TCTGCAGCCTCAAAACCAGA	TCAGGGATCTGTGGAAGGCT
1167	scaffold122382_2_p1	253	-	-	-	-	-	-	scaffold141013	+	1804	2056	1	253	TGTTAGTCATGTACTCCTTTCGT	CTTGGCCGCTGCATAACATC
1168	scaffold122447_1_p2	279	-	-	-	-	-	-	scaffold35578	-	233	538	0	306	TCGGCTTGAGTAAACAGCCT	ACCAAAACATAGGAGCCGGG
1169	scaffold122547_2_p2	236	chr5D	+	547718146	547718381	0	236	-	-	-	-	-	-	ACACTGTAATGTGGCCTGCA	GCACAAACTTTCAGTTGCCG
1170	scaffold122599_1_p1	231	chr5D	-	480038165	480038344	1	180	scaffold140823	-	2138	2306	1	169	CCTGGAAATCGACTACCCCG	GAGCGATGCAGGGTTTTTCC
1171	scaffold122599_2_p3	215	chr5D	-	480036850	480037073	0	224	scaffold140823	-	581	805	2	225	TTCAAGGGGACGTGGACTTG	AGACAGCCGTCAGTTCTTGG
1172	scaffold122670_1_p1	163	chr5D	-	547812530	547812692	0	163	-	-	-	-	-	-	TTGCCAATTGAGCACACACG	GGGACTAAAGGCCGTTCCTC
1173	scaffold122670_2_p2	246	chr5D	-	547807670	547807915	0	246	-	-	-	-	-	-	TTTCGTTCTCTCGGGTGGTC	GGACAACCTCCCTTTTTCGC
1174	scaffold122670_3_p2	208	chr5D	-	547806671	547806878	0	208	-	-	-	-	-	-	CAACCAGTTCTGCGAGAGGA	CCACTGAAGGCGCGAGATAT
1175	scaffold122726_1_p3	190	chr5D	+	453826542	453826732	0	191	C11775587	-	2211	2403	0	193	GGCTTGGATCAGGAGGATGG	CTGTCAGAGTGCGTGTGTCT
1176	scaffold122726_2_p2	241	chr5D	+	453826609	453826853	0	245	C11775587	-	2092	2330	1	239	CGCAGTGGGGTATAGTGCAA	CGCGAGCATGGTTCTTTGTT
1177	scaffold122828_2_p2	272	-	-	-	-	-	-	scaffold1171	-	594	817	1	224	AGCTCCCATGTTCAAACAAGA	TTTTTGCGTTCGTGCCATGT
1178	scaffold122955_2_p4	269	chr5D	-	50330192	50330425	1	234	-	-	-	-	-	-	CCAAGCTCCCACGTCAAGAA	GACATGACAAGACACGCACG
1179	scaffold123009_1_p1	199	chr5D	-	437054007	437054212	2	206	-	-	-	-	-	-	TTATGGGCGATTACGGGTGG	CAAACCGGTCTCAAATGCCC
1180	scaffold123020_1_p1	216	chr5D	-	229362215	229362430	1	216	C11723172	-	154	369	1	216	AGGCGAGGTTGCTTACTTGA	TGTATGAAGGGGAAAGGTAGCT
1181	scaffold123020_2_p2	198	chr5D	-	229360159	229360362	0	204	-	-	-	-	-	-	TGCGAGGCACATCAAACTCT	TCAGCTGAAATCGGAAGGGG
1182	scaffold123020_3_p2	273	chr5D	-	229354820	229355090	1	271	C11777581	-	2521	2777	0	257	GTCCAGGCGGCAGTAGTATC	AAACAGCCAAATTGCCGTCC
1183	scaffold123113_1_p2	277	chr5D	+	448284897	448285288	2	392	C11603286	+	279	466	2	188	TCCAACTTTCCATCCTCGCA	ACCCTTTGATTTCTGGGATGGA
1184	scaffold123220_6_p1	194	chr5D	-	513544546	513544736	2	191	-	-	-	-	-	-	TACCCTCTCGCTGAAGACGA	ACGGGGTCCCAGTTTTGATC
1185	scaffold123220_7_p3	117	chr5D	-	513540089	513540264	2	176	-	-	-	-	-	-	TTGCAGATCGTGTTCTCGCT	CGCTGACTTTGGATCCCCTT
1186	scaffold123220_9_p2	182	chr5D	-	513536741	513536922	0	182	-	-	-	-	-	-	GGTTGAAATAAACCTCACGCA	GTCCACCTCCAAGATGCCAA
1187	scaffold123222_2_p2	230	chr5D	+	65861379	65861598	2	220	C11748044	-	397	616	2	220	TAGCCAAGTTCAGCAGGGTG	CACCGATAGTGCAACCCAGT
1188	scaffold123327_1_p3	262	-	-	-	-	-	-	C11772281	-	1665	1923	1	259	GTGGGCCAACACTACCTCTC	GTTCTCGCCAAAGGTCCTGA
1189	scaffold123396_1_p2	248	chr5D	-	564271939	564272186	0	248	-	-	-	-	-	-	ATTAGCGACGCATGCTCAGA	TGTCATGCATAGACGAAATGGC
1190	scaffold123462_3_p2	212	chr5D	+	297580722	297580926	1	205	-	-	-	-	-	-	ACCTAGCACGTAAACCAGCC	GTAATCCCGTTGCCTCCCTC
1191	scaffold12357_3_p1	170	chr5D	-	328435447	328435614	1	168	-	-	-	-	-	-	TGAGGGGAGTAGTCTGTCAAGT	CCCGCTGTCGTAGAAACTGT
1192	scaffold123585_1_p1	258	chr5D	-	542993767	542994022	1	256	-	-	-	-	-	-	TGTTCGGACGATGTTGATGTG	CGAAGGAAGCCGGTTTTTCC
1193	scaffold123595_2_p1	223	chr5D	-	539586242	539586466	0	225	-	-	-	-	-	-	ACTAAGTTCGTGGCGCATCA	AAGAAATCAGCCTCCGTGCA
1194	scaffold123718_1_p1	225	-	-	-	-	-	-	scaffold137914	-	1129	1336	0	208	TCCTCCTTTCCCATGGCCTA	TTTTTGCTTTGCACGAGGCC
1195	scaffold123839_2_p4	273	-	-	-	-	-	-	scaffold11743	-	442	687	1	246	AGCCTCTCCGAATCTCGAGA	CTCTCCAGGGTTTTGTGGTGA
1196	scaffold123883_1_p2	134	chr5D	-	563411496	563411629	0	134	-	-	-	-	-	-	TTCAGAGACGGCAGGAGAGA	ACTCAAGCACTTTCCTGGTG
1197	scaffold123883_2_p1	184	chr5D	-	563410486	563410668	0	183	-	-	-	-	-	-	ATGGCTCCTCGACATTGCTC	GCGAGTGTCCGAAATAACGC
1198	scaffold12397_2_p1	240	chr5D	-	457985185	457985423	0	239	-	-	-	-	-	-	GCTTTTGGGTTGCGGGATTT	GTGCCTTGGTGGAGATGGAA
1199	scaffold123991_1_p2	175	-	-	-	-	-	-	C11712420	-	689	859	1	171	GCACAGCCTCTGGTAAGGAC	ATTGGTACGGCTGGACTGTG
1200	scaffold123991_3_p2	161	-	-	-	-	-	-	scaffold124658	+	220	336	0	117	TGGAACAGCCCAACAGAAGA	GTTGCTTTACTCCTGCCCCA
1201	scaffold124007_1_p3	279	-	-	-	-	-	-	scaffold37730	-	696	906	2	211	CGAAGCCGTCTCCCACAG	GCGGACCCATGCTACTACTC
1202	scaffold124024_2_p1	160	-	-	-	-	-	-	C11760965	-	2000	2162	1	163	CCCAAACCCTATCTGCACCC	GCTCTCGTATTTACCGGGGG
1203	scaffold124030_1_p1	191	chr5D	-	408305073	408305246	2	174	-	-	-	-	-	-	AAACAGCTCCAGACAACCCC	CCAGCAGTGCCTGACAAAAC
1204	scaffold124040_1_p2	211	-	-	-	-	-	-	scaffold106099	-	63	271	2	209	GTTTGTGGTGGGTGGATTGC	CCCTAGGGTAGAGGCAAGCA
1205	scaffold124042_3_p1	245	-	-	-	-	-	-	scaffold88467	-	2559	2800	1	242	CCAGATCCAACTGTACTGGGT	TTGGACTTTGGGTGTTGCCT
1206	scaffold124042_4_p1	201	-	-	-	-	-	-	scaffold88467	-	809	1010	2	202	GATCATACACCACCCTCGCC	TGATGTCGACATGCACTGCT
1207	scaffold124137_1_p3	192	chr5D	+	379839654	379839863	0	210	-	-	-	-	-	-	TACGAAGGGTTGAAGCCACC	CAGTTGGTTTGCTTACGCCG
1208	scaffold124149_1_p3	275	-	-	-	-	-	-	C11653843	-	262	526	2	265	CATCTGTGCAACCAACGGTG	CCATCAGATGCCTCCGAGAC
1209	scaffold124436_4_p1	253	chr5D	-	371271104	371271355	0	252	-	-	-	-	-	-	CTATCTGCCAAGCCCCACAA	TGTGCTGCTGCTCAAGATGA
1210	scaffold124436_5_p1	226	chr5D	-	371269390	371269612	0	223	-	-	-	-	-	-	TACTCTTCGAAGCAGCGAGC	TGTTGGTGATGCTATCTGCTT
1211	scaffold124452_1_c	143	chr5D	+	547972321	547972463	0	143	-	-	-	-	-	-	ACGATAAGGGCCAGTCCTCT	AGTATGACAGCGGGCAAACA
1212	scaffold124560_3_p2	267	chr5D	+	385926127	385926339	2	213	-	-	-	-	-	-	CGTTGCTGCGGGAATAGCTA	GGCCGACTGGGATGTCTCTA
1213	scaffold12460_1_p3	196	chr5D	+	489739617	489739812	1	196	-	-	-	-	-	-	ATTTGAGGACCTCCCGCTTG	CTGATCGTCACTCGTCGGAG
1214	scaffold124735_1_p2	258	chr5D	+	181611589	181611872	0	284	scaffold139364	-	18033	18295	0	263	AGGCTGGGTCCATCTAAGAGA	GTTTTGGCCACCATCCAAGC
1215	scaffold124752_1_p3	274	chr5D	+	160870643	160870917	0	275	-	-	-	-	-	-	GCAATGCAGTAACAATCGGTGA	AAATTGCAGCCCACTTTCGG
1216	scaffold124756_3_p1	252	chr5D	+	43045889	43046106	2	218	-	-	-	-	-	-	GGGGAATAGGGCCTTAGAGC	GTTACAACGGGCAGATGGGA
1217	scaffold124789_1_p3	182	-	-	-	-	-	-	C11770649	+	2655	2833	2	179	TTCATCGTCATCATCCGCCA	TTGGCCAGTCTCTAGAGGCT
1218	scaffold124847_1_p1	239	chr5D	-	169540023	169540261	0	239	scaffold134485	+	286	513	0	228	TCGCATCCTGCACAAGTTCT	CTGAGGGTTCTTGTCCGGTC
1219	scaffold124882_1_p1	263	chr5D	-	256477630	256477889	1	260	scaffold135444	-	3106	3361	2	256	TTACTGAGGGGGAAGGGGAG	CATGGTCACAAGGCAACAGC
1220	scaffold124882_2_p1	173	chr5D	-	256465443	256465614	0	172	-	-	-	-	-	-	TGCCAGTTTCTGCATATGCG	TCCACACATACGACGATGAGT
1221	scaffold124915_1_p3	273	chr5D	+	393569074	393569347	1	274	C11644390	-	1	282	1	282	GCTAGCTTTGCCCCTGATCT	CCACTTGACGGAAGCTTCCT
1222	scaffold124915_3_p3	143	chr5D	+	393599774	393599914	2	141	C11672265	-	479	621	2	143	CGTTCCCTCATGCACTCAGA	CAGTTGCGACAGGGTGAGAT
1223	scaffold124923_1_p1	226	-	-	-	-	-	-	scaffold138621	-	3151	3332	0	182	GCGAGTAGGATCTGGGCATC	ACGACTACTACTGCTGGGGT
1224	scaffold124953_1_p1	248	chr5D	+	564218937	564219184	0	248	-	-	-	-	-	-	GCCCGTGTGCAATCAAACAT	ATGTGTATCCGCGCATCACT
1225	scaffold124962_1_p3	250	-	-	-	-	-	-	scaffold93534	+	126	378	1	253	AGAGCAGCACAGATTTGCCT	CGAGGGATTTCGTCAAACGG
1226	scaffold124962_2_p1	150	chr5D	+	345980214	345980361	0	148	scaffold93534	+	2393	2538	0	146	AACTGAGGGCTTGCCATCTC	ACAGAGCTGGTGGTCCAAAA
1227	scaffold125022_3_c	263	chr5D	+	470957942	470958247	2	306	-	-	-	-	-	-	TTCAAAACCACCCCCAACGA	TCCTCGGGAAGAAAAAGGGC
1228	scaffold125085_1_p3	256	chr5D	-	453118409	453118665	0	257	-	-	-	-	-	-	TTGTTTCCTGGAAGCCCCTC	GCAAGCAACCCAATGTCAGG
1229	scaffold125170_1_p1	106	-	-	-	-	-	-	C11778019	+	9021	9123	2	103	CTGATAGCCACTCGAGCTGG	TGGATCTGCCACTGTAGCTAG
1230	scaffold125170_3_p1	240	-	-	-	-	-	-	C11705020	+	245	486	1	242	GAAGCACTTCGACCCTGACA	TTTCTTGGCCAGACGCTGAT
1231	scaffold125208_1_p2	148	-	-	-	-	-	-	scaffold138203	+	2744	2891	0	148	AAGCTGGCTACCCAATCCTG	GGGTCACCCCGCTAGTTTAA
1232	scaffold125208_4_p1	260	chr5D	-	29504442	29504693	1	252	C11765697	+	849	1111	0	263	GCGAGGCAGAACTTAGGACA	TGGGACGACTATGCCAGGTA
1233	scaffold125210_2_p3	204	-	-	-	-	-	-	C11733334	+	986	1192	1	207	CCAAGCTTCCTCATGTAAAGCA	ACCTACCTTAGCCCAAAAATGGA
1234	scaffold125213_1_c	278	-	-	-	-	-	-	scaffold23317	-	259	523	1	265	GCGAACTAGAAAGACTCCCCC	TGCAGACAACATGTTCTCCA
1235	scaffold125306_1_p2	279	-	-	-	-	-	-	scaffold37393	+	1029	1230	1	202	ACGGACACATGGAGATGATGT	TCGTCCGATGATGACATTTCCT
1236	scaffold125379_2_p2	200	chr5D	+	543722958	543723153	1	196	-	-	-	-	-	-	ACACACACTTGTCTGCAGGT	AGGTTGTGAACTCATCGGCA
1237	scaffold125404_1_p1	169	chr5D	-	458637099	458637269	0	171	-	-	-	-	-	-	GTGCGTTAGGTGCATGCAAA	TGCGCTAGATGCATGCAAAT
1238	scaffold125412_1_p2	205	chr5D	+	440115534	440115736	0	203	-	-	-	-	-	-	ACATCACCTAATAATTGTGCTCAAT	TGGTCCTTTGAGCACCTAGC
1239	scaffold125487_1_p2	151	chr5D	+	87727206	87727296	1	91	-	-	-	-	-	-	ACCTGAGAAAACACAACTGACCT	TGTGTAACGAAGAAGTGGGTGT
1240	scaffold12559_3_p1	229	chr5D	-	520722068	520722265	1	198	-	-	-	-	-	-	CCTCACAGGGCCATACCAAT	TTGCCCTTGCTGAACAGGTA
1241	scaffold125606_2_p2	155	-	-	-	-	-	-	scaffold126803	-	3338	3503	0	166	TCCCACATGGCACTTTGTGT	TGAGATGCATTGCCATGGGT
1242	scaffold125702_2_c	280	-	-	-	-	-	-	scaffold49657	+	2948	3224	1	277	ATTCCCTCAGTTGTGGTGGC	GCAACGGGGCCACATTAAC
1243	scaffold125702_4_p2	211	chr5D	-	8036807	8037012	1	206	-	-	-	-	-	-	GGATCCTGAGCTGGATTGCA	CTCATGCAGTGTGTGTTGCC
1244	scaffold125782_1_p1	205	chr5D	-	281027164	281027322	2	159	scaffold141101	+	2817	2975	1	159	GTGGAGGTGGCGTGGTATAG	AGATTTGCGGTTCACTCGGT
1245	scaffold126036_1_p3	269	chr5D	-	552972838	552973058	1	221	-	-	-	-	-	-	GCTTGTTGCGAAGTCGTCTC	CGGACCCACGCTACTACTTT
1246	scaffold126059_1_p1	143	chr5D	-	549332591	549332733	0	143	-	-	-	-	-	-	GGCCCACCGTTTTGACAAAA	TCTGTATCAGCGATGGCCAC
1247	scaffold126059_2_p1	185	chr5D	-	549322742	549322926	0	185	-	-	-	-	-	-	TATTGGCTGCCTTCGCATGT	CTCTGGGCCTTGGTCCATTT
1248	scaffold126059_3_p1	256	chr5D	-	549320690	549320945	0	256	-	-	-	-	-	-	TGGCTGGTGGCATATGAGTG	GCTTTCACATGTGGCGTACA
1249	scaffold126059_4_p1	260	chr5D	-	549320121	549320380	0	260	-	-	-	-	-	-	GGTCAGCCCATTAGCCATGA	TGTTCCCAAAATTTTAGAAAATGTTCA
1250	scaffold126059_5_p1	107	chr5D	-	549319837	549319943	0	107	-	-	-	-	-	-	TTCTATTCCCCAACGCGTGC	AAAACAGGGCTCCATTTCGT
1251	scaffold126073_1_p1	163	chr5D	+	505345019	505345195	2	177	-	-	-	-	-	-	GTTCCGGGTGATATCGGGTC	GGCCAAACTCTCCTCCTTCC
1252	scaffold126081_1_p3	269	chr5D	-	304016435	304016700	2	266	-	-	-	-	-	-	TGCCATGCCTGAATCGAACT	GCCACAAATGCAAGAAGCCA
1253	scaffold126083_5_p3	264	chr5D	+	561672388	561672648	0	261	-	-	-	-	-	-	TCCCTCCATCTCCAGTCCTG	TGGTTACCGTGGAAGGAAGC
1254	scaffold126083_6_p4	224	chr5D	+	561672629	561672852	0	224	-	-	-	-	-	-	GCTTCCTTCCACGGTAACCA	TAAGATGGCGAGTGGGGAGA
1255	scaffold126083_8_p1	209	chr5D	+	561677965	561678175	0	211	-	-	-	-	-	-	CTTGGCTGACTGGACCAGTT	TAGTGCATGTTGGCGTAGGG
1256	scaffold126083_9_p4	151	chr5D	+	561678542	561678700	0	159	-	-	-	-	-	-	TGCTGATTGGTGGGAGGAAC	CGACCGAGGACACCATTCAT
1257	scaffold126149_2_p2	279	-	-	-	-	-	-	scaffold118880	+	391	686	2	296	GTCCGCACATCGCTCTCTAT	AGTGTGGTTGCCGTCTTCAA
1258	scaffold126153_1_p1	190	chr5D	+	345448682	345448878	1	197	-	-	-	-	-	-	TGGCACACGAACACATGACA	GCGATAGTGTGGCAAGAAGC
1259	scaffold126157_1_p3	241	chr5D	+	220674512	220674762	0	251	scaffold139788	-	2421	2669	2	249	TGGTGTCCGTTGTATTGCCA	AGTTAGCGTCGTCGTTGTGT
1260	scaffold126157_2_p2	180	chr5D	+	220674886	220675057	1	172	scaffold139788	-	2126	2297	2	172	GTTCTACCCCTGTCGCACAA	TGTGGTGAAGAAGATGGCCG
1261	scaffold126157_3_p1	163	chr5D	+	220679803	220679968	0	166	scaffold141273	-	1187	1354	0	168	GTGGTGGCGTGTGTTTGTAC	GGCAGGTTCTATAGGACGGC
1262	scaffold126157_4_p3	234	chr5D	+	220689683	220689916	0	234	-	-	-	-	-	-	GCAGTGGTGCCAGTTTGTTT	GCCTTTAGTTGGTCGCGAGA
1263	scaffold126157_5_p1	261	chr5D	+	220692084	220692340	0	257	scaffold140872	+	2417	2674	0	258	TGCATCAAAGCGCATGTCTT	GGGATCAGACACTGGTGCAA
1264	scaffold126193_1_p3	229	chr5D	-	434352136	434352364	0	229	-	-	-	-	-	-	AGTCTGGCCTGGCTGATCTA	CTCGCATGGTCACCTTCCAT
1265	scaffold126313_1_p4	230	chr5D	-	447321057	447321286	2	230	scaffold89586	+	109	336	1	228	TGAGAAGCACGAGTTGGCAT	CATCTGCCGGAACCATGAGT
1266	scaffold126541_2_p1	206	chr5D	-	200902566	200902769	1	204	-	-	-	-	-	-	TCTGCCTTTGTTGACATCATGT	AAGATGGGTTGCAACATTTTCA
1267	scaffold126542_2_p4	249	chr5D	+	460745787	460746049	2	263	scaffold86434	+	2180	2412	1	233	GCCCAACAGGGAAAGAGTGA	AAGCACGAGCCCAATCTTGA
1268	scaffold126649_1_p1	252	chr5D	+	268493357	268493609	0	253	C11772663	-	697	1010	0	314	TGGGACTGTCTTTTGCACTTTG	ACAATGCATTTGTGCCGGAC
1269	scaffold126683_1_c	235	-	-	-	-	-	-	scaffold111210	-	1828	2044	1	217	GAGATCCGACAGCAGATCCG	CCTGCTCCATGTTGAAGGCC
1270	scaffold126708_3_p2	267	-	-	-	-	-	-	scaffold132441	+	584	895	1	312	AGCACACGACACACACTTCA	GGTTGTACGTGCGTGTCATG
1271	scaffold126786_2_p1	273	chr5D	+	325905565	325905836	0	272	-	-	-	-	-	-	CTTCTGGCCCAGATGTCGTT	GTTGGTAGCTGAGGACGAGG
1272	scaffold126868_2_p1	273	chr5D	-	67929995	67930258	1	264	-	-	-	-	-	-	CGTCTGTGGAAAGGCCTTGA	CCATCATCAACTGCCTCGGT
1273	scaffold126905_2_c	213	chr5D	+	120813112	120813288	1	177	scaffold135098	+	737	915	2	179	GTTCGAACACCTCTCCCTGG	TGGAGGAAGAGGGTGTCGAT
1274	scaffold127102_2_p2	220	chr5D	+	279214840	279215055	0	216	-	-	-	-	-	-	CCGGATTTAAGAGGTGCGGT	ATGTAGAGGCACCACACGTG
1275	scaffold127117_2_p1	253	-	-	-	-	-	-	scaffold140381	+	10591	10841	0	251	AATTTCAAGCTCTGGCCTGC	GTGAATGGAGGGAGATAGGACC
1276	scaffold127117_3_c	275	chr5D	-	258255706	258255954	2	249	scaffold140381	+	14644	14915	2	272	ATGCTTTCCTTCCCCTGACC	TTGGTGTCTGGTGTATCCGC
1277	scaffold127117_4_p1	250	chr5D	-	258250645	258250892	1	248	scaffold140381	+	19906	20153	0	248	CCCGTAGAACGAATTCGATGC	CACGTCCCCAAAGCCAAAAG
1278	scaffold127198_1_p2	177	-	-	-	-	-	-	C11715668	-	158	338	1	181	CAAATGAGAGGCAAAAGGGCA	TTTGTTGCCGGACTCCTCTC
1279	scaffold127205_1_p1	245	chr5D	-	556009617	556009861	0	245	-	-	-	-	-	-	GCTGGGTGAACACACTGGTA	GCATCATGCCCACTTCACTG
1280	scaffold127248_1_p1	143	chr5D	-	553898018	553898158	0	141	-	-	-	-	-	-	CCCTCTCCTCTTCTCTCGCT	CTTGACCTAGGCCCAACAGG
1281	scaffold127248_2_p1	196	chr5D	-	553896722	553896908	0	187	-	-	-	-	-	-	GGTAGGGGTGGGATGGTTTG	GACTTCCCGTGTCATGTGGT
1282	scaffold127251_3_p6	226	-	-	-	-	-	-	C11772083	-	1758	1964	0	207	TCCTTCCTTCCTTCCCCACA	CCGATCCCTCCTCTCCTTCT
1283	scaffold127297_3_p2	172	-	-	-	-	-	-	scaffold122116	+	5999	6169	2	171	CGTTTGGGGATGGAAGTGGA	AGGGGCAGGGTTTTGAATGT
1284	scaffold127297_7_p1	234	chr5D	+	418465796	418466003	0	208	-	-	-	-	-	-	AGCATCACCAGCGTTACCAA	GGTCATGCCACAAACCTTGG
1285	scaffold127377_4_p3	270	chr5D	+	87173011	87173283	2	273	scaffold141193	+	1519	1779	2	261	GACGCTGACACCTTCCTCTC	GTGCAACAACTCGCCAGAAA
1286	scaffold127377_5_p3	219	chr5D	+	87173467	87173685	0	219	scaffold141193	+	1963	2181	0	219	AGGAGGAGGAGGTTGGAGAC	GATCCAGAAGATCCGCGTGT
1287	scaffold127385_2_p2	246	-	-	-	-	-	-	C11728514	-	855	1092	1	238	TCCACAACGTGCTCCTCTTC	ACATGTACGTGCTGCTTCCA
1288	scaffold127387_1_p2	257	-	-	-	-	-	-	scaffold65684	-	7	258	0	252	GTTGTGTCAGGTCTGGCTCA	CGGACAGAGGACAAGAGTGG
1289	scaffold127399_1_p3	154	-	-	-	-	-	-	C11684003	+	512	659	2	148	GGCGGAGTCAACCTCAGAAA	ACACCGGATTTGCCTTTCCA
1290	scaffold127434_1_p2	275	chr5D	-	319322759	319322856	2	98	-	-	-	-	-	-	CCTGGATTCTGGAGAAATTCGGA	GCTCTGCTGATCCCGGAAAT
1291	scaffold127458_1_p2	256	chr5D	+	548395685	548395940	0	256	-	-	-	-	-	-	AACCATGCATGCAGTCTCCA	AGGGGAAAAGGCAGGTTGAA
1292	scaffold127458_2_p1	217	chr5D	+	548396622	548396838	0	217	-	-	-	-	-	-	TTGTTCTTCTCTGGTCGGCC	ATCCGGCGGATAAAGTGTCC
1293	scaffold127458_3_p1	216	chr5D	+	548396819	548397034	0	216	-	-	-	-	-	-	GGACACTTTATCCGCCGGAT	GCCCAGGCCTCAAAGTTAGT
1294	scaffold127510_1_p1	243	-	-	-	-	-	-	C11718488	+	518	708	2	191	GTCGATATACCCCCTCCCGA	GGGTGCTCCCGTGGTATAAG
1295	scaffold127556_2_p3	258	-	-	-	-	-	-	C11667521	+	96	361	1	266	TGGTGATGACGGTGGTGAAG	GGTGAAAGGCCAGAATCCGA
1296	scaffold127574_1_p1	244	-	-	-	-	-	-	scaffold109765	+	606	845	2	240	ACCCTAAGCTCCTCCTGACA	AGCATCTACAAGCTGCCGTT
1297	scaffold127612_1_p1	270	chr5D	+	555892556	555892825	0	270	-	-	-	-	-	-	GCTCACGGCAAAACACAACA	GTGGTGGTTAGAGTGCAGCT
1298	scaffold127748_1_p1	150	chr5D	+	9455706	9455854	1	149	-	-	-	-	-	-	ATGAACGGCTGGCTTGGTAA	AAAGACTTGACTGCTGGGCA
1299	scaffold127980_1_p3	264	chr5D	+	547433935	547434198	0	264	-	-	-	-	-	-	GGCCGGCTATCTTCAAGTCA	AGCAGACGGTAGCCATAGGA
1300	scaffold127980_2_p1	274	chr5D	+	547437469	547437742	0	274	-	-	-	-	-	-	GCACCATGTATCCTAGCCGG	ACGAGCATCCATGTCCCATC
1301	scaffold127980_3_p1	153	chr5D	+	547439287	547439521	0	235	-	-	-	-	-	-	TGTACTCCCTCCCTTCCGTT	TGGGAAAATGGTGTGCTGGA
1302	scaffold127980_4_p1	280	chr5D	+	547439502	547439781	0	280	-	-	-	-	-	-	TCCAGCACACCATTTTCCCA	TTCCATGTTCGAAGAGGCCT
1303	scaffold127980_7_p2	264	chr5D	+	547452643	547452906	0	264	-	-	-	-	-	-	GTCGGACGTGTTTTGCCTTC	CGAAGCGACGTGATAGGTCA
1304	scaffold127980_8_c	269	chr5D	+	547456132	547456397	0	266	-	-	-	-	-	-	CGCTGCAGAACACAGGGTAT	TGTAAAGGGAAAGCTAAGTAACACT
1305	scaffold128002_1_p1	196	chr5D	+	345086554	345086742	0	189	-	-	-	-	-	-	CCACATGCACTTCCTGAGGT	CAGGGAACTATGTGCAGCCA
1306	scaffold128064_1_p1	212	chr5D	+	37329876	37330087	0	212	C11773337	-	3429	3636	0	208	TGGGAGACTATGTTGATCGTGG	GCGCATTGATATCTGCTGCC
1307	scaffold128185_1_p1	257	chr5D	+	494466748	494467003	2	256	scaffold91152	+	2540	2795	1	256	TGTCTGTATGCAAGCCACAGT	CGTGTCTGTCGCCGACTATT
1308	scaffold128242_2_p2	178	chr5D	+	238176727	238176902	1	176	-	-	-	-	-	-	CGTTTAGGGTTAGCTGCGGA	CGCCGCCTTTTTGTCTCAAA
1309	scaffold128286_2_p1	272	chr5D	+	107623521	107623795	2	275	-	-	-	-	-	-	GTATTGCTGGAAGGCCGAGT	ATCGGATCGCCTGGTAATGC
1310	scaffold128320_1_p2	155	chr5D	-	426049244	426049388	2	145	-	-	-	-	-	-	TTCATCATCCTGGTGGCCAC	ACAAAGCCCGCGATAGATCA
1311	scaffold12833_3_p2	185	-	-	-	-	-	-	C11715908	+	223	384	2	162	CATTATTGGGACCGGCTCGT	ACTTGTGAACGCGTCCAGAT
1312	scaffold128344_1_p3	176	-	-	-	-	-	-	scaffold135422	+	862	1040	0	179	TGTTGTCTTTTCGCTGCAGC	GAATGGTCGCTCTGTCATGC
1313	scaffold128347_2_p3	280	chr5D	+	474717483	474717770	0	288	scaffold111816	+	101	384	0	284	GAACAATGGCTGCGTTCTCC	CGACCTTGGTGTAGATGGGG
1314	scaffold12840_1_p2	227	chr5D	-	307264926	307265150	1	225	-	-	-	-	-	-	CGTCTGCCCAAGTTTTGACC	GATTCCCTCGCCTCTTACCG
1315	scaffold128506_2_p1	214	chr5D	+	289078079	289078290	1	212	scaffold127731	+	6529	6721	2	193	CATATGGTTGCTGCGCTTGG	CCAGTTACCCTGAATGCCGT
1316	scaffold12853_1_p3	189	chr5D	-	216059977	216060162	2	186	C11598622	-	200	388	1	189	GCGGAGGAAGGTGATGTCAA	TGCCCAATGTCGTTAGCCAT
1317	scaffold128640_3_p2	192	chr5D	+	550637124	550637315	0	192	-	-	-	-	-	-	TTGGGAGCTCCGTCAACTTC	CCAAAAGAGGCTCCCTGCTT
1318	scaffold128731_1_p2	262	chr5D	+	62296553	62296812	0	260	-	-	-	-	-	-	TTGATGTCGCCCATGAAGCT	TCATCGATTGGGCAAGGCTT
1319	scaffold128731_4_p1	227	-	-	-	-	-	-	scaffold140208	+	275	479	1	205	AAGGTCAGTTGCAGTCGAGG	TGTGGTTGCCTTTTCTACATGG
1320	scaffold128764_3_p2	245	chr5D	-	440925050	440925290	2	241	-	-	-	-	-	-	GCATGGCATGTGCGTTGTTA	CTTGGCCTGGCTTGACTTGA
1321	scaffold128764_4_p1	217	-	-	-	-	-	-	scaffold133687	-	4383	4571	2	189	TGAGGTTCAAACACCACGGT	ACGCCACAAACCTGGTAACT
1322	scaffold128764_5_p1	238	chr5D	-	440922275	440922510	0	236	-	-	-	-	-	-	AGTTACCAGGTTTGTGGCGT	TTTGTGCATCACAGACCTGA
1323	scaffold128764_6_p4	122	chr5D	-	440921632	440921749	0	118	scaffold133687	-	3453	3563	0	111	AGGAGGAGGGAAGCGAGTAG	GGAGAAGAGATGGCGCCTAC
1324	scaffold128764_7_p3	239	chr5D	-	440921422	440921651	2	230	scaffold133687	-	3251	3472	2	222	GTAGGCGCCATCTCTTCTCC	TACCTCAAGAATGCTCGGCG
1325	scaffold128826_1_p3	259	-	-	-	-	-	-	scaffold120314	-	1128	1395	0	268	CACCTGATCTCGGTGTCCTG	GGGAAATCTGCCACCGAAGA
1326	scaffold128847_2_p2	237	chr5D	+	192902329	192902599	1	271	-	-	-	-	-	-	CCCGTAAGTTGGTTGAGGCT	ATGGTCTCCATGGTGGCAGA
1327	scaffold128847_4_p2	257	-	-	-	-	-	-	C11602490	-	44	281	2	238	AAAATCAATTCCAGCCGCCG	GGATCCCAACAAACACACGC
1328	scaffold128961_2_p2	239	chr5D	-	397228072	397228321	1	250	-	-	-	-	-	-	TAAATCCACACCATGCGCCT	TGGTCGATCAATACTCGGCG
1329	scaffold128989_2_p2	127	chr5D	-	179156871	179156973	1	103	-	-	-	-	-	-	GGGAGAGAGATCTTCGTGCG	GTGTGTTTGTGTGTGCGTGT
1330	scaffold129083_1_p1	269	chr5D	+	937201	937517	0	317	-	-	-	-	-	-	ACTCACCACGAGAGACATGC	CTGGAACTGGCTTCACGGAT
1331	scaffold129085_1_p2	128	chr5D	+	501338845	501338958	2	114	-	-	-	-	-	-	ACACGACCATGACCATGACC	CAAACAGAAGGTGGCAGCAC
1332	scaffold129111_2_p1	278	chr5D	-	560469566	560469843	0	278	-	-	-	-	-	-	TGCACCTTCTTCATTTGTTCTTCT	GTGGTTGTTGCCTCGAACAT
1333	scaffold129148_1_p1	195	-	-	-	-	-	-	C11611334	+	100	292	2	193	TCGCTACAACGATGGGAACC	GCCTCGCTACCCCTACTTTG
1334	scaffold129402_2_p2	222	-	-	-	-	-	-	scaffold139893	+	4997	5222	1	226	ACCACACCTTTGCAAAGCAC	CTCAAACATGGTGGCTTCGG
1335	scaffold129519_1_p2	250	-	-	-	-	-	-	C11736234	+	896	1126	2	231	AGGAACAAAGTGTTGGGCCA	CAACCTTGCATCTAATAGTTTACCA
1336	scaffold129774_2_c	205	chr5D	+	136552897	136553024	2	128	-	-	-	-	-	-	CCCCTACTCCTGCTTGGTTG	CGGGGGAAGATGACTAAGGC
1337	scaffold12985_1_p1	263	-	-	-	-	-	-	C11657655	-	136	380	1	245	ATTCCCCTCCTCTCCTTCCC	CGACAATATGACCGAGGCGA
1338	scaffold129851_3_p1	219	-	-	-	-	-	-	scaffold100573	+	94	312	2	219	TGATCTTTTTCCAAATCTCGGGA	TGGAAAAAGAACACGGATTTGGA
1339	scaffold129851_4_p2	265	-	-	-	-	-	-	scaffold104177	+	619	888	0	270	ATGTGCATGCAGTACGGTGA	ACCCCAAACCGCATTACACA
1340	scaffold12993_5_p3	264	-	-	-	-	-	-	C11668079	-	315	578	0	264	CCATGCCCTGATGTGTATGC	CATTGAGGGTGGCCATCCAA
1341	scaffold12993_7_p3	279	chr5D	+	428708262	428708531	0	270	C11772391	+	3129	3389	0	261	CTGGTACCGATCCATGGCTC	TAAAAGCCCTCACTCCCACC
1342	scaffold12993_8_p3	190	-	-	-	-	-	-	scaffold93949	+	1784	1938	2	155	GAAGGGCCAAGAAGCTAGGG	AGATGGAGTTGTTGCGAGCA
1343	scaffold129973_2_p3	275	-	-	-	-	-	-	C11769585	+	340	662	2	323	GACTTGGACTGGTGGTGGAG	GCATCGTCATGTCGAGTTGC
1344	scaffold129982_2_p1	150	chr5D	+	554568072	554568221	0	150	-	-	-	-	-	-	TAGGTCTTAATTGGGCCGGC	ACCAAGAGAGTGACCCTTGC
1345	scaffold129982_4_p2	180	chr5D	+	554576272	554576451	0	180	-	-	-	-	-	-	CGACGCCATTCACACGAATC	ATCAGTCCACCGTTTCTGTT
1346	scaffold129982_5_p1	260	chr5D	+	554577861	554578119	0	259	-	-	-	-	-	-	TGATGCCAGTCGTACTAGCAG	GCTTGAGCCTCGTGGACATA
1347	scaffold129982_6_p2	277	chr5D	+	554581132	554581408	0	277	-	-	-	-	-	-	CAGTAGCGCTGGTATGGACA	GCCGCCACAAGACTAAATGC
1348	scaffold129997_1_p1	240	chr5D	-	536791151	536791389	2	239	-	-	-	-	-	-	TCCGCAATCCCTAGTCCAGA	GCCACCATCTTTGCCAATGG
1349	scaffold130035_2_p1	192	-	-	-	-	-	-	C11744576	-	270	424	2	155	ATGGGTTGGTGCCATTAGGG	TTCTCCGGTGTTCCTGTTCG
1350	scaffold13004_1_p1	197	chr5D	-	400812813	400813009	1	197	-	-	-	-	-	-	TTCCCTCTTTCCCCCTCCAT	CGCACATGTACTAAGTTTCCGG
1351	scaffold13017_1_p1	241	chr5D	-	558743220	558743460	0	241	-	-	-	-	-	-	GTTCGTGGAGGAGGAAGGTG	TTTGGAGCCCCTACCCTTTG
1352	scaffold13024_1_p1	171	-	-	-	-	-	-	scaffold93141	-	30	200	0	171	CTCGACGCTGCTTCTCTAGG	GGGTCGTCGAGGGACATAGA
1353	scaffold130247_1_p1	267	chr5D	+	377299795	377300130	1	336	-	-	-	-	-	-	AGTCCACGTTGACTTCTGGG	ACGTTTGGTTTCCTGGGTGT
1354	scaffold130322_2_p1	279	chr5D	-	128566602	128566894	1	293	-	-	-	-	-	-	ATGCGCCATCAGATGTCCAA	ATGTGGCAATGCGGTGTTTC
1355	scaffold130442_1_p1	274	chr5D	+	136444330	136444600	0	271	-	-	-	-	-	-	TGGTATGACATGGCAACTCACA	GCACGGCTTGGTCATAGGTA
1356	scaffold130443_1_p3	227	chr5D	-	284275131	284275399	1	269	scaffold39785	-	567	835	2	269	CTTGCCAATGAACGCCTGAG	GTGGTCGCTTTGGAAAACCC
1357	scaffold130479_1_p1	236	chr5D	-	530649650	530649847	1	198	-	-	-	-	-	-	TGGTCAGACCCGAGCAAAAG	CGGTTCACAGCAACTAGAAGG
1358	scaffold130479_2_p3	245	chr5D	-	530648782	530649026	0	245	-	-	-	-	-	-	AAGAAGCGCGAGATCCACTC	AAGATCTGCTCGCGGATGTC
1359	scaffold130501_1_p3	256	-	-	-	-	-	-	C11637630	-	7	274	1	268	GCAGCACCAGAGTCAGACTT	AGTGCAAGAAACCTGGTCACT
1360	scaffold130617_1_c	278	chr5D	+	192283103	192283343	2	241	-	-	-	-	-	-	TGGTTAGGACAAGTGGCACA	TGCAACAAGAGCTTTTCCGTG
1361	scaffold130617_2_p1	279	chr5D	+	192284648	192284927	1	280	C11760393	+	1438	1715	1	278	GGGAAAGCCAAGACCCACTT	CCCCGTGTTCTTCGTGTTCT
1362	scaffold130632_1_p1	215	-	-	-	-	-	-	scaffold138543	+	815	982	2	168	ACTCCTCCCATACTAACGCCT	GAGGAGTTCTTGGGAGACGC
1363	scaffold130683_1_p1	187	chr5D	-	35515540	35515718	2	179	-	-	-	-	-	-	GAGGAGTCCCACTTTGGCTC	GAGGGAAATACCTACCGCCG
1364	scaffold130834_2_c	276	-	-	-	-	-	-	C11745842	-	356	560	1	205	GGGAGACGAGGGAGAGATCA	AAATCATCCGCATGCGCAAA
1365	scaffold130834_3_p1	222	-	-	-	-	-	-	C11765091	-	2039	2263	1	225	TTCGCGGGATCAACTATGCA	TGTATGTTCACCACCCTGGC
1366	scaffold130918_1_p1	206	-	-	-	-	-	-	C11724684	+	798	1005	1	208	ACCCTCGAAGAAGCAGCTTC	TCTTGCCTAGTCGTCCCTCA
1367	scaffold130918_2_p2	273	chr5D	+	403629160	403629430	0	271	-	-	-	-	-	-	ACCAGGTTAAGAAGCGTCCG	AGACAACACAAAATGCGGCC
1368	scaffold130945_1_p1	274	chr5D	-	557466465	557466738	0	274	-	-	-	-	-	-	CGATGGGAGATGGTAGCTCG	CCACTTCCCTTCATCCACCC
1369	scaffold131018_5_p3	234	chr5D	+	61041491	61041724	2	234	C11700352	+	570	800	0	231	TTCAGGGCGCCTTTTTCTCT	GAATCAGCAGCGCCATCAAG
1370	scaffold131018_7_p1	233	chr5D	+	61049032	61049260	0	229	scaffold140692	+	3066	3303	0	238	CCATCGACGACTGACTGACG	TACCGCTGTCCTGACGACTA
1371	scaffold131081_1_p1	243	-	-	-	-	-	-	scaffold121910	-	3210	3443	2	234	GCGAAAATCGAACGGTGTCT	AAATCAGTTGGCCAGGCAGA
1372	scaffold131081_2_p1	140	chr5D	-	490162818	490162948	2	131	-	-	-	-	-	-	AAATTTCCTCCCGCATCCGT	AGTCCAGCGTTGTGTGGATC
1373	scaffold131127_1_p1	161	chr5D	+	557518760	557518919	0	160	-	-	-	-	-	-	CTGACTTGCATTCACGGCTG	GGGCAAAAGGAGGAGCGTAT
1374	scaffold131127_2_p1	151	chr5D	+	557520938	557521088	0	151	-	-	-	-	-	-	AATAGTCACCCGACAGGAGC	TCTTTGGACAGGTTTCAAACAAA
1375	scaffold131127_3_p1	232	chr5D	+	557521671	557521902	0	232	-	-	-	-	-	-	TGTTCAGGTTGGCCAGAAGG	TGGCATAACATAAAATGTCCTTGT
1376	scaffold131415_1_p3	274	chr5D	+	57396850	57397116	1	267	C11772933	+	942	1205	1	264	GAGGTGCTGAAGACGGAGAC	AAAACAGCCCTCTTTGCCCT
1377	scaffold131415_5_p3	278	chr5D	+	57578627	57578895	1	269	-	-	-	-	-	-	TGCCTCCACAGTAGCAATGG	CTGGAGATGGCTGAGTCGTC
1378	scaffold131470_2_p1	235	chr5D	-	548860224	548860458	0	235	-	-	-	-	-	-	GAGTTTCCACGTTGCATGCA	ATACGAGTGGAAAAGCCCCG
1379	scaffold131765_4_p3	118	chr5D	+	505350400	505350524	1	125	-	-	-	-	-	-	CTCTCCCGTCAACCGTGTAC	CCAACCCTAGCTGTCACGAA
1380	scaffold131828_1_c	212	chr5D	-	334440602	334440836	2	235	-	-	-	-	-	-	ATACGGACATGAGGGCATCA	AGAAACATTGGAGACGTATCACA
1381	scaffold13186_1_p1	279	-	-	-	-	-	-	C11720186	-	235	518	0	284	GCCCGAACCTAAGTCAACGA	AAATGGGGTTCGTTCGAGCA
1382	scaffold131892_1_p1	273	chr5D	+	416068250	416068519	0	270	-	-	-	-	-	-	AGGCCAAAATGCAAAAGCCA	CGACGCGTCTAGACAACGTA
1383	scaffold131998_1_p1	183	chr5D	+	553004564	553004746	0	183	-	-	-	-	-	-	AGCCCCTTCCGATTTTGGAC	ACTGCCCTATGACCAAAGCC
1384	scaffold132008_1_p2	178	-	-	-	-	-	-	scaffold141166	+	8274	8451	1	178	GGCAGCTACAACCATTTCCC	GGTGTTGGACAACTCGACCT
1385	scaffold132104_1_p4	196	chr5D	+	15076969	15077144	0	176	-	-	-	-	-	-	AGCCGCTGACAATGTGTGTA	ACGCTGAACCGGCAGATTAA
1386	scaffold132118_1_p1	249	-	-	-	-	-	-	C11666815	-	413	645	1	233	TCGCCTTTGCCTGTACACTT	TAACTCCCGCAGTTTTGCCT
1387	scaffold13226_1_p3	221	-	-	-	-	-	-	scaffold139712	-	1951	2171	1	221	GCTCCTACTCATCCAGCGTC	CGGAGAATGCACGCAAACAA
1388	scaffold132385_2_p1	171	chr5D	+	342603458	342603629	0	172	-	-	-	-	-	-	TTTTCCTACCAGACTGACAACA	GATGCTTAGCGGCAAACAGG
1389	scaffold13243_1_p3	147	chr5D	+	221480213	221480353	0	141	-	-	-	-	-	-	AGAAGAGACCAACAGCACGG	CCCACTTCCTCCAACTTCCC
1390	scaffold132448_4_p1	272	-	-	-	-	-	-	C11706762	-	482	747	0	266	GGACACCGGTCGAGTTGAAT	GAGGTCACTCACGTCCGATC
1391	scaffold132514_1_p1	201	chr5D	+	135647158	135647357	2	200	-	-	-	-	-	-	AGTGTGAATTGGGGTGCGAT	TCAAATTTGCAGCACGCGAT
1392	scaffold132626_2_p2	116	-	-	-	-	-	-	scaffold138957	-	1222	1335	2	114	CTCTCCAGATCCCATCGTGC	ACCAGCACCAGAGCTTCAAA
1393	scaffold132819_1_p2	242	chr5D	+	550159232	550159475	2	244	-	-	-	-	-	-	AACGCCCCCACTTTGTAACA	CCTCTCGCGGTGGAGATAAC
1394	scaffold132843_1_p1	219	chr5D	+	501202793	501203011	2	219	scaffold139190	+	512	730	2	219	TCATTCTGCGTGCCGTTAGT	TAGGGAGCATACAACGGGGA
1395	scaffold132981_3_p1	206	chr5D	-	41442216	41442421	0	206	-	-	-	-	-	-	TGCTAACTGGCCCGCAATAA	GCTGAGATGTTTAGCCGCCT
1396	scaffold133123_5_p2	243	-	-	-	-	-	-	scaffold140386	+	2342	2581	0	240	TAGCGTGTCAATTGGGAGGG	GGCTCGGTGATGGCTACTAC
1397	scaffold133224_1_p1	261	chr5D	-	559487770	559488027	1	258	-	-	-	-	-	-	GGCAAGAACAGTCGAAGTGC	CTCCTCCGTTGTTGACCTCC
1398	scaffold133312_1_p1	212	chr5D	+	207256521	207256706	2	186	-	-	-	-	-	-	GGTGACTCTTAGCTTCGGCA	TCGCTCCGTTGGATCATGTT
1399	scaffold133382_1_p4	143	chr5D	-	473411307	473411447	1	141	-	-	-	-	-	-	CCCGCTGTCATAGGCTGTTT	GCCAACCCCCTTTCCTGTAA
1400	scaffold133435_1_p1	214	chr5D	+	425694922	425695129	2	208	-	-	-	-	-	-	GCCCATAACCCACAGTTCCA	CGACCAGGTAGGCATCAAGT
1401	scaffold133532_2_p1	152	chr5D	-	542630178	542630329	1	152	-	-	-	-	-	-	TAGGCTACCTTCTGCGCTTG	TGCGCTGAATGGTTTCTTAAACT
1402	scaffold133532_4_p1	238	chr5D	-	542625614	542625872	1	259	-	-	-	-	-	-	AGTTCACCAGCGTCAAGTCA	AATAAGGAGGGAGCGTCCGA
1403	scaffold133569_1_p1	171	chr5D	+	59792481	59792650	1	170	-	-	-	-	-	-	CGCTGCGGATTTTCTCTCAA	TCTGTTTCGCGGGCATTTTG
1404	scaffold133617_1_p1	277	-	-	-	-	-	-	scaffold61008	+	850	1173	2	324	CCTTTAGTGCCGGTTCAGCA	GTGACCGGTCGGGAAGTTAG
1405	scaffold133668_1_c	217	-	-	-	-	-	-	scaffold139115	+	1449	1700	2	252	TCTTGTTCGTCTGCCATGCT	GCTCCGCCACAAAGAATCAC
1406	scaffold1338_1_p2	275	chr5D	-	135470568	135470797	1	230	-	-	-	-	-	-	TGTCCTTCGGGCACAATGAA	ATTCCCTCTCTGGTCCCTGG
1407	scaffold133934_2_p2	156	-	-	-	-	-	-	C11686251	-	71	220	2	150	CCTCTCGCACACACACTCTT	AGGGAGGAATGTGGTTGGTT
1408	scaffold13405_1_c	143	chr5D	-	197229527	197229643	1	117	-	-	-	-	-	-	GCAAAGCTCGCGATACATCA	GGTGTGACTTAGGAACGGGG
1409	scaffold134055_1_p1	217	chr5D	+	57096212	57096404	1	193	-	-	-	-	-	-	ACGCATGTTCCTCCTCTTCC	TCAAGTTCTTCCACCTCGCC
1410	scaffold134075_2_p1	203	-	-	-	-	-	-	scaffold141163	+	1937	2135	2	199	GCATGTGAGGTAAGTGGGCT	AGCGACTCCCACTAACCTAGT
1411	scaffold13419_1_p2	184	chr5D	-	113643565	113643743	0	179	-	-	-	-	-	-	ATAGCAAACCTGGGCCATCC	TGAGGAGGGGGCGTCTATTT
1412	scaffold134320_1_p3	149	-	-	-	-	-	-	C11743154	+	871	1004	2	134	ACCTTGTCCATGCCCTCTTG	TTCTTGCTTCCCTTGTCCCC
1413	scaffold134327_1_p3	269	chr5D	+	40198061	40198350	1	290	-	-	-	-	-	-	TCCTGGAGGGGGTCATAGTG	TGACCCCTCTAGTGCTTGGT
1414	scaffold134386_1_p1	257	-	-	-	-	-	-	C11661757	+	47	294	2	248	TGCCTAGATCCCGTGTAAATGG	CTTTCCGAAGCGTGGGTTTG
1415	scaffold134405_1_p3	216	chr5D	-	68694121	68694336	1	216	scaffold99170	-	1504	1719	0	216	CATCCATGCTCAGGGAGGAC	AGTTTGGCCCTCCGAAGATG
1416	scaffold134417_1_p2	260	chr5D	+	448311782	448312014	2	233	-	-	-	-	-	-	TTGTCATAAGCCGGCGACTT	CCTTCTTGATCGGCATTGCC
1417	scaffold134421_1_c*	279	chr5D	-	528850977	528851248	1	272	-	-	-	-	-	-	CACAACCCTCTCCATAGCCG	ATGTTCTTCGACACTGCCGT
1418	scaffold134483_1_p3	251	chr5D	+	321867812	321868071	2	260	-	-	-	-	-	-	TGCGATTCCTGGTCACCATC	GGTAGGGGCCAATCACGTC
1419	scaffold134498_1_p2	278	-	-	-	-	-	-	scaffold5562	+	75	361	2	287	GGGCTGACCACTCACTTTCA	CTCCGAAAGACTCCTACCGC
1420	scaffold134508_1_p3	262	chr5D	+	550911394	550911655	0	262	-	-	-	-	-	-	CAAGTGACCGTGTTTGCAGG	GATGCTGAACAACGTGCCAG
1421	scaffold134538_1_p1	268	chr5D	+	103603090	103603362	1	273	-	-	-	-	-	-	CCGCCCAACTTTTCGTTTGT	TGAGGTGTTTGGCTGTGGTT
1422	scaffold134538_2_p2	182	chr5D	+	103603586	103603756	1	171	-	-	-	-	-	-	ACCTTATCCTCCCACTCCCC	GGGTGGATTAGCCTTGCTGT
1423	scaffold134538_3_p3	267	chr5D	+	103603849	103604115	1	267	-	-	-	-	-	-	TTCACTTCACGCTCCACTCC	GGTAGGACGGGTCTCCCTT
1424	scaffold134607_2_p1	279	chr5D	+	169265340	169265612	2	273	-	-	-	-	-	-	ACCATTTTTGGCAGAGGTTTTCA	CCCCCTTCCCTCTTACCTCA
1425	scaffold134608_1_p1	226	-	-	-	-	-	-	C11766279	+	1463	1674	2	212	AACTAGTCCTGGGTTCGAGC	TGTGCTCAATACCAATGGGCT
1426	scaffold134651_1_p1	259	-	-	-	-	-	-	scaffold50631	+	28	285	0	258	TTGCCTGTATCGCTGCACTT	TGAAGGCTTGAGATGGACAAAC
1427	scaffold134667_1_p1	146	chr5D	+	441545538	441545679	1	142	-	-	-	-	-	-	CCCGTCTAGACCACGCTTAC	AGCAGGGCTGAGAAAAAGCA
1428	scaffold134998_1_p1	198	-	-	-	-	-	-	C11740104	-	605	803	1	199	TCTCCTGTTCACCAACGAGC	ATCGGTCTCACAAGCATGCA
1429	scaffold134998_2_p2	248	-	-	-	-	-	-	C11740104	-	377	624	1	248	TGCATGCTTGTGAGACCGAT	AAACACAGGGAGGCACACAA
1430	scaffold134998_3_p1	154	-	-	-	-	-	-	C11729356	+	27	178	0	152	TCAGAGGGAGCTACGAGAGA	TTTCTCCTCTGGACATCCCG
1431	scaffold135075_2_c	277	chr5D	+	532653763	532654048	1	286	-	-	-	-	-	-	GGAAGCCGTGCAGGAACA	ACCGGCATAAATACCACCCG
1432	scaffold135123_1_p1	278	-	-	-	-	-	-	C11719992	-	30	291	1	262	CACATAACGGGCAGATTCGC	AGAACAAGAAGGAGAACACCAAGA
1433	scaffold135159_2_p3	213	chr5D	+	63448872	63449117	1	246	-	-	-	-	-	-	AGTCATCCTCGCCCTCTTCT	GGATGGAGTGGGCACAGAAA
1434	scaffold135220_1_p1	150	-	-	-	-	-	-	C11752249	-	1210	1325	1	116	AGGCTGAGAGGGAGAACCAA	TCGGAAGTTGGAAGAAGCCC
1435	scaffold135252_1_p3	179	chr5D	+	550293432	550293610	0	179	-	-	-	-	-	-	TCGTACGCGTGGTCATTAGG	GCTTAGCAACTCCTCTGCCA
1436	scaffold135273_1_p1	276	-	-	-	-	-	-	C11649711	+	5	283	2	279	GGCCCTTACGTCATGTCCAA	ACAGTGAAAGCGGATGCAGA
1437	scaffold135346_1_p2	143	-	-	-	-	-	-	scaffold133971	-	2166	2310	0	145	CGAGTTCGACGGCACAAAAT	GGGCTCTTAGGGCTTTACGA
1438	scaffold135527_1_p1	246	chr5D	-	79776466	79776807	2	342	-	-	-	-	-	-	ATTTTGTCGAGCGTGTGTGC	GTCCCCAACACACCAAATGC
1439	scaffold135571_3_p2	267	chr5D	+	238223479	238223742	0	264	C11776223	-	3623	3891	0	269	CCTTTCACGTGCGGATTCAC	CTGCTCCGATTGCTGTCAGA
1440	scaffold13563_1_p3	164	-	-	-	-	-	-	scaffold99285	-	1938	2104	1	167	GAGGAGCCTGTAGAACTGCG	AGAACAGCGTGGTGATCCTC
1441	scaffold135680_5_p1	260	chr5D	-	513911367	513911561	0	195	-	-	-	-	-	-	AACATCGCCGATGATGACCT	AGTGTCGATGCAGATAAAATAACTGT
1442	scaffold135840_1_c	278	chr5D	-	134876484	134876752	1	269	C11736548	-	1046	1291	1	246	TTGATCGGACGACCACTTGG	CCCGTGCACAAGTAAAGGGT
1443	scaffold135977_2_p1	236	chr5D	+	498779042	498779273	2	232	-	-	-	-	-	-	ACCAGTTATAAAGCCCGGGC	TCTCCAGTATTGTAGATGTTGATGA
1444	scaffold136012_1_p3	258	chr5D	+	98332630	98332887	2	258	-	-	-	-	-	-	AGTGCTCATAGCTGATGCGG	ATCTCCCGGATAGCGCTTTG
1445	scaffold136054_2_c	263	chr5D	-	205577700	205577880	1	181	-	-	-	-	-	-	CCGCGTACAAATTGAGCCTT	TTTAGGACCTCATTTCATATCTCCA
1446	scaffold136054_3_p3	144	chr5D	-	205575416	205575559	0	144	C11733254	+	579	722	0	144	TATCGAAGGGAAGGCGAGGA	AGCCGTGGAGCTCATGTATG
1447	scaffold13615_2_p1	137	chr5D	-	412945747	412945967	2	221	-	-	-	-	-	-	AGACCAGTAACTGCGCCTTC	GAAATGCGGGGTCTGCTAGA
1448	scaffold136338_1_p1	264	chr5D	+	552457109	552457372	0	264	-	-	-	-	-	-	AGATTGCCCAGCGAAAGGAA	TCGTGACCACAGATCTTGGC
1449	scaffold136435_1_p2	279	chr5D	+	552038840	552039118	0	279	-	-	-	-	-	-	GCCATTAGCACAATTTCTGCA	AGGTACCATAGGCAGACCCC
1450	scaffold136442_2_p2	221	chr5D	-	504007789	504007999	1	211	-	-	-	-	-	-	AAAGTTGTGCTTTGAGCCGC	GGAGGGTGTAAATGTGGCGA
1451	scaffold136465_2_p1	196	chr5D	+	441122822	441122983	1	162	-	-	-	-	-	-	TGGTGTCTTGCCTTCGTAGG	TAATGCGACCTAAGCGGCAA
1452	scaffold136546_1_p2	268	-	-	-	-	-	-	scaffold130441	+	190	465	1	276	GGCTTTGAAGGACCGACTGA	CGAGCTCCTTGACGAGATCC
1453	scaffold136546_2_p3	163	-	-	-	-	-	-	C11775031	+	1255	1408	2	154	CAATCCCTCCGACTCCGATG	GAACTCGAACACGGGGTCG
1454	scaffold136546_3_p2	226	chr5D	-	344536133	344536356	0	224	-	-	-	-	-	-	CTGCAACTTCAGTGCCATGG	TGTGGATTGAGTTCCAGACCC
1455	scaffold136565_2_p1	122	chr5D	+	544624396	544624520	2	125	-	-	-	-	-	-	GGCACAACAGCAACGAATGT	TAGTTGCCGAGACCAACCAC
1456	scaffold136577_3_p2	191	chr5D	+	283341920	283342128	0	209	-	-	-	-	-	-	ATGCCACACGTCAACAAAGC	CCATGAGGGTCGCATCTACC
1457	scaffold136637_1_c	274	chr5D	+	451131366	451131631	1	266	-	-	-	-	-	-	TCAGTTTTCCACGACGGTGT	GACTGTGTCCGTGTTGGGAT
1458	scaffold136637_4_p2	237	chr5D	+	451134459	451134702	1	244	C11774933	+	753	988	0	236	TCAGGCCCAAGCATACACTG	AGGAGATCCGGTCAGCTGAT
1459	scaffold136683_1_p4	260	chr5D	-	529453818	529454070	2	253	-	-	-	-	-	-	GGGTCACGAAAGATCCACAGA	TAGAACGGTGGGTTTGCTGG
1460	scaffold136766_2_p1	227	chr5D	+	299397890	299398119	0	230	-	-	-	-	-	-	CGTGGTTGGGTCTGTCTAGG	GCATCTCACCCGCTATCCAA
1461	scaffold136766_3_p3	202	-	-	-	-	-	-	scaffold135721	-	1756	1951	1	196	AACCCTCGATCGGTTTCGTC	CCTGGAGGCAGAGGTTCTTG
1462	scaffold136766_5_p1	208	chr5D	+	299406660	299406865	0	206	-	-	-	-	-	-	CTCCGGCTAGCGGTTTAAGT	AACAAATCTCGTCGTTGCGC
1463	scaffold136766_6_c	174	chr5D	+	299408887	299409054	0	168	-	-	-	-	-	-	ATCTGTGCTTTTCCTCCGCT	CACACCTTCTCGCTCCTCTC
1464	scaffold136766_7_p2	162	-	-	-	-	-	-	C11636160	-	402	565	1	164	CGACACCTCCACCAGCAG	GGAAGAGGCACACACCATCA
1465	scaffold136766_8_p1	218	chr5D	+	299411808	299411998	2	191	scaffold141238	-	9309	9526	0	218	GCCTCTCCAAGTCCAACACT	GACCTTGCAAGTTGCTGTGG
1466	scaffold136800_1_p1	158	chr5D	+	268883486	268883641	2	156	scaffold99182	+	5365	5520	1	156	CGTGTACTGCCTGAAGTGGT	TCCGGGCTGGACAACATAAC
1467	scaffold136871_1_p2	159	chr5D	-	174829598	174829754	0	157	C11751028	-	1496	1652	1	157	TAACTACGCTGCCTGACTGG	TGGGAGAGGAGAAGAAGGGG
1468	scaffold136871_2_p3	142	chr5D	-	174829472	174829617	0	146	C11751028	-	1383	1515	0	133	CCCCTTCTTCTCCTCTCCCA	CGTGGAGCGGTCTTACAGTT
1469	scaffold136917_1_c	246	chr5D	-	555809385	555809611	0	227	-	-	-	-	-	-	TGGCAACGAAAATCCTGGTG	AGGAGATTCCCATCCGGACA
1470	scaffold137038_1_p2	222	chr5D	+	2299479	2299683	0	205	-	-	-	-	-	-	GATCGTGGGATGGCGCTATT	GCTTCTAAAAGAGGGCCCGT
1471	scaffold137083_1_p1	120	chr5D	-	14007219	14007337	2	119	-	-	-	-	-	-	TGCCACGTGGTTTCCCTTTA	ACCGGTTTGTAAGGCCCTTT
1472	scaffold137243_1_p3	256	chr5D	+	394190358	394190622	0	265	-	-	-	-	-	-	GAGGCGAGTACCTGAACCAC	CAGATGGAGGTAAGTGGCGG
1473	scaffold137281_5_p2	247	-	-	-	-	-	-	scaffold82875	+	318	535	1	218	CCCTTAAACATGGGCGGAGT	CAGCTCATCTGGACCCAGTC
1474	scaffold137487_2_p1	198	chr5D	+	545904932	545905122	1	191	-	-	-	-	-	-	CCATTACGGGCAGCCTTACT	AAACAGGGGAAGCACTCGAG
1475	scaffold137501_2_p1	264	chr5D	-	87847410	87847672	2	263	-	-	-	-	-	-	CCGAGCAAAACTCCCTCACT	AACGTCTCATGCCCCAACAA
1476	scaffold137501_3_p1	278	chr5D	-	87847147	87847423	1	277	-	-	-	-	-	-	GGGCATGAGACGTTTGCAGA	ACCACACCTCCCTGTATGTT
1477	scaffold137501_4_p2	229	chr5D	-	87844876	87845099	0	224	-	-	-	-	-	-	TGGTCGAGGGAAGCAACAAA	TGGTGTCCATGAATGCTGTAGT
1478	scaffold137503_2_p2	250	chr5D	+	152487391	152487569	2	179	scaffold34690	-	497	637	2	141	AGAGGGAGAAGGGTCCGATC	AAGTTCAGGCGCGTTACTCA
1479	scaffold137570_1_p1	258	chr5D	-	80618940	80619196	2	257	-	-	-	-	-	-	CGCTGCAAGGAAACATGACA	TCCTCGAAAATGGTCAAACTCT
1480	scaffold137658_2_p3	218	chr5D	-	498725240	498725455	1	216	-	-	-	-	-	-	CTGCCGCTCTCGAAATTTGG	GGGCACTAATCCGTCAAGCT
1481	scaffold137717_1_p4	256	-	-	-	-	-	-	scaffold72608	-	2689	2899	1	211	CCAAACCAAGGTTGCAAGTCA	ACAAAGTGTGTCCATGGGCA
1482	scaffold137788_1_p1	210	-	-	-	-	-	-	scaffold73294	+	435	732	1	298	CTGGTCCAACGCCATCTCTT	TGGGATTTGGGCGATTTCCA
1483	scaffold137870_3_c	272	chr5D	+	529292661	529292935	1	275	-	-	-	-	-	-	CGGAGTACGGTGTTTCGGTA	TGTTTTCTACGTGCGTGCAA
1484	scaffold13789_1_p2	258	-	-	-	-	-	-	scaffold53727	+	38	313	2	276	GAACCGAATGAAGGGCCTCA	CATGGATAGAGGGGCCGATG
1485	scaffold137944_1_p1	269	chr5D	-	547774661	547774930	0	270	-	-	-	-	-	-	ACCTCAATACAGCATCCATATGTGA	TTGGTAGCCCATGCAGTAGC
1486	scaffold138103_1_p1	280	chr5D	-	558003022	558003290	0	269	-	-	-	-	-	-	GGCCACATGGAGCTCACTAA	GCAGACTTGGAAACGAGGGA
1487	scaffold138274_1_p1	277	chr5D	+	457343375	457343649	0	275	-	-	-	-	-	-	ATATGGGTTGCCAAGCAGCT	CCAGGAGCATATGAGCTTGAGA
1488	scaffold13839_1_p2	268	-	-	-	-	-	-	C11725130	+	603	872	1	270	ACCGTGTATGTACGCATGCA	ATTTGCTTCCGCGAACATCG
1489	scaffold138533_1_p3	234	chr5D	-	131512541	131512756	2	216	-	-	-	-	-	-	GCCATGTTGTCCCTGGAGTT	TTTGCAGACAGGTGACGACA
1490	scaffold138563_2_p1	203	chr5D	+	11218889	11219090	1	202	-	-	-	-	-	-	GTACGTGCACTGTTTGAGCA	AAGTAGTGGCAGAACCCCAG
1491	scaffold138640_1_p1	213	chr5D	+	67951068	67951280	1	213	-	-	-	-	-	-	CCAAGCTCATCTGCTCCTGA	CAAGAAGGCCGTGGCAAAAG
1492	scaffold138647_1_p1	277	chr5D	-	367241122	367241397	2	276	-	-	-	-	-	-	TGTTCCCTAGCGCTAGACCT	AGGGCTGTTGCTTATCACTGA
1493	scaffold138726_1_p1	123	-	-	-	-	-	-	C11712578	+	258	376	2	119	TCTCTCATTTCCCCTCCGGT	TATATAGGTGGGAGGGGGCG
1494	scaffold138737_2_p1	236	chr5D	-	498183962	498184195	1	234	scaffold140777	-	712	943	2	232	CGCTACAGTAGTCGCACAGT	CACACACGCACACAAGGAAG
1495	scaffold138737_5_p1	182	chr5D	-	498114055	498114247	1	193	-	-	-	-	-	-	CTGGTTTGGTGCCCTAGGTT	TCTTCCCACCCTATTGCAGC
1496	scaffold138773_2_p3	271	chr5D	-	251962743	251963023	2	281	-	-	-	-	-	-	TTGGCATACTAGTGTCCGCG	AGCATGTTGGGGAAGGATGG
1497	scaffold138773_5_p1	217	chr5D	-	251931234	251931446	1	213	-	-	-	-	-	-	TGCAAATACGGGCTTCTCGT	TTTGGTGACATGGGAGCACG
1498	scaffold138773_6_p1	137	chr5D	-	251930478	251930608	0	131	-	-	-	-	-	-	AGATGTGAAAATGGTTGGCCT	TGAACACGTTTTTAGTTTTGTCAACA
1499	scaffold138849_1_p3	221	-	-	-	-	-	-	scaffold34577	-	33	387	1	355	AAACACCAGATGCCTCCGAG	CTGAGGAAGCGGGTCAAGTT
1500	scaffold138857_1_p1	127	chr5D	+	369102327	369102440	0	114	-	-	-	-	-	-	CAAAACAGATGCTAGCCGGC	TGCTAGCAACCGGCCTAAAA
1501	scaffold13886_2_p3	280	chr5D	-	90686470	90686749	0	280	C11776607	-	483	762	0	280	CAGAGAGCCATGACGTTCGA	GGCACGCATCTAAGCAACAG
1502	scaffold13886_4_p1	278	chr5D	-	90683394	90683684	2	291	-	-	-	-	-	-	CCGGCTGTAGGTTCCGATAC	TGAAGACCAGGTGGAGTTGC
1503	scaffold138989_1_p2	244	-	-	-	-	-	-	scaffold137666	+	954	1196	2	243	ACGCACAAAACACACTTTCACT	ACGGGTCAGTGTTGGTGATG
1504	scaffold139234_1_c	246	chr5D	+	351015278	351015478	0	201	C11727698	+	148	387	0	240	GAGCTCATCCCACTTCGTGT	AACCCGTTTCAGACTCCGTC
1505	scaffold139278_1_p2	249	chr5D	-	23685369	23685617	0	249	-	-	-	-	-	-	GTGGCGTGTGTTAGTGCATG	GATAGTTTTGGTGCCGCTGC
1506	scaffold139387_1_p3	182	-	-	-	-	-	-	C11766355	+	555	741	1	187	CGAACGACAAGGGATCCGAT	AGGCTGCATGTAAATGGGCT
1507	scaffold139414_2_p2	273	chr5D	-	308065038	308065309	2	272	-	-	-	-	-	-	TGGCAACGAAAATCTGGTGA	AGTTGGGCTGGGTGAACAAA
1508	scaffold139435_1_p1	244	chr5D	+	232848234	232848482	1	249	-	-	-	-	-	-	AAACCACGTCGTTTGCAGTG	GCACTTGTGGGAAGGCATTC
1509	scaffold139440_1_p1	163	chr5D	-	103174719	103174859	0	141	scaffold141274	-	5349	5489	1	141	TTCGAATTCAATTGCGGGCC	TCATGCCTAAACATGGAAGCA
1510	scaffold139440_2_p2	229	-	-	-	-	-	-	scaffold141274	-	1954	2187	1	234	CCACACCCACACTCTATCCG	ACAGACATGTGCACCCGATT
1511	scaffold139551_2_p1	262	-	-	-	-	-	-	scaffold120706	+	2122	2382	1	261	GATCGGTGCCATACGGGTAG	TCGTTCAACCTCGCAATGGA
1512	scaffold139694_1_p1	239	chr5D	-	273533718	273533984	2	267	-	-	-	-	-	-	AGGCAAAGAAGTGTCTTGATGA	AGGGTAGAAACTGTCCCCCA
1513	scaffold139707_1_p1	208	chr5D	-	410557783	410557952	2	170	-	-	-	-	-	-	CCTTCCTTTCCCCCTTGTCC	CACCGCACATGGCTAAGAGA
1514	scaffold139815_1_p2	220	-	-	-	-	-	-	C11666939	-	193	410	1	218	ACAGACGCCGTAAAAGGGTG	AGCAGAGAAGCAACATCGCT
1515	scaffold139986_1_p2	243	-	-	-	-	-	-	C11662205	+	308	579	1	272	GTTTGTACCACGCACACACG	ACGCAACAAAACAGAGCCAC
1516	scaffold140224_1_c	261	-	-	-	-	-	-	scaffold44863	-	437	701	2	265	ATAGTAGAGTCGCGCACACG	TCACGTCAGGGGATCCTCAT
1517	scaffold140305_1_p1	271	chr5D	+	428163746	428164016	1	271	-	-	-	-	-	-	AGCTCGGTGTATTGTTGCTGA	GCACACTTTTGCCTTTCCAA
1518	scaffold140375_1_p3	233	-	-	-	-	-	-	C11702550	+	82	305	2	224	TCTACCGATTGGGCGTGATG	GCTAGCTCTCTTGCAGTCGT
1519	scaffold140375_2_p1	243	-	-	-	-	-	-	scaffold137353	-	4580	4810	1	231	TCCAATCCCCTCGAGTAGCA	CCATCAGCGAGTGAGATCCC
1520	scaffold140376_4_p1	279	chr5D	-	353964236	353964528	0	293	-	-	-	-	-	-	GTATGGTCACAAGGGTGGGG	GCCGCTTGCGAGTTAAACAA
1521	scaffold14048_1_p2	261	chr5D	+	223146581	223146829	1	249	-	-	-	-	-	-	ACCTCAAGTATTCACACCGCA	ATGAGGAGGGAGTAGTCCGC
1522	scaffold140497_1_p1	188	chr5D	-	560391363	560391547	0	185	-	-	-	-	-	-	GGAACCGGCACTAATGGACA	ATCGTGGCAGTTAGCTTGCT
1523	scaffold140498_2_p1	206	chr5D	-	314846260	314846513	1	254	C11726450	-	839	1069	0	231	AGTGGAGGAGGAGTGTTGGT	AACACCTGATATGGGCCGTC
1524	scaffold140502_1_p2	278	-	-	-	-	-	-	C11772515	+	1722	1918	1	197	GGCACATCTTCCTTTTGCCG	GGAGGCAAAACCCTAGGTGT
1525	scaffold140686_2_p2	115	chr5D	-	38213722	38213982	0	261	-	-	-	-	-	-	AACTAGCGGCTCACCTGATC	TAGAAAGGGTCGAATCGCCG
1526	scaffold140758_1_p2	166	chr5D	+	507838668	507838815	2	148	-	-	-	-	-	-	ACAGGTCACATTTCAAGGTATTTCA	TCATGTGCTGAAAAGCCCAA
1527	scaffold140779_2_p1	242	chr5D	-	245179941	245180117	1	177	-	-	-	-	-	-	CAGCTTGCAGAATTCACCAGA	TCTTCAAGCAAACACGCTGC
1528	scaffold140834_3_p2	251	-	-	-	-	-	-	scaffold112821	+	497	750	1	254	CCCGGGGCGAGCTTATATAG	CCTCCTCCTTCTCCCTCCTC
1529	scaffold140847_1_p2	266	chr5D	+	161882321	161882542	2	222	scaffold119629	-	1667	1888	2	222	TGCTGAAATTAAATGTGGGCCA	TACTGGCAGGAGGAAGACGA
1530	scaffold140930_1_p3	138	-	-	-	-	-	-	C11649541	+	492	620	0	129	GAAGGGAAAGGCCAAGTCGA	GACGTGTAGAACTTGCGCTG
1531	scaffold140997_1_p3	229	chr5D	-	356608590	356608813	2	224	-	-	-	-	-	-	TCGGGTTAGCGTGGGGTATA	CTCTGTCCATGGCAGTGGC
1532	scaffold141021_1_p1	168	-	-	-	-	-	-	scaffold136095	+	4020	4189	1	170	TGGTTCACTTGCTCAGTCCC	TCATGTCGAGCGTTGGTGAA
1533	scaffold14109_2_p1	198	chr5D	-	536009046	536009216	1	171	-	-	-	-	-	-	TCAGCAGGGGGAATCACTCA	GGGGGCTGGGGGTTATTAAA
1534	scaffold14109_5_p1	270	chr5D	-	535935700	535935970	2	271	-	-	-	-	-	-	ATCCCACTTGCAAACCTGGG	TCGCTTCTCCTGTGTGCTAC
1535	scaffold141307_1_p1	256	chr5D	+	424136611	424136840	1	230	-	-	-	-	-	-	GGGCAGGTAATTTCCCTCCC	GCACAGCAATTCGTGGTACC
1536	scaffold141323_1_p3	182	chr5D	-	47290363	47290532	2	170	-	-	-	-	-	-	CGACTCCCTCCTCCTCTTCA	GATAACGGGAGGAGGGAACG
1537	scaffold141326_1_p1	227	chr5D	+	139443309	139443533	0	225	-	-	-	-	-	-	TCCAGAAAGCCCAAGGTTTTG	TACTTAGGGCGCCACAACAG
1538	scaffold14137_2_p3	228	chr5D	-	489908408	489908628	1	221	-	-	-	-	-	-	TACTACACGCACGTTGTCCC	CTGGAGAGCAGCTTCAGCAT
1539	scaffold14137_3_p1	227	chr5D	-	489906958	489907183	0	226	-	-	-	-	-	-	TCGAAGTCGAGTTTCCCGTG	CGCCGGTGTGATCATCTACA
1540	scaffold141376_2_p2	198	chr5D	-	396685529	396685711	2	183	-	-	-	-	-	-	TGAGCATATCCCAGGAGCTG	CCCTTGCCAAAATGGTTATGCA
1541	scaffold141403_1_p4	262	-	-	-	-	-	-	scaffold17187	-	1168	1425	2	258	CGGAATGCATCCCTCCTTGT	GCAACCCATTGATGAAGGCC
1542	scaffold141431_1_p2	275	chr5D	-	215123324	215123603	2	280	-	-	-	-	-	-	CTCCCCTCTTCGATGCGTAC	TCCAGCACTATGGCATGCAA
1543	scaffold141497_2_c	169	-	-	-	-	-	-	C11738496	+	219	314	2	96	AGACGAGAGGATTCAGCCCT	ACTGAACTTGCAATTGCCGG
1544	scaffold141569_1_p2	164	-	-	-	-	-	-	C11637902	-	5	185	0	181	GCTCCTCTTGTTCAACCGGA	AGTGGAAGCATGAATCGGCA
1545	scaffold141771_1_p1	252	chr5D	-	427220946	427221189	1	244	scaffold89636	-	8723	8966	0	244	ATTTGTTCCACCGCCAGGAT	GCCGGGCGAAGATGATTAGA
1546	scaffold141785_2_p1	199	chr5D	+	558143510	558143594	1	85	-	-	-	-	-	-	AGAGGAGAAGAAGAAGTAATAGAGGA	TCTCCTCTATTCCTTCTTCTTCTCT
1547	scaffold141843_1_p1	261	chr5D	+	178949055	178949316	1	262	-	-	-	-	-	-	CACCCCTGATCCCAGAACAC	CGGTTGCCTTTTGGTTTGCT
1548	scaffold141846_2_p1	260	chr5D	-	267235615	267235873	1	259	scaffold118035	+	881	1102	0	222	TTTGGGCCGGTTTCAAGGTA	TCCCTTGCATCACAACCGAA
1549	scaffold141900_1_p1	200	-	-	-	-	-	-	scaffold120361	-	1972	2158	0	187	GGATGCAAAGGTTGGGAAGC	TGCACCACAAGTCTCTACCC
1550	scaffold142056_1_p3	225	chr5D	+	563214287	563214511	0	225	-	-	-	-	-	-	AAGCATGGCAGGGAAGGAAA	CGCTATTTTCCATGGCCTGC
1551	scaffold142174_1_p3	204	chr5D	+	348492759	348492968	1	210	scaffold26889	+	2376	2594	0	219	AGGAAAGAGAGCTGCTGCAG	TACAGAGGGGGAAGAGGTCG
1552	scaffold142220_1_p1	256	chr5D	+	82196922	82197167	2	246	-	-	-	-	-	-	GGAAGAGCTGGAAACGGTGA	TGGGTGGGTGGTAGCAAAAA
1553	scaffold142264_2_p1	254	chr5D	-	5588498	5588733	0	236	scaffold97272	+	5416	5620	2	205	TGGCTTGAGGTGAGTTTGAA	GCTCTCGGAAGGATTGAGCA
1554	scaffold14227_1_p1	225	chr5D	-	335235487	335235701	0	215	C11754285	+	1128	1345	0	218	CTCTCTGCTCATACACGCGA	ACAGAAGGAAGCACGCGAAA
1555	scaffold14227_2_p3	256	chr5D	-	335234588	335234843	0	256	C11772915	-	3295	3550	2	256	TGAGCAGCAGCAATGCAAAG	TTTTCCCAGGCTCCACCATC
1556	scaffold14227_3_p1	259	chr5D	-	335232914	335233173	1	260	C11772915	-	1612	1868	0	257	TGGAACCACGAGTCCAGTTG	ATGGCCAGAGTGACAGGTTC
1557	scaffold142487_1_p2	255	-	-	-	-	-	-	C11749758	+	57	303	1	247	CCTCCGAGTTTAGCACACGT	AGGAATAGGGCCGAACTCCT
1558	scaffold142487_2_p1	187	chr5D	-	138896648	138896833	0	186	-	-	-	-	-	-	CGGAGCCAGGATTTCTGACA	CGATTGATCTACACGTATTCGCA
1559	scaffold142610_1_p3	233	-	-	-	-	-	-	scaffold141186	-	3612	3876	2	265	GCCTAACCGTACATATGGCCA	CTGCTCAATGCTCTGCCTCT
1560	scaffold142613_1_p3	243	-	-	-	-	-	-	C11762239	+	60	283	1	224	CTCCCTCCTGATTCCGCTTC	CCGAAACGAATCTGCCGAAC
1561	scaffold142677_2_p1	215	-	-	-	-	-	-	C11709894	+	448	655	2	208	CGCCATCTGCCTGAACACTA	ATGAGTTTGCAGCCGAATGC
1562	scaffold142687_1_p1	191	chr5D	-	551998438	551998628	0	191	-	-	-	-	-	-	TTGAGGCAAATCGAGCTGGT	AAGGCGTACAAAACCGAAGT
1563	scaffold142687_2_p2	251	chr5D	-	551997735	551997985	0	251	-	-	-	-	-	-	ACAGAAGAAGAAAACGAAAACAGA	GCCTGATGATTTGGCACCTT
1564	scaffold142763_1_p1	234	chr5D	+	366731940	366732109	2	170	-	-	-	-	-	-	CCCCTCTCGTTGCTATGCAT	GCGAGTGATATGGAGACGGG
1565	scaffold142975_1_p1	273	-	-	-	-	-	-	scaffold46319	+	545	804	2	260	GTGTCTAGAGGTGCCCCATG	AGTGGAGAAGAGGAGGGGTG
1566	scaffold143018_1_p1	278	chr5D	+	290074399	290074668	2	270	scaffold141162	+	5772	6048	2	277	TACTGTACTGTACGCCAGCG	GTGAAGACCCACGTGGAGTT
1567	scaffold143216_2_p1	255	chr5D	-	195754906	195755158	2	253	-	-	-	-	-	-	AGCACCAGCAACACGTCTAT	TCGATCAGTTGGAACGCGAA
1568	scaffold143309_2_p3	218	-	-	-	-	-	-	scaffold63225	+	4217	4436	1	220	GCAGGTAGAGTTGGAACCCC	AAGATAGCCAGGCCACTTGC
1569	scaffold143313_2_p2	222	chr5D	-	545220134	545220367	2	234	-	-	-	-	-	-	GCGCAAGGCCTTGGATTATC	TGCTGTACAAGGTAGCCTGC
1570	scaffold14334_1_p1	155	chr5D	+	91411420	91411574	2	155	-	-	-	-	-	-	ACAACACGCTTCGCCTCTAG	CCTGGAGATCCATGGGCAAA
1571	scaffold143499_1_p3	221	chr5D	+	220424968	220425176	0	209	-	-	-	-	-	-	TTCTCATTGGCGGTGTCGAA	CGCAAAGACAAGGCCAAGTC
1572	scaffold143735_1_p2	267	-	-	-	-	-	-	scaffold24767	-	1017	1268	1	252	TGGCACACAAGAGAGGATGT	TCCAGCACTCACCATCTACC
1573	scaffold143912_1_p2	216	-	-	-	-	-	-	scaffold127883	-	225	410	1	186	ATCAGCTGGGTTTGAGGGTG	ACTTGAAAGGCCCTACCGTT
1574	scaffold143912_3_p1	229	chr5D	+	197426447	197426676	2	230	-	-	-	-	-	-	GACGAAGCGAGTTGTGAATCG	CAGCATCTACGCGTCCTGAT
1575	scaffold144004_2_p1	255	chr5D	-	390017281	390017510	0	230	-	-	-	-	-	-	TCCTAAAAGGTCATTCCAATTCCAC	AAAACCACTCCCTCCGTTCC
1576	scaffold144008_1_p4	222	chr5D	-	412148714	412148922	0	209	-	-	-	-	-	-	GCTACCAGTGAAACATGCGC	GATCGAACGGATTTTGGCGC
1577	scaffold144071_1_p1	209	chr5D	-	278136585	278136786	0	202	scaffold61576	-	2265	2470	0	206	TCGCCTCAAATCTCGTGCTT	TGGTCGGTGTGTTCTTGCTT
1578	scaffold144159_2_p1	251	chr5D	+	346676155	346676472	2	318	-	-	-	-	-	-	TGGAGTCTCCCATGAAGCTT	CGCTCTCTTGTTACTGCCCT
1579	scaffold144294_1_p3	152	-	-	-	-	-	-	scaffold113458	+	732	891	2	160	CCCTAAGAACCCTAGCTAGGC	CTACATCGCCGCCCTCTG
1580	scaffold144363_2_p2	225	chr5D	+	445333706	445333935	2	230	-	-	-	-	-	-	CCTCCACACAGCCAGGAATT	CAAGTTGTTGGCAGTGACCC
1581	scaffold144363_3_p1	280	chr5D	+	445333756	445334047	2	292	-	-	-	-	-	-	GTGTGTGTGTGTGTGTGTGC	ACTGCGGGAAGTGATGAAGT
1582	scaffold144364_2_p2	212	chr5D	+	445333706	445333935	2	230	-	-	-	-	-	-	CCTCCACACAGCCAGGAATT	CAAGTTGTTGGCAGTGACCC
1583	scaffold144364_3_p1	256	chr5D	+	445333778	445334047	1	270	-	-	-	-	-	-	GCGCGCGCATAAATTAAGTG	ACTGCGGGAAGTGATGAAGT
1584	scaffold144448_1_p1	263	-	-	-	-	-	-	scaffold90167	+	472	734	0	263	AAGATAAGTGGCCGCGGAAT	CTCCAACGTACCTACTCGCG
1585	scaffold144605_1_p3	178	-	-	-	-	-	-	C11661471	+	490	663	2	174	CGTTTGGTCGACTGCCCTAT	AGAGTGAGGAGGAGTGGCAA
1586	scaffold144628_2_p1	279	chr5D	-	447982445	447982719	1	275	-	-	-	-	-	-	CACTCTTCAAGGGAGCCCAC	AGCTTCATCCAACTCCACCG
1587	scaffold144628_4_p2	178	-	-	-	-	-	-	scaffold130215	+	30	197	1	168	GGTCCGCTCAGTCAGACAAA	AGCAAAACCAAGCTAGGGGA
1588	scaffold144841_1_p1	162	chr5D	+	100015186	100015345	1	160	-	-	-	-	-	-	TTCCGCTTTCCGTCTACGAG	TCTGTGGAGTTGGTCCCTGA
1589	scaffold144858_3_p3	273	chr5D	+	526687421	526687699	2	279	-	-	-	-	-	-	ACGGCGATGTCTTCTCCATC	ACTGGTTGATGTAGGCGAGC
1590	scaffold144858_4_p3	230	-	-	-	-	-	-	C11590540	-	260	501	2	242	GCTCGCCTACATCAACCAGT	TGCTGCTGACGAACATGTCT
1591	scaffold144884_1_c	244	-	-	-	-	-	-	C11631524	+	297	522	1	226	GTGCCGGAAAAATGAAGCGA	GCCCACCCACAACCACTAAT
1592	scaffold14493_4_p1	133	-	-	-	-	-	-	scaffold52703	+	12	299	2	288	CCCCTCTCGTTGCTATGCAT	TCTACAATGCTCTGCACGGA
1593	scaffold145171_1_p1	186	chr5D	-	267081342	267081532	2	191	scaffold140087	-	696	882	0	187	ACCTCATGGTGTTGGACCCT	TGCCCAAGGACTACAACAACT
1594	scaffold145171_2_p2	242	chr5D	-	267078566	267078798	0	233	-	-	-	-	-	-	CAGATGTGTCTTGGGGCAGA	TTGAAGCCAAAAGGTGCACG
1595	scaffold14521_2_p2	240	chr5D	+	293654214	293654491	1	278	scaffold117425	+	112	379	0	268	GACATCACCATGCAAGCGTC	GACGGGCTGTCGTTTGAATG
1596	scaffold14529_3_p2	134	chr5D	-	346689928	346690061	2	134	-	-	-	-	-	-	GCTAGCCAACTCACCAACCT	TGTGTACGGTTGTGGACTGG
1597	scaffold145336_1_p1	276	-	-	-	-	-	-	C11634150	-	38	381	2	344	TAGCCTGGGAGCTCATTTGG	GTGTTGCTTCACCGATCACAC
1598	scaffold145341_1_p2	236	chr5D	+	550576273	550576506	0	234	-	-	-	-	-	-	CCTGTCGTAAGCCGCTATGT	CGAAAGCAAGCAACTCGGAC
1599	scaffold145408_1_p4	252	chr5D	+	498886678	498886915	2	238	-	-	-	-	-	-	AGGCTTATGCTGAGGGTGTG	GAGTCCTTGTTCCATCGTCGA
1600	scaffold145409_3_p1	257	chr5D	+	119255061	119255313	0	253	-	-	-	-	-	-	TACGTGCTAACCTCGACAGC	CCAAGGAGGTCCCGAAAGTG
1601	scaffold145409_4_p2	154	-	-	-	-	-	-	scaffold90475	+	6516	6665	1	150	CATCAACACACGTCCACTGC	CCGTGTCCACTGCTTCTTCT
1602	scaffold145409_5_p2	271	chr5D	+	119257203	119257451	1	249	-	-	-	-	-	-	CAGCACAGGCAACATCGATG	TGGCTGTGGGGTGAGTTTTT
1603	scaffold145436_2_p3	275	chr5D	+	517213360	517213631	1	272	-	-	-	-	-	-	AAATAGCCTCCCCAAACCCG	CGTACCGGCCCTTCTTGAG
1604	scaffold145447_1_p1	133	chr5D	-	475697660	475697792	2	133	-	-	-	-	-	-	TACAGGTTCACCCTCAACGT	GCATGAAGTTGTGTGCCGAG
1605	scaffold145447_3_p3	232	chr5D	-	475694136	475694370	0	235	-	-	-	-	-	-	GCCTGCCATCCTGAATCTCA	CGTCTACTGGGAAGGAGGGA
1606	scaffold145539_1_p1	201	-	-	-	-	-	-	C11706248	-	541	725	1	185	CTTGCCGAACCTGCACATTT	GCTAAGTGAAGCCGCCAAAT
1607	scaffold145582_2_p3	243	chr5D	-	138466681	138466917	1	237	scaffold89568	+	698	949	0	252	ATGCGACGAGATGCACTAGG	GGCGATGAATAGGCATGGGA
1608	scaffold145595_2_p1	170	chr5D	-	503109566	503109742	2	177	-	-	-	-	-	-	TCCATGCCAGCTACATGATCA	ACAAGTCAAGTGTTGCTGCC
1609	scaffold145613_4_p1	270	-	-	-	-	-	-	scaffold31812	-	5201	5485	1	285	GCCGCATCCGTATCCGATAA	CGTCACTGCTCACCAAAACG
1610	scaffold145613_8_p4	188	-	-	-	-	-	-	scaffold99517	+	1127	1309	0	183	CCAGCATTCACCGGAAGAGT	CGGACAAAAACGCAGCAGAA
1611	scaffold145613_9_p3	264	-	-	-	-	-	-	scaffold99517	+	1487	1750	0	264	CTCTCTCGATCGAAGCCGTC	TGTAGTCGTGGCTTGTGTCC
1612	scaffold145658_2_p1	193	chr5D	+	14131255	14131440	0	186	-	-	-	-	-	-	GTGAGGAGATAATGTAAAAACCGCA	ACGGCAAGGGTTTCTTCTGT
1613	scaffold145660_1_p3	119	-	-	-	-	-	-	scaffold138401	-	770	891	1	122	ATGGGTGTGTGGCAACTCAA	TCCAACAGGAACATCATCCCT
1614	scaffold145718_1_p1	248	chr5D	-	11372137	11372382	2	246	-	-	-	-	-	-	GAGAGAGGAGGAGTGGGTGT	GCTCTATCCTCCTCCCCCAA
1615	scaffold145934_1_p1	239	chr5D	-	565813374	565813612	0	239	-	-	-	-	-	-	TCTTCGAGGTTTCCGGGTTG	GCTATGTTAAGGCCGAGGGG
1616	scaffold145946_1_p1	179	chr5D	+	495064045	495064223	0	179	C11644174	-	128	305	1	178	TCCACTGGCAAACCGAGAAA	CCTGCAAAATTCCTTCGTTCCA
1617	scaffold146219_1_p3	174	-	-	-	-	-	-	scaffold53087	+	519	689	1	171	GTGGCAGCAAAGCAACAGAA	GAGCGGACGATGGTAAGGAG
1618	scaffold146223_1_p3	246	-	-	-	-	-	-	C11773743	-	2899	3143	1	245	GAGCTTTGAGGCAAGCAACC	CTCTCCTGAGTGATCACGGC
1619	scaffold146223_2_p1	234	-	-	-	-	-	-	C11706142	-	155	375	2	221	GCACTACGACGCTATGACCA	CTTTCCCCCTTTCCCCCTTC
1620	scaffold146232_3_p1	274	chr5D	-	534609492	534609746	2	255	-	-	-	-	-	-	GAAGAGTCTCAAGCAAGCCCT	CGAAGAGGCTGGCTATTCGA
1621	scaffold146324_4_p3	144	-	-	-	-	-	-	scaffold141194	-	5099	5239	0	141	TCCTGCTCCTCCCATCAAGA	GCTTCACCTTGAGCAGCATC
1622	scaffold146324_7_c	252	chr5D	-	13922749	13923027	1	279	C11749540	-	381	623	2	243	TCCTCGTCCTCGTCCACC	AAACCCTAACCAGCACCCAG
1623	scaffold146380_2_p1	261	-	-	-	-	-	-	C11670565	-	163	451	1	289	GAACCGGGACTAAAGGGTCG	TGGTAAACCAAGCACCGAGA
1624	scaffold146437_1_p1	183	chr5D	-	223896396	223896573	1	178	scaffold141230	-	3428	3604	2	177	TTGGCGTGAATCTTGTCCAA	GAGGGGGCAAAGGGTGAAAT
1625	scaffold146437_2_p3	115	chr5D	-	223895099	223895210	0	112	scaffold141230	-	1582	1699	0	118	GCAGTTGCCATCCTAGCTGA	GACGTCATCGAACGAGGGTT
1626	scaffold146437_3_p1	206	chr5D	-	223891812	223892013	1	202	scaffold139905	-	8916	9121	1	206	AGATTGAAATATTTGGGTCCAGCT	ACCCCTAGACTGTACGTGCA
1627	scaffold146652_1_p3	138	chr5D	-	475382085	475382213	0	129	C11738892	+	1116	1247	0	132	GGTTGGAGGAGATGGGCTG	CCTCCATCGCCATGATCCAA
1628	scaffold146696_3_p1	270	chr5D	+	559345740	559346012	0	273	-	-	-	-	-	-	ACTGAGGGCATGCACAATGA	TACAGCGCAAACTGGAGAGG
1629	scaffold146696_4_p1	228	chr5D	+	559353766	559354102	0	337	-	-	-	-	-	-	GTCGCTTCCGATCTGTAGGG	GCACAGCCCTTCTCCAGATT
1630	scaffold14705_1_p1	216	-	-	-	-	-	-	scaffold82786	-	411	643	2	233	CAGCTCCCCGCGATACTAAG	CCGCATACAGAGAGGTCGAC
1631	scaffold147091_1_p1	278	chr5D	+	495064095	495064371	2	277	-	-	-	-	-	-	CTTTCTCCATCACGCATGCG	GGCAGTGAAAACATGGAGCA
1632	scaffold147269_4_p1	186	chr5D	+	537661205	537661389	1	185	-	-	-	-	-	-	TCGGTTGCCATTTTCTCGGA	GTGTCACGTCTCTCTGTGGG
1633	scaffold147269_5_p2	146	chr5D	+	537662798	537662892	2	95	-	-	-	-	-	-	CAGTCCAGGTCTCACCACAC	GTACCGAGCAAGCAGTGAGT
1634	scaffold147483_1_p4	271	-	-	-	-	-	-	C11717662	+	210	462	1	253	TTCATGGTTTCTCCCTCGCC	CGAGGACCACGGAAGCATAG
1635	scaffold147546_2_c	257	chr5D	+	551594411	551594665	0	255	-	-	-	-	-	-	AAAAGGGCGCTTTCTCTCCC	GCGGACAGAATTTTAGACGCC
1636	scaffold147546_3_p1	201	chr5D	+	551594926	551595126	0	201	-	-	-	-	-	-	GGATCAAAGAGGGAGAGGCG	CCCTCGCTAGCTAACACGTC
1637	scaffold147546_4_p1	259	chr5D	+	551595107	551595364	0	258	-	-	-	-	-	-	GACGTGTTAGCTAGCGAGGG	AGTTTCGCCTCCTCATGGAT
1638	scaffold147592_1_p3	170	-	-	-	-	-	-	C11778015	-	8533	8685	1	153	CAGCTTGGATCTCCCGTGTT	CAGCCCCATCCAAGCCTTAA
1639	scaffold147762_2_p1	212	chr5D	+	514413226	514413438	1	213	-	-	-	-	-	-	TTTCCAATAGAGGCCGGAGC	CCACCGTTGAGCTGATTTGC
1640	scaffold14785_3_p2	255	chr5D	+	130186634	130186864	1	231	scaffold127050	-	6099	6334	0	236	AGTGAGGTGCTTCGTGTCAG	GCCCTTCCCCGGAAACTTTA
1641	scaffold14785_4_p1	206	chr5D	+	130186845	130187184	0	340	scaffold127050	-	5914	6118	0	205	TAAAGTTTCCGGGGAAGGGC	ATTAGCCGGAGTCAAGCCAC
1642	scaffold14785_5_p1	126	chr5D	+	130187593	130187711	0	119	scaffold127050	-	5385	5505	0	121	TGGACTTAGCAATTCCCCGT	TGGTGATGGTGATGGGTGTG
1643	scaffold14785_6_p1	215	chr5D	+	130216718	130216931	1	214	-	-	-	-	-	-	GGTCATGTCTATGCCCCACC	TCCGGACGCATTCTGAAACT
1644	scaffold14785_7_p1	132	chr5D	+	130217007	130217104	1	98	-	-	-	-	-	-	TGTTCACACATGGGAGGCAA	TACGCACCAACACATCGTCA
1645	scaffold14785_8_p2	234	chr5D	+	130220502	130220749	1	248	C11758503	-	477	720	1	244	TCCCACATCGACCTTCTCCT	GAAGTAGCAGTGTGGCGGAT
1646	scaffold147850_2_p1	174	chr5D	+	452562302	452562471	2	170	scaffold135771	+	6366	6533	1	168	TGGCCTGCTTACCACTTACG	GTCAGCCGTTGCATTCAGTG
1647	scaffold147910_2_p1	276	chr5D	+	506206608	506206894	2	287	-	-	-	-	-	-	GCATCATGTGTTCGCTGATGT	GCCCAACCTCGTCCTTACAA
1648	scaffold148283_1_p1	241	chr5D	-	555652957	555653197	0	241	-	-	-	-	-	-	TACACGGCATGGTTCGAACA	AGTTGCTGGAAATTGTGAACGA
1649	scaffold148283_2_c	279	chr5D	-	555652472	555652749	0	278	-	-	-	-	-	-	GGCTACTCTGGCACCCTACT	TGTCCGTCACCTTGTATCGC
1650	scaffold148283_3_p1	214	chr5D	-	555651160	555651373	0	214	-	-	-	-	-	-	GGAGTCCGTTTTCACGTTGC	TGACCTTTCCTTCGTTTTTCAGTG
1651	scaffold14837_1_p1	274	chr5D	+	549770188	549770461	0	274	-	-	-	-	-	-	AACCGAATGCACAAAAGGCC	GACTCTCGGTGGCCTGTAAT
1652	scaffold14837_2_p2	245	chr5D	+	549772271	549772515	0	245	-	-	-	-	-	-	AGCCTGTACTCCTGTCACGA	TTTGAGCACTCCCGGAAGAC
1653	scaffold14837_3_c	233	chr5D	+	549773745	549773977	0	233	-	-	-	-	-	-	CGAGCAGAGCCCTCTTGAAT	ATCGTCTTCCTCCTCCCTCC
1654	scaffold14837_4_p1	271	chr5D	+	549774062	549774332	0	271	-	-	-	-	-	-	TGCCTGCCTGATTACCACAG	GACTTTCAAAGCGATGGGGC
1655	scaffold14837_5_p1	236	chr5D	+	549776008	549776243	0	236	-	-	-	-	-	-	CTGCCCATTTTTCGTGCACA	TGGTGTCGGAGGAGAGGAAT
1656	scaffold148370_2_p1	254	-	-	-	-	-	-	scaffold134462	+	1508	1760	2	253	CCACTTTGCAGCGATTGGAC	AGCGGCGGCCAAACTATAAT
1657	scaffold148378_2_p2	239	chr5D	+	431368859	431369137	2	279	-	-	-	-	-	-	GTGCATGCAAGCGTCAGAAA	ACACACACGCTCTCTCTGTG
1658	scaffold148436_1_c	245	-	-	-	-	-	-	C11631524	+	287	547	2	261	GTGCATGCAAGTGCCAGAAA	CGAACACACCCACCCCTTTA
1659	scaffold148452_4_p3	256	chr5D	+	487752825	487753062	1	238	-	-	-	-	-	-	TGGCGTTGTTAGGGTGTCAA	TTAATCAGGCCGAACAGCGT
1660	scaffold148569_1_p3	178	-	-	-	-	-	-	C11775599	-	4515	4683	2	169	GACGCGATCTGTTAGAGCCA	TTCAAGTCCTCGGCCAACTC
1661	scaffold14857_1_p1	114	chr5D	+	44677848	44677953	2	106	-	-	-	-	-	-	CCCGCGCTTTGAAGACTTTC	GGATCATCACCCTCATCCCC
1662	scaffold14861_1_p3	277	chr5D	-	553793928	553794203	0	276	-	-	-	-	-	-	ACCTCACCTCACCTCTCCTC	ACATTTAGCGCCTCTGCTGT
1663	scaffold14861_2_p1	189	chr5D	-	553793086	553793274	0	189	-	-	-	-	-	-	TCTGACCCAAAAGGAAACTGGT	GTTATTTTGCGGACCGGAGC
1664	scaffold148653_2_p4	277	chr5D	-	562710054	562710354	2	301	-	-	-	-	-	-	CGTACGGTCCACTCAAACCA	TTCATGTCAGCAGTCAGGGG
1665	scaffold148653_3_p1	175	chr5D	-	562709900	562710073	2	174	-	-	-	-	-	-	CCCCTGACTGCTGACATGAA	AGGCTGGATATGAGGGGTGT
1666	scaffold148657_1_p1	260	chr5D	+	357462995	357463227	2	233	-	-	-	-	-	-	ATGACGGCTGGATGATTGCA	GGGCCGTACGTTGAAGTTTG
1667	scaffold148788_1_p1	275	chr5D	+	59247946	59248186	1	241	-	-	-	-	-	-	GTGCCATCCCACAATCGAGA	AGGGATCATGCTTCACTTGGG
1668	scaffold1488_2_p1	252	chr5D	+	164606171	164606421	0	251	-	-	-	-	-	-	GGGTCAAGTACACTCATGGCT	TCTTTGTAGTGTACGGGCGA
1669	scaffold1488_3_p2	271	chr5D	+	164607261	164607531	0	271	-	-	-	-	-	-	CTACCGAGGACCAAGCACTC	GGTGGATCAACAGCACGAGT
1670	scaffold149036_1_p2	257	chr5D	+	547046850	547047106	1	257	-	-	-	-	-	-	CGTGTCTATCCCGGACTGTG	CTGAAGACCACCGGAGATGG
1671	scaffold149036_2_c	247	chr5D	+	547049045	547049291	0	247	-	-	-	-	-	-	CAGTTTCAAACCTCGTCCGC	AGGAGGAGGAGGAAGAGCAG
1672	scaffold149036_3_p2	188	chr5D	+	547049611	547049798	0	188	-	-	-	-	-	-	TCCGTCCAGGGAGATCAACT	TCATAGTGTCGTGCATGCCA
1673	scaffold149036_4_p2	271	chr5D	+	547050497	547050771	0	275	-	-	-	-	-	-	CTATTGTCGGAGGGGGAAGC	CACGAAGCAACCCCAAACAG
1674	scaffold149036_5_p1	198	chr5D	+	547055191	547055388	0	198	-	-	-	-	-	-	CTGATCCCCAGCATGTCGTT	TGTCACAGTCCTGCATGGTC
1675	scaffold149054_1_p1	233	-	-	-	-	-	-	scaffold90419	+	1014	1243	1	230	GATGCCCGCTACCACTACAA	AGGCCGGTTGTTAATCAGGA
1676	scaffold149114_1_p2	224	chr5D	+	6976843	6977062	0	220	-	-	-	-	-	-	ACCGTGTATGTACGCATGCA	CACATAGGTGCTCCCCTGTC
1677	scaffold149114_10_p1	194	chr5D	+	7017852	7018044	0	193	scaffold140863	+	2500	2693	0	194	GCCATCTCCTCGATTGCAGT	CATAGCCATGCCGACAGTCT
1678	scaffold149114_11_p3	244	chr5D	+	7019513	7019783	1	271	-	-	-	-	-	-	GGCTGCATCTCAGGTTCTCA	CTCTCCTCTCCTCTCCTCGG
1679	scaffold149114_2_p1	221	chr5D	+	6979881	6980070	2	190	-	-	-	-	-	-	GCCCATGACACAACCTACCA	ACGCTAGTGAAGAGGGTTGC
1680	scaffold149114_6_p1	228	chr5D	+	7005732	7006015	2	284	-	-	-	-	-	-	CCCCAAAACCTCTTCACCAGA	AGCCACCTTGACATCATTCTGT
1681	scaffold149138_2_p1	279	chr5D	+	429910983	429911253	2	271	scaffold102275	+	4560	4831	0	272	CTCTTCAGGGTCCAAGCTGG	AGCACAAAACACATGGCACC
1682	scaffold149209_1_p3	256	chr5D	-	105102831	105103080	1	250	C11772889	-	1842	2064	1	223	TAGCTTTGGTCAGGCTGTCC	ACGGAGAGGCAATAAACCCA
1683	scaffold149209_2_p1	223	chr5D	-	105102453	105102671	0	219	C11772889	-	1468	1682	1	215	AAACCCGAACGGAGGAAGTG	AGCCTGGTGGAGGTTTCAAG
1684	scaffold14921_1_p2	250	chr5D	-	550137807	550138056	0	250	-	-	-	-	-	-	TCCTTTTCACAAGGAGCCTTCT	GCGTGCCTAGAAGAAGAGGG
1685	scaffold149276_3_p3	270	chr5D	+	251308452	251308721	0	270	-	-	-	-	-	-	AGGATCATCATTGCATGGCCT	TCCTTCCAGAACAAAACAACCC
1686	scaffold149288_1_p1	276	chr5D	-	551315601	551315876	0	276	-	-	-	-	-	-	AGGCACCGGACAAATATGGA	TCTGCGCCTCAGTCTTAAGG
1687	scaffold149301_1_p1	268	chr5D	-	558929402	558929671	0	270	-	-	-	-	-	-	CCAGACAAACCTGACACCCA	GGGAGTTTCATGGAGCTCGT
1688	scaffold149301_2_p1	257	-	-	-	-	-	-	scaffold130939	-	7183	7489	1	307	CTAAGCTAAGCTCGCCCGAA	TTTTCCAGTTCCTCCCCACG
1689	scaffold149318_2_c	250	chr5D	+	170282332	170282487	0	156	-	-	-	-	-	-	ATAATTCGCGCGGGGAGAAA	AACTCAAGTGGTGGTAACTACC
1690	scaffold149461_1_p1	254	chr5D	+	266535607	266535863	1	257	-	-	-	-	-	-	TCAGAACCACATAGCCATGGA	CCCCAGATCAAGGCAGTCAG
1691	scaffold149471_1_p1	184	chr5D	+	295079433	295079583	1	151	-	-	-	-	-	-	CGAACAGGACAGTGTACGGT	CGCAATCCACGACCTTACCT
1692	scaffold149480_2_p1	189	chr5D	+	481173350	481173541	1	192	-	-	-	-	-	-	AAGACACTCGTTGGTGGGTG	ACACTTCCTGTTGACTCACTCA
1693	scaffold149641_1_p3	225	-	-	-	-	-	-	C11775915	-	1895	2123	2	229	GCTCAAAATCGATTCCGCCC	AGATGAAGGTCGCCTCTCCT
1694	scaffold149707_1_p6	264	chr5D	+	546305903	546306129	2	227	-	-	-	-	-	-	CAGGGCAAACTTGTGTGCAA	CGCAACGCAATTGTTAGTGC
1695	scaffold149932_1_p2	254	chr5D	-	201519027	201519278	0	252	scaffold141098	+	2664	2915	0	252	TCCCAAGGGGCTCAATGAAC	GATTTCCCCATTTCTCGCGC
1696	scaffold14996_2_p1	239	chr5D	+	476036305	476036541	1	237	-	-	-	-	-	-	TATGCGACCTTGCCATTTGC	TGTTCAGGGTCTTGACCTCG
1697	scaffold14996_3_p1	175	chr5D	+	476037306	476037479	1	174	-	-	-	-	-	-	CGTTGTTGCTAGGTCTTCTGC	TGAAGTGGAGCGGTAACTGG
1698	scaffold15002_1_p1	203	chr5D	+	549214088	549214405	0	318	-	-	-	-	-	-	TTTGTCCGTCAGTGTGTCGT	TTGGTTGGATCCATCCCGTG
1699	scaffold15002_2_p3	211	chr5D	+	549216044	549216254	0	211	-	-	-	-	-	-	AACGGGTAGCCCTACTCCAT	GGGTGAGAAAACGCACACAC
1700	scaffold150034_2_p3	208	chr5D	+	240516571	240516784	1	214	C11730082	-	499	706	0	208	GCTCCTGCTGAAGCTCCTC	ATCCCGACCAGCTTCTACCT
1701	scaffold150074_3_p3	276	chr5D	+	541562301	541562566	2	266	-	-	-	-	-	-	CTTTTGCACGCGCTAGTCAA	AGGGAGCACAACAATTTTGGC
1702	scaffold150074_5_p1	179	chr5D	+	541565596	541565771	2	176	-	-	-	-	-	-	GGTTCCTCCATCGCTGTTCA	CGTTTGGCCAATATGCGTGT
1703	scaffold150144_2_p1	214	chr5D	+	327527065	327527256	2	192	-	-	-	-	-	-	ACCAGATGCATAGGAGATGAGC	TCGAGGCAGCGAAAAAGGAT
1704	scaffold150420_1_p2	188	chr5D	-	133859309	133859488	1	180	scaffold123504	+	2246	2428	0	183	GCCGATGCTCTTACGCTAGT	GCCACCTTGCATCTCACTGA
1705	scaffold150420_3_p1	207	chr5D	+	411161732	411161929	1	198	-	-	-	-	-	-	AATCGGAGGGGCAGTAGATG	AGTTACCAGGGGTGTTTTTCA
1706	scaffold15044_2_p2	258	chr5D	+	490941364	490941623	2	260	-	-	-	-	-	-	CTAACGGAATGGAGACCCGG	GTGAGTGGTGCACCTGGATC
1707	scaffold150520_2_p1	142	chr5D	-	59789913	59790022	1	110	scaffold138693	-	5056	5178	1	123	GCACCCCGCCTTGTAAATTC	GACACATGGTCAACGGGGA
1708	scaffold150829_1_p2	273	chr5D	+	152752563	152752848	0	286	-	-	-	-	-	-	GCCAGCTGAAAAAGACAAGTGT	TTATGGTTTTCGCGTTGCCC
1709	scaffold150829_2_p2	248	chr5D	+	152754587	152754864	1	278	scaffold136459	-	3508	3749	0	242	GCGTGTGGACAGGAGAAGAA	ACTGGTCTTGTATTGCTCCCG
1710	scaffold150829_3_p3	174	chr5D	+	152758148	152758360	1	213	-	-	-	-	-	-	TGGTCGCGAGATCTTATGGG	CTCAACATGTCCACCGGTCA
1711	scaffold150836_1_p2	173	chr5D	+	159295681	159295893	0	213	-	-	-	-	-	-	GTTCAGGTCCATGTCCAGGG	TGCCAGTCCATGCGTTACAT
1712	scaffold150836_2_p2	268	chr5D	+	159299602	159299870	2	269	-	-	-	-	-	-	CATTGCTACCCACCCAGGTA	GATCCAGGGCTCTACCGTTC
1713	scaffold150920_2_p1	104	chr5D	-	389033947	389034021	2	75	-	-	-	-	-	-	GCAACCTGAATACTTGCGGC	TGCAAGTGAGTTTCATGTGGA
1714	scaffold150920_3_p1	175	chr5D	-	389032510	389032680	1	171	-	-	-	-	-	-	AGTCAATCGGGCTCTTGTGA	AGGGATGCTGTTGATGTCGT
1715	scaffold150920_4_p1	260	chr5D	-	389031716	389032008	0	293	-	-	-	-	-	-	TCCCCACCAATACTCCCACT	AGGAGGTCGGTAGAGAGCAG
1716	scaffold150920_5_p3	280	chr5D	-	389030716	389030986	1	271	scaffold141007	-	1006	1279	1	274	TCACGAACTCGCACGAAGAT	TTCAGTTACCTGGAGCAGCC
1717	scaffold150920_6_p2	210	chr5D	-	389005079	389005230	2	152	-	-	-	-	-	-	ACCAAAGAAAGCTCCACCCA	CGGTCCGGTCGACACAATAT
1718	scaffold150927_2_p2	173	-	-	-	-	-	-	scaffold133316	+	80	255	2	176	ACAAAGCCCGCGATACATCA	GCCAGAGGGAGGAATCATCG
1719	scaffold151172_1_p1	255	chr5D	-	550558390	550558644	0	255	-	-	-	-	-	-	GTATCAACGGGGCCGAATGA	TGGAGACACACCCGAATGAG
1720	scaffold151172_2_p1	204	chr5D	-	550554736	550554939	0	204	-	-	-	-	-	-	CTTGTTTGGGCCCAGAGTGA	ACACCGGGATAAGAGGGGAA
1721	scaffold151216_1_p1	280	chr5D	+	405434699	405434980	2	282	-	-	-	-	-	-	CTGAAATAGCCCCCAACGCT	GGGGGAGGGAGCGTATTTTAG
1722	scaffold151216_2_p1	280	chr5D	+	405434699	405434980	2	282	-	-	-	-	-	-	CTGAAATAGCCCCCAACGCT	GGGGGAGGGAGCGTATTTTAG
1723	scaffold151339_2_p2	241	-	-	-	-	-	-	C11591448	+	2	183	2	182	ACGCACACAAATTCCTTGGC	ATGGAGAGAGAACGGGGGAT
1724	scaffold15143_2_p2	154	-	-	-	-	-	-	scaffold138477	-	1028	1185	1	158	GGACACCATCTCCCACTTGG	AAACCGAGAGATAGCGAGCG
1725	scaffold151568_4_p1	235	chr5D	+	367427292	367427523	1	232	-	-	-	-	-	-	TTACATCTCGGTGTGCCCAC	GTGGTGGTCCTGGTGATACG
1726	scaffold151626_1_p2	208	chr5D	-	12933636	12933860	2	225	-	-	-	-	-	-	ACGGGGCCACATTAACTTGA	TTGGCAGTCTCTGTTTCGGG
1727	scaffold151774_1_p3	270	chr5D	+	350703797	350704063	0	267	-	-	-	-	-	-	CGGGAAGCAGATGTCCAGG	CACTGCGTCCAGATGAGGTC
1728	scaffold15178_1_p1	244	chr5D	+	325954776	325955023	0	248	-	-	-	-	-	-	GCATACCGCAGTCTGCAGTA	GTGGAGGAGGAGGAGGAGAG
1729	scaffold15178_2_p3	226	chr5D	+	325954968	325955193	0	226	-	-	-	-	-	-	TTGGGTGGATTTGACGGACC	AGGAGAGGGATGTCGTCCTC
1730	scaffold151842_1_p1	273	-	-	-	-	-	-	scaffold120047	-	398	670	2	273	TCCTCTTTTCATCCGCCAGG	AGAACTCGTAGGGCTGGTCT
1731	scaffold151954_1_p2	171	-	-	-	-	-	-	scaffold138890	-	2320	2498	1	179	TGATCGCCCGTGACTTTGAA	TCCCAACAAACACACCGGAC
1732	scaffold152066_1_p2	196	chr5D	-	490502677	490502865	0	189	scaffold101101	+	1366	1554	0	189	TTTGGGCTTTCGGATGCTCT	ATTCACCTCACAGCCTCTGC
1733	scaffold152070_1_p1	274	chr5D	+	550956000	550956260	0	261	-	-	-	-	-	-	GGAGTAGTTCCGCATCTGCC	ATTTCTCCACTGCGTCCCTC
1734	scaffold152070_2_p1	250	chr5D	+	550957218	550957467	0	250	-	-	-	-	-	-	ACATGTTTAGTGGCCGGGTT	GAAGGCGTGGAGTAGAGTGG
1735	scaffold152380_4_p2	166	-	-	-	-	-	-	scaffold139622	-	1519	1682	1	164	TACAAAGCCCTCCCGTTTCC	CACTCCAGCTGAGCTCCTTC
1736	scaffold152500_1_p1	253	chr5D	-	287616307	287616560	0	254	-	-	-	-	-	-	CTCATCCCTGGTGCACCATT	GCATGTCATCTAGGCGTGGA
1737	scaffold152559_1_c	250	chr5D	-	205122381	205122619	2	239	scaffold134472	+	1619	1882	1	264	TGAACTGACGCTTCTCGCTT	GGAGAGTAAGGCAGGAGGGA
1738	scaffold152607_1_p1	279	-	-	-	-	-	-	scaffold140787	-	1227	1558	2	332	ACATGCGGCGCAAATTCAAA	TCATGCATGTTCACAGCACA
1739	scaffold152656_1_p3	236	chr5D	-	550936480	550936706	0	227	-	-	-	-	-	-	CCATTCCTTGAATTTCTAGCACTCA	TCGGAAGATGTGTGTGTGGG
1740	scaffold152656_2_c	280	chr5D	-	550933831	550934097	0	267	-	-	-	-	-	-	TGTTGTTCATTTTGCTGGACAA	TGCCTGCACGTATGTTCTTCT
1741	scaffold152656_3_c	274	chr5D	-	550922322	550922593	0	272	-	-	-	-	-	-	ACAGCAGAACCGTTGTACGA	CGAGCTAGTCCGCTAACCTG
1742	scaffold152657_2_p2	132	chr5D	-	422759458	422759589	0	132	scaffold140408	+	7687	7818	0	132	CAATTCTTGCTCACGCGACC	GTTGGTTGTCGGTTTCCAGC
1743	scaffold152657_3_p1	119	chr5D	-	422758891	422759005	2	115	-	-	-	-	-	-	AGAAGTACGTGCGGCTGAAA	TCCCGTCCTCCATTCTTTGC
1744	scaffold1529_3_p3	206	chr5D	+	555999279	555999484	0	206	-	-	-	-	-	-	GGCAGAAAGAGAGGGTAGGC	AGAACTTGCCATGGACAGGG
1745	scaffold152934_1_p2	112	-	-	-	-	-	-	scaffold135142	-	370	634	0	265	GAAAAGTGGACGGGGAGAGG	CCGGCACTACCTTTTGCATG
1746	scaffold152951_1_p1	242	chr5D	+	487980992	487981205	0	214	-	-	-	-	-	-	ACCATCCAGACTCCCAGTGA	AGGAAGAGAGGACGGAGGAC
1747	scaffold152951_2_p2	230	chr5D	+	487986301	487986485	0	185	C11616176	+	313	498	0	186	ACCTGGTGTCATTGGTGAATGT	TGCCTTCTGAGTTGGTTGCT
1748	scaffold152965_1_p1	195	chr5D	-	439216517	439216697	0	181	-	-	-	-	-	-	CCGGCCTCTGCATAGCTAAA	GAACCGTGTGTGCTTGCATT
1749	scaffold152992_1_p1	253	chr5D	+	549487765	549487984	0	220	-	-	-	-	-	-	CTATGTCAGCAGCGCGTTTC	TCCCTTTTCCGAAAGCACAA
1750	scaffold153271_1_p1	260	chr5D	+	11305782	11306040	0	259	-	-	-	-	-	-	AAGCATCAGTGAGGTGAGCC	ACCAGTGCTCTTTTCTGCGA
1751	scaffold153271_2_p1	255	chr5D	+	11306596	11306849	1	254	-	-	-	-	-	-	TTGCAAAGGCCTCACAGACA	CGCTGGAGGAACTTCATACCA
1752	scaffold153355_2_p2	242	chr5D	-	550650404	550650645	0	242	-	-	-	-	-	-	TAGGTTTTGGGGGAACTGGC	TCGCCCCGCATTATAGAACC
1753	scaffold153386_1_p1	141	chr5D	-	492733940	492734038	1	99	-	-	-	-	-	-	TTCGGCGGCTAGGGTTAGAT	CAGTCTCGGGTTAACAGGGT
1754	scaffold153496_1_p1	274	chr5D	-	500684614	500684899	1	286	-	-	-	-	-	-	CCTACTCGGAGTTGGAGGGA	TGTCGGAAGGATATGCTGCC
1755	scaffold153553_1_p3	169	chr5D	-	559456654	559456816	0	163	-	-	-	-	-	-	CTTGCTACCCATGTGCCAGA	TTTTGAGAGTGCCGCCTGAT
1756	scaffold153553_5_p3	261	chr5D	-	559436782	559437042	1	261	-	-	-	-	-	-	TGAAAGAAGAGCGCTAGGGC	CCTTCCCACGTATGGTCTGG
1757	scaffold153553_7_p2	169	chr5D	-	559424534	559424704	1	171	-	-	-	-	-	-	CTCCATTGCCTGCATGCATC	TGTCCAGACTAGCGCATTTT
1758	scaffold153716_3_p1	184	-	-	-	-	-	-	scaffold130329	+	372	517	2	146	AGGCTGCAAAGCACTCTAGG	GCAGAATCGGCATCTTTGACC
1759	scaffold153766_1_p2	280	-	-	-	-	-	-	scaffold138217	-	1833	2111	0	279	GGGTACTCCATTGAGGCTGG	TACCCTCAGGCTGGTCGTAA
1760	scaffold153774_2_p2	237	chr5D	-	455611910	455612140	0	231	-	-	-	-	-	-	CGCTCGGACATGGAGATCTC	TAGCATGGGTGACAATGCCA
1761	scaffold15408_1_p3	275	chr5D	-	556783544	556783818	0	275	-	-	-	-	-	-	CGTTAGTGCCGGCTCAAAAG	CATGTTGGGCTAGACGGAGA
1762	scaffold154253_1_p2	209	chr5D	+	558950403	558950595	0	193	-	-	-	-	-	-	CAACGCAATGCATAAGGGGA	TCCAAATTGAGGCCCTCACC
1763	scaffold154253_2_p3	231	chr5D	+	558956153	558956383	0	231	-	-	-	-	-	-	GACACGAGCTGGAGGAAGTC	CACCATGTTCGCCCACTACT
1764	scaffold154253_3_p3	226	chr5D	+	558956942	558957167	0	226	-	-	-	-	-	-	GTGTCGTCGAAAGCTTGCAG	AATCAGGGGAGCCAAACGAG
1765	scaffold154293_1_p6	174	chr5D	-	559407535	559407702	1	168	-	-	-	-	-	-	AGAAGTTCAGTTCCGGAACC	GGCCCAGAAACAGGACAAGT
1766	scaffold154293_2_p2	270	chr5D	-	559402918	559403183	0	266	-	-	-	-	-	-	CACGCAGGTCTAGCAAGCTA	CGGTGGCATCGTCTTGTTTC
1767	scaffold15431_2_p2	161	chr5D	-	427518887	427519044	2	158	-	-	-	-	-	-	TCCCTTCATTTTCCGCTCCC	GCTTGTTTGGTGGTGTAGCG
1768	scaffold154326_1_c	247	-	-	-	-	-	-	scaffold139897	+	5267	5449	1	183	ACAACGGCTATCTGCAGCAT	GCCTGGGACATGGATGAACA
1769	scaffold154337_1_p1	220	-	-	-	-	-	-	scaffold114774	+	1003	1216	0	214	AGTCGTCGCTAGGTGGTCTA	TCCTCGCCTCCTGTCTTCTC
1770	scaffold15448_1_p3	155	chr5D	-	557145208	557145362	0	155	-	-	-	-	-	-	AGCGCATGAGGGTCAAGATC	CTTGCCTCTCTTCTGCTGCT
1771	scaffold15448_2_p2	244	chr5D	-	557143931	557144174	0	244	-	-	-	-	-	-	CCACTGCTTCCATCTTCGGT	CCAGTAGGTGCTTGGAGGAG
1772	scaffold15448_3_p1	255	chr5D	-	557141902	557142156	0	255	-	-	-	-	-	-	TAGATGAGGGCGAGCCAAAC	TGGCACGTTCAACTGTGTTG
1773	scaffold15448_4_c	263	chr5D	-	557141659	557141921	0	263	-	-	-	-	-	-	CAACACAGTTGAACGTGCCA	GAGAAGATCGTTCCGTGCCA
1774	scaffold154601_1_p2	250	chr5D	-	196943617	196943878	2	262	C11683619	+	136	388	1	253	TCGGTCAAGTACACGACTGC	GTTCGGCTAGAGGAGGAGGA
1775	scaffold154617_3_p1	199	chr5D	+	432783554	432783755	1	202	-	-	-	-	-	-	TTGAGGACGCTGGTTCTGTG	ACGATCGCTCACAGTTGTCA
1776	scaffold15484_2_p3	189	chr5D	-	15229581	15229892	1	312	-	-	-	-	-	-	AGCAGATCGAAGAGGAGGGT	TTCTTGGGAGAGGAGGGAGG
1777	scaffold154853_1_p1	205	chr5D	+	318482703	318482952	2	250	-	-	-	-	-	-	ATGGCAGGGGTGTTTATGCA	CAAAAAGGGCGAGCGCTATC
1778	scaffold154867_1_p2	252	-	-	-	-	-	-	scaffold71213	-	4584	4843	2	260	TGTTTTGTCACCATGTCAGGA	GTCCCGGTCTTCTTTCTCCA
1779	scaffold154947_2_p3	223	chr5D	+	554357840	554358062	0	223	-	-	-	-	-	-	GTCTAGCAGTGAGGCGATCC	TTGGCGTCGAGGTGGAATTC
1780	scaffold155041_2_p1	129	-	-	-	-	-	-	scaffold141260	-	9000	9098	0	99	CTGCGCGAAACAAAACCAGA	TCTCTCGCTGCAAAAGGCTT
1781	scaffold15513_2_p2	274	chr5D	-	299354917	299355189	1	273	-	-	-	-	-	-	GCGGCAAACACGTCAGTAAT	GACAAGGGATCGAGCCACAT
1782	scaffold155315_2_p1	216	chr5D	-	43299881	43300065	2	185	C11774217	-	1283	1472	2	190	CGATGACGACATGGAGGTGT	TGCAACTCTGGCTCAAGCAA
1783	scaffold155344_1_p1	160	chr5D	+	496975964	496976126	2	163	-	-	-	-	-	-	ATGCACACATGTCCCCGTAG	TTTCAACACGGCTTGCATGT
1784	scaffold15538_1_p2	254	-	-	-	-	-	-	scaffold87821	-	502	771	1	270	AGATACGCACGGCAAGACAT	TGGAGCAATCAAAAATTATAGATACGT
1785	scaffold15551_1_c	279	chr5D	-	326745385	326745638	0	254	-	-	-	-	-	-	CGCAGCACTTCCGTAACAAC	TCACCTCTACCGTCGTCTCC
1786	scaffold15551_2_p3	185	chr5D	-	326742702	326742891	1	190	-	-	-	-	-	-	GGCACCTAAACCACCTGCTA	CCACCAGGTTGTTGTTTGAGG
1787	scaffold155739_4_p1	130	-	-	-	-	-	-	scaffold138965	+	5404	5508	1	105	CCCTGGCTCAAGTACGTTCA	TGTACGCTTGCACGAGAACT
1788	scaffold155766_3_p3	241	chr5D	+	137057913	137058153	0	241	C11759517	+	516	756	0	241	TCTCCTCGGACTCGTTAGCA	GAGACGAGGGAAAAGGCCAA
1789	scaffold155809_1_p1	145	chr5D	-	503088358	503088470	2	113	-	-	-	-	-	-	CAATCGCGCCAGCATTACTG	GCAAGCGGCACACAATCAA
1790	scaffold155855_2_p3	246	chr5D	+	428512224	428512469	0	246	-	-	-	-	-	-	CGGATTCCATGCTGCCATTG	AGGTGATGCCAGTCCAGTTG
1791	scaffold15596_1_p2	267	chr5D	-	99259188	99259483	2	296	-	-	-	-	-	-	CACGTGAGAAAGCTTTGCTGT	TGGCTATTCCACTGGTGCTC
1792	scaffold15599_1_p1	278	chr5D	-	437023710	437024065	1	356	-	-	-	-	-	-	GCACAACCTGCAAAACATTCG	GCAGTCGCTACGCATTTCTG
1793	scaffold156021_1_p3	233	chr5D	+	442894792	442895036	1	245	scaffold29465	-	5975	6209	2	235	AGTGACGTGTGTGGAAGTGG	GAGAGAGGCAGAGGCACATC
1794	scaffold156058_1_p2	237	-	-	-	-	-	-	scaffold56917	+	1428	1664	2	237	AGCCGTGTCCATGATCAAGG	AGTGCAATGACATGTCCTAACA
1795	scaffold156093_2_p1	228	-	-	-	-	-	-	scaffold135357	-	2544	2767	0	224	AGGAGAAGTGGCAAGAGAGC	GTGGTGGCCGACTCGAAATA
1796	scaffold156103_2_p3	262	-	-	-	-	-	-	C11626336	+	259	520	1	262	TGGCCAAGCTCCTTCAAGAG	TTTTGCGCCACAACCCAAAA
1797	scaffold156123_2_p2	217	chr5D	-	105021774	105021990	2	217	-	-	-	-	-	-	GATGTCACAAGCATTCGTGGT	AGCGTCACGTTCATGTCACT
1798	scaffold156127_2_p1	239	chr5D	-	548262994	548263208	0	215	-	-	-	-	-	-	TGAACCCAAAACCCCCTAGC	GGCTACAACACCGGTTCGTA
1799	scaffold156127_5_p1	257	chr5D	-	548249990	548250246	0	257	-	-	-	-	-	-	AACAAGCTCGAGGGTGTACG	CGTCGAATAGGAGCTCCCAC
1800	scaffold156140_1_p1	211	chr5D	-	553800434	553800644	0	211	-	-	-	-	-	-	TGAGCACATGTTTTAGAAAGGTGA	TGCGCAGTTTAAAAACATGTTGG
1801	scaffold156140_2_p2	157	chr5D	-	553800146	553800302	0	157	-	-	-	-	-	-	ACACAGTACAGACGGAAGCG	CGGCGATGCATGTTTAGTGG
1802	scaffold156185_1_p1	256	chr5D	+	371870819	371871074	1	256	-	-	-	-	-	-	TAGAGTCTTCCGCAACACCG	CCCAAAACTGAGGTGGTGCA
1803	scaffold156194_1_p1	210	chr5D	+	169550922	169551129	1	208	-	-	-	-	-	-	TGGAAGAGGTGCACATTCCC	TGTGTGATCTCTTGGCTCGG
1804	scaffold15627_2_p3	163	chr5D	+	384346010	384346151	1	142	scaffold126972	+	11922	12078	1	157	ATGTGCTGCTCCATCGTCAT	TCACGCTCTCCAACCTCAAC
1805	scaffold15627_3_p3	258	chr5D	+	384347947	384348204	0	258	C11720256	-	531	797	1	267	CATGGCTCGCACTTGTTGAG	TATACCTCGTGCCGTGTTGG
1806	scaffold156300_1_p1	137	chr5D	-	88359603	88359711	1	109	-	-	-	-	-	-	CGACGACTTGCCTGTAGTGT	CAGGCACACATACCTGTCCA
1807	scaffold156355_1_p1	271	chr5D	+	444740564	444740873	2	310	-	-	-	-	-	-	TGGTTTTGAAAAACGTTCATCAAAA	CGATGACCTTCTTCCAAATCCG
1808	scaffold156405_1_p1	237	chr5D	-	501205423	501205638	2	216	scaffold139190	-	3059	3274	2	216	GAGACTGACCAGCCAACCTC	CAACCAGCTGGAGATCTGCC
1809	scaffold156475_1_p2	161	chr5D	+	558120720	558120880	0	161	-	-	-	-	-	-	GCCCGCCATTTTGAAAACGA	GTGTTCATTTCTGAGAGCACTGT
1810	scaffold156535_1_p1	250	-	-	-	-	-	-	C11773773	-	291	517	1	227	GCCTTCAATCCCAGACCGAT	TACCACACGTCACCTCTTGC
1811	scaffold15665_1_p3	256	-	-	-	-	-	-	C11584386	+	147	461	2	315	GGGCCAGTGCTATGATGTGT	CTGGCTATATGCGCACTCCA
1812	scaffold156651_1_p6	223	chr5D	+	564845792	564846014	0	223	-	-	-	-	-	-	CCAGTGTCTCCTGTTTCCCC	ACTGGTTCTGCAGCTTCTGG
1813	scaffold156798_1_p1	201	chr5D	+	10041243	10041616	1	374	-	-	-	-	-	-	GCTCACGGTAACTCTAGGCC	CTTGCCGTGCTTGTATCGTG
1814	scaffold156798_2_p2	253	chr5D	+	10042938	10043182	2	245	scaffold119343	-	212	458	1	247	ATGGTGCGCTAAGTGGTGAA	TTGCAGAGCCTTCAAACCCT
1815	scaffold15682_2_c	193	chr5D	-	272660918	272661011	2	94	-	-	-	-	-	-	GGGTGCCTTCCATACCAACA	GGCAAGTATTAGGGAGGCCC
1816	scaffold157009_2_p3	260	chr5D	+	359474850	359475115	0	266	scaffold136571	+	903	1156	0	254	AGATGCAGATGTCCATGCCC	GTCGATGCTGCCCTCCTC
1817	scaffold157009_4_p1	158	chr5D	+	359477856	359478016	1	161	-	-	-	-	-	-	CTGAACCTGATGGCTCCCAG	TGTCACCTTCACATCGTGCA
1818	scaffold157286_1_p1	132	chr5D	-	119817110	119817241	0	132	-	-	-	-	-	-	TTCTTGAGGTGGCCTTGTGG	TGTCAACCGCCATTTTGAGG
1819	scaffold157365_1_p1	273	chr5D	-	42552350	42552626	0	277	-	-	-	-	-	-	TGCTCGCTGAATGAGTTGGT	GTCGCCACCTCCAACATGTA
1820	scaffold157397_1_p2	187	-	-	-	-	-	-	scaffold128392	+	893	1076	2	184	AGAGAGCAAGGGAGAGGAGG	CTCTCGCCAGGAGGAAAAGG
1821	scaffold157400_2_p1	264	-	-	-	-	-	-	scaffold115063	+	1413	1659	0	247	CGAGGCGGGGTTAAAGAAGA	AGCTAGATCGAACATGGCCG
1822	scaffold157400_3_p1	114	-	-	-	-	-	-	scaffold115063	+	1640	1752	0	113	CGGCCATGTTCGATCTAGCT	TGCCAGATGATTGTAGCCCT
1823	scaffold157400_4_p1	231	chr5D	+	28666857	28667043	0	187	-	-	-	-	-	-	GTGGTGACATCCTCCTTGCA	TCGACACCAACATCCTGTGG
1824	scaffold157421_3_p2	248	chr5D	+	537219324	537219555	1	232	-	-	-	-	-	-	CTATAGGGATTCCGGCCAGC	GCCATCCTCTGCCTTGAGTT
1825	scaffold157421_4_p2	196	chr5D	-	482672299	482672476	0	178	-	-	-	-	-	-	TAACGGTCCGCCTAACCAAC	AGTGCCACAGCTGCAAATTG
1826	scaffold157421_5_p1	159	chr5D	-	482687769	482687927	1	159	-	-	-	-	-	-	TCGGAAACTGAAGAAGACCGA	AGCAGTCAATGTTCAGAGAGCA
1827	scaffold157625_2_p1	197	chr5D	-	450372321	450372635	2	315	-	-	-	-	-	-	GCAGCCAATTTAAGCCCCAC	TGGCGGGAATTGAAAGGGAA
1828	scaffold157625_3_c	266	chr5D	+	283350883	283351118	2	236	-	-	-	-	-	-	AAAGAGGCAACATCCCCTGT	ACATCAGACTCAGGCTTCCTC
1829	scaffold157640_1_p1	217	chr5D	-	422452518	422452734	0	217	-	-	-	-	-	-	CCGGTCACTGTTACACGGAT	TCTTCAGTTCGTGTCCCACT
1830	scaffold157640_8_p1	235	chr5D	-	422425043	422425257	2	215	-	-	-	-	-	-	ATGGAGCCAACCAAGAACGT	GTGTGAGGAGCGTCTTGGAA
1831	scaffold157681_2_c	269	chr5D	+	298933953	298934221	1	269	-	-	-	-	-	-	AACGACAACCCATCCCCTTC	CTCTCAGATCCGCCGTCATC
1832	scaffold15773_1_p2	270	chr5D	+	286164116	286164360	0	245	scaffold139441	+	4562	4796	1	235	ATTCATGGTTCCCCACACCC	CCACAGTTACTGTTGCGGGA
1833	scaffold157771_2_p2	248	chr5D	+	558768677	558768910	0	234	-	-	-	-	-	-	TGGTGGTACCGGTGGTAGAT	CGCCTGAACTAGTGACGAGG
1834	scaffold157771_4_c	278	-	-	-	-	-	-	scaffold42927	+	825	1045	2	221	ACAAAGCATCAGTTCAACCGC	AGTACTCGGGGAAGGTCAGG
1835	scaffold157805_1_p3	241	chr5D	+	67926889	67927129	2	241	scaffold129254	-	640	883	2	244	CCCCGAGGGTGATATGCATC	TCACAGGCAGAGATGGAGGA
1836	scaffold157889_1_p1	211	chr5D	+	481523305	481523610	2	306	-	-	-	-	-	-	CGACGCTCATAGGTGACCAA	TTCTAATACACGGGCCCCCT
1837	scaffold157949_5_p1	197	chr5D	-	536874357	536874557	1	201	-	-	-	-	-	-	ACATGGGCACAAGCTATGCT	TGTCTGTGTGTTGCATTGACC
1838	scaffold157949_6_p3	258	chr5D	-	536872465	536872719	0	255	-	-	-	-	-	-	TGAGGAGGGAGACGTAGACG	CATCAACAAGAACGCACCGG
1839	scaffold157988_1_p1	214	chr5D	-	205875700	205876027	1	328	-	-	-	-	-	-	ATTCCAGGTGGTGTGCTGAG	CGCCATTGTGCTGATCCAAC
1840	scaffold157988_2_p1	144	chr5D	-	205873885	205874228	1	344	-	-	-	-	-	-	CCCGCTACTGCTAGGTTGTT	TCCGCCCTAGTCCTTCATGA
1841	scaffold158011_1_p1	259	chr5D	+	530497074	530497392	2	319	-	-	-	-	-	-	AATCACGTCTCAGGGGAGGA	GATCGCATTGCACGCCTTAC
1842	scaffold158018_2_p1	267	chr5D	-	515040499	515040763	2	265	-	-	-	-	-	-	AAGGTTGCCATGGGAGTGTT	TCACCATGTGTTTTGGAGAACT
1843	scaffold158211_2_p3	273	chr5D	-	429283947	429284207	1	261	-	-	-	-	-	-	CGAGAAGTAGTGCGGTGGTA	CCAGAGGAGGAGGAGGAGG
1844	scaffold158211_3_p3	278	-	-	-	-	-	-	scaffold126253	-	922	1190	0	269	CTCTCCTCCTCCTCCTCCTC	AAGATTCTGCTCAGCCTCCG
1845	scaffold158246_1_p2	280	chr5D	-	519434269	519434535	1	267	-	-	-	-	-	-	TGTAGCTGAAATCTGCGGCA	CCAGACTGGTGAGACAAGCA
1846	scaffold158295_1_p2	154	chr5D	-	443785944	443786086	1	143	-	-	-	-	-	-	ACTAAACAAGGGCCAGCATG	TGCCACTGCTAGTTGCTACC
1847	scaffold15830_1_p3	225	chr5D	-	190497368	190497589	1	222	scaffold122515	-	2040	2264	0	225	AGAGTTGCTTGCTTGCTTGC	AGACAATGGTAAGCCGGTCC
1848	scaffold15830_2_p4	255	chr5D	-	190495900	190496127	0	228	-	-	-	-	-	-	TGAGCAGCGTTAAGGATCCA	CTGTGCCTTGCAAATGGTGT
1849	scaffold15830_4_p2	275	chr5D	-	190487440	190487718	0	279	-	-	-	-	-	-	TGGAACCAATAAACAGACAGGT	TGGTCATCAGATCCCACCCT
1850	scaffold158311_1_c	268	-	-	-	-	-	-	scaffold33826	-	1930	2143	1	214	TAGCTAGGATTCCCCTCCCG	AATTTGGCCAGAAAACGCGG
1851	scaffold158456_1_p3	233	chr5D	-	107535909	107536144	1	236	C11582206	-	75	307	0	233	AAGGAGGCTGACTCTGTTGC	TTCTCCTCTGCCTCCTCTCC
1852	scaffold158617_3_p4	253	chr5D	+	370011041	370011285	2	245	-	-	-	-	-	-	TCCTCAAGGCAAAGGCAGAG	GGGAAGAGACCGAAGCGAAA
1853	scaffold15870_1_p1	207	chr5D	-	545952991	545953197	0	207	-	-	-	-	-	-	GATGGTGGAGGATTGTCCGG	GGTGATGACCAATAAGCTAGGT
1854	scaffold15870_2_p2	187	chr5D	-	545951614	545951800	0	187	-	-	-	-	-	-	GACCGACACGTTTCCCTCTT	GGGAGAGAGAGGGAGCATCA
1855	scaffold15879_1_p1	279	chr5D	-	441789926	441790196	1	271	-	-	-	-	-	-	ACACAACCGTTGGCTGATGA	TACTTGCTCAAAGGCTCGGG
1856	scaffold158871_2_p1	164	chr5D	+	435782258	435782418	1	161	scaffold127024	+	176	340	1	165	GACGGGCACAACACAAACTC	ACCAGCGCATCATCAGTTCA
1857	scaffold158895_1_p2	271	-	-	-	-	-	-	scaffold99006	-	814	1073	1	260	TCGGATCTCGTCGAACACAC	GCAACCTTCTGTACCCGTGA
1858	scaffold158906_1_p1	192	chr5D	-	435677155	435677344	1	190	-	-	-	-	-	-	GGTAGAGTAGTACGCGCCAC	GCTTTGCTGTACGCGTTCAA
1859	scaffold158982_1_p3	226	-	-	-	-	-	-	scaffold30688	+	6374	6596	2	223	CAAGAGCTCTCGAACTGCCA	TCTGTACGGGCAGAGTGGTA
1860	scaffold159011_1_p1	260	chr5D	-	362869765	362870026	0	262	C11777853	+	1515	1776	1	262	GTGAATTCCACCACCAACGC	TTCTCGCAGATTCCAGAGCC
1861	scaffold159011_2_p1	230	chr5D	-	362869154	362869351	2	198	-	-	-	-	-	-	TCCGTCGGGAAATACTTGTCC	TACGCCTGCCAATGACACAT
1862	scaffold159034_1_p2	270	-	-	-	-	-	-	scaffold2608	+	189	435	2	247	TCGGGGCTGAGGGTATGTAT	TGTCACCACAGATACGCACC
1863	scaffold159114_1_p2	184	-	-	-	-	-	-	scaffold69019	+	1022	1195	1	174	TGCAGCATTTCACAAAGTGC	GTGGAGAAGACGACAGGAGG
1864	scaffold159158_1_p1	252	-	-	-	-	-	-	scaffold140064	-	1086	1288	2	203	CAAGGTCTACACGACTGGCA	CCCTCTATGTGCCATCCCTG
1865	scaffold159162_5_p1	199	chr5D	+	456623334	456623539	2	206	-	-	-	-	-	-	TGATCGGTTGCTTCGTTCCA	GCGAAGGCAAGCCAGAAAAA
1866	scaffold159162_6_p5	210	chr5D	+	456624579	456624793	1	215	-	-	-	-	-	-	GCAACTCTAACTTCGACTGGGA	ACTCATTTCGGGGTTTCGGA
1867	scaffold159162_7_c	201	chr5D	+	456629941	456630090	2	150	C11674161	+	216	408	2	193	TGACGAGCTGCAGTTGTCAA	CGCAAGTGCTTTGAACGACA
1868	scaffold159170_1_p4	244	-	-	-	-	-	-	scaffold138940	-	2925	3168	1	244	CTCCCCTCTCCCATCTCAGT	GTCTGTCCACCCATGATCGG
1869	scaffold159170_2_p3	274	chr5D	-	2673958	2674265	1	308	-	-	-	-	-	-	GCAGCATCTGGTTGTTGAGC	CTGCTCCTTCCTTCCACTGG
1870	scaffold159170_3_p3	231	-	-	-	-	-	-	scaffold140425	-	2774	2996	1	223	TTCCCCTTTCCCATTGCCTC	AGGAGATCCCTAGCTGCCAT
1871	scaffold159183_1_p3	244	chr5D	-	94343752	94343992	0	241	C11680743	+	14	254	0	241	TTTGGTTTTTGCCACCGTCG	GCTTTGCTTTCCTTTCGCCA
1872	scaffold159311_1_p1	243	-	-	-	-	-	-	C11604470	-	28	250	0	223	TGCTTCAAACAGAGCACAACA	ATGTTTCGTCGTGAGCTCCA
1873	scaffold159327_3_p2	204	chr5D	+	413700516	413700715	0	200	-	-	-	-	-	-	GCGTGTGGCCAAGGAATTTT	GTCACGTCGTACACCACCAT
1874	scaffold159327_4_p3	144	chr5D	+	413762028	413762171	2	144	C11674611	-	603	743	2	141	GGAGTTCTGGGCTTGGGTTT	CTCGTTAGTCGCAGATCCCC
1875	scaffold159331_1_p1	219	chr5D	-	551091050	551091268	0	219	-	-	-	-	-	-	AGGTTCAGCAATTTTAGAAAATAGCA	TCACAAGTTTCAATAAATGTTCCAAAA
1876	scaffold15938_1_p1	243	chr5D	+	150586587	150586790	2	204	scaffold93567	+	394	671	1	278	CCATATACCACCACCGCTCC	TTGGGCCTAAATGGAGGGTG
1877	scaffold15969_2_p2	170	chr5D	-	564549995	564550162	0	168	-	-	-	-	-	-	ACGCAACAGGTTGTCCATGA	ACGGATGGAGTACTATGTACGT
1878	scaffold15969_3_p2	250	chr5D	-	564546285	564546534	0	250	-	-	-	-	-	-	AGCGTGACGTCAAGACTTGT	GTGCCCGTCAAGTTGTCAAC
1879	scaffold15969_4_p1	212	chr5D	-	564544421	564544631	0	211	-	-	-	-	-	-	CATTCGTCCGTTCGGCAATC	TCTGGACCGGCATTGATACG
1880	scaffold159923_1_p2	162	chr5D	-	155038000	155038166	2	167	-	-	-	-	-	-	GTGTTGGATACCCCCTGAGC	ACAACTGAACACGAGGACCA
1881	scaffold159932_1_p1	200	-	-	-	-	-	-	scaffold137429	+	1255	1450	0	196	GGATCAACCATGTGCCAAGC	TCGAGTCATGCACCAGTGAC
1882	scaffold159960_1_p1	166	chr5D	+	270263088	270263253	1	166	scaffold137572	+	8725	8890	1	166	GCTCCCTCCAATAACCCTCA	ACAGTAACAGCTCCCAAGAGG
1883	scaffold159960_3_p2	147	chr5D	+	270276377	270276519	0	143	-	-	-	-	-	-	GGGAGAGGGGACAAATGGTG	AAGCACATGCCAGGTTCCTT
1884	scaffold160046_1_p3	235	chr5D	+	92152074	92152314	0	241	-	-	-	-	-	-	TAGCCACGTGCAAGAACCAT	GCTTCAGCCTTCACCATCCT
1885	scaffold160046_2_p1	118	chr5D	+	92163010	92163127	0	118	-	-	-	-	-	-	TGAGTGTATCTCAGCAGCCTG	ATGGCTAGCAGCAAAGGTGT
1886	scaffold160067_2_p1	225	chr5D	+	135073774	135073997	0	224	-	-	-	-	-	-	CCCCCTTTTCGATCGCTTGA	TTGCTTCACGCCTAACAGGT
1887	scaffold160067_3_p1	143	chr5D	+	135074662	135074804	1	143	-	-	-	-	-	-	TGTCACTTTGTGAGCTGCCT	AGCCGTTCACCAAATTTGCC
1888	scaffold160105_1_p1	242	chr5D	-	208243687	208243928	1	242	C11770437	-	1369	1608	2	240	GATCTTGGAGGCTGCCAGAG	TTGAAGAGAACCCAGTGCGG
1889	scaffold160124_1_c	270	chr5D	+	205993202	205993461	1	260	scaffold134024	+	4089	4346	0	258	AGACATTCTTCGCGATCAGCT	GTGCTTTTCACATGGGGCTG
1890	scaffold160124_2_p3	182	chr5D	+	205995968	205996149	1	182	-	-	-	-	-	-	CCTCCCTCAACATCAGTCGC	ACTATTTGTGTCCTGGGGCG
1891	scaffold160124_3_p3	201	chr5D	+	205996491	205996688	0	198	C11606470	+	271	468	0	198	CATGCTTGCTGGGCTCAATG	CTGTTGTTGCCATGGCCTTC
1892	scaffold16025_1_p6	262	chr5D	+	558239650	558239911	0	262	-	-	-	-	-	-	AGTTGGCCAGAGGTCACATG	CAATGCATGCACGTGTCATCA
1893	scaffold16025_2_p1	184	chr5D	+	558240205	558240576	0	372	-	-	-	-	-	-	CGAAATGGCCCCTTTTGCAT	AACACCGACGAGCCAGAATT
1894	scaffold16025_3_p2	272	chr5D	+	558247031	558247288	1	258	-	-	-	-	-	-	CACAGGTACCCGCGATTTCT	GGTCAGGTTTATCACTGCTGC
1895	scaffold160289_1_c	249	chr5D	-	359682809	359683015	1	207	-	-	-	-	-	-	AATTTGTGCCGAAGTGTGCC	ACCGTCCATGTGTAAACGCT
1896	scaffold160415_1_p1	150	chr5D	-	36556390	36556509	1	120	scaffold39609	-	387	500	2	114	ACATGCTAAACGGTGAGCGA	GTTGAACGCCTTCTCAAGCC
1897	scaffold160419_2_p2	262	chr5D	-	70633846	70634026	0	181	-	-	-	-	-	-	TCGATCCGTATAGGCCCTCA	TGCGTAGTTTTCAACCTGCT
1898	scaffold160622_3_p2	251	chr5D	-	458182187	458182420	0	234	-	-	-	-	-	-	TACCGCTACGACGTCTACCA	CACGTAGATGCTCTGCACCA
1899	scaffold160622_4_p4	254	chr5D	-	458181759	458182047	0	289	-	-	-	-	-	-	TCCTCAAGCTCTACGAGGGT	CTTTCTCGTCCTCTGCACGT
1900	scaffold160728_2_p2	133	chr5D	-	497957793	497957923	0	131	C11732646	-	710	838	0	129	GCGGTGATGTACGGGATGAA	AATGGCAAAGTAAGTGCGCC
1901	scaffold160728_4_p2	125	chr5D	-	497952138	497952283	2	146	scaffold138491	-	217	340	0	124	CCGATGCTAGGCTATCTCGC	ACGCAAAACATGGAAAGCCC
1902	scaffold16082_1_p1	106	-	-	-	-	-	-	scaffold27827	-	597	981	2	385	ACGCGACCTACTGTGACAAA	TTGCCGTCCGAAGAGTATGG
1903	scaffold160842_1_p1	185	-	-	-	-	-	-	scaffold132691	-	368	592	2	225	CACTAAACGCCCCCTCGTAC	GCATAGAGCTAAGGGGCACA
1904	scaffold160861_1_p3	278	-	-	-	-	-	-	scaffold119326	+	155	375	1	221	CCTGAGGAGGAAGAGGTCGA	AGTTCATCGGTGTTGCTGCT
1905	scaffold160867_1_p3	265	-	-	-	-	-	-	C11772195	+	2745	3000	2	256	CTCCGGAGCATCGTCTGAAG	CACAAAATGGCGTGGCTTGA
1906	scaffold161065_1_p2	236	chr5D	+	113682936	113683331	1	396	scaffold137484	+	303	521	2	219	TGGGAAGTAGGGTTTTACTAGGT	GCATACATTGGGTGCAGAACA
1907	scaffold161077_1_p1	142	chr5D	-	564295701	564295842	0	142	-	-	-	-	-	-	GCCAGTACCGGTTGCTTTTG	ATAGGGTGAGTGTATGCGCG
1908	scaffold161200_1_p3	240	chr5D	+	399153207	399153442	2	236	scaffold90079	+	288	523	1	236	GGGACGTCACAGCTTTGAGA	TGCACCAGAGAAGTAACAGCA
1909	scaffold161200_2_p1	176	chr5D	+	399156908	399157085	2	178	-	-	-	-	-	-	CGAGTTCCACGTCGACAAGA	ACGCATCCAACCCTAACCTG
1910	scaffold161292_1_p1	279	-	-	-	-	-	-	scaffold11650	-	5841	6139	2	299	CGTGAACATTTCTGGAATTGGC	GGACACGCCTTTGATGCAAA
1911	scaffold161390_2_p2	170	chr5D	+	372302627	372302821	2	195	scaffold126888	+	117	350	1	234	CCACGTACGGTACTGTTGCT	CGCAGCAAAAGTCATCCACC
1912	scaffold161390_3_p1	118	chr5D	+	372303577	372303665	0	89	-	-	-	-	-	-	CGTAGCTTCCATTCCCTCCC	TCGACCGCATGGGATCAAAA
1913	scaffold161390_5_p2	278	chr5D	+	372327385	372327668	0	284	scaffold87084	+	483	770	1	288	CGAGCACCGATCTTTCACCA	TGCTTGGTCTTTTGGCTGGT
1914	scaffold161509_2_p3	251	chr5D	+	234850809	234851061	0	253	C11637814	-	300	544	0	245	CCTGGGTGATAGAGGTGGGT	ACTAATCACCAGCACACGCA
1915	scaffold161509_3_p1	164	chr5D	+	234851427	234851588	2	162	-	-	-	-	-	-	CATGGATGGGGTTGAGCTGT	TTTACCGCGTCGAACGTACT
1916	scaffold161509_4_p3	214	-	-	-	-	-	-	scaffold137007	+	57	267	2	211	CCCGAGTGAGTACGTACGTG	CAGATGCGGACACGGTGATA
1917	scaffold161662_2_p2	214	chr5D	+	378027949	378028168	2	220	-	-	-	-	-	-	CCAAGCATATGCCTTTTCCGT	TAGCTTCACCGGCTAGGACT
1918	scaffold161662_4_p1	280	chr5D	+	378038333	378038610	0	278	-	-	-	-	-	-	GGTGGCTAATAGTGTGCTGC	GTACACCACCCAATCTCCGG
1919	scaffold161780_1_p1	280	chr5D	-	551415087	551415366	0	280	-	-	-	-	-	-	AGGAATCCAACACGGTGTCC	CCACCGGGTGAGTTATAGCG
1920	scaffold161781_1_p2	239	chr5D	+	313767265	313767500	2	236	-	-	-	-	-	-	AGACGTACACATCGACACCG	TGCTGCTTCTGCTCTAGCTG
1921	scaffold161781_2_p1	230	chr5D	+	313775332	313775528	2	197	-	-	-	-	-	-	TACAAGCACCAACCCAAGCA	TCCTAATGTGCGTGTTTTGTCA
1922	scaffold161909_2_p3	225	chr5D	+	483809765	483809982	0	218	C11775635	+	947	1167	1	221	GGCCCGTTGTGTACAGTACA	GGAGGAGACAGAGAGACGGT
1923	scaffold161992_1_p1	205	chr5D	-	507763012	507763204	2	193	-	-	-	-	-	-	CTCCAGGGTGTGTACGTGTC	CATGCTGCGAGCCATAGTTT
1924	scaffold161992_2_p1	233	chr5D	-	507755300	507755525	0	226	-	-	-	-	-	-	TGTGGTGTGGCGTGTTCTAA	GCTCATCAATCAGGTGCCCT
1925	scaffold162014_1_p3	244	chr5D	-	507881247	507881455	1	209	-	-	-	-	-	-	GCACGAGCCGAAATCACAAA	GTTAGCGGGCCGAGGAATAA
1926	scaffold162101_2_p3	229	chr5D	-	218054893	218055118	2	226	scaffold132241	-	5061	5289	0	229	TTGGTAGGTTGGCCTTGCTT	TTGGCATATTCAGGTGCGCT
1927	scaffold162101_3_p2	232	chr5D	-	218053683	218053916	1	234	scaffold132241	-	3852	4085	1	234	AGGCATGCACCTTTCCAAGA	GGGTCCGGAGAAGGGTCTTA
1928	scaffold162119_3_p2	279	chr5D	-	191015075	191015338	1	264	-	-	-	-	-	-	CCGTGCGGAAGAAAGAGTGA	ATTACCTTGGGGTGCCTTGG
1929	scaffold162141_1_p3	261	-	-	-	-	-	-	scaffold140788	+	2321	2574	2	254	GCACGCAACTCAGTTTCGTT	CCCAGACGGCTTATCAGACC
1930	scaffold162298_1_p2	217	chr5D	+	529347330	529347549	0	220	scaffold132389	+	685	902	0	218	CATTTGGGGGTCCTGGTCTC	GCTCGTCGAGGCTGTACTC
1931	scaffold162334_1_p3	246	chr5D	+	467424753	467425002	0	250	scaffold90605	+	1245	1490	0	246	ATCTGGCTCGATTCGTTGCT	GAGGCGAGATCCAATCTGCA
1932	scaffold162334_2_p2	150	chr5D	+	467425810	467425978	1	169	scaffold90605	+	2305	2468	1	164	CTCTGCCTCGTGGATGGATG	GCACACTGTAGCAGTCACCT
1933	scaffold162379_2_p3	280	chr5D	-	554777742	554778021	0	280	-	-	-	-	-	-	CCAACAGGTGAAGGGGAGAC	CTGTGTTCCACCATCACCGA
1934	scaffold162527_1_p1	129	chr5D	+	517215459	517215588	1	130	scaffold135168	-	12949	13075	0	127	CCTTGCTTGCTCGCCTATCT	AAAATAGGCTGCATGCGTCG
1935	scaffold162707_1_p1	255	chr5D	+	515642926	515643176	1	251	-	-	-	-	-	-	ACTTCACTCATTTCAGAGAACACA	TCTGAAACTAGTGAAATGAGCGGA
1936	scaffold162727_1_p1	244	chr5D	-	206789981	206790224	1	244	-	-	-	-	-	-	GCGGTGATTCTTTCGCTGTG	CATCGTGCCTCAGGAGATCC
1937	scaffold16275_2_p3	175	chr5D	+	369322597	369322760	2	164	-	-	-	-	-	-	GGGTGCTGGATCTGCTACTC	CGTTGCAACGCACGGATATT
1938	scaffold16275_4_p2	264	chr5D	+	369325246	369325492	1	247	C11771343	-	2298	2545	2	248	TGGTCCATGGCATTTTCCTGT	CGATTGACGTGTCGGCTAAG
1939	scaffold162964_4_p3	237	chr5D	+	479465010	479465264	1	255	scaffold92110	+	9068	9343	2	276	TCCTTTTTCTCACCGGATGGG	CAGGCCGGTCAAATTCTTGC
1940	scaffold162965_1_p3	213	-	-	-	-	-	-	scaffold137243	+	756	975	1	220	CCAGATCGGATCCACCCATG	TAGGGAGGAAGGCCAAGGAA
1941	scaffold163030_2_c	163	chr5D	+	548876381	548876530	0	150	-	-	-	-	-	-	ACTGGGCAAGCTATGTGCAT	TAGAAACTGCTGGGCCAAGG
1942	scaffold163288_1_p1	280	chr5D	-	433512120	433512397	2	278	C11750460	-	719	995	1	277	CATGCGTTTGTCAATGGCGA	GTCTACCACCGATCCAAGCG
1943	scaffold16341_3_p3	229	chr5D	+	44189101	44189329	0	229	C11777621	-	5516	5744	2	229	AGTTGCCCAGCTGTGAAGAA	TTGTGTCTTGTGGCTTGTGC
1944	scaffold16341_4_p1	179	chr5D	+	44189310	44189486	1	177	C11777621	-	5358	5535	1	178	GCACAAGCCACAAGACACAA	CGATGCGGTCATGGAAAACA
1945	scaffold16345_1_p1	234	-	-	-	-	-	-	C11754923	-	900	1132	1	233	GTAGGTCACATAGCCCGAGC	AATAGCGATGCCAACCTCCC
1946	scaffold163472_1_p1	212	chr5D	-	387692416	387692625	0	210	scaffold78262	+	93	297	1	205	TGAAGCTTCTCCTTGCCTGG	ATGCTTCATGTCAGGCTGCT
1947	scaffold163500_1_p1	256	chr5D	+	121070011	121070207	2	197	-	-	-	-	-	-	AGCTTCTCGATCCAGATCTAGA	AAAACCACGAGATCGCCGAT
1948	scaffold163500_2_p1	193	chr5D	+	121071300	121071497	1	198	-	-	-	-	-	-	GTCGAGACATTGAGGGTGCA	TCAACCGTTGGATGCAGTGA
1949	scaffold163500_3_p1	232	chr5D	+	121078103	121078333	0	231	C11776207	+	3858	4088	0	231	GATCCAACATGCCCCAGTGA	ACACGATGCACATGGACTGT
1950	scaffold163500_4_p3	276	chr5D	+	121085916	121086195	1	280	scaffold141215	-	5295	5552	0	258	GACGAATCGCAGCAAAAGGG	CGCGCCATTTTGACCCATAG
1951	scaffold163507_1_p2	201	-	-	-	-	-	-	scaffold140414	+	6278	6503	1	226	AAGGCGTGATTGACTTTGCA	GGTCTTTGTTGCATTACTTTGCC
1952	scaffold163517_1_p2	261	-	-	-	-	-	-	scaffold32392	+	1076	1336	1	261	GCACCCACTTCTCATCGTGA	CACCACGGGGCTGAAAGTAT
1953	scaffold163523_3_p3	274	chr5D	+	350225097	350225373	0	277	-	-	-	-	-	-	CTTAAATCCGCACCACCACG	GGGGTCAGAGAGAGAGCTCA
1954	scaffold163639_1_p3	141	chr5D	+	218557617	218557757	0	141	-	-	-	-	-	-	GCGTCAGCGTCCTCTTCATA	CCTGGACGGCGAAGAAGTAG
1955	scaffold163848_3_p1	197	chr5D	-	387197117	387197277	1	161	scaffold137364	-	746	910	1	165	TCACTTGTCACCACGTGAGG	CCATTGGGCCACAAGGAGAT
1956	scaffold163930_1_p3	213	chr5D	+	291882433	291882647	1	215	scaffold134839	-	1031	1241	0	211	GCAAAACCACGAGAACCACC	AGTCTCAGCCTCTCCGAGAG
1957	scaffold163973_1_p3	277	chr5D	-	249981059	249981335	1	277	C11769437	+	1616	1892	0	277	AAGCAGACGGACATGACGAG	GCAACCGAAGCATTCCCATG
1958	scaffold16401_2_p1	277	chr5D	+	554904596	554904872	0	277	-	-	-	-	-	-	GAAGTTAAGCGTGCTTGGCC	GCCACTAGTACAACGCCACT
1959	scaffold164060_1_p1	142	-	-	-	-	-	-	scaffold139876	+	3658	3807	2	150	GTTGGGTTTGGTTACGTGCC	TTCAGACGGGTCAATGCGAA
1960	scaffold164060_2_p3	185	chr5D	+	413057279	413057472	1	194	-	-	-	-	-	-	TTCGCATTGACCCGTCTGAA	GCTCCTTCCTGCTTGTGCTA
1961	scaffold164131_1_p1	247	-	-	-	-	-	-	scaffold127818	+	2071	2234	1	164	AGGAGCTGAAACTTTTTGACGT	AGGCCAAATTAAAGCACTTCCA
1962	scaffold164138_1_p2	185	chr5D	-	210843318	210843460	2	143	scaffold53099	-	650	790	2	141	AGGCTTTGAGATCGTTGCGA	GTTTGCTAACATGCGGTCCC
1963	scaffold16420_4_p3	130	-	-	-	-	-	-	scaffold56183	-	1774	1906	1	133	TTCCACAGGACGAGCAGAAC	CTTCGGTTGAGACCCCTGTC
1964	scaffold164346_3_p3	238	chr5D	+	53932368	53932564	0	197	C11777019	-	3615	3811	1	197	TCAGCACTCTTTCCCTGTCA	ACGACAGACTTGCCATATGGT
1965	scaffold164346_8_p1	111	chr5D	+	54050261	54050370	2	110	-	-	-	-	-	-	TAAGGAGACGCCAAAGCCAG	ACACAAAAAGATTGGCGGGC
1966	scaffold164393_1_p2	246	chr5D	+	565199914	565200159	0	246	-	-	-	-	-	-	TCATGTGCACTGTGTTGGGA	AAGGTGCTGGTGTGGTTGAA
1967	scaffold164393_2_p2	228	chr5D	+	565202439	565202666	0	228	-	-	-	-	-	-	TCGTGGTACGTGTGCATGAA	GCACAAAATTCGCGTCCCTT
1968	scaffold164393_3_c	270	chr5D	+	565213424	565213693	0	270	-	-	-	-	-	-	CCCAAAGTACATACGCAGCC	TGTGGTTAGGTTACAAGCGT
1969	scaffold164692_3_p2	234	chr5D	-	123099425	123099656	0	232	-	-	-	-	-	-	CCTGCTTACCCCTTCATCCC	GGCTTGATGATTCACTTGGGG
1970	scaffold164743_1_p1	247	chr5D	+	556535282	556535528	0	247	-	-	-	-	-	-	TGTGACAACAAGGTGTGACC	CCCCGCGAGTAGTTGCTTTA
1971	scaffold164782_1_p2	252	-	-	-	-	-	-	scaffold139100	-	1368	1599	2	232	CCTTGCTGCCTCCATGATGA	ACGCATAAGAGAAACTTCACTGA
1972	scaffold164805_1_p3	250	-	-	-	-	-	-	scaffold116276	-	1223	1468	2	246	CAGGAGATCACGAAGGTGGG	AGGTACTCGCTGGAGGGATT
1973	scaffold164805_2_p1	163	chr5D	+	408778073	408778470	2	398	-	-	-	-	-	-	CTCGCTCAGTCATCAGACCC	AAGTCCCTCAAGCTTCCCTG
1974	scaffold164884_1_p1	200	chr5D	+	423962394	423962574	2	181	-	-	-	-	-	-	AGTGACTTGGAAAAGTTTGCAA	TCAGTTTGTGAACATTTTCCAATTTCA
1975	scaffold16492_2_c	277	chr5D	+	180482580	180482846	0	267	-	-	-	-	-	-	GAGGCATTTCCAGGTCTGCT	AAAGTCCGAGGGCAGTTGTT
1976	scaffold16492_3_p2	172	chr5D	+	180492140	180492311	1	172	C11704632	-	531	706	1	176	CCTAAGTAGCGACACTGGCC	TTCAGCAAAGCGTAGGCAAC
1977	scaffold164948_1_p1	261	-	-	-	-	-	-	scaffold98539	+	325	580	2	256	CAACCCTGCCGACGATGATA	CACGCTATCGGAGATGGCAT
1978	scaffold165064_2_p1	213	chr5D	-	318061354	318061554	2	201	C11733910	-	160	341	1	182	GAGTATGTCCGCGATCTCCG	GATGCCGACCACTACTACCG
1979	scaffold165266_1_p1	275	chr5D	+	205127181	205127451	1	271	scaffold98410	-	53	324	1	272	ATGTCCGTTTTGCCCCAAAC	AAGCGGCCAAAACACATGTC
1980	scaffold165343_1_p1	170	chr5D	+	473000471	473000643	2	173	-	-	-	-	-	-	GCACAAAGTCTGTCGCTTGG	GTGACCTAATTCCGGCACCA
1981	scaffold165405_2_p1	178	chr5D	-	60010301	60010473	1	173	-	-	-	-	-	-	CTTGTGCATCTGGAGTCTGGT	GGGTAGAAGAGAAGAGCGGC
1982	scaffold165418_2_p1	252	-	-	-	-	-	-	scaffold137895	+	656	900	1	245	GCAAGAGGTTTGAGTGGAAGG	CACCGACCAATGGTTTACGC
1983	scaffold165418_3_p2	272	chr5D	+	520310528	520310811	1	284	scaffold129773	+	1762	2058	1	297	CTCACCTGCATGTGGTACCA	GCAGGGATATGAAGGGGGTG
1984	scaffold165575_1_p2	228	chr5D	-	481765982	481766241	2	260	C11735850	+	519	778	2	260	GTTGGTACATGGGTGAGGCA	CGCCTAGTACCAGCCATCTG
1985	scaffold165575_3_p1	105	chr5D	-	481764038	481764139	1	102	-	-	-	-	-	-	GCATCCTCGAGCCCTATCAC	TTCGCTGAGACGGTTTGGAA
1986	scaffold166046_1_p1	226	-	-	-	-	-	-	scaffold136982	+	676	895	2	220	GGAACGGAGGCATGAGCTAG	AGTTTCAAGCACACGTTGAGC
1987	scaffold166046_3_p1	249	chr5D	-	319136381	319136630	2	250	-	-	-	-	-	-	TGACACATCCCAGCTCTTGC	CCATTTCAGTGCTAGGTGTTGT
1988	scaffold166197_1_p1	187	chr5D	-	168228772	168229131	2	360	-	-	-	-	-	-	ACCAAGGTAGACATGGCTGC	GGATTCGAACCCCAAACGGT
1989	scaffold1663_1_p3	165	chr5D	-	545527320	545527481	0	162	-	-	-	-	-	-	TTGCTCCAAATCCTCGTGCT	TCGTCTGAGATGGTTTGGGC
1990	scaffold166364_1_c	187	chr5D	+	540270832	540270973	1	142	-	-	-	-	-	-	TGCAAGATTACGATTTTTGAAAACTTG	GCACTGTGCTGATGTCGTGA
1991	scaffold1664_1_p2	225	chr5D	+	419240257	419240480	2	224	-	-	-	-	-	-	AGACGAACAGGAACCACTGC	TCGACACTGTCCGGAGTACT
1992	scaffold166520_1_p4	238	chr5D	+	92174661	92174890	0	230	scaffold138522	+	2022	2259	1	238	ACGAGGAAGACGGCGTAATC	AGCGAGATGGTGAGTGTTGG
1993	scaffold166520_2_p3	225	chr5D	+	92174871	92175089	1	219	scaffold138522	+	2240	2467	1	228	CCAACACTCACCATCTCGCT	CACGACAAAGATTCACCCGC
1994	scaffold166520_3_p1	264	-	-	-	-	-	-	C11669579	-	403	665	1	263	CTTCATCCTTGCATGCAGTGA	ACTGGTGCTAGCTCTCAGGA
1995	scaffold166584_1_p2	276	chr5D	+	544773096	544773365	0	270	-	-	-	-	-	-	GACGACTGTGATGCCCTTGA	TCACACGGTGCATGTTTCCA
1996	scaffold16671_1_p2	250	-	-	-	-	-	-	scaffold2417	+	207	459	2	253	GAGTAGTTCTCCCTCGGGGT	AGATACGCACGGCAAGACAT
1997	scaffold166795_1_p2	109	chr5D	-	565717477	565717585	0	109	-	-	-	-	-	-	GGCAGCAACAAATCCCCTG	AGAGCTTTGCTTTGTGCGTG
[truncated: 3,399 more rows]

## Sheet: 5U
	5U		5D						5U						Primers
S.No	Contig_id	Product length	Chromosome	Strand	Start	End	Mismatch	Product size	Chromosome	Strand	Start	End	Mismatch	Product size	Forward Primer	Reverse Primer
1	C11571754_1_p1	245	chr5D	-	125505050	125505294	0	245	C16461230	-	4837	5082	0	246	AGGCCACAAATATGCCCCAA	GCAGCGGCTTTCTAGATTGC
2	C11571986_1_p3	238	-	-	-	-	-		scaffold205567	+	5193	5424	2	232	TCGTCGTCTTAGCCGTCATG	CAGCTCGCGTGGTAGAAGTG
3	C11574034_1_p2	264	chr5D	-	71906441	71906709	2	269	C16451712	+	485	710	2	226	CCATTTGAATTTTGGCACATGCA	TGTCTCGAAATATAAGGCATGCT
4	C11576120_2_p3	266	-	-	-	-	-		scaffold189635	-	178	454	2	277	TGTGTATACTGCAGTGCCGC	CTTCGTCTCCAACCTCTCGC
5	C11578000_1_p1	104	-	-	-	-	-		scaffold174471	+	6608	6682	2	75	AATGGTTTTTCTTGGGCCGC	TTCAAGGTGGTCGATCGTCC
6	C11581500_1_p1	243	-	-	-	-	-		scaffold209433	+	11196	11445	2	250	TCAGGAAGGGGTCTCAGGAG	GCGTGGGATTTGACTGAAGC
7	C11582014_1_p3	102	chr5D	+	451970356	451970454	0	99	-	-	-	-	-	-	CGCCCTCACCGTAATCAGAC	CCAGGAAGAAGGAGAAGGCG
8	C11582186_1_p1	175	chr5D	+	94070952	94071130	1	179	scaffold210258	+	7764	7941	0	178	CGGGATGAACTACCGCAGAG	ACCCACATGATCCGCCATTT
9	C11586420_1_p2	251	chr5D	+	24566139	24566382	1	244	-	-	-	-	-	-	TAAAGGAGGGGGAGGAGACG	TTGGGCCATAGTGGAGGAGA
10	C11588136_1_p4	200	chr5D	-	430962943	430963145	0	203	-	-	-	-	-	-	ACTTTACGGCTGTGAACGGT	GAACACGTTCAGCCGGAAAC
11	C11590126_1_p5	272	-	-	-	-	-		scaffold104183	+	7836	8072	0	237	GGGCGGCTTGCACTTTAATC	ATCGGCATCCACTCAACTGG
12	C11591342_1_p3	122	chr5D	-	293164354	293164466	0	113	C16460780	-	4052	4164	1	113	AGGCTCTGCAGAAGGCTTTC	GCGCTCTTCGACGTGATCTA
13	C11593194_1_p2	218	chr5D	+	63782744	63782967	1	224	scaffold174830	-	2693	2886	1	194	TCGCTGCTGGTAGAGAGAGT	ACTTGCAAGCAGGATCGACA
14	C11595512_1_p1	152	chr5D	-	84342185	84342328	2	144	-	-	-	-	-	-	CAGACGCCGCAAAAAGGAAA	AGCCTTGTTCACCATCGGAG
15	C11596578_1_p3	205	chr5D	+	525634418	525634759	1	342	-	-	-	-	-	-	ATTGGGAGCTTGGGAATGGG	AGCAGCACACAGAGAGGAAC
16	C11597020_1_p1	206	chr5D	+	221314566	221314770	0	205	scaffold28760	-	3027	3231	0	205	GCTCCAGCAACATACAAAGCG	TCCTTTTTGTTCGTGCTGCG
17	C11597202_1_p1	239	chr5D	-	6387177	6387411	0	235	-	-	-	-	-	-	CACCGCACATCAGGAAAACG	TCACGAACATATTTTTGTTACGAGTGA
18	C11599128_1_p2	223	chr5D	-	102444043	102444269	0	227	-	-	-	-	-	-	AGGGACTCGTGATGTACCCA	TATAAGACCCCCAGGAGCCC
19	C11602158_1_p5	258	chr5D	+	50331703	50331943	0	241	-	-	-	-	-	-	TGCTTGTCCGTTTGTTGCAC	CGTCTCTCTCCCTCCCTCTC
20	C11602372_1_p2	226	chr5D	+	222929203	222929390	1	188	-	-	-	-	-	-	ATGGAGCTCCGAGCAAAGAG	GATGCTCTAGGTGCCAACGA
21	C11606470_1_p3	278	chr5D	+	205996411	205996688	0	278	scaffold160124	+	5843	6123	0	281	CCGCTGCAGTTCATGTCAAC	CTGTTGTTGCCATGGCCTTC
22	C11607734_1_p1	194	-	-	-	-	-		scaffold10913	+	11602	11791	2	190	GGGCAGATGTTGTAGCACCA	ACAGAAGAGCTTGACACCGG
23	C11614362_1_p1	237	-	-	-	-	-		scaffold24277	+	4114	4312	1	199	AGGGCCCAAATTTCCATGGT	GTGAGTGCCAAAATCCACGC
24	C11616986_1_p3	255	chr5D	-	478163462	478163719	1	258	scaffold1969	+	2734	2988	1	255	AGAACACCATGTCCGTGACC	GGTTGTGCTTCTTCTGCTGC
25	C11617330_1_p3	215	chr5D	+	135649676	135649887	0	212	scaffold132514	+	4319	4571	0	253	TCTCCCTCTCCTTCCTGCTC	ATTGAAGGCCGCGAGCAG
26	C11618398_1_p1	177	chr5D	+	400925253	400925427	1	175	scaffold26372	-	979	1154	2	176	CCCCTAGCCCAAACCGAATT	GAGACATATCAGAGGCCGGC
27	C11620096_1_p2	193	chr5D	-	234022840	234023032	0	193	-	-	-	-	-	-	CAGCCTTTTGGTGAACGTGG	CTCCAGACTGTGCTGTCGAG
28	C11620324_1_p1	220	chr5D	+	396417363	396417584	2	222	-	-	-	-	-	-	TGGTCGTCATTGGGCTTGTT	ATCAGGGAGATCGGGTTTGC
29	C11620666_1_p2	186	-	-	-	-	-		C16454324	+	3427	3614	2	188	GGGAGCCTTTTGTGGTGACT	AGGCCAACATCACAGCTAGG
30	C11621618_1_p3	100	-	-	-	-	-		C16402572	+	727	829	2	103	GAGGTTGTGGAGGTTAGGGC	ACTCCTGTTGCTGCTCATCC
31	C11622642_1_p6	257	-	-	-	-	-		scaffold152845	-	798	1041	1	244	GCTCCATGCAGCTGTTTTGT	ACCAACTCTTCTTCAGGCGG
32	C11624062_1_p3	276	-	-	-	-	-		C16427770	+	1739	2011	1	273	CAGGTGCGGCTTGTCTCTTA	TTTTGCCCCGGTAGTTTGGA
33	C11624380_1_p3	228	chr5D	-	9324608	9324856	1	249	-	-	-	-	-	-	GCCCTCACTCTTTCTTCCCC	CGTAGGAGCCTGCATCAGAG
34	C11626032_1_p2	267	chr5D	-	224761663	224761936	1	274	scaffold34957	+	9472	9740	2	269	GTTGACCCGGTCGAGGAATT	GGTTGAGGTGGCTCTGGATG
35	C11626268_2_p1	280	chr5D	-	257506937	257507209	1	273	scaffold204216	-	5471	5743	1	273	GCCTAGCCGTTTGTAGTGCT	TCCCATGCAGATTGTAATACGT
36	C11626952_2_p1	147	chr5D	+	477328290	477328435	1	146	scaffold33605	+	2166	2311	1	146	GCCATTCCAGCCCCAAAATC	GCCGACTACTTCCCAGCTTT
37	C11627510_1_p3	144	chr5D	-	327735424	327735561	0	138	scaffold52451	+	1404	1547	2	144	GTGATCGCTTGCGTCCAAAG	GGGTGCCCAGGTAATTTCCA
38	C11627902_1_p2	257	chr5D	+	76747254	76747505	1	252	-	-	-	-	-	-	ACAAAGCCCCTACAAGGTCG	AGTTGTTGGTAGGTTCGGCC
39	C11627928_1_p2	243	-	-	-	-	-		C16456222	+	2204	2436	2	233	TATGCCGAGCGAGTTACACG	CACGTTCATGATGCCGGAGA
40	C11628322_1_p2	224	chr5D	-	317453669	317453886	1	218	scaffold167496	+	5787	6002	1	216	TGCCAGGAATCCAAGACACC	CATCTCCACACCTCGCTCTC
41	C11630518_1_p2	181	chr5D	+	154742327	154742661	2	335	-	-	-	-	-	-	GCCTCACCTCCCCTCCATAA	TCGGGCTTTTTGCGGTTTTT
42	C11632444_1_p2	231	chr5D	-	319148070	319148298	0	229	C16451146	+	3991	4221	0	231	GTACGCCTCCTCAACCGTC	CTCGTCTCCTCGATCGTTCG
43	C11633038_1_p2	205	chr5D	-	417680708	417680912	0	205	-	-	-	-	-	-	CCCCCTATTCTCGCCAACAG	GCTTAGGGGGTGAGTGTTGG
44	C11633972_1_p2	206	-	-	-	-	-		scaffold40487	+	7174	7382	2	209	CTCACGGCGCATCAAGATTG	ATCGGACAATCGACTCGAGC
45	C11634356_1_p2	204	chr5D	-	231313596	231313795	2	200	-	-	-	-	-	-	ACACCAAGCATCTAGGGTCC	TGCTTTGTGCTGTGACTCAA
46	C11635014_1_p3	269	-	-	-	-	-		scaffold129408	-	3202	3434	2	233	ATTGTGTGCTCGTCAAGGCA	GCGATGAAAAGCCAACGGTT
47	C11635170_1_p2	169	-	-	-	-	-		scaffold131176	+	1301	1474	2	174	CCCGCCCGAGTCTATCAAAA	GAGGGAGACGAGGGGAATCT
48	C11636442_1_p1	257	chr5D	+	327473380	327473653	2	274	C16458610	+	3776	4050	1	275	GCTACCACTAGCAACCTCGT	GGCAGCTCGCTTCCATAGTT
49	C11636500_1_p2	238	chr5D	+	94227627	94227847	1	221	-	-	-	-	-	-	ATCTTCTCACCGTCCATGCC	ACGTCGATCAATGCATGGGA
50	C11636546_2_p2	137	chr5D	-	169157857	169158015	1	159	-	-	-	-	-	-	GCGTTAGATGGGTGACACCA	CGGTTAATTTGCGGTGCACA
51	C11637814_1_p3	245	chr5D	-	234850809	234851061	0	253	scaffold161509	-	8358	8608	0	251	ACTAATCACCAGCACACGCA	CCTGGGTGATAGAGGTGGGT
52	C11637846_1_p3	201	-	-	-	-	-		scaffold61408	-	2390	2589	2	200	CGATTCAGGTTGATGCAGCG	CCATGCTTCGGTCTCCTTGT
53	C11637890_1_p3	269	-	-	-	-	-		scaffold174715	+	46	359	1	314	GACCTTGCAAACAGAGCGAC	TGCATCTCCCCCTTTGTTCC
54	C11638342_1_p1	214	-	-	-	-	-		scaffold1928	-	12001	12212	2	212	GACAGTGTACCAGGATGTGCA	AGCCACCTTACCTACCTAGCT
55	C11638794_1_p1	108	-	-	-	-	-		scaffold38634	-	868	974	0	107	TCGTTGCTATGCACCACCAT	GGCGCCAGAAAAAGGTCTTG
56	C11639058_1_p3	196	chr5D	+	170593378	170593552	1	175	-	-	-	-	-	-	CCACCCCGCTCTTTCTTCTT	GGGTTTTGGCGAGGGTTTTC
57	C11639326_1_p2	231	chr5D	-	319510062	319510294	1	233	scaffold119749	+	7160	7392	1	233	GCAGGAGTACGAGCATGTGA	GCTGATGCGCTGTGATATGC
58	C11640860_1_p2	221	-	-	-	-	-		scaffold209534	-	8405	8700	2	296	TCGGGGACTTGCAGTTAACC	TGTGCCCGCAGTTTAGATGT
59	C11643674_1_p2	256	-	-	-	-	-		C16365442	-	598	845	2	248	TGGCATCCCACGTTTCTTCT	TGAAGCACGAGAGTTCATGACA
60	C11644330_1_p2	151	-	-	-	-	-		scaffold41293	-	9854	9997	1	144	GTTGTGGGAGAGGGTACGTG	ATATTTGGCGCTCACTCCCC
61	C11644454_1_p3	184	-	-	-	-	-		scaffold105676	+	1098	1278	2	181	AGGAAACCATGGCGTAACGT	TGCCGAGCCCATGTAACAAT
62	C11644646_1_p1	188	-	-	-	-	-		scaffold30136	-	7625	7834	1	210	ACTGCTCTCTGTACAGCCAA	GCTGGCAGCCAAGTAAGGTA
63	C11644938_2_p3	220	chr5D	+	276928337	276928550	1	214	scaffold207346	+	2242	2455	1	214	GGTCATCGGGTACTGCAACA	GATGCTCAGAAAGTTGGCGG
64	C11646309_1_p3	253	-	-	-	-	-		scaffold165064	-	1137	1395	1	259	ATTTGGCCCAATTCCAAGCG	TGGATGGGAGGAAGAGGAGG
65	C11646747_1_p1	103	-	-	-	-	-		scaffold186997	+	21	120	0	100	TGCATGCACCAATCAATACAACA	CATCTGCACCTCTTTCCCCC
66	C11647093_1_p3	207	-	-	-	-	-		scaffold65585	+	4922	5115	2	194	GGTCGGTTTTCTCGCGAAAA	TTTATAAGCCGCAGCCCGAG
67	C11647583_1_p1	139	chr5D	+	105058556	105058696	0	141	scaffold212393	-	5653	5793	2	141	GCAGCCAGGAGGAAGACATT	ATCAATCACCCCCATGCGTT
68	C11647709_1_p2	156	chr5D	-	509134493	509134647	1	155	-	-	-	-	-	-	GGAAGAACCTGTGTGGCTGT	GTTCCATTTGCTTCGGACCG
69	C11648051_1_p3	226	chr5D	-	320888204	320888423	1	220	scaffold105565	+	5324	5553	2	230	CCTGCCTGGTTTACCTCCTT	GAGCTCTATGCCTCCACAGC
70	C11648379_1_p3	276	-	-	-	-	-		scaffold209356	-	17984	18254	2	271	CCCTTGAACACCCCGATGAA	GGATACCTCCGACTAAGCCG
71	C11649315_1_p1	244	-	-	-	-	-		scaffold30825	-	10848	11040	0	193	CCTCCTCAACCTCCTCTGGT	TGCAGCTGATCCTACCCAAC
72	C11650077_1_p2	259	chr5D	+	356620010	356620253	1	244	-	-	-	-	-	-	GATGTGACAAGCCCGTGAGA	TCCTCTTTCCGCACAGTGAC
73	C11650181_1_p2	265	-	-	-	-	-		C16433594	+	2232	2492	1	261	GTTTCCGCAACATCAACCCC	GTGCGGCATCCATTTTCTCC
74	C11650369_1_p2	239	chr5D	+	293163161	293163414	2	254	C16460780	+	2879	3111	0	233	TTCTCCCCGATCACATCCCT	CAGCTCCTTGATGTGGCTCA
75	C11650697_1_p4	109	-	-	-	-	-		scaffold92523	-	6233	6338	1	106	GATCGATCGAGCAAGAGCCA	ATGCGTCGTGTCACTTCACT
76	C11650915_1_p3	157	chr5D	+	466595085	466595250	1	166	scaffold72559	-	7180	7345	0	166	ACGATGTTGCCACGGAATCT	CCCTCCTCTTCCTCCTCCTC
77	C11651935_2_p1	271	chr5D	+	511241808	511242072	2	265	-	-	-	-	-	-	TGGGTCTTTCCATAGCCGTG	TGGACACCGGAAGAGTTTCG
78	C11652259_1_p1	251	chr5D	-	213128227	213128449	0	223	C16449178	-	152	401	2	250	GCTTAGTAGGCACAATGCGC	AAAACAACGCCTTGTCCTGC
79	C11654511_1_p3	103	chr5D	+	365441336	365441441	1	106	-	-	-	-	-	-	TACGCTCCATACGTGCCATG	CTGAAGTCCCATGTCGCCTT
80	C11654633_1_p1	203	chr5D	-	199884109	199884313	1	205	scaffold212294	+	4045	4245	1	201	CTGGCTGTAGGGCGAGAAAA	AGGGAGAAGCTGCAGATTCG
81	C11655265_1_p4	253	chr5D	+	8495584	8495828	1	245	scaffold211366	-	24093	24344	1	252	CCGCTGTCTCGAGATATCAGC	GGACTCGGACAACATGCAGA
82	C11655285_1_p3	276	chr5D	-	501382776	501383049	0	274	-	-	-	-	-	-	CGAAGTGTGTCCATCACCCA	TTGGGAACTGAGGAAGACGC
83	C11656621_1_p3	209	chr5D	+	31275025	31275218	0	194	C16461002	+	6179	6363	2	185	CCGGTAGACATCCTTGAGGC	CAACAAGAGGGTCCAGTCCG
84	C11656823_1_p2	224	chr5D	-	344937881	344938106	0	226	-	-	-	-	-	-	CTTGTCCACAGCCTGGTTGA	CCAAACTCAAAACCGGCCAG
85	C11657091_1_p1	278	chr5D	-	384740420	384740711	2	292	-	-	-	-	-	-	ACACCTTTGCTAGCGGGATT	ATTCCCAGCGTGGTAATCCC
86	C11657781_1_p2	184	chr5D	-	473853159	473853352	0	194	scaffold200112	-	9044	9229	0	186	TTGCTCACGTGGTCCTTCTC	CCTCTTCTTCCACGACTGCT
87	C11658887_1_p1	181	chr5D	+	486447896	486448078	2	183	scaffold101992	-	8967	9150	2	184	GTTGCTCCCTCTTGGTCACA	TGTTCGCGGATTCAGACTCC
88	C11659223_1_p3	180	-	-	-	-	-		scaffold190419	-	185	361	2	177	CCCCTTTGACGGCAACAAGT	CCGTGGGAGTCTCGTTAGTG
89	C11659927_1_p1	275	-	-	-	-	-		scaffold15925	-	3549	3911	2	363	GGTCTGGTTCAGCAGAGACC	CCAGCGTCGTTCATTTGTGG
90	C11660381_1_p2	166	chr5D	+	104445566	104445737	2	172	-	-	-	-	-	-	CAGTAGCTGCTCGTCGATGT	GACCCGAGCAGTTGGAGATT
91	C11660417_1_p3	243	chr5D	-	465701510	465701752	1	243	-	-	-	-	-	-	CTGCGTAGGACACAAACCCT	CCATGCCTGTCTAGCCAACA
92	C11660907_1_p2	169	-	-	-	-	-		scaffold40655	+	12729	12893	0	165	CAGCAGCACCTCACCTACAA	TCCCTACCGACCTGCCATAT
93	C11661353_1_p2	257	-	-	-	-	-		scaffold211762	-	231	491	1	261	TGGCGGCTGAGCATTAGAAA	AAGTGTGCCACAGACCCAAA
94	C11661495_2_p1	265	chr5D	+	530154197	530154448	1	252	C16436574	+	1349	1609	1	261	TGTCACGTATGGGTGGTGTG	TGGCCATCCATGCTTCACAT
95	C11661979_2_p3	229	chr5D	+	407008164	407008393	1	230	-	-	-	-	-	-	CTGCAGCGGATCATCTCCAT	AAGAAATCACGCCCAAACGC
96	C11662775_1_p4	158	-	-	-	-	-		scaffold197839	-	6677	6835	2	159	AACCAACCAACCATGCATGC	TGGGTAGTTGAAGGCACCAC
97	C11663867_1_p3	277	-	-	-	-	-		C16395434	-	327	603	1	277	AACCACATCTCTCTCCCCGA	GTGCACTTCTTGTCGTCGTG
98	C11664337_1_c	266	-	-	-	-	-		scaffold25655	-	5050	5323	2	274	GCATTGCAGGCCAAAGAGTC	CACAGCTCACAAACAAGGGC
99	C11664853_1_p3	279	chr5D	-	481764749	481765027	2	279	scaffold165575	+	2419	2693	1	275	AACTTAGCACATGGAGGCCC	CGAAACCCTAGACGATGCCA
100	C11665201_1_p3	131	chr5D	-	475250071	475250198	1	128	-	-	-	-	-	-	TCCGGAGAGGTTGATGCCTA	TTGGACGCTTCGGCTTCTAG
101	C11665265_1_p3	177	chr5D	+	188986957	188987138	2	182	-	-	-	-	-	-	CTCCACCGTGCTCATCATCC	GGTGTTGGTGTTGGAGTTGC
102	C11665517_1_p4	262	chr5D	+	341435388	341435652	1	265	-	-	-	-	-	-	CTGTGTGGTGCCATTTTGCA	GGGTGTGATGTGAGCTAGGG
103	C11665531_2_p3	131	-	-	-	-	-		scaffold40949	+	5941	6071	0	131	CGGAAAAGGCTGTCGTGGTA	ACTTGTACCGGACAACCACC
104	C11666225_1_p1	255	-	-	-	-	-		scaffold202945	-	7044	7388	1	345	GTAACGACACGTATTGCGGC	CGAAGACAGTCCAAAGCAGG
105	C11666907_1_p3	243	chr5D	-	501864160	501864390	2	231	scaffold209098	-	11761	11991	2	231	CTTCCCGTCCATCAGTTCCC	CGGCGGTCTTGTTCTTGTTG
106	C11667685_1_p3	245	chr5D	-	445406125	445406365	0	241	scaffold208264	+	16087	16331	1	245	TCCTCTCTCTCCAGATCGGC	AGCAGTTGCAGGTGGATGAA
107	C11667889_1_p1	166	-	-	-	-	-		scaffold211990	+	4088	4258	2	171	CCTTCTGGAGCGGGTCATTT	TCCAGAACATTTCGCTGAAATCA
108	C11668079_1_p3	264	-	-	-	-	-		scaffold12993	-	12537	12800	0	264	CATTGAGGGTGGCCATCCAA	CCATGCCCTGATGTGTATGC
109	C11668311_1_p4	268	chr5D	+	334002765	334003036	0	272	-	-	-	-	-	-	TCCGAGATGTGACAGGCAAA	ATCACATCGCATGGTCCCTC
110	C11668515_1_p1	175	-	-	-	-	-		C16421080	+	1093	1269	2	177	GGTTGGGCCTGCGTTTTATG	CGGGCGAGGTAGGACTAAAC
111	C11669691_1_p1	275	chr5D	-	223526664	223526936	1	273	-	-	-	-	-	-	TGTTGCCTTGTGACTCCCTC	GGCCTCACTCCTAGATGGGA
112	C11670047_1_p3	257	chr5D	-	280392418	280392660	1	243	scaffold51166	+	7161	7411	1	251	AGGGACCTCACATCGCAAAG	AACCCTACCAGAAAAGGCGG
113	C11671829_1_p1	150	chr5D	-	327140128	327140272	1	145	-	-	-	-	-	-	TGGTGACGGTGATGGTGAAG	ATATACGGGGGTGGGGGATC
114	C11672667_1_p2	241	chr5D	+	312361765	312362028	0	264	scaffold119412	-	5287	5572	2	286	CCTCCGTTCAGAAGGTTCGT	CATTGAGTGTTGGCGGATGC
115	C11672725_1_p3	204	-	-	-	-	-		scaffold84417	+	5195	5403	0	209	CTCGCTTCTGGCTGATCAGT	GCAGGAAACAACGGCAAGAG
116	C11673143_1_p3	232	-	-	-	-	-		scaffold192805	-	3445	3677	0	233	TTCGGGGTAGGTGCTCCTAA	CTGCCGTAGATCCGACCATC
117	C11673889_1_p3	262	chr5D	+	70527666	70527930	2	265	-	-	-	-	-	-	GGAGAAGGGCAACGACAGAA	GGTTGCCGCTGCTTTTCG
118	C11673969_1_p3	156	chr5D	+	381036221	381036376	1	156	-	-	-	-	-	-	TGTAGGTAGACTGACGGCGA	TCCTACGCCCTCTACAAGCT
119	C11674927_1_p3	179	-	-	-	-	-		scaffold209321	-	2668	2802	2	135	AGCTAACAGCAGAGATGGCG	AGATACCAGAGCATGTCGCC
120	C11675319_1_p3	203	chr5D	-	118493583	118493776	1	194	scaffold212103	-	242	444	1	203	CGAAGAGGTCGTCGTAGGTG	CAGATCCAGCGATCCTCCTG
121	C11675869_1_c	255	chr5D	+	399147358	399147623	0	266	scaffold200869	+	3841	4107	1	267	GGGTGCTCCGTGTATCAAGT	GGCTGTACCCAGGATCCATG
122	C11675939_1_p1	192	chr5D	-	322951878	322952063	1	186	scaffold107834	+	3396	3629	2	234	TCGCAGTTGCATCTGGAGTT	CCTTCTCTCGAGTTGGGCTG
123	C11676459_1_p1	124	chr5D	-	332409766	332409888	2	123	scaffold200667	+	10227	10357	2	131	AAAGGATCGCTCGTACGCTC	GCCCCGGGCTATGTAAAACT
124	C11676591_1_p3	276	chr5D	-	130580591	130580863	0	273	-	-	-	-	-	-	GTGGCTCCTTGCTTCCTACA	CGTAGTTGTAGAGTGCCCGG
125	C11676665_1_p1	170	chr5D	+	505116703	505116870	1	168	-	-	-	-	-	-	AAGGTCACTCCCCGTCTTCT	GCGAGAAATCCAACGCTGAG
126	C11677561_1_p3	169	chr5D	+	41600588	41600750	1	163	-	-	-	-	-	-	TTCCCCCTCCTCCAAACTCT	ATGGAGGGCGTTGTATGGTG
127	C11677611_1_p2	167	chr5D	-	32303347	32303500	1	154	C16457962	+	71	215	1	145	AACCCCCATCTCTCTCTCCC	TGGGCAGAGAGGAAGGAGAA
128	C11677675_1_p3	243	-	-	-	-	-		scaffold73606	+	3421	3657	2	237	AGAAGTTGCGGGAGAGCTTC	GGAGATCCAATCTGCCCTGG
129	C11678153_1_p2	221	-	-	-	-	-		scaffold199542	-	9374	9595	2	222	AGTGATGCCTTTTGGATGAACT	TCCTCTATAGGTGGCCGCAT
130	C11679395_1_p2	237	chr5D	-	476012485	476012724	2	240	-	-	-	-	-	-	ACACTCGCTGGAAAGGAAGG	GCACCCAAACAAAACACCGT
131	C11679469_1_p2	261	-	-	-	-	-		C16452168	+	4595	4835	0	241	GCGATGATGAACCAATCGGC	GCATCTTGCTCTCCAATCAACT
132	C11679959_1_p1	185	chr5D	+	514406114	514406296	1	183	-	-	-	-	-	-	TCTCTGAACTTGATGTGGCCA	ACGGATCAAACTGCACACTGA
133	C11680103_1_p2	184	-	-	-	-	-		scaffold209927	+	381	571	1	191	AAGAGGACGAGGGCCAGTAT	CCTAGGTTCAGGCCACCTTG
134	C11680251_2_p2	209	-	-	-	-	-		scaffold27564	+	3730	3830	2	101	AGGGGGTTTTGGGTTCATGA	ATGTGTGAATGGTGGTGCGA
135	C11680739_1_p1	205	-	-	-	-	-		scaffold150578	+	1331	1538	2	208	AGTTGGAGCCACGCTGATAC	ACGGCTGTGTTCACTTCAGT
136	C11680955_1_p3	278	-	-	-	-	-		C16414804	+	1336	1586	0	251	CCTCTTTGCTGGTCCTGGAG	TGGTGTTCCACTGAAACCCA
137	C11681199_1_p1	253	chr5D	-	517860198	517860450	0	253	-	-	-	-	-	-	TAAAATACGACGACGGGCGG	GCTGTGGACGATGGAGGATC
138	C11681587_2_p1	219	chr5D	-	71892222	71892447	0	226	C16450194	-	181	397	0	217	TAGGCAGACAAGCAAACGGC	CGTTTCGGGCTCATGATTGG
139	C11681633_1_p3	275	-	-	-	-	-		C16414804	-	1342	1586	2	245	TGGTGTTCCACTGAAACCCA	TGCTTGTCCTGGAGTAGCTG
140	C11681659_1_p3	203	-	-	-	-	-		scaffold79298	+	485	684	2	200	GAAGCGGTACACGGGATAGG	CGGAGTTGAGATGGACGAGG
141	C11682339_2_p1	217	-	-	-	-	-		C16461096	+	9912	10125	0	214	TTAACGGGGCTGTTGCTTCT	AAACAGGCACCCCTACATGG
142	C11682373_1_p2	171	chr5D	+	44610216	44610400	0	185	scaffold88766	-	1437	1619	1	183	TTCAAAATGTGCCCACAAGTT	GGTTAGGGATGACTGGCACC
143	C11683323_1_p1	233	chr5D	-	267758336	267758563	2	228	-	-	-	-	-	-	GCAAGTCACAGGGAAAAGGC	GACTGCTCGGGTTCTACTCG
144	C11683425_1_p1	278	-	-	-	-	-		C16440152	-	1846	2138	1	293	TGGCTCATCGCTGTCAACTT	TTGGTGGTCCTCTGCTTGAC
145	C11683619_1_p2	259	-	-	-	-	-		scaffold154601	+	2130	2385	0	256	TCGGTCAAGTACACGACTGC	TGAGCTGTTCGGCTAGAGGA
146	C11684023_1_p2	202	chr5D	-	100929136	100929333	1	198	scaffold121791	+	8653	8852	1	200	TCATGGCAGTCCTAGCAACT	CGAAGCAGCTCTGAATTCTCT
147	C11684163_1_p1	207	chr5D	-	450218929	450219135	1	207	scaffold120356	-	3173	3384	2	212	GGCTTCATTTCAGGCCTCCT	GGGATGGGGAGGAGTTTGGA
148	C11684305_1_p1	217	-	-	-	-	-		C16440374	+	1372	1584	1	213	CTGGAACTGGCTTCACGGAT	AGAGAGCTTCCGATGTTGGC
149	C11684553_1_c	279	chr5D	+	200491827	200492105	1	279	scaffold212428	+	6005	6285	0	281	CACTTCCGGGCTCATCTGAG	CATTGTCCTTGCCGCTCCA
150	C11684673_1_c	238	-	-	-	-	-		C16444358	-	897	1050	2	154	GGGAGAAGACCCTAGCAGAGA	CCTTGTGCAGTACTCCGGTT
151	C11684917_1_p3	200	-	-	-	-	-		scaffold162263	+	10481	10693	2	213	CGGCCAGGAGAGAAGAAAGG	GTTCGCAAAACCGGTGGAAA
152	C11685791_1_p2	269	-	-	-	-	-		scaffold185510	-	8609	8895	2	287	GATGTGGCACAGCATCTCCT	GAGCCCCCTTCTTCCAAACC
153	C11685839_1_p1	214	chr5D	+	137056537	137056746	1	210	-	-	-	-	-	-	GGGTGTGTGCAAAATGAAGAGT	TGGGTTTTGAGCTAGGCAGA
154	C11685873_1_p2	160	-	-	-	-	-		C16452888	-	2674	2832	1	159	TCCACTCATACAGCTTCGCG	TGCGTCCATCCATCCTTTCC
155	C11686105_1_p3	206	chr5D	+	527099794	527100013	0	220	scaffold101384	-	2037	2245	1	209	TTTAGCCCATTGGAACCGGC	GGGGAATGGATCTGCGGTAG
156	C11686119_1_c	246	chr5D	-	425087532	425087777	0	246	scaffold39470	+	5061	5312	2	252	CGGTGAGAGTAGAACGGCTG	CGTCGACAAGAAGTGGCTCT
157	C11686365_1_p1	175	-	-	-	-	-		C16323812	-	357	532	0	176	GGTGCTTGTAGTCGTCGCTA	AGGGAAGTATGATGAATCTTGCA
158	C11686559_1_c	280	chr5D	+	135663230	135663512	1	283	C16455532	+	5813	6095	0	283	TGAAAACAGCTGCCCCGG	GAGTCGCTCTTCTCCGGC
159	C11686797_1_p2	258	-	-	-	-	-		scaffold212180	-	323	580	0	258	GCCTACCTCATGATCCAGCC	ATAGATGTGGTGGCGATGGG
160	C11687119_1_p3	211	-	-	-	-	-		scaffold110265	+	5081	5291	2	211	ATGACGCGTTGATCCAGGTT	AGCGTCGAGGTATTTGTGCA
161	C11688076_1_p2	267	chr5D	+	302964454	302964717	2	264	-	-	-	-	-	-	ACCGCAAGCCTTTGTATCCA	GGAAGAGAGGGTCGAACACC
162	C11688146_1_p1	231	chr5D	+	521090446	521090670	0	225	scaffold211689	-	1988	2212	0	225	CGATCGAGCTGAACGTACCA	GCGTCTGCATCTGCTCAATG
163	C11688294_1_p1	164	-	-	-	-	-		scaffold157625	-	3160	3321	2	162	ACAGGGCCTTTTTGTGGGAA	ATACGGTGCAAACCTCGGTT
164	C11688442_1_p1	260	-	-	-	-	-		scaffold98087	+	2742	3014	0	273	TGTTTGGTTGTGTGCCTCCT	CCACACCACTGCATCAGGTT
165	C11688606_1_p3	268	chr5D	+	397024885	397025164	0	280	-	-	-	-	-	-	CCTGGCCGAATGAGGAAAGT	GAAGATAAGGGCCACTCGGG
166	C11689022_1_p1	259	-	-	-	-	-		scaffold89540	-	1520	1776	0	257	CAGACTTAGCCCAGCAACCA	TGCCCCAAACTCACTGTTGT
167	C11689212_1_p3	201	-	-	-	-	-		scaffold85764	+	2198	2398	2	201	ACCCATTTCTAACGCCGGAG	GGTGCTCCGTTTGCAGATTC
168	C11689382_1_p2	203	chr5D	+	433025667	433025862	2	196	scaffold23242	-	5490	5686	2	197	GACGGACCGACCTAAAGCAA	CTTCTCCGTGGCTGGATCAG
169	C11689550_1_p3	223	chr5D	+	64254529	64254748	0	220	-	-	-	-	-	-	GGAATCCTGGCAGACGCTTA	TAGCAAGCGCATTTGACCCA
170	C11689688_1_p3	221	chr5D	+	557613496	557613726	2	231	scaffold210779	-	1848	2078	2	231	GATACCGGTGCTTGGAGGAG	GCCATCGCGCACTGTTTATT
171	C11689852_1_p3	252	chr5D	+	397628227	397628484	2	258	-	-	-	-	-	-	GATCCGAGGAGTAAGCTGGC	CGGAGTAGGTCGGTCTGTGA
172	C11690182_1_p2	219	-	-	-	-	-		scaffold206248	-	13420	13642	0	223	AGCACATGCAGTACCGGTAG	GCCATTAGAAGCCGAGTCCA
173	C11690424_1_p1	269	chr5D	+	501031937	501032201	2	265	-	-	-	-	-	-	CCATAGGGTGCGCATTTTGG	TACAGCACAGGAGGCACATG
174	C11690484_1_p3	188	chr5D	-	369428234	369428421	1	188	scaffold188989	-	151	338	1	188	GTATGCCATACTCGGGTCGG	CGCTCCAGAAGTCCGACATT
175	C11691308_2_p3	141	-	-	-	-	-		scaffold200178	+	4822	4964	2	143	TGTCGTGAAGTGTGGGTGAG	TGGATTCAGACTGCGGGTTC
176	C11691542_1_p1	229	chr5D	-	74427302	74427528	0	227	-	-	-	-	-	-	TGCCTCATGTCTACTGCTGC	TGGTGTGATCCCGGAAGTTG
177	C11692540_1_p1	235	chr5D	+	453404870	453405099	0	230	scaffold41698	-	7592	7828	1	237	AAAACTCTGTGCCTGCCCTT	TTCTGCTGCCTTCCTTTCCC
178	C11692608_1_p1	128	chr5D	+	79848545	79848676	2	132	-	-	-	-	-	-	TCATGGGAGCCGTTGAGTTC	GCAAATAGAGAAACCGAGGCC
179	C11693912_1_p3	237	chr5D	-	329614595	329614815	2	221	scaffold188621	-	12336	12564	1	229	CCGCCCCACATAATGATCCA	CCTGGGGTCAAAGCTAGTGG
180	C11694288_1_p3	212	-	-	-	-	-		scaffold58875	-	13757	13968	1	212	CCAAACTGGACGCCTCCTC	TTGCTTCCCGCCTCTACTTG
181	C11694760_2_p1	213	-	-	-	-	-		scaffold103878	-	3675	3867	1	193	AGTCGATCGAACTTGCCTGG	AGCTTGCAGCAAAAGTTCCG
182	C11694786_1_p3	210	chr5D	+	105032820	105033029	1	210	scaffold156123	-	1552	1762	1	211	CGGAGGATGATGTGGAGGTG	TCGTCCAGTTGCTCTGACAC
183	C11694882_1_p2	137	-	-	-	-	-		scaffold168433	+	1687	1821	2	135	GCGTCGCATCTACCAGTACA	GATCAAGGCGCGGATTTGAC
184	C11695064_1_p1	235	chr5D	+	465108311	465108541	1	231	-	-	-	-	-	-	GGGCCAGACGAATGGATGAT	TTGCTCTTTGGTGTGCTTGC
185	C11695238_1_p3	267	chr5D	-	132411980	132412244	0	265	scaffold76228	+	2537	2803	0	267	GATTCAAGCTTACCGCGAGC	CTCGACTGGGAGGAGAACCA
186	C11695408_1_p3	266	-	-	-	-	-		C16425260	-	847	1112	0	266	GGCAGAGTTGAGAGCAGAACT	CTTGACATGGGAGGAGTCCG
187	C11695458_1_p3	231	-	-	-	-	-		scaffold30680	-	2683	2913	0	231	CCAAGGATGGGAGGGTTTCC	CTCTCCACTTTTCCCCACCC
188	C11695538_1_p2	250	chr5D	-	376940464	376940734	1	271	scaffold4486	-	6886	7133	2	248	TGTCACTCTCAACGGAGCAC	TGCCTCTTATCGTCGTCGTG
189	C11695870_1_p2	280	chr5D	+	231363444	231363734	1	291	-	-	-	-	-	-	CCTTTGGTGCAAACAAGGGG	GCTACACTAGGCCGGATGTC
190	C11696068_1_p1	162	chr5D	-	174004281	174004440	1	160	scaffold154776	+	6665	6826	1	162	AACAGTCCCAAAGGTACGGT	TGCAATCGGGTTGAAGACGA
191	C11696076_1_p2	206	chr5D	+	317145428	317145619	2	192	scaffold212453	+	184	390	1	207	GAAAAGAATCCCAGGCGCAC	CACACACACGCCCAAAGAAA
192	C11696076_2_p2	238	chr5D	+	317145913	317146172	1	260	-	-	-	-	-	-	TCCCTGGTGTCTCTCATGCT	CACCTAGGTCGGATTGGTGG
193	C11696160_1_p2	275	chr5D	+	357065535	357065803	1	269	scaffold18911	+	5552	5800	1	249	CAGCAGAAGGAGCAACAGGA	TCACCAGGTACTTTGGCACC
194	C11696196_1_p2	253	chr5D	-	545141421	545141673	1	253	scaffold205120	-	878	1132	1	255	TGGTGCAAGATAACCCGGTC	AGTTGTGGTACCAGTTGCCA
195	C11696602_1_p3	259	chr5D	-	465906250	465906508	2	259	scaffold53465	+	8850	9108	1	259	CACTTGGGCTCCTCCACG	AGAAGGGCGAGTTCGTGATC
196	C11697004_1_p1	116	chr5D	+	521112651	521112740	0	90	-	-	-	-	-	-	CCTCTGTTCTCGCTGGGTTT	ACATCCGTTTCCGTCGACAA
197	C11697878_1_p3	267	chr5D	+	88524690	88524956	0	267	-	-	-	-	-	-	CGACGGCCAGAAATGGAGAT	GCTCCCCATCGTCTCCAAC
198	C11698014_1_p3	204	-	-	-	-	-		C16458880	-	7288	7491	0	204	GTTTCGTTCTTTCAGGGGCG	GCCCGCCTCTTCATTTTCTC
199	C11698024_1_p1	189	chr5D	-	105623138	105623325	0	188	-	-	-	-	-	-	TACCGGGTACATATCGGCCA	GCCGCCCCCTTCCTTATTTA
200	C11699078_1_p2	246	-	-	-	-	-		scaffold16525	-	15051	15294	0	244	GGGACGCATGTGTTGTTTCC	AACTCACACTGGGCACGAAA
201	C11699080_1_p1	248	-	-	-	-	-		scaffold3304	-	12622	12869	1	248	GCGCTTACCCTGAAGACCTT	CTACGCCTACAGCACCTACG
202	C11699510_1_p1	232	chr5D	-	288185011	288185239	1	229	scaffold210603	-	12463	12691	1	229	GGACGACAAGCTCATCGAGT	AAAACTCCACTCGAACCCCG
203	C11700274_1_p1	246	-	-	-	-	-		scaffold171941	-	7186	7459	1	274	CGGCGTTCTCACTCTTTCCT	TCCCTACAGTGCTGAGTGGA
204	C11700404_1_p4	279	-	-	-	-	-		C16431420	-	1143	1425	0	283	CTTGGGAGAGTGGAGCAAGG	AGAGGATTTGATCGGCCAGC
205	C11700912_1_p2	205	chr5D	+	241028130	241028338	2	209	-	-	-	-	-	-	TGGGCAAGAACGAGCTTAGG	TATCAAGCCACACCTGTCGG
206	C11702162_1_p2	247	chr5D	-	426014534	426014734	2	201	scaffold211827	-	4896	5096	0	201	AATAATGGCGGCTCCGGATT	GCTTGGTGGAGCTGGAAGAT
207	C11702224_1_p1	241	chr5D	-	418578988	418579234	1	247	-	-	-	-	-	-	AAGTTGCTTGCCAAGTTGCC	AACAAGTGGTGGAGCGAGAG
208	C11702380_1_p3	277	chr5D	+	46315770	46316033	2	264	scaffold27186	-	1142	1415	1	274	AGTTTTCCACACGCGAGGAT	GGGATTCTTGCTTCCCTGCT
209	C11702590_1_p5	215	chr5D	-	319132574	319132783	1	210	-	-	-	-	-	-	GGGGAGGTTGAGGCTTTGTT	CTGAACATGAACGGCAAGCC
210	C11702606_1_p3	156	chr5D	-	390274344	390274495	1	152	C16460006	+	9590	9751	1	162	GGTCCTCCAATCGGAAGCAA	GGGATCGTACCATGACGTCC
211	C11702622_2_p2	225	chr5D	+	353489107	353489264	0	158	-	-	-	-	-	-	GTCGCAAAATATCGTCCCGC	ACGAGCGGCATGATGATGAT
212	C11702764_1_p2	117	chr5D	-	129865715	129865827	0	113	-	-	-	-	-	-	GGTTACTGGTGGTGAAGGGG	TGGCTCAATCTGTCAGTCACT
213	C11702996_1_p1	140	-	-	-	-	-		scaffold125016	+	525	662	2	138	TCCCCGACAAAGATATGGGC	ACGAGGGTACGTGGACTACA
214	C11703074_1_p1	211	chr5D	-	501775407	501775669	2	263	C16456120	+	2005	2221	2	217	AAGGAGATTCCGTGGGAGGA	TCACACTCACTCTCCCCAGT
215	C11703534_1_p3	258	chr5D	-	501216702	501216975	1	274	-	-	-	-	-	-	TTCTTCCTCCCCAATCCACC	TTGGGGTTGTGGTAGATGGC
216	C11704174_1_p3	188	-	-	-	-	-		scaffold99667	-	11706	11893	0	188	CTGGGCAGTCCTTGGAGAAG	CGCCAACATGGTGCAGAAAA
217	C11704178_1_c	280	chr5D	-	490007038	490007314	1	277	-	-	-	-	-	-	AACCGAACCTTGGGTTGTGT	TGTTGGGTGGTGTGAGCTTT
218	C11704610_1_p2	180	chr5D	-	399130948	399131125	0	178	-	-	-	-	-	-	AGGGCCTTCAGTTGGACAAC	GGCGAGAACAAGGGGATTGA
219	C11704632_1_p2	160	chr5D	-	180492156	180492311	0	156	scaffold16492	-	7979	8134	0	156	TTCAGCAAAGCGTAGGCAAC	GGCCTCATCCATGCTACTCG
220	C11704914_1_p2	213	-	-	-	-	-		scaffold202258	+	85	297	0	213	TGTATATCTGTGTGTGCCTGTGA	AATAGGCAGCCAGTGTTCCC
221	C11705248_1_p3	150	chr5D	-	243831424	243831570	1	147	scaffold108977	-	12503	12646	1	144	GAAGGGATCCATGGGCAACA	GCGGATTCAAAGCTGCTGAG
222	C11705248_2_c	247	chr5D	-	243831203	243831443	0	241	scaffold108977	-	12280	12522	0	243	CTCAGCAGCTTTGAATCCGC	ACAATGCTGCACAACCTCCA
223	C11705252_1_p2	251	chr5D	-	398779659	398780004	1	346	-	-	-	-	-	-	TGTGCTGGGCATGAAATTGC	GAGAAAAAGGCGGAGGAGCT
224	C11705582_1_p4	211	chr5D	+	344938659	344938872	2	214	scaffold193165	+	2039	2248	2	210	GTCCACACAAATTGGGACGC	GGCAGATAGGAAGACCCACG
225	C11705620_1_p3	157	-	-	-	-	-		C16376000	+	39	195	2	157	TCCTGATTCACCCCTCGTCT	AGGGAGTGGGGACATGAAGA
226	C11705800_1_p1	271	chr5D	-	156266734	156267009	0	276	-	-	-	-	-	-	TGTGCACAACCTACTAAGCA	CGTTTGCCAAGGACCTTTCG
227	C11706670_1_p2	260	-	-	-	-	-		scaffold121406	+	3914	4193	0	280	AAGGAAGTGGAGCAGCCTTC	CACAAGTCCTAGGGGGCAAG
228	C11706856_1_p1	183	-	-	-	-	-		scaffold204093	+	16198	16383	1	186	GGGAACTATGGCCTGAGCTG	TGCCGTTCCTTGCTTCATCT
229	C11706980_1_p1	144	chr5D	+	115454219	115454356	1	138	-	-	-	-	-	-	CCGTGGTAGATGTATGGGCC	CATGAGAAGGGGAAGGCAGG
230	C11707370_1_p1	243	-	-	-	-	-		scaffold127973	-	1154	1393	2	240	TGAGGCAAAGAATGGAGGGC	CCGATACAGTGCGGCTAAGA
231	C11707470_1_p3	177	chr5D	+	287439996	287440166	0	171	-	-	-	-	-	-	GCCCTCCTAACCCCTACTGA	TCTCTTGCTCCCCATTGCTG
232	C11707876_1_p3	276	chr5D	-	525541518	525541786	2	269	-	-	-	-	-	-	ATAGTCAGGCTCGACCCCTT	CGTGCGTCAGGTGTTATCCT
233	C11708954_1_p2	178	-	-	-	-	-		scaffold191413	-	10480	10652	2	173	AGCAAGAGGAGAATGCACCC	TGGCATCCCCGAAAACTCTC
234	C11709328_1_p1	112	chr5D	-	494219692	494219816	0	125	-	-	-	-	-	-	GGCCGAGAACCAGATCTTGT	TGAACCCCTCGGTGGATTTG
235	C11709376_1_p2	245	chr5D	+	339303833	339304081	2	249	-	-	-	-	-	-	GGAGAAGGATGTTTGGGCCA	CATCCCCTCAGACCCTCTCA
236	C11709556_1_p1	201	-	-	-	-	-		scaffold207770	-	57	250	2	194	AGGTAACGCAATTCCGCTCA	TCTTCCCTCTACACGAGCGA
237	C11709852_1_p1	184	chr5D	-	110325812	110325988	1	177	-	-	-	-	-	-	TCGGGAAGCACAAGTGGTAC	ATCCAGTCGTTGCCATGTGT
238	C11709924_1_p3	170	-	-	-	-	-		scaffold171592	+	22062	22240	1	179	TTGGGTTGGGTTGACTCACC	TTCCTCCGGCACCAACATC
239	C11710038_1_p3	261	chr5D	+	406823318	406823573	1	256	-	-	-	-	-	-	AGTTCCAAGAGCACCGACTG	CCGGGAGTCCATTGGATGAG
240	C11710170_1_p2	154	chr5D	-	206123541	206123692	2	152	-	-	-	-	-	-	CACCAACAAAGAATGCGGCA	GCTCTCTCAGGTGAGCCTAC
241	C11710284_1_p2	278	chr5D	+	199700518	199700793	1	276	scaffold116471	+	7715	7992	2	278	CCAAGCTAGAACTCCCCGAC	CTCACAGAGATGAGTCGGCC
242	C11710356_1_p1	277	-	-	-	-	-		scaffold130918	+	8815	9089	2	275	GTCTTGGGTGGCCTTGGTAC	TGCACGCCTCCATATGCTAG
243	C11710368_1_c	268	chr5D	+	470957942	470958228	2	287	-	-	-	-	-	-	TTCAAAACCACCCCCAACCA	CGATCTCGCTAGCGTCTCTC
244	C11710478_1_p1	146	-	-	-	-	-		C16461428	+	10123	10266	2	144	GTGGGGAACTAGCTCAATGC	TGTCCCAGTTGCAAGCTCAT
245	C11710638_1_p3	259	-	-	-	-	-		C16247570	+	202	463	1	262	CGTCCGATATCGCTTTGGGA	GGCATGGGTTTGGATCTGGA
246	C11710660_1_p2	233	chr5D	-	450538484	450538702	0	219	C16460440	-	6057	6275	0	219	TCCTTAACCCCCTTGCACAC	GCACTTGGAGTAGCACCTGT
247	C11710854_1_p1	204	chr5D	+	439638937	439639137	2	201	-	-	-	-	-	-	AGCTCCGTAGATCCTCGTGT	GTACCCGGAACAAAAGCTGC
248	C11710944_1_p6	206	chr5D	-	302401436	302401630	0	195	C16449442	+	2805	2999	0	195	GATAATGCCGGCCAGATCGT	ATCAACGCGCATACGAAAGC
249	C11711210_1_p2	228	chr5D	+	276670353	276670578	0	226	-	-	-	-	-	-	ATGTAGCAGCCAATGGGACC	GCCCGAGACTTCCATCACAA
250	C11711242_1_p2	255	-	-	-	-	-		scaffold67869	+	7834	8088	2	255	ATCAAGAACGGCACCATCGT	CTTGCGTGCGTTGTTTCCAT
251	C11711442_1_p1	248	chr5D	-	391381631	391381878	1	248	scaffold72934	-	2866	3110	2	245	AGGAGCAGTTCTGTGAAGCT	AGGTTCATGCCCTGTAGGAA
252	C11711522_1_p1	244	chr5D	-	310494196	310494434	1	239	scaffold165063	+	1156	1392	1	237	TGGTTCAGGGACCTGGTGTA	TGTCAGGATAGCTATGCGGC
253	C11711744_1_p3	236	chr5D	+	241671382	241671613	1	232	-	-	-	-	-	-	ATGGGTGTTGAAAGGCGAGT	ACCATCGAACACGTGCGATA
254	C11711904_1_p1	261	chr5D	-	501443551	501443768	2	218	-	-	-	-	-	-	CAGGTCACATCTTCGGCTGT	AGTTGGAAGGATTGTCGCCA
255	C11711940_1_p2	280	chr5D	-	137973456	137973733	1	278	scaffold54401	+	690	969	0	280	TGACTGTGCCTTGCTACAGG	ACACCAAGAAAACCAGGGGG
256	C11712274_1_p1	158	chr5D	+	420704060	420704205	1	146	-	-	-	-	-	-	GCAAATGGGCTTGGATGTCG	GTACGCTTTGCTGCATGTGG
257	C11712344_1_p3	246	chr5D	-	327983513	327983752	0	240	scaffold210210	+	20738	20982	0	245	GGACGACGGGATCCAAGATC	AGCTTCCTCAACAAGGGCAA
258	C11712698_1_p1	270	-	-	-	-	-		scaffold211990	-	1208	1476	2	269	TACAGTTCGGGAGCGCATTT	GCTACAACACTTGTCGCTGC
259	C11712876_1_p3	197	chr5D	-	377483395	377483594	1	200	scaffold73298	+	1560	1756	1	197	GACTTCCTGAAGCGGCTGAA	CTTTTCTTCGTCGCGCTAGC
260	C11713432_1_p2	172	chr5D	+	340743988	340744158	0	171	scaffold210659	+	3159	3336	0	178	GGAGGACTTTTGGACCAGGG	GGAACTGGAAGCAGGGTCAA
261	C11713620_1_p2	263	chr5D	+	262798977	262799231	0	255	scaffold7765	+	2768	3026	1	259	TTAAGCCTCCCCCAAGCTTG	CCCCTATCGCAGTCACTCAC
262	C11714024_1_c	220	-	-	-	-	-		scaffold195371	-	3929	4047	1	119	CTGTACGCGGTAGGCTACTG	GTGGCCGAATCAACGAGAGA
263	C11714116_1_p1	152	-	-	-	-	-		scaffold35011	+	4344	4465	1	122	CGAAAAAGGGAGGGCTAGCA	GCCCGGACACAAAAGTGTTC
264	C11714168_1_p3	234	chr5D	-	9331777	9331989	1	213	-	-	-	-	-	-	ACCTTCCTCCACTCCTCCTC	ACTCTGCTTCTGGCTTCACC
265	C11714220_1_p3	132	chr5D	+	507165709	507165834	1	126	C16453712	-	1249	1371	0	123	ACGGCAGCTTCAACTCATCA	ATCGTGGTCGTGTGCTTGAT
266	C11714224_2_p1	216	chr5D	+	182928837	182929049	0	213	C16455898	+	499	714	1	216	TCAACTAACTCGTCGGCGTG	GTGTGAGGGCCAAGTACGAA
267	C11714384_1_p2	190	-	-	-	-	-		scaffold174491	+	216	374	1	159	GCACGCCCATGATCTCCATA	GTGCCAATCAACACGAGCAG
268	C11714580_1_p3	228	-	-	-	-	-		C16449770	+	538	766	2	229	ACGAAAGCAGCGACAACAAC	AGATCTTGCTCAAGGCCCAC
269	C11714762_1_p3	230	chr5D	+	7602572	7602795	1	224	-	-	-	-	-	-	GGTTGGAACGTGGAGGGAAA	AAGAGGCGAAACGTGGTAGG
270	C11714762_2_p3	151	chr5D	+	7602776	7602923	1	148	scaffold63726	+	1292	1433	1	142	CCTACCACGTTTCGCCTCTT	CATCGATCCCCAAACCGTCT
271	C11715152_1_p1	173	chr5D	+	50830350	50830516	0	167	scaffold73290	-	16630	16798	0	169	TTGAAGGCATCCGCATTTGC	CACATCCCCCACATCCAGAC
272	C11715152_2_c	184	chr5D	+	50830576	50830757	0	182	-	-	-	-	-	-	TTGGGGCAAATCGTCCGTTA	TGGGCGAGCAAGAAAAATGC
273	C11715170_1_p2	246	chr5D	-	84343022	84343275	2	254	-	-	-	-	-	-	CCAACTTCCCGATAGAACTCCA	AGATAACTGTTCGCGTGGGG
274	C11715300_1_p2	238	-	-	-	-	-		scaffold153371	+	407	642	1	236	TCCAGGACCAGCAAATCGTC	CGCGAGCTCATCTGAGAGAG
275	C11715386_1_p2	249	chr5D	-	403629157	403629424	2	268	scaffold130918	-	7516	7785	2	270	CACGAAATGCGGCCCTTTAG	CAGACCAGGTTCAGAAGCGT
276	C11716758_1_p2	226	chr5D	-	408479295	408479488	1	194	scaffold1781	+	4759	4950	2	192	AGAGAGGGAAGAACACCACA	CCTCCATCACCATCACCACC
277	C11716940_1_p3	265	chr5D	-	35806068	35806332	1	265	-	-	-	-	-	-	TCGGGAGAGGAAGGAGAGTG	CCACTTAGTAGTAGCGCGGG
278	C11717038_1_p2	226	chr5D	+	75272792	75273015	2	224	C16460948	-	11522	11745	2	224	ACCCCATGCACAATTAGGCA	AGTACGGCGGAAAAAGAGGG
279	C11717238_1_p1	189	-	-	-	-	-		scaffold24581	+	2954	3161	1	208	CCCGACACATGAGAGCTTCA	TGAAACCGTTTTGGAACATGGT
280	C11717356_1_p1	264	-	-	-	-	-		scaffold36034	+	6553	6814	0	262	AACGCATAGCCTAGTGGTCG	TCGCCACACACAGATCGTTT
281	C11717356_2_p2	220	-	-	-	-	-		scaffold36034	+	6702	6921	1	220	TGGGATCAGGATGGGCGATA	CATGTCCTTGGCCTTGGAGT
282	C11717394_1_p3	118	chr5D	+	487598529	487598643	2	115	-	-	-	-	-	-	GACTCCACGTTCTTCTGCGA	GCAACTACACGCGCATACAG
283	C11717700_1_p3	278	-	-	-	-	-		scaffold100864	+	4632	4900	1	269	GACGAGGGTGGAGCCATATG	GGGTTTTTGCTCAGATGCCC
284	C11717938_1_p2	197	-	-	-	-	-		C16459534	-	7781	7982	2	202	CTCTTCCCCTGTCCCCCTAA	GGGCTTGGCAAAGAAGCAAA
285	C11718020_1_p1	237	-	-	-	-	-		scaffold204656	-	6312	6533	1	222	ACATGCGAGTGACACATGGT	TCACTAGAGCTCGTGTCCGA
286	C11718176_1_p3	197	chr5D	+	390416821	390417017	2	197	-	-	-	-	-	-	CGGCTCCGTGTTTAAACGAC	CATGTAATGGGAACGGGCCT
287	C11718188_1_c	264	chr5D	+	501199538	501199777	2	240	-	-	-	-	-	-	TTAATCGGCTCGGCTCCATC	TGGATGAGGAGGAGGAGGAC
288	C11718238_1_p2	251	-	-	-	-	-		scaffold73376	+	540	791	2	252	TGTGGGGCATCGAACATGAA	ACCTGGCTTCAATGACGAGG
289	C11718244_1_p1	114	-	-	-	-	-		C16460300	+	4554	4666	0	113	TTCAGAACACCGCCACCTTT	GCCAGCTAGTCAGAATGTGGA
290	C11718266_2_c*	197	chr5D	-	494820527	494820725	2	199	-	-	-	-	-	-	CACACCATGAAACACGCGAG	TGAAACCTTTTACTCGGGGGT
291	C11718468_1_p3	225	-	-	-	-	-		scaffold178771	-	97	340	2	244	GTGCCAACATCCAAGCCAAG	TGCATCCCCCATCAGCTTTT
292	C11718572_1_c	239	chr5D	-	324620101	324620328	2	228	scaffold96856	-	4449	4668	2	220	ACAAATGTGGTGGGAAGGCA	TATGTCCATGTGCAGTGCCA
293	C11718686_1_p2	228	chr5D	+	207625520	207625744	0	225	-	-	-	-	-	-	AGGCCCATCACGAGTCTACA	GCGTATAAGCTTGGGGGCAT
294	C11718790_1_p3	242	chr5D	+	254023548	254023792	1	245	scaffold212352	-	1228	1475	1	248	GTTTCAGAACCACAAGGCCC	TAAAGACCTGAGGCGCCATG
295	C11719040_1_p3	266	chr5D	-	256461707	256461968	2	262	C16439326	+	1384	1645	2	262	CAGACACGAACGACTTGGGA	AGGAGGAGGAGGAGACCAAC
296	C11719040_2_p3	194	chr5D	-	256461643	256461833	0	191	C16439326	+	1519	1709	0	191	GAGAGGGGAGAACGATGCTG	AAACCCGTACGCCAGATCAG
297	C11719254_1_p3	202	chr5D	+	267763504	267763705	1	202	scaffold38957	-	4539	4743	1	205	CTTGCTCGACACGTCCTTCT	CAACTCCTCCTGGCCCATC
298	C11719344_1_p1	273	chr5D	-	68253261	68253527	1	267	-	-	-	-	-	-	AGCCCTCCTACCACACCTAG	CGAGCGGCTCACAATCAAAG
299	C11719672_1_c	265	chr5D	-	7635233	7635484	1	252	-	-	-	-	-	-	CGTTAGGGACCGGTAAGCAC	CGAGAGAAAGAGGAAGGCGG
300	C11720062_1_p3	245	chr5D	-	441524400	441524635	2	236	-	-	-	-	-	-	TCCCCTCTTAGGCATCTCGG	TGACGAAGATGTTGGTCCCG
301	C11720130_1_p2	234	-	-	-	-	-		scaffold195827	-	216	489	0	274	TCTCCCTGCTTCCTGTTCCT	GTCAACGCGGTCAAACAGAG
302	C11720202_1_p2	224	chr5D	+	412067342	412067563	1	222	scaffold83751	-	25822	26044	0	223	GCCAGGGATCCTTGCTTTCT	CGCTGAGTGGTTCTCCCTTT
303	C11720256_1_p3	263	chr5D	-	384347947	384348200	1	254	scaffold15627	-	10437	10690	1	254	CCTAGTGCCGTGTTGGTTGA	CATGGCTCGCACTTGTTGAG
304	C11720386_1_p3	185	chr5D	+	299955057	299955244	2	188	scaffold24590	-	8219	8403	0	185	CCAGGACGACACAATGGACA	GACACTCCTGCTCCTTGGAC
305	C11720504_1_p2	249	chr5D	-	494045133	494045377	2	245	-	-	-	-	-	-	TGGCTATGCTTTGGGATGCA	TATAGTTGGACGGGTGCAGC
306	C11720614_1_p2	270	chr5D	-	95050245	95050512	1	268	scaffold54	+	6568	6865	1	298	TCAACTTCCATTCCCAACGCT	TGCAAAGTCATGTTGGTTGGG
307	C11720806_1_p3	255	chr5D	+	82308419	82308670	1	252	scaffold27284	+	11451	11675	2	225	CTGTCTCCTCCTTCGCTTGG	TGGCATCTTTTGGGGGAAGA
308	C11720938_2_p2	163	-	-	-	-	-		scaffold99318	-	2489	2646	1	158	ACCTCCACATCAACAGATGCA	AGCACTCACCATTGGAGCAA
309	C11721052_2_p3	264	-	-	-	-	-		C16453996	+	3864	4127	2	264	GACTCACCGAGGTAGCATCC	GAAGCAACAGTGTGACGACG
310	C11721312_1_p1	253	chr5D	-	489897357	489897617	1	261	C16411446	-	1102	1359	1	258	GTCCACTTGCGCAGACAAAG	TGGCCTTTTGATGTTCAATTTGC
311	C11721464_1_p3	244	-	-	-	-	-		scaffold86843	+	9276	9504	0	229	ACCAAGGGGAAAGGGAAAGC	CTTCGCGTCCATCTCCCTC
312	C11721564_1_p3	213	-	-	-	-	-		scaffold210633	-	641	853	1	213	CAGCGGTAGAAGAAATGCGC	GGGTGAGGGAGTACGTGGA
313	C11721576_1_p1	208	chr5D	+	510906555	510906714	1	160	-	-	-	-	-	-	TCACTCCCCACACGACAATG	CAATCTTGCGCACATCCAGG
314	C11722002_1_p3	266	chr5D	-	119711137	119711364	0	228	scaffold203650	-	10756	10984	0	229	CGAGGCCGAGAATGTGTGTA	CAAGCTTGGAACTTGGGCAC
315	C11722118_1_p1	214	chr5D	+	61499308	61499518	2	211	-	-	-	-	-	-	CGGAGAGAAAAGGGAAGGGG	TGTTCCGGGTAGTATCGGGT
316	C11722124_1_p4	262	chr5D	-	260862642	260862894	1	253	scaffold85950	+	7838	8078	1	241	CGGAGCTTTTAGTTGGCGTG	AGCGACCAGTGAGAAGTGTG
317	C11722124_2_p4	178	chr5D	-	260862480	260862661	2	182	-	-	-	-	-	-	CACACTTCTCACTGGTCGCT	CTGGATGGATGGATGGAGGC
318	C11722168_1_p3	145	chr5D	+	345848694	345848826	0	133	scaffold45704	-	1151	1292	0	142	GCCCCCTTCCCACATGTC	CCCAGTTTGACCGGGAAAGA
319	C11722460_1_p3	276	chr5D	+	480370925	480371195	2	271	-	-	-	-	-	-	TACGCGCAAAAACGACCTTG	GCAGGTTAGGGTTCCTCACC
320	C11722578_1_p3	233	chr5D	-	453992325	453992557	2	233	-	-	-	-	-	-	TTGGAGGTGTCGAAGTCGTG	CGTGAAGGCTAACGAATCGC
321	C11722964_1_p3	184	chr5D	-	407969721	407969916	0	196	scaffold103562	+	2146	2335	0	190	GGCCATGAGATCCTCGACAG	CTTGATCGGGGAGTCCATGG
322	C11723140_1_p3	238	-	-	-	-	-		scaffold20131	+	9989	10222	2	234	GCAATTTCGGTACTCGTGCC	ATGGCGTGCTTGACCTTACA
323	C11723172_1_p1	229	chr5D	+	229362131	229362359	1	229	scaffold123020	-	1843	2071	1	229	TGGCACACACGTGGTTACAA	GTGATTGACTGTTTGCTTTTGGC
324	C11723560_1_c	204	chr5D	+	52362174	52362407	2	234	-	-	-	-	-	-	ACCAGGAGGAAGTAGGAGCG	GGGGTTGATGGATGATGGCA
325	C11723698_2_p2	146	-	-	-	-	-		scaffold19140	-	11898	12061	2	164	AAGCCACAACATCCAGCAGA	TCCTCACCTGGACAATCTCCT
326	C11723700_1_p2	273	-	-	-	-	-		C16426818	-	1477	1745	0	269	TCCCTTCCAAACACCTGCTC	TGTCACGTGGATTTTGTTGCC
327	C11723960_1_p3	182	chr5D	-	233742451	233742626	1	176	scaffold33433	+	2179	2376	1	198	ATTCGTCCATCCATCACGCA	TCTTCCACACCGTGTACACC
328	C11724030_1_p1	280	-	-	-	-	-		scaffold81595	-	5591	5832	1	242	TGTTGCAAGTTGCCATGGTC	TCTTGAGAGCGCATCTGGTG
329	C11724086_1_p1	212	chr5D	+	221008800	221008983	0	184	scaffold207610	+	3579	3790	0	212	CAAGGCACGCAGAAGATGTG	GAACTCCCGTGCCTGCATT
330	C11724152_1_p1	236	chr5D	+	399291078	399291319	0	242	-	-	-	-	-	-	AATGACCTGGGTTGGCTCAG	GGAAAGGCCGGTGGAGAAG
331	C11724302_1_p3	189	chr5D	+	442097349	442097541	1	193	C16461458	+	8659	8844	0	186	CAGCACTAGCCTACCCCAAC	CCCATTCCTTTCTCAGGTGAGT
332	C11724608_1_p1	163	chr5D	+	60898091	60898250	0	160	scaffold209418	-	9771	9932	1	162	TTGCAAAAAGTCAGGCTGCC	GCCCCTCCCTTCAAAGACAG
333	C11724618_1_p1	252	chr5D	+	240848296	240848545	0	250	scaffold52549	+	8229	8479	0	251	CGTTCCATGCAAGGGCTACA	CGCGAATTGGCAATTGTGGA
334	C11724688_1_p1	149	chr5D	+	243267958	243268102	2	145	scaffold67889	-	11142	11287	1	146	TGGAGCAAACAGAGGCTGAG	TCATCGATGCCCAGTCCATG
335	C11724690_1_p2	249	chr5D	-	132378765	132379011	1	247	scaffold22325	-	1810	2053	0	244	CATGGTAACGGTGGTGGTGA	AGGAAGGTAGGGACGCCTAG
336	C11724734_1_p1	200	chr5D	-	332440938	332441111	1	174	scaffold211666	-	5226	5412	0	187	GAGGGAAAAGACAGGGACGG	CCAAATGCTCCACGGTTGTG
337	C11725100_1_p1	267	chr5D	-	124855622	124855860	1	239	scaffold212319	-	8484	8720	1	237	ACGGCCCTTTGGAGCTAAAA	AACGAGGTTCGGCAAGTGAT
338	C11725130_1_p2	234	-	-	-	-	-		scaffold13839	+	5596	5826	2	231	ACCGTGTATGTACGCATGCA	GGTTTTTGGGTTGTGCTCCG
339	C11725396_1_p3	248	chr5D	-	529525332	529525579	1	248	scaffold31910	-	2271	2524	0	254	CTTGATCTCGCCGAGGTTCC	CGGTCGTCGCTGACATTTTC
340	C11725564_1_p2	177	chr5D	-	350379368	350379537	0	170	scaffold172879	-	2620	2797	0	178	TATTGAGGGGCCTGCCATTG	AAACCGGAGTCATACGAGCA
341	C11725662_1_p1	211	-	-	-	-	-		scaffold85764	+	7418	7620	1	203	ACCAGAGGAGAGCGAGTGAT	GTTCGATGTTGCATCTCGCC
342	C11726164_4_p2	252	-	-	-	-	-		scaffold169963	-	1090	1147	1	58	TCAAGCATCGACTCGCAACT	AACTTGCAACAGGGGTCCTC
343	C11726394_1_p3	105	chr5D	-	457775718	457775816	0	99	-	-	-	-	-	-	TGGGTTTCTTCTTCGCTCCC	TCATTCTTCGTCCCCTCCCT
344	C11726598_1_p1	183	-	-	-	-	-		scaffold150034	-	656	802	0	147	GTTGCTCCCCACTACAACCA	GGAATGGTAGCAGTCCTCGG
345	C11726670_1_p1	150	-	-	-	-	-		scaffold114500	-	7608	7755	2	148	TTCATTTGCACGCAACTGCA	TGCCAATGCGTTGAACTCAC
346	C11726884_2_p1	237	-	-	-	-	-		scaffold209976	-	7039	7272	2	234	ATGAGCTGGGGATCTGTTGC	TCATTCGTCCACGCGGATAG
347	C11727034_1_p3	216	chr5D	-	154537840	154538055	1	216	C16415946	+	332	547	0	216	GGGCATCAAAGAGCGCTTTT	GGGTGCCCTTCTATTCACGA
348	C11727038_1_p1	137	-	-	-	-	-		scaffold202858	-	6167	6302	2	136	TAGAGAAGGTGTGGCTTGCC	AGGACCATTTTTGCCCCCTT
349	C11727104_1_p1	146	chr5D	-	187957447	187957592	1	146	scaffold99267	+	7011	7154	0	144	CGCTACTTTGAATGCAACGCT	TTTTCCCCTCCATCGTGTCA
350	C11727186_1_p2	155	chr5D	-	449985722	449985865	2	144	-	-	-	-	-	-	CGGTGCTGGTGAGGTTAGAG	GGACGAAAACGAGTGGGGAT
351	C11727228_2_p1	209	chr5D	+	298945306	298945500	1	195	-	-	-	-	-	-	CCTGTATCTTCCGGCTCCAC	CTACCGCTTTTTACCACGCG
352	C11727320_1_p1	190	-	-	-	-	-		scaffold100947	+	2639	2802	1	164	TATTAGCCATGCTCCTCGCC	AGGTTCCGTTAGCGTTCACA
353	C11727396_1_p1	195	chr5D	+	175751853	175752044	2	192	scaffold32404	+	251	443	2	193	TTGGCTAATTCGTGTGCACA	GCAGTGACTACGGGACACAA
354	C11727698_1_c	240	chr5D	+	351015278	351015478	0	201	scaffold139234	+	1244	1489	0	246	GAGCTCATCCCACTTCGTGT	AACCCGTTTCAGACTCCGTC
355	C11727714_1_p2	254	chr5D	+	285456835	285457094	1	260	scaffold171944	+	6468	6729	1	262	TGTTATTGATGTGGTCAGCGT	TGCGGCATCAATAGCTCAGA
356	C11727714_2_p2	278	chr5D	+	285457075	285457458	2	384	-	-	-	-	-	-	TCTGAGCTATTGATGCCGCA	TGCATGCTTCTAATGGCCAT
357	C11727752_1_p3	263	chr5D	+	451953919	451954178	2	260	-	-	-	-	-	-	TGCACCAAAAGGTTTGAGTGG	TCTTGGTCAGCGTGGATGAC
358	C11727980_1_c	185	chr5D	-	221003714	221003890	1	177	-	-	-	-	-	-	CAAGTGACATTGGCGGCATT	GTTATGCACTAGCGCGTGTG
359	C11727984_1_p2	163	chr5D	+	488837452	488837628	1	177	C16413728	-	867	1021	1	155	CTCGTCCCACTCACACAGAC	AGATCGAATCGAACGGGTGG
360	C11728180_1_p2	270	chr5D	-	443945064	443945310	2	247	-	-	-	-	-	-	CAGTACCACCCCAAACCCAG	GGCGCTGGAGAGGGATTC
361	C11728386_1_p2	228	-	-	-	-	-		scaffold159232	+	6825	7050	0	226	CCAGGGGAGGGAGAACGA	CTTACCTGTAGCAGCAGCCC
362	C11728418_1_p1	245	-	-	-	-	-		scaffold77332	+	35597	35829	2	233	TGTGGTCAGGTCGCTGTAAC	ACCAACGATGTTAGGTCCCAG
363	C11728514_1_p2	214	-	-	-	-	-		scaffold127385	-	7989	8210	0	222	ACATGTACGTGCTGCTTCCA	ACATCCAGTCCTACAAGCGC
364	C11728558_1_p3	175	chr5D	-	266176020	266176194	1	175	scaffold114537	-	9177	9351	1	175	CACCAGTCTGTCCTTCCCAC	GCGCTACCTTGAGGAGATGG
365	C11728790_1_p1	186	-	-	-	-	-		scaffold134327	-	908	1017	1	110	CCGATGTCCCTACGCATCAA	GCTACAGCTGACCAAACGCT
366	C11728858_1_p1	205	-	-	-	-	-		C16271642	-	366	593	2	228	ATCAGTGGAAGCAGGGTTCG	ATTGCTTCTGGTCGTCCGTC
367	C11728880_1_p2	276	-	-	-	-	-		scaffold193992	-	808	1103	1	296	GTTTGTTGAGGCTCCCCAGT	AACTGGCACTGGGCACTATG
368	C11729562_1_p3	280	chr5D	+	344397341	344397608	0	268	-	-	-	-	-	-	CAGGCCACCACCATCATGAT	TGTATGGCTTGGCTACCTGC
369	C11729742_1_p2	256	-	-	-	-	-		C16460580	+	1769	2032	2	264	AGGGAAAACAAACTACTCCATTGA	TCCGCCCAGTTTATTCGGTT
370	C11730082_2_p3	208	chr5D	-	240516571	240516784	1	214	scaffold150034	-	14288	14495	0	208	ATCCCGACCAGCTTCTACCT	GCTCCTGCTGAAGCTCCTC
371	C11730214_1_p1	155	-	-	-	-	-		scaffold46230	+	6058	6210	0	153	TGAGTCTGCATCCTCTCCCA	CTTCTGGCTTTTCGTTCGGC
372	C11730214_2_p1	228	chr5D	+	82179908	82180135	0	228	scaffold46230	+	6654	6881	0	228	TATGTCAACAACGTCCCGCA	GTCGGTGCCGCATATGTAGA
373	C11730458_1_p3	240	chr5D	+	231321631	231321879	1	249	scaffold2029	+	11041	11280	1	240	GAAGACGAGCTTCGGTTCCC	GTTTCCCGGCTGCTGCAG
374	C11730472_1_p2	235	chr5D	+	61042553	61042777	0	225	-	-	-	-	-	-	CTGGCCGGTTTGTTTCGAAG	CTATTCCCGGCCAACAACCT
375	C11730590_1_p6	195	chr5D	+	454110737	454110931	0	195	scaffold25915	-	3611	3805	0	195	TCACCTCCCAAATCATGATGCA	GCACAAGGCGAAAGACAAGG
376	C11730724_1_p1	227	chr5D	+	478119696	478120058	1	363	scaffold1969	-	9747	10110	2	364	GCATCCTTCAGCAACCATGG	GGGACAATGGGCTTCAGCTA
377	C11730726_1_p3	205	chr5D	-	282845087	282845291	1	205	C16459322	+	3660	3864	1	205	CAGGGTTCTGTGGGGTTTCC	AGCCCGTAAAAACGTTTGCC
378	C11730902_1_p3	242	-	-	-	-	-		scaffold172528	-	6172	6410	1	239	TTTCTTCAGGTCGCCATGGG	GCACTCACTGGGGTCTTACC
379	C11731132_1_p3	221	-	-	-	-	-		scaffold52639	+	1401	1622	2	222	GTCTCTGCGCCGTTCATTTG	CAAGTAGGCACGTCACTCCA
380	C11731484_1_p1	270	chr5D	-	536901110	536901452	2	343	-	-	-	-	-	-	AGACCAAGTGGGGAGGCTAT	AGCAGATCCTCTCCATCCCA
381	C11731500_1_c	267	-	-	-	-	-		scaffold72364	+	4188	4452	0	265	AACTTGTTGCCAAAGGGGGA	CATCCTGCAGTAGTGTCACCA
382	C11731918_1_p1	254	-	-	-	-	-		scaffold28522	-	5301	5561	1	261	CTGGGTAGTTAGAAGCGGGC	CACCTGCACGTGTTGGAAAT
383	C11732126_1_p2	277	chr5D	-	233096265	233096544	2	280	-	-	-	-	-	-	AAGAAACTGAGGGCGTCCTG	TTTCAGTCCCGCGTTTGACT
384	C11732266_1_p1	280	-	-	-	-	-		scaffold71491	-	1200	1464	1	265	CGATTCAAACAATGTTCACGAGT	GCAAGGCATGGTCCAGTTTT
385	C11732476_1_p2	207	chr5D	-	2504077	2504281	1	205	-	-	-	-	-	-	CTGGCTGGGGATTGGGAAAT	AACCCGGACATCCATCCAAC
386	C11732646_1_p2	171	chr5D	+	497957802	497957974	2	173	-	-	-	-	-	-	GTAAGTGCGCCGAGTGTACT	CTGTCAAGGAGCCTCAGCG
387	C11732752_1_p1	275	chr5D	+	125735405	125735780	1	376	scaffold65539	-	2878	3190	0	313	CGAAGAGGGCCAAAAGGGAT	GCGTAGTTCTGTGCCTCTGT
388	C11732990_1_p1	213	-	-	-	-	-		scaffold101851	+	8271	8488	1	218	TCGCCGTCTCTCTTCTTTCG	AAATCTAGCGCTACCCAGGC
389	C11733042_2_p1	232	chr5D	+	461069175	461069405	1	231	scaffold42570	+	17713	17945	1	233	CCTATGCGCTTCCTCTCTGG	CCATGAATTGACCGTGCAGC
390	C11733254_1_p3	144	chr5D	-	205575416	205575559	0	144	scaffold136054	+	3253	3396	0	144	TATCGAAGGGAAGGCGAGGA	AGCCGTGGAGCTCATGTATG
391	C11733924_1_p1	174	chr5D	+	241935384	241935553	0	170	scaffold58159	+	2692	2863	1	172	CCCCTCACTTATTGCTGGCA	GCTGCATCACCCTTTCCTCT
392	C11734014_1_p3	138	chr5D	-	522478322	522478450	1	129	scaffold180957	+	23	160	1	138	ATCCAGCAAGACGGACGAAG	GCCCCTCTCCACAGTTTTGT
393	C11734302_1_p3	131	chr5D	+	105115043	105115173	0	131	scaffold67350	-	4162	4292	1	131	TGAAGTTGGCAGCGAAGGAT	AAAGCTCCCCGTCATTAGCC
394	C11734334_2_p3	157	chr5D	-	358530804	358530957	1	154	-	-	-	-	-	-	CTCCTCCTGATCATCATCACCA	CCTAGGAGAGAGGAGCAGGT
395	C11734346_1_p3	234	chr5D	-	461439324	461439555	1	232	scaffold2302	+	6659	6891	2	233	TCCGCTGGAGAACATCGAAC	AGCATTATTCCACCACGCCA
396	C11734740_2_p1	249	-	-	-	-	-		scaffold100791	-	2629	2877	1	249	CCTTGGGAGGAGGATGGCTA	GAGTGTGGGGAACGTTGAGG
397	C11735024_1_p3	259	-	-	-	-	-		scaffold13638	-	3922	4152	2	231	AGTCGGTTTCTCGCATTCCA	CACAGCCCATTGGAGCTAGT
398	C11735058_1_p3	216	chr5D	-	490521162	490521378	1	217	-	-	-	-	-	-	GATGAAGACAGGAGGCGGTC	CTTCACGCCAGAAGAGGAGG
399	C11735126_1_p1	247	chr5D	-	423543759	423544006	0	248	scaffold783	+	6260	6506	0	247	GCTCTCTCCTTCCCCGTTTC	ATGATGAGTGCACTCCCACG
400	C11735252_1_p2	168	chr5D	-	235834007	235834187	2	181	C16323148	-	266	431	1	166	TCCTTCCCCTCTCTGTCCTG	AAGGGGTTGTCTGTGGCATT
401	C11735434_1_p1	227	-	-	-	-	-		C16440076	+	106	332	1	227	GTGGTTGAGCAATCGTGGAC	TGGTCGTTGCCATGTCTTGT
402	C11735704_1_p1	189	-	-	-	-	-		scaffold86620	+	4803	4981	0	179	GGCCCAGTTCCTTGTTAGCT	GCTATAGAGTCGAGGCACCG
403	C11735704_2_p1	241	-	-	-	-	-		scaffold86620	+	5354	5591	2	238	TCTGCTTGACTCCAGTGCAG	AGTTTGCCATGACCCGTGAT
404	C11735748_1_p3	258	chr5D	-	366749103	366749327	1	225	scaffold177008	+	987	1244	0	258	ACTGAAGCAGCACCACCTAC	CTCCCGGTAGTAGTGGGTGA
405	C11735748_2_p3	199	chr5D	-	366748759	366748951	0	193	-	-	-	-	-	-	ACTACTTCGACGCTGGCTTC	CTGGCAACGCAAACATCCAA
406	C11736048_1_p2	229	chr5D	+	500869532	500869763	1	232	-	-	-	-	-	-	CGTGTGTCAAAATGATCTCGCA	TCCGGTGTCGTATCCTTCCT
407	C11736226_1_p1	182	-	-	-	-	-		scaffold81091	+	1806	1994	2	189	TGACTCAAGACGGAGGGAGT	AAACGCCATTTCGAAGCACC
408	C11736360_1_p2	233	-	-	-	-	-		scaffold37642	+	15041	15277	2	237	CAAACAGCGATGAACGGAGC	TGGCCTCCTCTGTACAGGAT
409	C11736436_1_p1	272	-	-	-	-	-		scaffold198418	-	7347	7619	0	273	GCGCCCATCCATCTTGAGAT	CTAGCAGGGAAGGTGATGCC
410	C11736546_1_p3	178	chr5D	+	486414035	486414194	2	160	-	-	-	-	-	-	CAACTACGCAGACGAGGAGG	GTTGACGGTGTCGAGGTAGG
411	C11736554_1_p1	198	chr5D	-	390719	390929	1	211	-	-	-	-	-	-	AGAAAATGAGGCGTCGCTGA	GTGTTTGCAACGCCTTGAGT
412	C11736674_1_p2	209	chr5D	-	137041942	137042147	2	206	scaffold76201	-	843	1049	1	207	CTCCGCTTTATCCTCCCGAC	CCTTAGGAGCAGACATCGCC
413	C11736710_1_p1	207	chr5D	+	445182831	445183037	0	207	scaffold170190	+	3384	3679	1	296	TCGAGTTCGGGCTCATATGC	TCTGGGGAAATAAGGGCCCT
414	C11736866_1_p2	204	chr5D	-	200818000	200818201	2	202	-	-	-	-	-	-	CCGCAAAAAGACTGACCAGC	AGTTTTGGTCTTGGGCCCAA
415	C11737044_1_p1	275	-	-	-	-	-		scaffold211052	-	16493	16766	1	274	TGGGTTTCACTGTTTCAGCCA	CCCTCCAGCTCCAAGATGTC
416	C11737132_1_p3	220	chr5D	+	334298052	334298271	1	220	scaffold27664	-	13704	13923	1	220	TATGACCTGCGACGTGAAGG	CGTCTTCACCCACAACGAGA
417	C11737494_1_p3	243	chr5D	+	342174713	342174958	2	246	scaffold176602	+	5079	5315	2	237	CTCCGTCAAGAAGCTCAGGC	GACCCCTCCACCATCACAAG
418	C11737874_1_p2	252	-	-	-	-	-		C16323148	+	182	431	1	250	GCCTTAAGAAGCCGACCCAT	TCCTTCCCCTCTCTGTCCTG
419	C11737954_1_p2	243	chr5D	+	168491025	168491243	2	219	scaffold109074	-	1333	1575	2	243	ACCCATGCCACGTCAACTAG	TGGTAGGAGCTTGTGGAGGA
420	C11737954_2_p1	215	chr5D	+	168491224	168491344	1	121	-	-	-	-	-	-	TCCTCCACAAGCTCCTACCA	GCCACGTCAACTTAGGGTCA
421	C11737992_1_p1	262	chr5D	-	229360343	229360602	0	260	scaffold123020	+	3727	3985	0	259	AGCAGCTGGAATGATCGTGA	AGAGTTTGATGTGCCTCGCA
422	C11738020_1_p3	280	-	-	-	-	-		scaffold211843	+	1592	1858	2	267	GGCGGAGGATTGCTGAAGAT	TGTGTCAAGTGGGTTGTGGG
423	C11738376_1_p2	237	-	-	-	-	-		scaffold180631	-	8269	8485	2	217	GAAGGCAGGGGAAGCTTCTT	TTTCGGCTGGGTTTGTCTGT
424	C11738378_1_p2	274	chr5D	+	414771318	414771587	1	270	scaffold211966	+	6344	6614	2	271	TGAGCTCACGTGACAAGGAC	GTGCACGTCCCTCACTGTTA
425	C11738532_1_p4	263	chr5D	-	423547278	423547526	2	249	scaffold783	+	2566	2818	0	253	CAAGGAGTCGATCGTCCTCG	CTCATGGGTAGCTTCGGGTC
426	C11738532_2_p3	219	chr5D	-	423547076	423547297	1	222	-	-	-	-	-	-	GACCCGAAGCTACCCATGAG	TGGCACTCCCTTCTGCAAAA
427	C11738538_1_p1	209	chr5D	-	497943108	497943279	1	172	-	-	-	-	-	-	ACGCGAGACTTACGAAGCAA	ATGTTGGGCTAGGTTGGCAA
428	C11738538_2_p2	217	chr5D	-	497942293	497942490	0	198	-	-	-	-	-	-	GTCGACACAGAGAGACTCCG	TAACCATGCTGTCCACGTCC
429	C11738544_1_p1	134	-	-	-	-	-		scaffold27284	-	7176	7303	2	128	GTAGGCCAGGGTAGTCAGGA	CGTGTTGTGCCATTCAACGT
430	C11739040_1_p2	204	chr5D	-	359958089	359958260	2	172	-	-	-	-	-	-	TCTGACCCAAATGTGCCTCC	TTGGAGACGTATCAAGGCCC
431	C11739622_1_p2	130	-	-	-	-	-		scaffold149532	-	4877	4994	2	118	GACGTGGAGAAAAGGGGAGG	GGTCTGGAGGGCCACTACTA
432	C11739766_1_p3	206	-	-	-	-	-		C16460908	-	11028	11245	0	218	CTTTGTGCAGTTGACCACCG	AAGGACTCCACATCCATGCG
433	C11739780_1_p2	158	-	-	-	-	-		scaffold154368	-	4612	4769	1	158	GCTATATGCTGCCGGTTCCA	TAGGGCGAAGAGAGGGACAA
434	C11740104_1_p2	248	-	-	-	-	-		scaffold134998	-	2454	2701	1	248	AAACACAGGGAGGCACACAA	TGCATGCTTGTGAGACCGAA
435	C11740596_1_p1	249	chr5D	+	450690208	450690478	1	271	-	-	-	-	-	-	ACCAACAGCGTGATTTTGCA	CTGGTTGTCTCATGGCCACT
436	C11740778_1_p2	209	-	-	-	-	-		C16274714	-	80	288	1	209	GTCAACCGTCGCCTACTTCA	AGTGGTCCTTCTGCACGATG
437	C11740844_1_p3	170	chr5D	+	340744741	340744910	1	170	-	-	-	-	-	-	CGCGCTTCTCATTGCTCATG	GATCCTGGAGATCCTGCGC
438	C11740974_1_p3	186	chr5D	-	339625012	339625210	0	199	scaffold34863	+	3750	3957	0	208	GTATAGTGAGCTGCGGCAGT	GTGATCTTGAGGAGGCCACC
439	C11741088_1_c	228	chr5D	+	489348802	489349029	1	228	-	-	-	-	-	-	ATTCATGTCTCACCCCCACG	AGCAGCATATCCGCATCCTC
440	C11741168_1_p1	179	-	-	-	-	-		scaffold119851	-	3848	4041	2	194	ATTCTCTCCTTCCGCTCCCT	CGAGCCAAAGGGGAATAGGG
441	C11741654_1_p2	198	chr5D	-	360124117	360124307	2	191	scaffold94069	+	18275	18473	1	199	GCACATCTATTGCCCAAGCG	AGTTTTCCATACGCCGCTGA
442	C11741894_1_p2	210	chr5D	+	156490200	156490405	1	206	-	-	-	-	-	-	CGTGGCTTCTCTGGTCCATT	TGTGCAGACTTCTTGAAGGCA
443	C11742128_1_p3	144	chr5D	+	56953583	56953729	2	147	scaffold19127	+	867	1014	2	148	AGAAAGACGTGCGTGTGGAT	GAGAGAAGTGCCCTCGATCG
444	C11742150_2_p1	156	chr5D	-	542756402	542756554	2	153	-	-	-	-	-	-	CACCCCTAACTCTCTCGGGA	GACTCCTCCCCCTCATGTCT
445	C11742194_2_p3	265	chr5D	-	293096471	293096732	1	262	-	-	-	-	-	-	AGAACGGGTAGTGCTCTTGC	GCGCTCTTCGACGTCATCTA
446	C11742202_1_p1	266	chr5D	+	400276258	400276521	0	264	scaffold195817	-	3504	3767	0	264	TGTTCCACCTTTTGCTGACCT	AGAATTCTCCTGCACGGTCC
447	C11742330_2_p2	147	chr5D	+	450870280	450870445	1	166	-	-	-	-	-	-	CGCTTCGCTGCTGATGTAAC	GTTCGGCTTGCTTTTGCCTT
448	C11742676_2_p3	265	chr5D	-	219526529	219526899	0	371	-	-	-	-	-	-	CCGCCATTCTTGTGCAGTTT	GGGTTTCTTGGTTTGCTGGC
449	C11742730_1_p3	202	-	-	-	-	-		scaffold84417	+	4582	4783	1	202	GGTCTCCTCCTCTTCCTCGT	TGTGGTGGGTGATGAAGACG
450	C11743704_1_p3	165	-	-	-	-	-		scaffold7312	-	10376	10542	2	167	CCTTTCCCTCCATGTGACCC	GACTGAGTAATCCGCAGCGA
451	C11743764_1_p2	263	chr5D	+	75917242	75917498	1	257	-	-	-	-	-	-	GTGCTGGCGTAATTTGCGAT	CTGCTCCCGAGATTGACCTC
452	C11743792_1_p3	155	chr5D	+	215303155	215303333	1	179	scaffold85046	-	3374	3543	1	170	CCCATGAGGCAAGGCTCTTT	GAAGCTCTACCGTTTTCGCG
453	C11743956_1_p2	230	chr5D	-	487012683	487012909	0	227	-	-	-	-	-	-	AAGTACTCGCACGTTGCCTT	TTTTGGCTCGGACCTGCTTT
454	C11743968_1_p2	211	chr5D	+	47129227	47129534	2	308	-	-	-	-	-	-	TCCTTGTGCTGCAAAAGGGA	AGTGGCGAGAGGGATAGTCA
455	C11744424_1_p2	212	chr5D	-	500447111	500447323	1	213	scaffold168594	-	10952	11139	2	188	ACGTCACCCAGATTCGCATT	TTGCCGTTGACCTTCCAGAG
456	C11744738_1_c	180	chr5D	+	44708598	44708777	1	180	-	-	-	-	-	-	GAGACGAAGACGAGGTACGC	GCTCCGCTACCATACCAGAC
457	C11744942_1_p1	195	-	-	-	-	-		scaffold188473	+	1291	1483	2	193	ACAAGACCAAAGCTCTGCGT	GGCCTTAGGTGGTTGGATCC
458	C11745330_1_p1	207	chr5D	+	510971978	510972183	0	206	scaffold77797	+	2286	2491	2	206	CTGGAGCATCTCGCAGGAAA	ATATTTATGTCATTTGCACGCATG
459	C11745406_1_p2	236	-	-	-	-	-		scaffold88834	+	4643	4865	2	223	GATCGCGCCCTATCCAGATC	TTTCCACCACCGTAAGCCTC
460	C11745558_2_p1	258	-	-	-	-	-		scaffold182840	+	1040	1311	2	272	TGTTTGAGCACCGTCGACAA	CCGTTGAATCAGCTGGTCCA
461	C11745624_1_c	280	chr5D	+	458483336	458483497	1	162	scaffold161449	-	514	642	2	129	CGAACTACAACGCCGTGATG	ACTTCGTTCTGGGCCTTCAG
462	C11746098_1_p1	216	chr5D	-	441904620	441904836	1	217	-	-	-	-	-	-	GACCTGTACATGGGCCTAGC	TGGCCCGAATAAACGAACGA
463	C11746626_1_p2	216	-	-	-	-	-		scaffold111564	+	6693	6912	0	220	CCAGTTGCCGGTATTCTCCC	GGGAGGTTGTGGAAAGGAGG
464	C11746790_2_p3	192	chr5D	+	483706190	483706381	1	192	-	-	-	-	-	-	CATCTCCGTGGCACTGGAAA	AGATTTCACTTGCCTCCGGG
465	C11747156_2_p3	238	chr5D	+	330121840	330122074	0	235	-	-	-	-	-	-	CTCCCTCTCCCACCTCGTC	GAGGATCCCATCGATCTGCG
466	C11747202_1_p3	241	chr5D	+	249271897	249272140	1	244	-	-	-	-	-	-	CAGGGCTCCCTCATCTCCT	CCAACGAGCCATGGTAAGGA
467	C11747276_2_p2	231	chr5D	+	150781193	150781416	0	224	scaffold201971	-	5308	5532	0	225	ACAAGCAGCTGGAACACTCT	ATGAACACACACCGCCTTCT
468	C11747686_1_p1	213	-	-	-	-	-		C16401656	-	682	897	2	216	TGTCCGCTCAACTTTTGGAA	ACATTTTGTTTGAATCGTGTGAACA
469	C11748064_2_p2	244	-	-	-	-	-		scaffold207249	-	1093	1334	1	242	GGTAGACGGACCCACATGTC	TGATGGATGGCAGACACACT
470	C11748152_1_p3	228	-	-	-	-	-		scaffold212383	-	2406	2633	2	228	GGTGACCTCGACGTCTTTCT	GTCGTGTACTTCACCCGGTT
471	C11748220_1_p1	246	chr5D	-	391726800	391727184	2	385	scaffold210112	-	6067	6309	2	243	TGCTCCACTGAACCTTGACG	GGCAACAGAGTTAGGTCCCC
472	C11748350_1_p3	207	chr5D	-	132145173	132145376	0	204	-	-	-	-	-	-	TGAGCTCTGGCACCTCTACA	TATGGATAGGGGTGCGTGGA
473	C11748420_1_c	245	-	-	-	-	-		scaffold199948	-	267	498	1	232	AGAATGAGAATGAGAAGGAAAAGGA	AGTCCATCAATGCTGCTTCCA
474	C11748546_1_p6	246	chr5D	-	304880123	304880359	0	237	scaffold184972	+	627	870	0	244	GTACGTTACGTTCGGGTCGA	GAATCATGTTCGGCCATGGC
475	C11748560_1_p2	272	chr5D	-	397426436	397426698	1	263	scaffold58081	-	4285	4557	0	273	TCTCAACACTGCCCACACTG	AGAATCCTGCCATTGCCCAA
476	C11748618_1_p5	273	-	-	-	-	-		scaffold90827	+	1680	1934	1	255	GCTAAACCGGGAGAGTTGCT	TACACTGGAGCGTTTGTCCC
477	C11748910_1_p2	181	chr5D	-	21974406	21974586	0	181	-	-	-	-	-	-	TGGTGGAGTTAAAGCGGGTG	CTCATGAGTGGACCCCAACC
478	C11749006_2_p3	249	-	-	-	-	-		scaffold101834	+	585	830	2	246	ACTAATACTACTGCCGCGCC	AGGAGATCACTGCTTGGTGC
479	C11749036_1_p2	237	-	-	-	-	-		scaffold34651	-	6462	6673	2	212	AAGGTGGTAGGACATGCGTG	ATCGGATGCCAAAACCTCGT
480	C11749540_1_p3	155	-	-	-	-	-		scaffold146324	-	20986	21146	1	161	CCTCTCCCTCTCCTCCGAC	GGTGGAACATGCCCGAGAG
481	C11749662_1_p2	228	chr5D	+	410708409	410708638	2	230	-	-	-	-	-	-	CGCTCACCAACAAAATGCGA	GTCCGCGGACATGATACCAT
482	C11749850_1_p1	263	-	-	-	-	-		scaffold182436	+	889	1205	2	317	AAGTTCTACCCATGAGGCGC	CAAGCTCACGACAGGAACCT
483	C11749924_1_p3	161	chr5D	+	116267346	116267511	2	166	-	-	-	-	-	-	TGCTAAGTGCTACTCCCCCT	CCTTTGGGTCCTGAGTGGTC
484	C11750206_1_p1	270	-	-	-	-	-		C16401374	+	162	426	2	265	CATTCTCTTTCTTCTTAAAGGGTTTCA	AGGGGTGAATTAGTGGAATTGGT
485	C11750472_1_p1	262	-	-	-	-	-		scaffold203960	+	9866	10123	1	258	TGCCACCGAATCGATGTGAT	CGCTGGGAATTGCAATGCTT
486	C11750560_2_c	243	chr5D	-	424623563	424623815	2	253	-	-	-	-	-	-	CAGGCTGCTTGTTTCACCAC	TGGATGGACTCGAGGATGGT
487	C11750620_2_p1	232	-	-	-	-	-		scaffold27664	+	3681	3882	1	202	AGGATTTCTACGCCAACGCT	GATTCGGCCCATGTTTCAGC
488	C11750956_1_p1	224	chr5D	+	129816402	129816624	2	223	-	-	-	-	-	-	CTGTGGGCTCCATGAGGAAT	ACGTACGATGTCGGTTTCCC
489	C11751028_1_p3	133	chr5D	+	174829472	174829617	0	146	scaffold136871	-	2371	2512	0	142	CGTGGAGCGGTCTTACAGTT	CCCCTTCTTCTCCTCTCCCA
490	C11751048_1_p3	157	-	-	-	-	-		C16461358	+	3274	3427	0	154	ACCTCCATTTGAGTCGGCTG	AGACGTATGCTCTGCTCACG
491	C11751228_1_c	179	chr5D	-	519825327	519825471	2	145	-	-	-	-	-	-	AACTGAGAGGGTCGGGGTTA	TGGTTTGCTCTTGGTTCCCA
492	C11751472_1_p2	258	chr5D	+	506226593	506226838	1	246	C16424830	-	306	551	1	246	CATCTGATCGGCCGGTTGTA	AGAGGAGGTTGCTGCATGTG
493	C11751811_1_p3	262	-	-	-	-	-		scaffold210054	-	1904	2162	1	259	CGCCTCTCTCACTCGTTTCC	GGCCTTGGGGATAGACTGGA
494	C11752079_1_p2	278	chr5D	+	460380945	460381229	2	285	-	-	-	-	-	-	CGGGTATCCCACACAAGACA	GCTCTCCATAACGAGGACGG
495	C11752331_1_p1	273	chr5D	-	445109267	445109537	2	271	scaffold117648	-	12416	12681	1	266	GCATCCTTGCGAGCCCATAT	CGCGAGTTTGAACTGAAGCA
496	C11752333_1_p1	214	-	-	-	-	-		C16440000	-	2264	2476	1	213	ACCACTAAAGTCTCTTGCTGCA	ACTTTGGTCAGCAACTTCAGGA
497	C11752535_1_p2	114	chr5D	+	315691219	315691332	0	114	scaffold176621	-	4787	4914	2	128	ACGCCTCGTCAAAACCTCAT	TGGCCTCAATGCTCACACAA
498	C11752585_1_p1	253	chr5D	+	129667410	129667662	2	253	-	-	-	-	-	-	AGTGGCACATGGAGAAAGGG	ATCCTCGTTGGGTTCGACAC
499	C11752757_1_p3	129	chr5D	-	357436237	357436365	0	129	scaffold2310	-	19962	20096	1	135	GAATGCGGCTAATGCTGGTG	ACATGCGATGGATTCCAGCA
500	C11753143_2_p1	255	chr5D	+	431134176	431134429	1	254	-	-	-	-	-	-	GATCATGGCGACGGACTGAA	CATTCGTTGTACAGCTGCGG
501	C11753281_1_p1	232	-	-	-	-	-		C16455088	+	812	965	1	154	TCTCGACAGGAGATGGGAGT	ACCCAGGTTCTGCCATACCT
502	C11753433_1_p3	227	chr5D	+	511510676	511510901	2	226	-	-	-	-	-	-	CAGAACTTGTTGGCCCCTGA	TGCCTCGAATGGTGTGTTGT
503	C11753671_2_p1	172	chr5D	-	382940318	382940488	1	171	-	-	-	-	-	-	CTGCACGAGACAGGTCAGAG	CCTACTGCTCGTTCCCTGAC
504	C11753819_1_p1	246	-	-	-	-	-		scaffold101528	+	7523	7767	2	245	TGCTGCCTCTTTACCGAAGT	TCCCCCTTGACATTTGGCTC
505	C11754035_1_p2	256	-	-	-	-	-		scaffold187426	+	6008	6260	1	253	CCGACAAGGTAGTATGCGCT	GACGATGCACCAAATAACGCA
506	C11754191_2_p3	274	-	-	-	-	-		scaffold24130	+	9605	9878	0	274	ACGAAGCAGTCACATGTCGT	ATCTCTTGGATGGAACGGCG
507	C11754205_1_p3	209	chr5D	+	413700879	413701081	0	203	scaffold159327	+	5293	5489	0	197	CTCTTCTTCTCCGAGGCGTC	GTCTCCATGATGGGGTCGTG
508	C11754351_2_p1	191	chr5D	-	345924977	345925168	0	192	-	-	-	-	-	-	GGTGCCACTTACCTGCTCAT	CGAGGAGATCGCATGAGCTT
509	C11754423_1_p1	157	chr5D	+	37206797	37206951	2	155	-	-	-	-	-	-	TTTGCCTCGTGCTCTACAGG	CGCTATCTTCCGCTTTGTGC
510	C11754427_2_p2	138	chr5D	-	349854725	349854850	1	126	scaffold117604	-	4701	4838	0	138	CACCTCTTGGTCAGGGTGTC	TGCACCATCTCGTAGCACTG
511	C11754463_1_p2	279	chr5D	+	498401837	498401919	2	83	-	-	-	-	-	-	GCACATGGTATGCGTGTGTG	AACCGTCAGCCAACTTGTGT
512	C11754717_1_p1	280	chr5D	-	444535397	444535675	0	279	scaffold109905	-	14031	14313	1	283	ACCAAACTAGAAGAAGGCACA	GCAAGGAGGTGCGATGTTAT
513	C11754891_1_p4	224	chr5D	+	370011062	370011285	1	224	scaffold158617	+	5352	5583	0	232	TCGAGGAGCTTCACATTGCC	GGGAAGAGACCGAAGCGAAA
514	C11754973_1_p3	268	chr5D	-	49475311	49475575	1	265	scaffold207225	-	2478	2739	1	262	CATCCTCGTCGTCCTCTTCG	GACGACCCCTTCTTCGAGTC
515	C11754973_2_p3	218	-	-	-	-	-		scaffold207225	-	2402	2622	1	221	CCTCCTTCTCCTCCTCCTCC	CAACCGCAGCAGCAAGAAG
516	C11755335_1_p1	228	-	-	-	-	-		scaffold44195	+	1095	1315	1	221	GCCGCAAGCACTTGAAGAAA	GAAGCCAGCCAAACACCTTG
517	C11755383_1_p1	225	-	-	-	-	-		scaffold12630	-	1957	2178	0	222	TCGTGGAGGCACAGTTTTGT	GCGGAAGAAAAAGCCGTAGC
518	C11755481_1_p1	233	chr5D	-	224951309	224951541	2	233	scaffold67361	-	9808	10038	2	231	TGGTAACGAAATGAAGGCGAGA	ACCAATCTTTGCAAACGGCT
519	C11755507_1_p3	267	chr5D	-	397424889	397425202	1	314	scaffold58081	-	2807	3073	0	267	ACTCACTTCAAGGCACCCAG	GGGTCCTTCCTTTCACTGCT
520	C11755879_1_p1	278	-	-	-	-	-		scaffold35397	+	4099	4344	0	246	GGAGTGGAGAAGCAAGCCTT	GGGGGTCAGTGGCAAATGTA
521	C11756075_1_p3	265	chr5D	+	405443515	405443782	0	268	scaffold183657	+	7661	7919	0	259	CATGACGTCGTCCTCGCC	TCCCCATCACAGCCCAAATC
522	C11756163_1_p1	256	-	-	-	-	-		scaffold134998	-	211	465	1	255	ATGGGGCAAGTGTGGATGG	CGGTTGGCTATATAGGGGCG
523	C11756543_1_p1	270	chr5D	+	134484208	134484475	0	268	C16461128	+	7807	8076	1	270	ACCGCCCTCGTCCATTTTAA	CGGCTTCCTTTTAGCTGGTG
524	C11756717_2_p1	274	chr5D	+	298943472	298943746	0	275	-	-	-	-	-	-	GAGAGGGAGAGGCAGGGTTA	CCGCGCTCTACTCTTTCCTC
525	C11756907_1_p3	215	chr5D	-	127263518	127263739	2	222	-	-	-	-	-	-	AGAGACACCGAGACCGAGAT	GAATCCCCACCCAAATCGGT
526	C11757153_1_p2	274	-	-	-	-	-		scaffold72964	-	26827	27101	1	275	TTGCTCCATGGTGACTTCCC	TACAGCAAAAGCACGCAACC
527	C11757223_1_p1	235	chr5D	-	206681410	206681644	0	235	scaffold18327	-	10469	10702	0	234	CCAGAGCCAGTGGACAACAT	TGCAAATTTCCTGTAACCCTGC
528	C11757393_2_p2	266	-	-	-	-	-		scaffold183094	+	2109	2365	2	257	ACTGAGTTGCGTCCCAATGT	ATTCCCTACCGCAGCAGTTG
529	C11757537_1_p2	247	chr5D	-	330120500	330120757	2	258	-	-	-	-	-	-	AGCTCGTCGAGTATTACGCG	TCCCGGAATTACCACGAACG
530	C11757575_1_p3	245	chr5D	+	465009972	465010216	2	245	scaffold169715	-	6053	6294	0	242	AGAGCGGAGAGAACAATGGC	CCCTCGTCGTACCAGAACTG
531	C11757721_1_p1	235	chr5D	-	511879448	511879669	1	222	scaffold212476	-	2631	2862	1	232	AGGTTTCACATGTGAGCTCGT	TGCAGTAGATTGACCGCCAG
532	C11757757_1_p4	128	chr5D	+	464227508	464227635	0	128	-	-	-	-	-	-	GGTTTGCAAGGAGACCGGTA	CAAAAAGGCTTTGCGTCGGA
533	C11757935_1_p3	188	chr5D	+	426162360	426162547	2	188	-	-	-	-	-	-	CAAGGACCCGACCTTCACTC	GCTGCGAACTACCTGGACAT
534	C11757947_1_p2	230	chr5D	+	474819879	474820116	2	238	C16461672	-	11412	11639	0	228	TGCACATGGATTCTGGTGTGA	TCAAGTGACAATTGGGCAGGT
535	C11758011_1_p2	246	-	-	-	-	-		scaffold95434	+	565	801	2	237	GGTGGAAGAACAAAACTGAAAGGA	TTGTCTGGTGCACTAGAGCG
536	C11758493_1_p2	205	-	-	-	-	-		scaffold113072	-	5859	6057	1	199	CTCCTTGGCTTAGGCTGCAT	GCATCAGCCTCCCCTATTCC
537	C11758503_1_p2	238	chr5D	-	130220502	130220743	2	242	scaffold14785	-	19795	20022	1	228	GTAGTGTGGCGGATTAGGCA	TCCCACATCGACCTTCTCCT
538	C11758519_1_p3	242	chr5D	+	370835470	370835711	2	242	-	-	-	-	-	-	GGCTCTTCTCTTGGCCGATT	CCCTTTTCCTCCCATGGACC
539	C11758519_2_c*	236	chr5D	+	370835923	370836155	0	233	-	-	-	-	-	-	AGCCACTTGCACCAAAGAGG	ACATGGTTCGTCTAGCCCAG
540	C11758687_1_p3	223	chr5D	+	535714457	535714677	2	221	-	-	-	-	-	-	AACCTCCGCATACCAAGCAA	TTCGGGGATGTGGGTCTTTG
541	C11758791_2_p3	158	chr5D	+	135211489	135211646	2	158	-	-	-	-	-	-	TCTTCGGAAAGCGAAGGAGA	TCGTCATCATTCGTGAGGCA
542	C11758831_1_p1	218	chr5D	+	179761582	179761801	2	220	scaffold56083	-	18343	18559	1	217	CCACGTGACTGAGGTGTTGT	GACGGCTATGCAGGTAGTCC
543	C11758995_2_p1	187	chr5D	+	347276859	347277044	1	186	scaffold104797	-	5764	5950	1	187	CTCAAGTTGGTCTGGCACCT	CGCCAAACCACATGAATCCC
544	C11759435_1_p1	210	chr5D	-	370624155	370624359	2	205	-	-	-	-	-	-	CAACACCAATGCAAGCCACA	GTTCTGGTAGTGCTTGGCCT
545	C11759517_1_p3	124	chr5D	+	137058990	137059113	2	124	scaffold155766	+	8074	8197	1	124	TCTCGTAGTAGCAGCGCTTG	ACAGCGACAACTCTTCCCTG
546	C11759591_1_p2	231	-	-	-	-	-		scaffold74756	+	11815	12033	0	219	AATCACCCCCAAAACCCAGG	GTGGCCAGTCATGATACACCA
547	C11759649_1_p1	216	chr5D	-	525635718	525635904	2	187	-	-	-	-	-	-	ATCTGCGGTCGTGTCACTTT	CGTGAGTACGCTTCACCACT
548	C11759753_1_p1	226	chr5D	-	51609090	51609312	1	223	-	-	-	-	-	-	ATTCACTGCTCTCCAATCATCT	TGTCGTTGTACGGTTTTGCT
549	C11759763_1_p1	162	chr5D	+	115025066	115025230	2	165	-	-	-	-	-	-	TGCTACGAAACACAGGAAGAA	GAGCTCGCTTTCCCCTTCTT
550	C11759763_2_p2	166	chr5D	+	115025524	115025687	1	164	-	-	-	-	-	-	CATTGGCACCCGGTGAAGTA	CTAACTCTTCTGTCCCCGCG
551	C11759763_3_p2	248	chr5D	+	115025778	115026023	0	246	C16461598	+	12821	13064	1	244	AGAAAGAGCACGACGAGCAC	CGCTGCTATCGTGCAAGAAC
552	C11759797_1_c	127	chr5D	-	222745501	222745629	0	129	scaffold168513	+	3556	3680	0	125	TGCATCACACAGCCTAGCTT	CTCTCCAACTGTTCCGGCTT
553	C11759977_1_p3	159	chr5D	-	387728941	387729099	1	159	-	-	-	-	-	-	CTACCCTTCCCTCCTCTCCC	CGTATCTCCTTCTGCCACCG
554	C11760097_2_p2	220	chr5D	-	465905028	465905246	2	219	scaffold53465	+	10148	10362	1	215	TTGTAGTGTTCTCGCGCTGT	GGGCAGGCTAGTTTGGTCAT
555	C11760159_1_p1	174	chr5D	-	522108603	522108774	0	172	scaffold159241	-	233	406	1	174	ACCTGGGGCCATAAGCTAGA	CCTTTGTTCATTGTCCCCCG
556	C11760325_2_p1	154	chr5D	-	497362345	497362497	1	153	-	-	-	-	-	-	AAACTCACGCCTCAATCCCC	AACCTTGCTTTGCCAGAGGT
557	C11760433_1_p1	242	-	-	-	-	-		scaffold201281	-	16748	16986	1	239	TGCTGCCATGTGGATCCATT	ACGGTTGTCAGCATCGTGAT
558	C11760433_2_p3	267	chr5D	-	447885854	447886125	0	272	scaffold201281	-	15968	16241	0	274	TCTCCACTCCTCTCTGCTCC	TCACGAGAAAGATTCGGGGG
559	C11760455_1_p1	200	chr5D	+	520743075	520743272	2	198	-	-	-	-	-	-	GAGGATGAGCTCGTTACGGG	ACACTACACGACTGCTGCTC
560	C11760505_1_p1	235	chr5D	+	480605724	480605782	2	59	-	-	-	-	-	-	GCAGAGGAGGAAGGAAACGG	CAACTAGTCGTGGCACCTGA
561	C11760511_1_p2	275	chr5D	+	358879861	358880127	1	267	-	-	-	-	-	-	CGCCCTCACTTTGCTTTGAG	GGGGGAGACTCAAAGTGCAA
562	C11761087_1_p2	251	chr5D	-	320870405	320870703	1	299	scaffold94665	-	7640	7899	1	260	TCGCCTAGCCTTCAGTTTGG	ACATGTGGGACCGAACCAAA
563	C11761087_2_c*	262	-	-	-	-	-		scaffold94665	-	6716	6984	1	269	GCGCCACAAATCTCATGGTC	GTGGTATGGCGTGTCAGTCA
564	C11761355_2_p1	274	chr5D	+	443899728	443899997	2	270	-	-	-	-	-	-	CCTGGGCCTCGAATCAATCT	TGTGTGGCAGTGCGACTAG
565	C11761395_2_c	278	-	-	-	-	-		scaffold65807	+	15268	15444	1	177	GAGGGAGGGGTTGTGTGATG	GAGAGACCCCGTGACAAGC
566	C11761453_2_p4	239	chr5D	-	486487033	486487250	2	218	-	-	-	-	-	-	CAGCTCCTCCTCCTCAGACT	AATCATGCTGCTTGTGCGTG
567	C11761453_3_p2	207	chr5D	-	486486754	486486972	1	219	C16434468	+	768	992	1	225	CCTAGCTAGACACGGCCCTA	CTCTCTCTCAGGCAGCCAAG
568	C11761453_4_p2	261	-	-	-	-	-		C16434468	+	768	1028	0	261	CCTAGCTAGACACGGCCCTA	GTCTCAGAGGGAAAGCCACC
569	C11761475_1_p1	109	-	-	-	-	-		C16456388	-	5582	5698	1	117	AGAGGAGATGATTGCGAGCG	TCAACGTCCGTCGATTCGTT
570	C11761501_1_p3	208	chr5D	+	341578944	341579144	1	201	-	-	-	-	-	-	AAAGGGTGACGACGACTCAC	GCCGAAGAGCACGAGGATAA
571	C11761675_1_p3	260	chr5D	-	293368401	293368659	1	259	scaffold45094	-	7555	7814	0	260	TCACCACAGTGCTGCAGTAG	TTTGGCCTGTGGTTGACCTT
572	C11761735_1_p2	199	chr5D	-	441929204	441929412	0	209	C16461506	-	6301	6495	0	195	CCGGACGCCATGATTGTTTG	TGTGGGTGGAGGGAGTAGAA
573	C11761755_1_p2	241	-	-	-	-	-		scaffold142126	+	3531	3781	1	251	TTGTTGGTAGGCTTGACCCC	ACAAAGCCCCTACAAGGTCG
574	C11761761_1_p1	206	-	-	-	-	-		scaffold8630	+	13734	13903	2	170	CTTCACTCGATTTCCCGGCT	ATGCCGTCGTCGCCTATG
575	C11761765_1_p1	184	-	-	-	-	-		scaffold181927	-	3713	3896	1	184	GCGGGTGTTCGGATCATAGT	TAGGGGCTGTGGGATTTTGC
576	C11761987_1_p1	183	-	-	-	-	-		C16435082	+	2478	2668	1	191	GCGCTTGTTCCCTAGGTCTT	CCACATCCAGGGTCATTGCT
577	C11762003_1_p1	280	-	-	-	-	-		C16442462	-	2385	2674	1	290	ACTAGTGCAGTGCTTGTATCCT	GCTGTTGCAGACCACTTCCT
578	C11762247_1_p1	203	-	-	-	-	-		scaffold211127	+	12806	13033	2	228	AAGCTGAGTCGGATTTGCCA	GTCACCGGATGAGATCACCG
579	C11762249_1_p2	241	-	-	-	-	-		scaffold197528	-	42	278	1	237	TTGCTGGCTTCTGCTACTCC	AGCAGCAACGGTATTAGACACA
580	C11762253_1_p2	242	chr5D	+	294591229	294591473	1	245	-	-	-	-	-	-	TGTGGGTGGCTGTGGAAAAT	ATGTCTTGACACGGCTTGGT
581	C11762289_1_p4	101	chr5D	+	391942783	391942878	1	96	-	-	-	-	-	-	AGCAAAACAAGCAGCAGCAA	TCTGACATGCTGTTGGTGCT
582	C11762389_1_p1	158	chr5D	-	224949853	224950009	0	157	scaffold67361	-	4942	5101	0	160	CACTTCGAGGCGTAGGGTTT	AAAACACAAGCGCGGATCAC
583	C11762431_2_p2	185	chr5D	+	285836220	285836407	1	188	-	-	-	-	-	-	TGCATGCATCCTCTCTCACC	ACCCCTTTCCCTTTTGCAGT
584	C11762577_1_p2	219	chr5D	-	5101059	5101280	0	222	scaffold178069	-	4475	4747	2	273	TGTGGTGTCTCCTAATTGTTCT	TCAGCGCCGTTCTACTTGTT
585	C11762741_2_p1	257	chr5D	-	96010438	96010693	2	256	-	-	-	-	-	-	GGTTATTGGGCTGCTGAGCT	CAACGTCACAAGAGTTGCCA
586	C11762795_1_p1	253	chr5D	-	413760108	413760366	0	259	scaffold159327	-	9029	9276	0	248	CTGCGGATAACATGTGCTGC	GAAGTTCGCAGCAACCTTCA
587	C11762947_1_p3	246	chr5D	+	13714254	13714511	2	258	scaffold208153	+	11595	11843	2	249	CCCGTCTCACTCTCTCCTCA	GCACCCGCGCACATAATAAA
588	C11763039_1_p1	278	chr5D	-	230420452	230420744	2	293	-	-	-	-	-	-	TGCAAAAACTTGGCTCGAGC	CGTTGATGGGGTGGTTAGCT
589	C11763113_2_p2	230	-	-	-	-	-		scaffold79952	-	4528	4765	2	238	TGCACTTCCTTCACCATGCA	TGCTCTTCGTCCCATCAACC
590	C11763335_1_p3	113	chr5D	-	458866811	458866905	2	95	-	-	-	-	-	-	GGCGAATCACTGACCTGGAA	AGGTGTGCAAGTGTGGTACC
591	C11763347_1_p2	204	chr5D	+	76000379	76000585	2	207	-	-	-	-	-	-	TTCCCCATCTTCAACGGACG	CCACAAGAGAAAGGAACGAGGA
592	C11763383_1_p2	264	chr5D	+	522113797	522114062	0	266	scaffold197427	+	1730	2000	1	271	CAACGAACGTTCACCAGCTG	AGCAAACATGCTTCTGCTTTGA
593	C11763485_1_p1	139	-	-	-	-	-		scaffold141283	+	3635	3771	0	137	GCCTGTGAGCCAGTCCATAT	CTCGCACCGGAAACAAAAGG
594	C11763527_1_p3	266	-	-	-	-	-		scaffold64755	+	6993	7244	2	252	TCTTCCTCAGGGTGTCCTCC	CCACCACGCCACTGACTAAT
595	C11763639_1_p2	228	-	-	-	-	-		scaffold196781	-	686	885	1	200	GATCGTGCCTAGAGAGACGC	AGCGTAGTACCTCACAAGCA
596	C11763751_1_p2	109	chr5D	-	508625258	508625349	1	92	-	-	-	-	-	-	GGATTGGGGAGGGAAATGGG	CTCCAGTAGCTCAGGGCAAC
597	C11763863_1_p1	168	chr5D	+	308023447	308023566	2	120	-	-	-	-	-	-	CGGGGAGGAGAGCATTCATC	CGAGCAAATCCAGTATATGTACCG
598	C11763881_1_p1	136	chr5D	+	360369240	360369380	2	141	-	-	-	-	-	-	TACAGAGCGTAAATGCGGCT	CGTGGTTCTTGGCCTTTTGG
599	C11764091_1_p2	190	-	-	-	-	-		scaffold207865	-	3390	3599	2	210	TCTTTCCGTTCGCCTGCTAG	CCCAAACCTTGCAGCTTGAC
600	C11764091_2_p2	257	-	-	-	-	-		scaffold207865	-	2993	3247	1	255	CGGAGGGTTTGGAATGGTCA	CTCAGTCAGTGTGAGCTGCA
601	C11764247_1_c	265	chr5D	+	316423613	316423877	0	265	scaffold66413	-	5708	5969	0	262	GTCGCCCGAGCTCAATCATA	ACTGCTTTCCTCGACTATGACT
602	C11764261_1_p1	253	chr5D	-	189717545	189717802	1	258	C16451478	+	1027	1282	2	256	CATCCATCGTGATCTCACCCA	CAGACTGTTCTGTTTTGACAGAT
603	C11764715_1_p3	161	chr5D	-	512773465	512773616	2	152	scaffold17151	-	14861	15017	1	157	ACGGGTGATCTTCTTACCGC	AGCAAGCAAACCCTAACCGA
604	C11764747_1_p2	258	chr5D	+	63473129	63473408	1	280	scaffold150938	-	2594	2831	2	238	GCTAGATGCCATTGCTGTGC	GACAGGCCAGCAGTTTCTCT
605	C11764783_1_p3	280	chr5D	+	308225092	308225373	0	282	scaffold212429	-	6799	7083	1	285	CTTGGAGGGGAGGAGGAGTT	AAAACCGCAAAAGACGAGCC
606	C11764821_1_p1	218	chr5D	+	399806271	399806488	1	218	C16457418	+	1542	1751	2	210	ACCCCCTCTTCAGATCATGGT	GGTAGTCGGTCATAGGTGGG
607	C11764873_2_p2	125	-	-	-	-	-		C16395292	+	935	1040	0	106	ACAGATGGACGGATGAACGG	CTCGCCCTCTTGACTGACTC
608	C11764957_1_p1	227	chr5D	-	484971838	484972226	0	389	scaffold58790	-	1567	1918	0	352	GCCACGTCAGACTGAGATGT	TTCTCACAGGCAGCATCACC
609	C11765091_1_p1	219	-	-	-	-	-		scaffold130834	-	4916	5131	1	216	CTGGTGAAGGTGTCATCCCC	ACAAGACCCAGGAACGAAGC
610	C11765283_1_p5	268	-	-	-	-	-		scaffold197959	-	8267	8518	2	252	CACGCTATTTTGCTGTCCCG	CAACGGGCTGCATATGCTTC
611	C11765377_1_p2	185	chr5D	+	497178854	497179036	1	183	-	-	-	-	-	-	GGTACACTATGTAGCCGCCC	AGGGGACAATGTCATGCCTG
612	C11765451_1_p1	236	-	-	-	-	-		scaffold12357	+	3281	3553	0	273	ACATTTGGAAAAGCAGGGCA	AACTTGACAGACTACTCCCCT
613	C11765473_1_p2	215	-	-	-	-	-		C16459488	+	5086	5296	1	211	CAGAGGATGCCAAGGAGCTC	AAAAGGGTGCGGGTTCGTTA
614	C11765493_1_p2	127	chr5D	-	82306817	82306927	1	111	scaffold27284	-	9774	9882	1	109	TGAGCAATTCAAAGTGTCTCAACA	GTGGAGGGATGAACAGGTGG
615	C11765515_1_p1	164	chr5D	+	491582477	491582643	0	167	scaffold120826	-	14786	14952	2	167	CCAACCTAACACGCCAGCTA	CGGGGTTGAGATACTGCCAC
616	C11765613_1_p2	220	-	-	-	-	-		scaffold140272	+	827	1065	2	239	AGACTTGAAGCTTTCCGCCA	ACAACGTCATGACAGCGAGT
617	C11765715_1_p1	188	chr5D	-	426171609	426171777	1	169	scaffold202769	+	1066	1256	2	191	GGGAGAAGAAAAATCAAGCCAGA	TGCGCCACACTATGAATGGT
618	C11765837_1_p1	214	chr5D	+	136356952	136357163	1	212	scaffold38881	-	8872	9083	1	212	ATCTAGCCTATGCGCACGAC	CCATTTACAGGTTTGGCGGC
619	C11765853_1_p1	149	chr5D	+	512548834	512548983	1	150	-	-	-	-	-	-	TGTGGCAAAGCAGGAGAAAGA	GCTAGTTGAAACTGCACGCC
620	C11766007_1_p1	245	-	-	-	-	-		C16423988	-	894	1136	0	243	GAGAAAGGGGATCGGGCAAA	TGCTTCCATAGACGTGCACT
621	C11766145_1_p2	221	chr5D	-	63509693	63509973	2	281	-	-	-	-	-	-	GAGGAGAGTGCCTGGCTTTT	GCCTACCCGAACGTTTGAGA
622	C11766309_1_p2	142	chr5D	+	67861596	67861739	0	144	-	-	-	-	-	-	CCGTTTCTTCTCCTTCCCCC	CTCTCCCCTGAGCGTTGAAA
623	C11766309_2_p3	269	chr5D	+	67861667	67861935	0	269	scaffold204083	+	2698	2966	1	269	AACTCCCTTCTCCACCTCGT	TTCACAGCATCCTCCTTCGC
624	C11766341_1_p3	170	chr5D	-	411225104	411225267	0	164	-	-	-	-	-	-	GCATTGTGCCACGACATGTT	CGGTGTCATCAGTGGTTCCA
625	C11766551_1_p3	246	chr5D	+	52323406	52323642	2	237	scaffold190816	+	13570	13812	2	243	CAGCAATCCCCCTTCCACAT	GACCCTGGCGAGATGTTCTC
626	C11766751_1_p1	127	chr5D	+	355200010	355200135	0	126	scaffold4993	+	4466	4590	0	125	TTGTTTTGGGCTTGTGGCAC	TCGCTAGTCCAGTCCTGTGA
627	C11766913_1_p3	235	-	-	-	-	-		scaffold140375	+	908	1137	1	230	AGGACGGGAGAAGCGGATAT	CTTCAGCAAAGGGGTAGGCA
628	C11766989_1_p3	226	-	-	-	-	-		scaffold76416	-	2802	3018	0	217	TCCACCAAGTGAATGTCCGG	TAAACTCCATCTCCGCTGCC
629	C11767121_1_p1	118	-	-	-	-	-		scaffold108572	+	7450	7542	2	93	AGGGTGGACGAAAATCAACTCA	CAAATGGGAGGAGCCGAACT
630	C11767613_1_p1	165	-	-	-	-	-		C16422268	+	489	650	1	162	CTAACCGTCCGGATCGCTAC	ATCGGCCGATCCATGAGTTC
631	C11767755_1_p1	257	chr5D	+	485303401	485303655	0	255	scaffold31267	-	5236	5491	0	256	TGTAACTGCAGAAAAAGCGCA	TCAAGTACTTTGGAACCGAGGA
632	C11768179_1_p3	270	chr5D	-	410005566	410005833	2	268	-	-	-	-	-	-	AAATGCCCTGGTGGTGGTAG	GCTTTGTGGCATGGCTTTCA
633	C11768263_1_p3	225	chr5D	-	520065302	520065537	2	236	-	-	-	-	-	-	CAAGGAGGCACGTACGAACT	AGACCCAACCAACCACTCTG
634	C11768401_2_p1	150	chr5D	+	347480590	347480746	0	157	-	-	-	-	-	-	AGCGATCACCTTGCCTTGAT	TGTTTTGTCCTCCCAAGGCT
635	C11768493_1_p1	259	chr5D	-	223955999	223956257	0	259	scaffold8598	-	12333	12591	0	259	GTATAACAAGGCGCGCATGG	AACCACCAGCACATCAGCAT
636	C11768531_1_p3	258	chr5D	+	369715748	369716005	0	258	scaffold210956	+	1428	1685	0	258	CCTCCAAACCCAAATCCCCA	GGAGGAAGGGAATTGGTCGG
637	C11768549_1_p1	217	-	-	-	-	-		C16461562	-	10509	10721	2	213	CCCTATGGCGTTGCTTACCT	CGTGGGGCCGAAATCACTAT
638	C11768751_1_p1	259	chr5D	+	354258747	354259006	1	260	-	-	-	-	-	-	GCTGATGCTGCCAGATTGTG	TCAGCTCCCTCTCGGTATGT
639	C11768753_1_p2	248	-	-	-	-	-		scaffold92610	-	3498	3737	2	240	ACATCCCAGCACTTCGAAGG	GTTTGTTCTTCAGCGCCCTG
640	C11768803_1_p2	172	-	-	-	-	-		scaffold166920	+	2870	3040	2	171	CATTCCTTCTCCCACCCACC	GTCCTTGTCGAAGAAGGCGA
641	C11768973_1_p2	253	-	-	-	-	-		C16457958	+	4163	4419	1	257	ACATGATGAAGGAGGTGCACA	AGGCCATCACTATCTCTGGGT
642	C11769057_1_p3	233	chr5D	-	377297108	377297334	1	227	scaffold130247	-	4659	4885	1	227	TCTATGGCTGCACGGACATC	GTTCACGTCCTTGGCGAAG
643	C11769075_1_p2	280	chr5D	+	391300807	391301116	2	310	-	-	-	-	-	-	TACCATCGCTCCAAGATGCC	CGGAGTAGTGTGTGTGCCTT
644	C11769193_1_p3	246	chr5D	-	235842611	235842862	1	252	C16299188	+	151	392	1	242	GCGAGTTGCAATGCAGAGTT	AGCCTGACACTAAACTGCACA
645	C11769255_2_c	272	chr5D	+	401759061	401759311	1	251	-	-	-	-	-	-	TGCATGGCCTTCAACGTTTG	ACTGAGGAACATCGTCCAATAGG
646	C11769353_1_p1	275	chr5D	+	356911027	356911224	2	198	-	-	-	-	-	-	TGCTGAGCGTTTTGTTGTCG	CTCGGATAAGCCACTCGTCC
647	C11769437_1_p3	277	chr5D	-	249981059	249981335	1	277	scaffold163973	+	2757	3033	0	277	AAGCAGACGGACATGACGAG	GCAACCGAAGCATTCCCATG
648	C11769551_1_p2	151	-	-	-	-	-		C16455126	-	1499	1835	2	337	GAGGTCCTATGCATGGGCTC	CTCCCTCGCTTCTGGTTTGT
649	C11769585_1_p1	263	-	-	-	-	-		C16452850	-	2130	2395	0	266	GAAGGCGGCTTTTAGGGACT	AGAAAAGACACAAAAGCCAGCT
650	C11769747_1_p3	262	chr5D	+	283339604	283339865	0	262	-	-	-	-	-	-	GCCCCATCTCCTCTTCATCG	AACACATCACGCCAGATCCC
651	C11769747_2_p1	185	-	-	-	-	-		scaffold136577	+	8970	9136	2	167	CGATCCAGTGTTGGCAAATGC	GCCGCCACATCCGATGTATA
652	C11769767_1_p2	274	chr5D	-	284185352	284185604	0	253	scaffold211722	-	6964	7222	0	259	GTGTGCATGGCCCAATGTTT	AGACCCCAGGCACTCACATA
653	C11769889_2_p2	104	chr5D	-	13812670	13812780	1	111	scaffold211313	-	7729	7816	2	88	GTGGCGTCTTCAGCAAGAGA	CAGCAGAAGCACACACACAC
654	C11769973_1_p3	273	-	-	-	-	-		C16436120	-	2055	2318	1	264	ACACCCACAAACACACCACT	AGCACCGTCGCATTAAGGAA
655	C11770019_2_p2	249	chr5D	+	28938448	28938681	1	234	-	-	-	-	-	-	CGCATATATCCCCGCCTCTC	CAGCACCCGTCTCCTCTTG
656	C11770021_1_p1	157	chr5D	-	379808025	379808179	1	155	-	-	-	-	-	-	AACAGCTTCTCGTCCTCCAC	ACATCATATTGCAAGGGATACACA
657	C11770105_1_p1	173	chr5D	+	169962872	169963042	0	171	scaffold158903	-	5104	5274	0	171	CTGGCAAAGGAAGAAGCAGA	CCCTACGACTGGGCCAAATT
658	C11770109_1_p3	206	chr5D	+	130680850	130681052	2	203	C16446788	-	262	467	1	206	GGGTATCGCTCCTGCAACTT	TCATGGCAATGCTAGGCACA
659	C11770147_2_p1	199	chr5D	-	465190821	465191015	1	195	-	-	-	-	-	-	AAATCTCCCCTTCACAGGCC	TCCAATCACTTCAGTTCCCCC
660	C11770401_1_p1	171	chr5D	+	254577731	254577898	0	168	-	-	-	-	-	-	GGATGCCACCGATCATCGAT	GGGAGTGTGTGCCTTCGATT
661	C11770435_1_p1	241	chr5D	+	495468115	495468355	1	241	scaffold93351	+	11899	12138	1	240	AGGATGGTCAGATTACTGTGTGT	GCTTCCCTAGAGGATGGCAC
662	C11770515_1_p1	253	-	-	-	-	-		scaffold75758	+	5848	6099	1	252	GAGATGAGATTGCAGCCGGA	AACGGCGGAGGTAAAGAAGG
663	C11770543_1_p2	280	chr5D	+	449945862	449946094	1	233	scaffold187426	+	15711	15965	2	255	GGCCAGTTTCACCAAAGAGG	GACTTGTTCTCGTGCACACAC
664	C11770701_1_p1	248	chr5D	+	223373313	223373557	1	245	-	-	-	-	-	-	ACAGGATCCCCGGTATTGGA	CCCACCGTCTTTTCGTGGTA
665	C11770737_1_p2	215	chr5D	-	103209253	103209419	2	167	-	-	-	-	-	-	CAGCCAGATCTGCCATGTCA	GTGACGGAGCAGAGGAAGAG
666	C11770737_2_p3	177	chr5D	-	103207117	103207287	1	171	-	-	-	-	-	-	ATGGCAACCAAGGACCAGAG	ATGCCAGTGGGGTGATTGTT
667	C11770805_1_p1	192	-	-	-	-	-		scaffold201944	-	421	613	1	193	TGCTGCTCCGTTTCCAAGAT	CTCCTTGCGCAGTTGCATTT
668	C11771095_1_p3	235	chr5D	+	354031267	354031498	0	232	scaffold93133	-	8355	8592	1	238	TATCACGCTCTGCCGTTACC	ATCGATCCCTTGCAGTTGGC
669	C11771099_2_p3	257	chr5D	-	429057770	429058025	1	256	-	-	-	-	-	-	GTGGGGTCATTCTCCTGTGG	GCGTTGTCCTGGGAAAGAGA
670	C11771129_1_p3	258	chr5D	+	50318481	50318761	0	281	C16442562	+	686	963	1	278	TTATCCTCTCTCCGCCTCCC	ATCCGCGACACAGATGATGG
671	C11771175_1_p1	248	-	-	-	-	-		C16438696	+	584	830	1	247	TTTGAGCTGCTCTGTGCTGA	TGAGCACGTAAATTGAGCACA
672	C11771343_1_p1	262	chr5D	-	369326315	369326575	2	261	scaffold16275	-	15427	15680	0	254	TGGCCTTGACATTTCAGGCA	CAAGCACGGTTTGGTCCATG
673	C11771413_1_p2	263	chr5D	-	478223692	478223898	1	207	scaffold175106	+	2561	2755	2	195	ACCCACCATCCAGAAGAGGA	AGTCATGTGTTATGGAATGGAGT
674	C11771521_1_p3	261	chr5D	-	266768680	266768955	0	276	C16428994	+	24	284	0	261	GTGATCGTCTACTACCGCCG	CGAAGTGCTCTCCTTCTGCA
675	C11771559_1_p3	147	chr5D	+	509513915	509514058	0	144	scaffold207817	-	11821	11964	0	144	GCCGAAGAAGAGAGGAGACG	CGGTTGGAGATGGTGAGCAT
676	C11771567_1_p1	239	chr5D	-	310703081	310703318	1	238	C16436962	-	1305	1542	1	238	GCCCCTATGGAGTGTGAACC	TCCCGCATTGCTGATCTGTT
677	C11771677_1_p1	212	chr5D	+	356640393	356640604	1	212	-	-	-	-	-	-	TGAGCTGTTTGGTCTGCACA	GACGATCTCCAGCAACGAGA
678	C11771733_1_p2	157	-	-	-	-	-		scaffold138508	+	1123	1333	0	211	GGCATGAGATGAACGGTGGA	TTCCAAGAGGTTCCGGAAGC
679	C11771733_2_p1	172	-	-	-	-	-		scaffold138508	+	1931	2099	1	169	TTAGGGGGAAGAGGGGGATG	GAGGTGGAGAAGGAGTTGGG
680	C11771815_1_c	271	chr5D	-	476834037	476834267	0	231	scaffold212313	+	2059	2331	0	273	CAGACCGGGCCTTATTCCC	CAAAAGGGACGAAAGCTGGC
681	C11771899_1_p3	254	chr5D	-	182934068	182934319	0	252	C16427286	+	1956	2216	0	261	TCGGAGGCACAATATGGAACT	TTCAGCTCTAGCCTACCCCA
682	C11771911_2_p2	133	-	-	-	-	-		scaffold212453	+	2346	2490	1	145	GAGAGAAGCACAGGGACGAC	AACACCGGGAAGTGGACAAG
683	C11771913_2_p3	151	chr5D	-	196898504	196898675	1	172	-	-	-	-	-	-	ATCAGCAGCAGTACCAGCAG	CAACCACCACCAGTTGTTGC
684	C11771933_1_p2	218	chr5D	-	419502648	419502861	2	214	-	-	-	-	-	-	GCACGATAACGCAGAGACCT	TCTGTTTGAGTGCCGTCCTG
685	C11771949_2_p1	154	chr5D	-	67343844	67343965	0	122	scaffold72542	-	2150	2272	1	123	GCCCTTATGCCAGTACAGCA	TGGTTGGGCTGTACGTTTGT
686	C11771967_1_p1	250	-	-	-	-	-		C16461890	-	1136	1387	1	252	GCCGGCGGATAATCTGAGAA	ACAAGGCTCATGTTGCGAGA
687	C11771973_2_p3	130	chr5D	+	459063813	459063942	1	130	-	-	-	-	-	-	GATGAGCTACGACGTCGAGG	CGACACCATCTCCTTCACCC
688	C11772037_1_p1	124	chr5D	+	468697525	468697644	1	120	-	-	-	-	-	-	CGCCAGATTTGAACATCACCA	AGCCCAGGGTCATCTCAGAT
689	C11772041_1_p1	251	chr5D	+	375855936	375856182	1	247	scaffold212441	+	995	1241	0	247	ACCATCACATTCCAGCTCAAGT	TGCGTTTTGACGGAGATCCT
690	C11772041_2_p2	235	-	-	-	-	-		scaffold212441	+	2052	2277	2	226	TCCTTTGCTTTGCTTCAGTTTTCT	ACAATGTTGACCATGTGTTCGA
691	C11772055_1_p1	203	-	-	-	-	-		scaffold18552	+	5894	6067	0	174	TACACAGGGAACTTGCCACC	TCCAGTTGCAGTACAAATACTCCA
692	C11772141_1_p2	250	chr5D	-	525961645	525961890	2	246	scaffold132626	+	10890	11139	2	250	AAGGGCATTTGGTGATCGGT	GCCAACCACCAGGGAAACAT
693	C11772191_1_p1	230	chr5D	+	159256985	159257213	1	229	-	-	-	-	-	-	ACTAACTGGTCCAAGTGGTTGA	GGCCAACCACACCAAGTCTA
694	C11772195_2_p1	204	chr5D	-	412331878	412332086	1	209	-	-	-	-	-	-	TGTTTTGAACGAGCGCTTGG	ATTTAGGCTCTCCGCGACAC
695	C11772231_1_p3	180	chr5D	+	332033252	332033436	1	185	C16440566	-	369	547	1	179	CCCCAATCCCATTCCCGAAA	TTCCTCCGTCGATGATGCTG
696	C11772283_1_p3	141	chr5D	+	376446445	376446585	0	141	-	-	-	-	-	-	TGAGAACCGCACATGAAGCT	TCAGCAACAGCAACAGCAAC
697	C11772331_1_p2	110	chr5D	+	275616126	275616219	2	94	scaffold206153	+	4418	4511	2	94	GGAGGAGCTTTCAGGACCAC	GTGAAAGGCTGTGGAGAGCT
698	C11772375_1_p2	192	chr5D	-	474207215	474207404	0	190	scaffold183624	+	5485	5668	1	184	AATCTTCTCAGGTGGGCACG	AATGGGACGATGCACACAGT
699	C11772439_2_p2	260	chr5D	-	483640851	483641108	1	258	scaffold114561	-	3869	4126	1	258	GAATTTCTGGCAACGGTCGG	TAGACCGAGGAGGGGAAAGG
700	C11772439_3_p2	218	chr5D	-	483640790	483641001	1	212	scaffold114561	-	3808	4018	1	211	CTCCTCGGTCCATCATTCCG	ATCACGGCGTTTGTTTGTGG
701	C11772445_1_p2	224	chr5D	-	70416291	70416481	2	191	scaffold63435	-	8019	8244	0	226	AGGATCGACAAACACCAGGA	ACGGATCATTCGATGGGAGC
702	C11772445_3_p3	218	-	-	-	-	-		scaffold63435	-	6303	6520	2	218	GTCACCTCTCGGACACCTTG	TTAGGGTTGGGGTTTGGTGG
703	C11772499_1_p1	148	chr5D	+	424801933	424802049	2	117	-	-	-	-	-	-	GTGGGTTCAGGCAGAATGGA	GCGAGTGAAATAACGTGGCG
704	C11772687_1_p1	174	-	-	-	-	-		scaffold55518	-	1236	1406	2	171	CCTCCAAGGCCTAGTCCTGT	TTGAGCACGGTCCCTTGTTT
705	C11772687_2_p3	204	-	-	-	-	-		scaffold55518	-	1031	1255	2	225	AAACAAGGGACCGTGCTCAA	TCGCAACACACATGCAAGTG
706	C11772697_1_p3	175	chr5D	+	504995573	504995747	1	175	scaffold9061	+	2275	2449	1	175	CGTTCTGACAACCAGGTCGA	AGTCGTCCAGGAGCATCTTG
707	C11772697_2_p3	235	chr5D	+	504995925	504996147	0	223	scaffold9061	+	2627	2855	1	229	AGATCTCCAGCAACGCCATC	GCCTCTTCGAGAATCCTCCG
708	C11772705_1_p1	266	-	-	-	-	-		C16452834	+	2584	2854	1	271	GTATGTGCCTCTCAGCGGTT	TGTTCATGACGTGGCAGACA
709	C11772719_1_p1	256	-	-	-	-	-		scaffold137987	-	469	724	2	256	GCTTTACTCCCCCATCCAGG	ACATTAAGCCCAACATAGAGAAGGT
710	C11772747_2_p1	230	-	-	-	-	-		scaffold181927	+	8706	8937	2	232	GCTCTTTTTGCACAGACCACA	ACAACGAGTATTTGGGCGGT
711	C11772753_2_p1	121	chr5D	-	320440536	320440654	1	119	scaffold200994	+	5115	5234	1	120	TTGGACGCATAGTTTCGAAGA	GTCACTCCCCAGCTTCTCAC
712	C11772807_1_p1	268	chr5D	+	433502106	433502372	0	267	scaffold211377	+	1265	1537	1	273	CGGATTGTGACGAACTTCGC	AGGGAGTTTCTTCGTTGCCA
713	C11772915_1_p3	241	chr5D	+	335234588	335234828	1	241	scaffold14227	-	4216	4456	1	241	TTTTCCCAGGCTCCACCATC	CGAAGGCGCTAAATGCTGTC
714	C11772931_1_p3	123	chr5D	-	119487299	119487421	1	123	C16459372	+	204	326	1	123	AGTAGCAGCCTCGGATGAGA	ACATGTCAGGGCCTTTTGAAGA
715	C11772943_1_p2	155	chr5D	-	120773238	120773394	0	157	scaffold107858	-	2068	2261	0	194	ATTCTTATGCCACCCGCCTC	CTGGGTGGTTTTGCCTTGTG
716	C11773079_1_p2	171	chr5D	+	268947713	268948006	1	294	-	-	-	-	-	-	ATGGCATGAGCTCTTGCAGT	TGGGGTAGACAAGATGCTGC
717	C11773105_1_p3	273	-	-	-	-	-		scaffold206543	-	10390	10665	1	276	CACCACCACTCTGATCCACC	CCCTCTCCTCTATAGGCCCA
718	C11773247_1_p2	240	chr5D	-	118997193	118997418	2	226	-	-	-	-	-	-	AAGGGCTACAATGGTGCTCC	CTCCAGACGATGACAGCAGG
719	C11773259_1_p3	165	chr5D	-	302746750	302746910	1	161	-	-	-	-	-	-	TGCATTGCTGACGAGGCTAA	TACTTGCTCGTGTGCGTCTT
720	C11773259_2_p2	280	chr5D	-	302744130	302744409	1	280	scaffold28708	+	2531	2810	0	280	TGTACATGAAGGTGTCGCGG	GTGTTGGAGGACGAGGACG
721	C11773259_3_p1	254	chr5D	-	302743496	302743747	2	252	-	-	-	-	-	-	TGATTGTTATTCCCCGGGCC	TGCATCGAGCTGCTGAATCA
722	C11773289_1_p3	263	chr5D	+	498493715	498493978	0	264	scaffold207964	+	13834	14101	1	268	AACAATCAAGAGCCGGAGCA	ATCCCATCCATCCCTCCTCC
723	C11773299_1_p1	279	-	-	-	-	-		scaffold7312	-	8072	8224	2	153	AGCACGTGTAGGAGGTAGGT	TCCCGTTTCTATAATGCTGCAGT
724	C11773351_1_p2	150	-	-	-	-	-		scaffold186404	-	907	1055	2	149	ACCAAGTCTACTGCCTTGCA	TCAGATAGCACAGGTCAAGCT
725	C11773357_2_p4	203	chr5D	+	443902382	443902610	1	229	-	-	-	-	-	-	TTGTGTTTGGGCTATGTGCG	ACTGAGTTCACGCACGACAT
726	C11773399_1_p1	223	chr5D	-	421541807	421542032	1	226	-	-	-	-	-	-	TGGCACGAACATTGTTTTGAA	CCTTTCCCCAATCTCCCTCG
727	C11773399_2_p3	235	chr5D	-	421541437	421541686	2	250	-	-	-	-	-	-	CCTGCAAGAAGAACCGTTGC	GCGGAGTTAATTGTGCCACG
728	C11773417_2_p2	206	-	-	-	-	-		scaffold74892	-	3561	3783	1	223	CTGTTGCCTTGTGTGACAGC	TGCGCATACCTGTCCTTTGT
729	C11773451_2_c	219	-	-	-	-	-		scaffold207370	-	6181	6407	0	227	TCTCTCTCTCCTCCCCCTCT	GCCCAACCAGAGAACTCGAA
730	C11773501_2_p2	172	chr5D	+	454403522	454403686	1	165	scaffold85251	-	17479	17651	0	173	ATGGTTGGTGCCTCCTCATG	GGCCACACATTTCAGTGCTC
731	C11773513_1_p3	246	chr5D	+	440361582	440361828	1	247	-	-	-	-	-	-	GAGTTGCGTTTGTAGCACGG	ACTCATGAGTGTACACGCCA
732	C11773569_1_p3	189	chr5D	+	238150415	238150572	0	158	scaffold2004	-	2056	2228	2	173	TGAGGACAGCAGCCATGTTT	CCCATGCAGCTCTTCACTGA
733	C11773609_1_p2	263	chr5D	+	220201448	220201706	1	259	scaffold173875	+	6004	6264	1	261	ATTTGGTTGGCGAGCATGTG	TCACTGCGTTTCTGAAAGCA
734	C11773659_1_p2	259	-	-	-	-	-		scaffold200897	+	1756	2056	0	301	TCAACAGGAAACTACCGGCC	TCCGTCTCTTGCGTTCAGAC
735	C11773701_1_p2	146	chr5D	-	376176402	376176530	2	129	-	-	-	-	-	-	TTGATTCCGCTCGCTCGATT	CTAAGGCAGGATGGGGCAAA
736	C11773823_2_p2	263	chr5D	+	432008726	432008973	2	248	-	-	-	-	-	-	AGAGGCAAAGCTAGTGACCA	TCTCCAAATAACACCTTGTCGACT
737	C11773841_2_p1	254	chr5D	+	527499693	527499945	1	253	-	-	-	-	-	-	GGAACAGTACTGCAGGTTGGA	AGCTGGTTTGTCTCCCCATG
738	C11773885_2_p3	213	chr5D	+	379234380	379234540	1	161	scaffold136635	-	2328	2537	1	210	CTCTTGCACTCCACGGAGAG	CCTACCCCCTCTACTCCGTC
739	C11773889_1_p1	273	-	-	-	-	-		scaffold58081	+	779	1016	0	238	ATGAAATGCCCGTCTGTGGT	TGACTTGTGGTGCACTGGTT
740	C11773889_2_p1	172	chr5D	+	397423645	397423814	2	170	-	-	-	-	-	-	GTGGTATTCCGGGCAGACAA	GCACTCTAACCACCACCGAA
741	C11773929_1_p3	204	chr5D	-	48776071	48776273	2	203	-	-	-	-	-	-	CACATTCGATCCCACCTCCC	TGATTTGTCACCCAAAATCCCT
742	C11773935_1_p2	259	chr5D	-	14924586	14924842	1	257	-	-	-	-	-	-	ACTTGTTGGGGATCCTTTGCT	CCACACTGGCTCAAGTCCAT
743	C11773973_1_p3	253	chr5D	+	93689	93928	1	240	C16451604	-	4303	4533	0	231	ATTCATGTGACCTGACCGCC	AGGCTGATGAGGTCCTCCAT
744	C11774013_1_p1	230	-	-	-	-	-		C16460908	-	786	1018	1	233	TCAAATTAAGAAATGTTTGCGTTGCA	CATGCCGACCTGTTTGCAAA
745	C11774013_2_p1	277	-	-	-	-	-		scaffold39155	+	3882	4152	1	271	ATTTTGCGGGGAGGCAGAAT	GCTGGCTCCTTGGTTAGGTT
746	C11774045_1_p2	214	chr5D	+	267818799	267818990	1	192	C16461298	-	10101	10284	0	184	CCATCGTCGACCTCCTCCAG	CTTGGGTTGAGTGGTCACCA
747	C11774079_2_p3	221	chr5D	-	27690471	27690691	0	221	scaffold62247	+	7117	7338	0	222	CTCGCCAGAAACGTACGTCT	GGCTTACGGTAGAGCGTCAG
748	C11774177_1_p1	243	chr5D	+	170313926	170314170	1	245	scaffold104356	+	944	1191	0	248	CACGACTGTTCTCCGAACCA	CCATGAAGTCTTGCTCTCGGT
749	C11774189_1_p1	279	-	-	-	-	-		scaffold144148	+	1384	1646	0	263	CCAGTTTAGCTTGTGTGCCAG	CAGCGAGACCAACCTCCATT
750	C11774199_1_p1	109	chr5D	-	374609183	374609288	1	106	-	-	-	-	-	-	GCCCAGACTCATCTAACCCG	ACACACCTCACGCACCAAAT
751	C11774199_2_p2	171	chr5D	-	374608291	374608469	0	179	-	-	-	-	-	-	CGATGACATCGCCTCAGAATG	ATGTGGATATGGGGCGTGTG
752	C11774285_1_p3	235	-	-	-	-	-		C16456494	-	3167	3398	0	232	CGATGCATGCAACTCAATGC	ATGCGATCTAAGCCCATGCA
753	C11774353_1_p3	245	chr5D	-	265542178	265542416	0	239	scaffold3612	+	946	1202	0	257	GTGCTCAGGCTGCAGAAGTA	CAGTGCGTGGCATCATCATG
754	C11774435_1_p1	266	chr5D	+	275980872	275981149	2	278	-	-	-	-	-	-	GGGTGCGGCAAATGTCACTA	CTGTCTCTGTTCGTGCATCG
755	C11774437_1_p3	254	-	-	-	-	-		scaffold180529	-	9645	9898	1	254	CCACCAAACACGGCATCATC	GAGGAGATCTGCATGTCCGG
756	C11774437_2_p1	181	chr5D	-	468651097	468651283	1	187	-	-	-	-	-	-	ACAAATGTGTCGAGGGAGGA	CGCAGACGAGAATAGCGCAA
757	C11774449_1_p3	247	chr5D	+	72547753	72547999	0	247	scaffold7805	-	2489	2735	0	247	ATGAAGTGGAAGGCGCACTT	CTGAAGCCATGAGGTACGGC
758	C11774465_1_p1	248	chr5D	-	101589184	101589432	1	249	-	-	-	-	-	-	GGGGTGGGGATAAGCTTGTG	TGTTAGGCCACCTTGTGCAA
759	C11774481_2_c	218	-	-	-	-	-		C16428380	-	1154	1363	0	210	GGAGGAGCATGAGCAGTTGT	AAATGCATATCCCTGCGGCT
760	C11774499_1_p1	186	chr5D	+	493381677	493381782	1	106	scaffold212158	+	7968	8080	1	113	AGGTACAGCTACCCCACCAA	TTTTTCTTGCACGGAAGCGG
761	C11774503_1_p1	256	chr5D	+	481094851	481095108	1	258	-	-	-	-	-	-	TGCTGAGACAATCCACCAGG	CAAATGCTAGTGATGCGGCC
762	C11774547_1_p1	256	chr5D	+	348481458	348481665	0	208	scaffold212148	-	5718	6052	2	335	GGACCTGTGACATCCTCAGC	TTGCGAACATTGCCAACCTG
763	C11774609_1_p1	154	chr5D	+	456739326	456739467	2	142	scaffold144066	+	10713	10862	0	150	GCTTCCGCCCTTTTCTTCTC	TGGGTCAAATCCAAAGCCCA
764	C11774635_2_p1	157	-	-	-	-	-		scaffold182335	-	1993	2149	2	157	ATAAAACTTTGTGCCGCGGG	AGACGCATGAGCAAGGAGTC
765	C11774671_3_p2	155	chr5D	-	442330889	442331045	1	157	scaffold193007	+	3724	3890	0	167	GAGAAGAGTCCGGCGAGAAG	TGTTTTGAGGGGCTGGGTTT
766	C11774671_4_p2	164	chr5D	-	442330634	442330803	0	170	scaffold193007	+	3977	4136	0	160	ATGGAGAATTTGGGGGAGCG	TTTGGCCCTCAGCTACAAGC
767	C11774707_2_p1	256	-	-	-	-	-		C16461204	+	3745	4003	0	259	CGGTTATTTCTCCCCCGAGG	CTCTTTCGTCTAGGGTGCCC
768	C11774737_2_p2	278	chr5D	+	44580638	44580921	0	284	scaffold73659	+	9452	9729	0	278	GACCTCCCTGTGTGACCAAG	AGGCTTTGGAGTGCACTACC
769	C11774827_4_p1	142	-	-	-	-	-		C16460774	+	9483	9625	2	143	GGGAGAGGCATACGCTGAAA	GTGAATGGGTGTGTGCATCG
770	C11774827_5_p1	266	-	-	-	-	-		C16460774	+	9606	9869	1	264	CGATGCACACACCCATTCAC	TGCGTGTGTGGTGTATGTGT
771	C11774895_1_p3	270	chr5D	+	10540788	10541052	0	265	-	-	-	-	-	-	ACCGCAATCAGGTGAGAGAG	CTGCCTTGCTCGTCGAAAAA
772	C11774897_1_p1	153	-	-	-	-	-		scaffold80476	-	8452	8601	1	150	CACACACACAAACCCACACG	CGTGGGGAGTTGTGATTGGA
773	C11774929_1_p1	183	chr5D	+	457523503	457523656	0	154	scaffold71625	-	9919	10072	1	154	CCTGCCTGCTCGGTAAATCA	GCTTTTGCTCCCGGTCAAAG
774	C11774929_2_p3	129	-	-	-	-	-		scaffold71625	-	7778	7903	0	126	AAGAAGTGGTGGCAATGGCT	ACCACTTTGCGAGGAAGAGG
775	C11774933_3_p2	190	chr5D	+	451134505	451134702	1	198	scaffold136637	+	7803	7993	1	191	CAGGTGTGGGAGTGTCTGTC	AGGAGATCCGGTCAGCTGAT
776	C11775041_1_p3	211	chr5D	-	405395013	405395226	0	214	C16424348	+	825	1038	0	214	TGTTGACAGTGTCGTGGGAG	TCCCTCTAACATGCCCAACG
777	C11775087_1_p1	216	-	-	-	-	-		scaffold188784	-	4177	4390	0	214	TGTGGTAGCTAAAAGCCTTATGA	GTTGAGGTTTGACAGCCCCT
778	C11775101_1_p4	194	chr5D	-	479785146	479785312	2	167	scaffold190538	+	3762	3949	1	188	ATTCAGAAGGGCGTGTCGTT	CTCGGTGCAGCTAAAGGAGT
779	C11775123_4_p2	239	-	-	-	-	-		C16364354	-	345	584	1	240	GGTGAAGTGTCTCAGCCTCC	TGGCGAAGTTCTGACTAAGGG
780	C11775145_1_p3	243	chr5D	+	226939762	226940004	0	243	C16454974	-	2741	2987	1	247	AAGGAGCGAGCTAGATGGGA	TGTGAGAGGAGACGGATCGT
781	C11775195_1_p1	261	chr5D	-	340091053	340091317	1	265	-	-	-	-	-	-	CCATCGATGTGGTGAGCTCA	TTAGGGGTGCCGTTGTTCAA
782	C11775205_1_p3	188	chr5D	-	505935673	505935864	1	192	-	-	-	-	-	-	CCCACAACACACACGAACAC	CGCCGCGTGCTAATATGATG
783	C11775207_1_p3	263	chr5D	-	277253425	277253688	0	264	C16453560	-	1249	1500	0	252	TTCACCTTTCCAGCCTGCAT	TCCTTGATCATCCAGAGTGAACT
784	C11775207_2_p3	211	chr5D	-	277252091	277252296	1	206	-	-	-	-	-	-	ACGTTTGTAGTTTTACATCGCGT	CATGGGTGCGTGGAAGTTTG
785	C11775253_1_p1	183	chr5D	+	446136562	446136739	2	178	scaffold85024	-	1146	1328	2	183	TCTAGATCTGGGGAAGCCCG	TCAAGCGACGCATTTGGTTG
786	C11775259_1_p4	123	chr5D	-	49115882	49116003	2	122	scaffold4446	+	7983	8099	1	117	ATCATCATGCTCGCCATCGT	TACAGGAGGAAGCACATCGC
787	C11775267_1_p4	185	-	-	-	-	-		scaffold65929	-	4048	4225	0	178	AGCAACCAGGCAGACGTTTA	GGCCTTGCTAATTTCAAAGCGA
788	C11775293_1_p1	219	-	-	-	-	-		scaffold175864	-	5810	6032	1	223	GGTTCTGCTGGACTTGAGGT	TCCTCAAACATGCTTCAACGA
789	C11775315_2_c	231	-	-	-	-	-		scaffold120112	-	2749	3004	0	256	AGTAGCTCGCCAACCATCAC	AGGATGTGCATGATCGACGT
790	C11775371_1_p2	165	chr5D	+	327278349	327278502	2	154	-	-	-	-	-	-	GAGAGCGTGTGTGTGTGAGA	CACATCAGCGGCATCATTCG
791	C11775403_1_p1	239	chr5D	-	170378039	170378280	1	242	C16460110	-	943	1183	1	241	CTCCACACAGCGAAGGGATT	GGTTCCAGCTGGCCCATTAT
792	C11775419_4_p1	142	chr5D	-	497947895	497948034	2	140	-	-	-	-	-	-	ACTTGTGCTCCGCTTTCGTA	TCGCTAGGTGGTCTACGGAT
793	C11775443_1_p3	227	chr5D	-	449034304	449034530	0	227	C16459454	-	7051	7276	0	226	ATGTTTGGGGTCTCGCATGT	GCTGTTGTGCACCCGAATTT
794	C11775471_1_p1	237	-	-	-	-	-		C16456838	+	2619	2853	0	235	AATTGTTCGTTTCCACCCGC	GTTCCTCCTGAGCTGGCATT
795	C11775587_1_p3	193	chr5D	-	453826542	453826732	0	191	scaffold122726	-	4323	4512	0	190	CTGTCAGAGTGCGTGTGTCT	GGCTTGGATCAGGAGGATGG
796	C11775591_2_p2	262	-	-	-	-	-		C16461196	-	10987	11246	0	260	GCCTGGTGGATGTGTGCTAT	CGAAGGAGAAGCAGCCAAGA
797	C11775603_1_p3	147	chr5D	-	233410684	233410840	2	157	C16459690	-	3595	3751	1	157	AAAAGGGGGCGCAAAAGGAT	GAAGCGCGTCTTTGCATCAA
798	C11775609_1_p1	211	chr5D	+	5118144	5118350	1	207	scaffold120717	+	2797	3005	1	209	CCGGTGGCATATCTGGAGTC	GCACCCTTACTCTTCACCCC
799	C11775611_1_p1	150	-	-	-	-	-		scaffold212360	-	3278	3426	0	149	GGACGTGTACAGCGTGAGAT	CTTGGCGCCTATAGGTTCGT
800	C11775651_1_p2	206	chr5D	-	378212793	378212998	2	206	-	-	-	-	-	-	CAAACGGACAGGAGAACGGA	TGCAGGTCGGTATCGAGTTG
801	C11775763_1_p3	248	chr5D	-	237577192	237577436	2	245	scaffold207993	-	4116	4366	0	251	GCCCAGCGGTGCTAGATAG	ATGGACATGAGCTGCTCGTC
802	C11775817_1_p3	193	chr5D	-	270201812	270202037	1	226	scaffold60409	-	5609	5861	1	253	GAACTAGCCATGGACAGGGG	GTTTGCGGTGCACTATAGCG
803	C11775817_2_c	213	chr5D	-	270199059	270199237	1	179	-	-	-	-	-	-	GTGGGTTCTGTTCCTCGGAG	CATTTGCATGGGTGGGTTGG
804	C11775845_1_p1	280	chr5D	-	525582972	525583247	0	276	-	-	-	-	-	-	AGCAAAACTGCAGAGTGGGA	TGGTGCTTCCAGTTGCATTTG
805	C11775859_1_p1	250	chr5D	+	441392556	441392807	0	252	-	-	-	-	-	-	CAGACTCATCTGCATTAGCGA	GGAGACCGCTTTGATGGACA
806	C11775873_1_p1	265	chr5D	-	42009960	42010289	2	330	-	-	-	-	-	-	GATCTGCCTACGGTCGACAG	GGCATACGTGGGTCTCTCAG
807	C11775885_1_p3	252	chr5D	+	321900057	321900305	1	249	C16460090	+	7912	8168	0	257	AAGCTTTCTCCGGTCAGTCG	TACCTTGCATCTGGAGCAGC
808	C11775901_2_p3	170	-	-	-	-	-		scaffold83206	-	1596	1760	2	165	TGAGGCGTACTGCTAGAAGC	GCGATTTGGAGGGAACAAGC
809	C11775921_3_p4	198	chr5D	-	385619760	385619952	2	193	-	-	-	-	-	-	TTCTTTGCCCCGGGTTTTCT	TAAAACTCCATCCCGGCCAC
810	C11776057_3_p4	178	chr5D	-	6637455	6637620	1	166	-	-	-	-	-	-	TACGTATGCTGTGTCGGTGC	GTACCGGCTCAGTCTCTTCG
811	C11776065_1_p1	110	chr5D	+	37326384	37326496	1	113	scaffold128064	+	4066	4177	1	112	TCATTTGGCCTCCCTGTTGA	ACAGCATGCATCTTTCCATGT
812	C11776173_1_p2	242	chr5D	-	421496530	421496759	2	230	-	-	-	-	-	-	GTGGGTACACAAATTACTTTGAGCA	TGAATTTCAACAAGGAAAAAGAAGAGA
813	C11776233_1_p1	230	chr5D	+	528699987	528700218	1	232	scaffold187511	+	5920	6151	1	232	TTGTGACGGTGCATCATCAT	TCGTAGCCTCTTGGATGGGA
814	C11776235_2_c	195	chr5D	+	408656799	408656981	1	183	scaffold92906	+	1141	1277	1	137	GGCAGACACATGCTTGTCCT	ACCGAACAAGCACTTACGGA
815	C11776235_3_p1	130	chr5D	+	408657064	408657190	0	127	-	-	-	-	-	-	CCCAACCGAACAAGGCCTAA	GGAGTGTATGTGTGTTTGCGG
816	C11776239_1_p1	235	-	-	-	-	-		C16460810	+	10496	10730	2	235	TGCTTCCATTAATGCAGGTTGA	ATTTCCCGCCTCTTCTTGGG
817	C11776301_2_p1	241	chr5D	-	418936724	418936963	1	240	-	-	-	-	-	-	CCTGGCTTGCTCCAATGTTT	ATGCCGTCGCTACTAACAGT
818	C11776301_3_p2	253	chr5D	-	418935150	418935402	1	253	scaffold106116	+	3677	3937	2	261	TAGCCATTAGCCATGTCGCC	GCACGATCGATGTCACATGC
819	C11776307_1_c	264	chr5D	-	525957585	525957839	1	255	C16426502	+	8	265	1	258	GCTCAAAGCAACCGCACTAC	GCTTTTCGAGCGAGTTTTGA
820	C11776307_2_c	278	chr5D	-	525957173	525957453	1	281	C16426502	+	397	677	0	281	CTCCATTTCCCCAGCTGGTT	CCCTCTCTCGCAAAGAAGCA
821	C11776307_3_p2	203	chr5D	-	525956664	525956867	1	204	-	-	-	-	-	-	TTAGTGGTGGTGTGCTTGCA	CTCAACACCCCTCACTCCAC
822	C11776307_4_p2	259	chr5D	-	525956227	525956473	1	247	C16426502	+	1376	1642	2	267	GAGCAACACTTGTGCCTTGG	ATGCATGAGACTGCCTAGCT
823	C11776321_1_p1	191	chr5D	-	291496661	291496858	0	198	scaffold24010	+	11483	11671	0	189	CTGTCGGAGATCACGCTCAG	TCGGCTACGAGAACCACAAC
824	C11776327_1_p2	208	chr5D	+	386859693	386859898	1	206	scaffold11667	+	531	748	1	218	AGGCCAGCATTAATTTTCTACCA	CTTGCGAAGGGACAAACTTGT
825	C11776369_1_p2	221	chr5D	-	465004156	465004370	0	215	scaffold169715	+	11459	11672	1	214	AGGGAGGGTTTAGTGAGGTGT	CTGCCCACCCAAAATGAAGC
826	C11776407_1_p3	183	chr5D	+	459069887	459070071	1	185	-	-	-	-	-	-	CACAGTCAGCCCTTCCTCTG	GTGGCCTTCACGAATATGCC
827	C11776433_1_p1	209	chr5D	+	509506892	509507098	0	207	scaffold211671	+	788	994	0	207	CATTTCCTGCCTCGTTCCCT	TTCTCGTGGGTTTGTCCGTC
828	C11776573_1_p1	228	chr5D	+	218693484	218693708	2	225	scaffold33499	-	27832	28057	0	226	TGCTCTTTTCTTGGCAATGCA	GGAGGAAGAGGATTGGTGGC
829	C11776607_1_p3	280	chr5D	+	90686470	90686749	0	280	scaffold13886	-	9275	9554	0	280	GGCACGCATCTAAGCAACAG	CAGAGAGCCATGACGTTCGA
830	C11776623_2_p4	256	-	-	-	-	-		scaffold1788	-	2250	2501	0	252	CTGATCTGAGGGACCCATGC	AGGAAAATCTCACGGCCGAA
831	C11776647_1_p1	220	-	-	-	-	-		C16458666	-	2471	2697	0	227	TCTGATGTCCTGGCCTTCTT	CCAGTTGCACAAATGATGGCA
832	C11776691_1_p1	239	chr5D	-	88185837	88186058	2	222	scaffold96269	-	10946	11163	2	218	CCGGCGTTGACTTCTAGGAA	CGGTCATATGGATGGGAGGC
833	C11776691_2_p2	259	chr5D	-	88184832	88185091	1	260	scaffold96269	-	9980	10239	0	260	CTCTCCCTCACGCCTCATTC	CAACAACAGACGCTTGGCC
834	C11776733_2_p1	147	-	-	-	-	-		C16461268	+	7343	7454	1	112	ATTTTGTTCTGCTGCTGCCG	TCAATTAGTCAGCAGCGGCA
835	C11776775_1_p2	231	chr5D	-	405421718	405421943	1	226	-	-	-	-	-	-	TTTCGGTTGGGTCCACTTGT	TTCCATCTGGTCAAAGGGCC
836	C11776787_2_p3	178	-	-	-	-	-		scaffold13243	-	7869	8055	0	187	CCCACTTCCTCCAACTTCCC	ACCATCGATCCTCCCCTCC
837	C11776787_3_p3	227	chr5D	-	221479837	221480072	2	236	scaffold13243	-	7545	7768	1	224	CTGCTGCTGCTCGTCTGC	GTGTCATCCCACACCCAACT
838	C11776843_2_p2	260	chr5D	-	214924008	214924268	1	261	-	-	-	-	-	-	ATCTCTCTTCTCCGGGCCTT	GCTTGGCTGGGACCATATGT
839	C11776897_3_p3	263	chr5D	+	347438911	347439155	1	245	-	-	-	-	-	-	ACGGCAACTGGAGTTTCCTT	AATACCAGCCCACAGAAGCC
840	C11776899_1_p3	233	-	-	-	-	-		scaffold147075	-	1406	1635	2	230	GCCATCTGACTTCTGCCAGT	GCCCTTGATGGAACCCTTGA
841	C11776901_2_p3	196	chr5D	-	36761578	36761773	1	196	scaffold193262	-	3868	4063	0	196	TACAGCAGCTGGGACCCAA	TTGCTTGTTTCTTGGCGCTC
842	C11776901_3_p3	144	-	-	-	-	-		scaffold193262	-	3142	3357	2	216	TGAGGTGATGGGGGAGAGAG	TCTGGGGAAGGAGGAAGGAG
843	C11776909_1_p3	264	chr5D	+	491585365	491585599	1	235	scaffold120826	-	10571	10815	1	245	TGGGTTTTCAGGTCCCATGA	TAGCTGCCTTGCACACATCA
844	C11776909_2_p3	183	-	-	-	-	-		scaffold120826	-	10317	10499	1	183	GGTGATGGTTCCCATGCTGA	CATGAGCACGGTGAACTCCT
845	C11776959_3_p1	267	chr5D	-	125895167	125895431	2	265	-	-	-	-	-	-	GCTGTGCTTGGGTAGGTTCT	GGTGTCAGCCCTGCAGTATT
846	C11776961_2_p2	265	-	-	-	-	-		C16456932	+	6272	6512	2	241	TACGAGCTTCTGTTGCAGGG	GATGAAGGGGAGGCGAACAA
847	C11776971_1_p1	237	chr5D	+	469515871	469516121	2	251	scaffold3157	+	17797	18045	2	249	TGGCTCTTGATCATGTTGCAG	TTGCTGTTGGTAGTTGCTGT
848	C11776977_1_p1	148	chr5D	+	44683036	44683185	1	150	scaffold201278	-	6802	6951	1	150	AAGTCGCTCCCTCCACCTAT	GCGCCGTCATCATCATAGGA
849	C11777013_1_p1	231	-	-	-	-	-		C16461332	+	9082	9311	2	230	AATTTGGTTGGTGCCCTGGA	CGGGCTGTTGTTCCTACTCC
850	C11777017_2_p2	245	chr5D	-	226942325	226942556	1	232	C16454974	+	205	428	0	224	GCATCGGTAAGCGCAGTAGT	ACCCTCCATCTGCTTACCCT
851	C11777017_3_p2	210	chr5D	-	226942079	226942287	0	209	C16454974	+	474	681	0	208	TCTCCTCTCGCCATCTCCAA	CGCTGGAGATAACTCGGTGT
852	C11777017_4_p3	140	chr5D	-	226941930	226942037	1	108	C16454974	+	723	839	1	117	CGCACCTTCTCTCTCACGAG	CCCTCAACTGCCCAGATCTG
853	C11777017_5_p3	237	chr5D	-	226941079	226941321	0	243	C16454974	+	1445	1675	0	231	AGAAGCTCCAACTTGACGGC	TCTTCCCGTCCATGAACTGC
854	C11777017_6_p3	255	chr5D	-	226940504	226940758	0	255	C16454974	+	1996	2250	0	255	AAGAAAGACGCAGGTGGCAA	GCCCATCATGTTAGGCCTCA
855	C11777027_2_c	160	chr5D	-	382193200	382193312	0	113	-	-	-	-	-	-	CCTCGATGAACCTGCCGAAA	ATCTGAGCTTGCAGGGTTCC
856	C11777029_1_p3	260	chr5D	+	42874617	42874877	2	261	-	-	-	-	-	-	AGGTGGTTTTGGTGCATGGA	CTTTAAACCCCACCCCCTCC
857	C11777067_1_p3	245	chr5D	+	424906506	424906750	1	245	-	-	-	-	-	-	TATCGACATGACCAGCACGG	TGCTGAAACCACCGGAGTTT
858	C11777125_1_p4	265	chr5D	-	50327140	50327400	1	261	scaffold201998	+	2456	2724	2	269	GCCTCCAAAACGCCAAACAT	CTCCAGCCAACCAATCCACA
859	C11777125_2_p2	180	chr5D	-	50326196	50326365	1	170	C16452606	+	65	227	1	163	TGGGTGACAAGTGAGAGTGC	ATGCCCCCAAGAATGCAGAA
860	C11777129_2_p1	255	-	-	-	-	-		scaffold141178	+	1135	1315	2	181	TTGTGACGGCATCGCTCTAA	TATCGGCAAGGGCATCAGTC
861	C11777131_2_p1	254	chr5D	-	511944962	511945212	1	251	-	-	-	-	-	-	GGGTGGTCTGAGTCGGAAAA	ACAAGTTCATCCCTTTGAGAGT
862	C11777155_1_p3	214	chr5D	+	353602967	353603174	2	208	-	-	-	-	-	-	TCCTTGCATTCGGCTTCCAA	CAAGCCAACATTCGCAACCA
863	C11777175_1_p1	259	-	-	-	-	-		scaffold104948	+	1169	1427	2	259	CGTGAGCCAAAAGACGCAAA	TCAGCGAGATACTCCTTGTAGT
864	C11777235_1_p1	199	-	-	-	-	-		scaffold124624	+	13692	13889	1	198	ATTTGTTCTTTTCGCGCGGT	GCTTTCCAGCTGACAGTTGC
865	C11777299_1_p1	251	chr5D	+	470759669	470759979	2	311	-	-	-	-	-	-	CAGGTGGGGACTGTCATGTC	GATCGGTTCATGCCAGGGAA
866	C11777305_1_p2	114	chr5D	-	481422454	481422556	2	103	scaffold207564	-	9118	9231	2	114	TGGAACATTGACAGCGACGA	GGCCATGCAAAACGACTGTT
867	C11777311_1_p2	172	-	-	-	-	-		C16461342	+	952	1139	1	188	AGCTTAGGCATCAGCAGCAA	CAAACCCACCGCATGTTACG
868	C11777339_1_p1	256	-	-	-	-	-		C16459776	+	7380	7631	0	252	TGCACAGGTCTTCACATGTT	GAATGACTCGTGCCTCCTCC
869	C11777453_1_p1	134	-	-	-	-	-		C16447970	+	2172	2302	0	131	GAAAATTTGGCGCTTGCTGG	CGGACGCAGACATACAGGTT
870	C11777469_1_p1	104	chr5D	+	198248423	198248524	0	102	C16454890	+	5470	5574	1	105	AAGTGCTAACTCCGCTCCAC	TGTCTCTCACCCAGTTTCAGT
871	C11777479_1_p1	252	chr5D	-	270213324	270213574	1	251	scaffold60409	-	17243	17488	1	246	ACCGATCTGTCCTAGAAAAGCA	TGGAGCCAAATGGATGACGT
872	C11777491_1_p2	240	chr5D	-	451672234	451672455	1	222	scaffold38165	+	28117	28349	1	233	CGCGGAGGAGGAAAGGAAAA	ACCATCTCCTCCCCTGACTC
873	C11777507_1_p1	259	chr5D	-	66590631	66590885	0	255	-	-	-	-	-	-	GTTCCACCCCTCAGGATTGG	CTTCACAAAGGTCACTCCCCT
874	C11777509_1_p1	181	-	-	-	-	-		scaffold197959	-	1301	1478	0	178	CCCTTGACGGCCATTATGGT	CGTCCGTCTATGATTGCCTCA
875	C11777515_1_p1	183	chr5D	+	276289619	276289798	0	180	C16460644	+	4985	5164	0	180	AGGGCATCTGCTAGCTGAGA	ACAGCAAGGGCAGTTCACAT
876	C11777517_3_p2	249	chr5D	-	423855424	423855667	0	244	C16444448	+	1055	1294	0	240	GTCAAATGATGGAAGCGGGC	TGTGAACCGTTGGTCGTAGG
877	C11777537_1_p2	276	chr5D	-	159115708	159115981	2	274	C16460448	-	3610	3909	0	300	CTAGTGTGTGCGAGCCCTAG	AGGGCCTCTACATCCACCTT
878	C11777543_4_p1	257	-	-	-	-	-		C16461458	+	6692	6944	1	253	ACCCAAGGGATGCAAGGATG	AAGAGCATGTCGTGACCCTG
879	C11777549_1_p3	231	chr5D	+	484415011	484415246	1	236	-	-	-	-	-	-	TGCCTCGATAGTCCACATGG	CGACCCAATCCATTCCGCTA
880	C11777553_1_p1	267	-	-	-	-	-		C16453042	-	2989	3255	0	267	TTGATGTTTGATGATGTTGCGT	TCAGGCGGATGATACCATGC
881	C11777611_2_p3	227	chr5D	+	408969095	408969316	0	222	-	-	-	-	-	-	TGCTTTCCCACAATAGCAGT	GTTCCGTCCTTTCCTCTGCA
882	C11777621_1_p3	225	-	-	-	-	-		scaffold16341	-	7677	7901	2	225	TTGTGTCTTGTGGCTTGTGC	GCCCAGCTGCGATGAATTTT
883	C11777661_1_p2	273	chr5D	-	27684301	27684587	0	287	-	-	-	-	-	-	GTGCTGAGTCCTGAATGCCT	TGCAAACACTCCCGTTATGG
884	C11777661_2_p1	280	chr5D	-	27683711	27684010	1	300	-	-	-	-	-	-	GAGGCACACATGAGGTAACCA	TAGCACGAACACCACACCC
885	C11777689_2_c	271	-	-	-	-	-		scaffold211428	+	2676	3007	1	332	TCGCTGCTTGTCAAACGTTG	CCTGGCTCACAGCACACTTA
886	C11777703_1_p3	143	chr5D	-	375987219	375987358	0	140	scaffold212441	-	6981	7126	0	146	CGAGGTCGTTGGGGTAGAAG	GTCCTCGGTGTTCCTCTTCC
887	C11777731_2_p3	223	-	-	-	-	-		scaffold211160	+	3798	4011	1	214	GTCGGATAAGGTTGGCTCCC	GAGGCTCAAGGAGGAGGAGA
888	C11777741_2_p1	268	-	-	-	-	-		scaffold99187	+	4040	4301	0	262	ATTGCACTTGGTAGTAGGATGT	GTTGAACATAATGCCCCGCA
889	C11777741_3_p2	111	-	-	-	-	-		scaffold99187	+	5131	5239	1	109	TGTCTGTTGTGCATGTGGGT	TTTCAACCACACGGGCATCT
890	C11777757_1_p2	250	chr5D	+	305192170	305192421	2	252	scaffold86664	-	9619	9865	2	247	GAGGTCATGTGCACTCGTGA	ACAACTCGTACTCCAAGCGG
891	C11777769_3_p2	213	chr5D	+	477406334	477406541	1	208	scaffold190636	-	7831	8039	0	209	ATCATGGTGGTGGATCGTCG	AGCGGCTCAACACTCATTCA
892	C11777789_1_c	239	chr5D	-	60631974	60632203	2	230	-	-	-	-	-	-	AGAAATAATCAGGGCCCGGG	GCTCATGCCACTCATCACCT
893	C11777797_1_p2	207	chr5D	+	510654416	510654609	1	194	-	-	-	-	-	-	ACGCTGAGTTCCTGCTGAAA	TAGTGCTCGCCTTTTCAGCA
894	C11777797_2_p1	239	chr5D	+	510655153	510655389	1	237	-	-	-	-	-	-	CAACACCACGACAGTTGCTC	GGTGCATGTTGCTTGGTTGT
895	C11777821_1_p3	140	-	-	-	-	-		scaffold94701	+	4980	5119	1	140	CGGGAGACGCTTTTCCTTCT	CATCTCTCAAGTGGTGGCGT
896	C11777829_1_p2	225	chr5D	-	362575379	362575603	0	225	scaffold44634	-	3901	4125	0	225	CGTAGTAGAGCTGGCCGATC	CGTACAGGGAGTTCAAGGCG
897	C11777845_1_p1	218	-	-	-	-	-		scaffold30975	-	4409	4702	1	294	TTCGATGCAACAATGGCTGC	AGACTTCGAGAGCAAACCGG
898	C11777845_2_p3	239	chr5D	+	487160373	487160617	0	245	scaffold30975	-	3272	3516	1	245	AGGCCAAAGAGGTGGTGATG	TTGCCCTCGGAGCAGAATG
899	C11777855_1_c	192	chr5D	-	398570291	398570488	0	198	scaffold120152	+	3577	3760	0	184	TGCACGCATTTTGCATGTGT	TACGACCTATGCCTGTGGGA
900	C11777883_3_p3	188	chr5D	+	168510556	168510743	2	188	C16453008	-	1522	1709	2	188	CCCCTTTCCGTAGTTCACCC	ACCCCATGAATCCGCTTTGT
901	C11777907_1_p3	122	chr5D	-	77080738	77080859	0	122	scaffold45248	+	6402	6525	2	124	TTCTCGTTCCATCCCCAACG	TCCTCCTCCGACTCCGATTC
902	C11777911_1_p1	112	-	-	-	-	-		scaffold209767	+	3389	3490	1	102	TGGAGAATCACAGCTGCACA	TGTGCAGTTTTTGGAGACACA
903	C11777917_2_c	272	chr5D	-	441312796	441313027	1	232	-	-	-	-	-	-	GGCTCGCACAAGCAAATTCA	CTCATGGGTGAAGGCAGGAA
904	C11777929_2_p2	115	chr5D	+	500492469	500492572	2	104	scaffold20634	-	8715	8823	2	109	TGCCTGGGAAATTCTTCGGA	GAGGAAATGGTGATGCGTGC
905	C11777929_3_p1	239	-	-	-	-	-		scaffold20634	-	8044	8283	2	240	TGTGAGGCTGTTCTTGTTCCT	TGACGCGGCCTAATTTTCCT
906	C11777929_4_p3	230	chr5D	+	500496432	500496661	1	230	scaffold20634	-	4487	4716	1	230	CGAGCCGTATCACCTCCTTC	GCTGATCGCTTTGTTCCGTC
907	C11777943_2_p3	117	chr5D	-	516519848	516519979	1	132	C16390772	-	101	202	2	102	GATTCCTCTCATCGCGAGGG	AGGGTTCTTGGTGTTGCAGA
908	C11777997_1_p1	273	-	-	-	-	-		scaffold186261	+	11289	11551	1	263	TGTCTGGCGAGAACAACACA	TAGTACATGATCGGCGCCAC
909	C11778013_1_p1	257	chr5D	-	403645767	403646016	0	250	-	-	-	-	-	-	ATTAACGTGCGGGGAAGGAG	AGAACGGAGCTGGATCCTCT
910	C11778019_1_p1	276	chr5D	-	249532195	249532472	1	278	scaffold26686	-	3065	3342	0	278	AGGGGCAATCTTGGATTGGA	CTCAGTGGCTTCCCTGCATA
911	C11778043_2_p2	200	chr5D	-	477395098	477395297	2	200	scaffold212341	+	1522	1721	2	200	GCTAGAACACACTGAGCGGT	GTTGGACGAAAGCTGCATGG
912	C11778073_1_p3	246	chr5D	+	56455324	56455563	1	240	scaffold212322	+	12764	13009	0	246	TTCATGGCGGGGTCTAGGTA	CACAGACACCTCCTCACCAC
913	C11778073_3_c	212	chr5D	+	56459451	56459684	0	234	scaffold212322	+	16926	17145	0	220	AAGGCCAAGAACGTTGCATG	TCGACGTCGACCTCAACAAG
914	C11778073_4_p2	270	chr5D	+	56459749	56459985	0	237	scaffold212322	+	17210	17485	0	276	GATGAGCTCGTCGTCTCTCG	GCTTGAGGTAGACCCACCAC
915	C11778081_1_p1	122	chr5D	+	351468581	351468670	0	90	scaffold197557	+	10598	10683	0	86	TCTCCAAGCAAAGCGAGAGG	CCCGTTGATGCCTCTCGATT
916	C11778089_1_p1	254	chr5D	-	368288077	368288323	2	247	scaffold139142	-	13133	13376	0	244	GATACTACGCCTTGCCTCCC	CATGAGACTCCAGCAGCCAA
917	C11778095_1_p1	213	chr5D	-	323917448	323917631	1	184	-	-	-	-	-	-	GTGACCGATTACTGTCCGCA	ACATGAACATCTGGTGCCGT
918	C11778097_1_p3	228	chr5D	+	215477045	215477278	1	234	C16461802	-	7583	7816	1	234	CCAGTAGCATTAGCCGCACT	ATTTCCTCTCAGCACACCCG
919	C11778097_2_p3	132	chr5D	+	215482308	215482439	1	132	C16461802	-	2431	2562	1	132	AACTAGTTGCCACGCTTCGA	CGTACACCCAAATCCCTCCC
920	C11778103_4_c	204	chr5D	+	454179173	454179383	2	211	scaffold124778	-	7930	8137	1	208	CCTCTCCATCTCCACCTCCA	GAGAGCAGGCGAGTAGTTGG
921	C11778141_2_p3	259	chr5D	-	517053692	517053949	2	258	scaffold82527	-	3553	3807	2	255	GTCGACTGTTGACTCCAGCA	AGTCAGTCCGCCGTTAGTTG
922	C11778155_1_p2	220	chr5D	-	72589493	72589712	0	220	-	-	-	-	-	-	CTAGCCAGGACGCGATGAAA	AGCGGTTCTCAGCAGTACAC
923	C11778169_1_p1	233	-	-	-	-	-		scaffold110265	-	17988	18223	1	236	TGAGGAGCCGACGAAGGATA	GGGAGATGGACATGAACCCG
924	C11778183_1_p1	274	chr5D	+	264023024	264023291	0	268	-	-	-	-	-	-	GCAGAGACACCGCAGTACAT	CCGCCGTCAGCTTTTCTAGA
925	C11778193_1_p1	214	chr5D	-	278312694	278312872	1	179	scaffold141016	+	2692	2870	1	179	TCATGCCACCTGTGCTTACC	TGGGTGTGAGCTCGTTTTGT
926	C11778193_4_p3	251	chr5D	-	278310189	278310428	0	240	scaffold141016	+	5135	5385	0	251	GTTGCATCAAGAACGCGGAA	TGCATACCCGCTTTCCTGTT
927	scaffold100643_1_p2	116	-	-	-	-	-		C16453178	-	116	227	2	112	CACAACACGTCAAAGCCCAG	TCGAGCAGAGAGGACCTGAA
928	scaffold100764_1_p2	232	-	-	-	-	-		scaffold172136	+	3474	3722	2	249	TCAGGCAGTTCACGTTGTGA	ATCCGTGCGTTGGATCACAA
929	scaffold100771_1_p2	261	chr5D	+	237847347	237847587	0	241	scaffold167833	+	12291	12539	1	249	GCTAAGCAGCTTTTCGTCCG	GGTGAATCGGAAAGGGCTCA
930	scaffold100981_1_p2	216	chr5D	+	195555669	195555874	0	206	-	-	-	-	-	-	GTGTCTGTGAGTCCTGGGTG	CCTGATCGTGGCAAGATCCA
931	scaffold101014_2_p1	253	chr5D	+	54201970	54202215	1	246	C16457610	-	1148	1392	0	245	GCCTCGGAGACATAGCGAAG	TGACCTCCCAGGCATGAAAC
932	scaffold101208_1_p3	205	-	-	-	-	-		scaffold134018	+	718	919	1	202	CTTGTCCTGCTGGTGTTTGC	TGTCTCTTTCCCTCTTCCACC
933	scaffold101417_2_p2	248	-	-	-	-	-		scaffold359	+	146	247	2	102	TGCCACGTGGTTTCCCTTTA	CGAACCGGTGCTAAAGGGAA
934	scaffold101417_4_p1	269	chr5D	-	367994643	367994908	1	266	-	-	-	-	-	-	CGGGTCAGGCATTTAAGGGT	GTGACCTCTGATCGGCAACA
935	scaffold101643_1_p1	277	chr5D	+	396670620	396670695	2	76	-	-	-	-	-	-	ATCGTCGAGCTGTTGCCTTC	GCCCAACCACAACAGCTCTT
936	scaffold101654_1_p1	160	chr5D	-	108086196	108086352	1	157	-	-	-	-	-	-	AATTGGCTGACTGCTGAGCT	GTGTACCTCGAGCGGTGAAA
937	scaffold101654_2_p3	269	chr5D	-	108085399	108085667	0	269	scaffold44385	+	2368	2636	0	269	CAGTCGTGGGAGAGGTTGAC	ATATTTGGCCACCCTCGCTC
938	scaffold101709_1_p3	275	chr5D	-	528148165	528148439	0	275	scaffold208424	+	5112	5386	0	275	TCCATCTCTCTCCCCGCC	CATGTCGTCAAAAGACCGCC
939	scaffold101753_1_p2	268	-	-	-	-	-		scaffold85958	+	5112	5383	0	272	ACCTCGTGGTAAGACATGCA	GCTAATTTGGGCCTTGTGCA
940	scaffold101792_1_p1	220	chr5D	+	107312605	107312822	2	218	-	-	-	-	-	-	GTGCACTGACAGTGGTAGCT	TGGACCCGTGACTCCTACAT
941	scaffold101972_1_p2	228	-	-	-	-	-		C16461310	+	12761	12980	0	220	CTAACACCAGCCAGCAGGAT	TTTTTGAGTCGCGACTTGGC
942	scaffold102135_1_p1	195	chr5D	-	460221042	460221273	1	232	-	-	-	-	-	-	GTCTGAGTAGTGGGCTGCAG	AGAAAGCTATGGTGGCTGCC
943	scaffold102370_1_c	250	chr5D	-	40094105	40094357	0	253	scaffold206783	-	12367	12617	0	251	CACCCACCTCGCCTGAATC	GCGCGGTCGAATTCGTCA
944	scaffold102425_5_p1	235	chr5D	+	486923226	486923474	0	249	-	-	-	-	-	-	GTAGCCCAGCATCCTCTCAC	CTTTTCCCTTCCCCCATCCC
945	scaffold102481_1_p1	279	chr5D	+	450578781	450579054	1	274	scaffold206365	+	425	704	1	280	TTCACCTCCTTCCTCAGGGT	AAGAATTTGGCCCGATGGGT
946	scaffold102481_2_p1	279	chr5D	+	450579928	450580207	1	280	-	-	-	-	-	-	ATGTGGCACATACCTGCTCC	ACCATAAGGCCACCTTTGGT
947	scaffold102591_2_p2	242	chr5D	+	106659107	106659459	1	353	scaffold25529	-	5489	5730	0	242	CCCAGCCTGTACAACTCCTG	AGCACATCAAGGTAGGTTCTGG
948	scaffold102659_1_p2	262	-	-	-	-	-		scaffold193204	-	2367	2624	1	258	ATGTGGGAAGCGGGTTTGAT	AGACCAACAGATGTGGTAAGCA
949	scaffold102734_1_p3	269	chr5D	-	510944750	510945016	1	267	-	-	-	-	-	-	TGTCGCAAGCTTCCTGGAAT	CGATCTTTGATGCAGCAGGC
950	scaffold103069_2_p1	178	chr5D	+	490608502	490608675	2	174	-	-	-	-	-	-	CGGCAATATGAGGGATCGCT	AAGAGGTGGAGGAGCTAGGG
951	scaffold103146_1_p2	271	-	-	-	-	-		scaffold22139	-	11959	12225	2	267	AGCAGTTGTGAGCGTGCTTA	GAGTCTTAACCGCCTAGGAGG
952	scaffold103457_1_p1	197	-	-	-	-	-		scaffold150257	-	755	946	2	192	GGGGTGGCCGATATTTTCCA	TAGCCGTATCCACAAGTGCC
953	scaffold103698_1_p1	181	chr5D	-	325089178	325089334	1	157	-	-	-	-	-	-	AGAGAAGAGAGCGTCGGAGT	CGTCCATATTTGCCAGCGTG
954	scaffold103698_2_p1	216	chr5D	-	325086143	325086356	2	214	scaffold211839	+	3770	3988	1	219	GCGTCAGCAGGAAGAGTTGT	CTGCAGCCCCAAACAAGTTC
955	scaffold103939_1_p3	218	-	-	-	-	-		scaffold94116	+	8664	8888	1	225	CCCATGCGGTACTCTTTGGT	TGCGATCATAACCTCGTCGG
956	scaffold104134_1_p2	114	-	-	-	-	-		scaffold107373	-	270	378	0	109	CTTGGAGCACAACTGAGGGT	ACGTTGTGCTCCAAGCCTTA
957	scaffold104161_1_p1	267	chr5D	+	397326349	397326611	2	263	-	-	-	-	-	-	TGGGGCACAATTCACTGGAA	CAACCTCTCCTGTACAGCCG
958	scaffold104193_2_p1	256	-	-	-	-	-		scaffold143640	+	3612	3860	0	249	ACCAGGCTACAGGAAACACA	CCGTGATGTCGCCTTGAGTA
959	scaffold104213_2_p1	268	-	-	-	-	-		C16453330	+	275	549	1	275	ACCATCTGGGGTGCTAGTGT	CTGATTGATATCTGCCGCGC
960	scaffold104213_3_p1	252	-	-	-	-	-		C16453330	+	664	923	2	260	GCCTGGAGCATAACAGATACCT	TAACTTTCCACGGTTCCGCT
961	scaffold104533_2_p3	264	chr5D	-	438109981	438110244	0	264	-	-	-	-	-	-	CCCTCCTCGACCTCCAGAA	GTGGCGAATTGGGCGAATTC
962	scaffold104746_1_p1	179	chr5D	+	481980936	481981244	1	309	scaffold129277	+	999	1134	0	136	CCTCAGCTGACTCCATCACA	CAAGCCATATGCCCAGCAAC
963	scaffold104806_1_c	266	chr5D	-	301129094	301129348	2	255	-	-	-	-	-	-	TGCCACGTTGATGATGTCCA	GAGCACCTCAGTACTGACCG
964	scaffold104806_2_p1	209	chr5D	-	301127451	301127659	1	209	scaffold63642	+	10592	10802	2	211	ACTGAAGACAACCTTGTTGCC	TGCTTCCACCTTCGAGAACA
965	scaffold104806_3_p3	209	chr5D	-	301112848	301113056	1	209	C16461066	-	7266	7474	1	209	CCTGCAACTCTTACTGCTCGA	ACATGTAAACCTGGGCTGCA
966	scaffold105007_1_p3	213	-	-	-	-	-		scaffold64162	+	7492	7701	1	210	GTGTGAGCATGTTGATGGCA	GAGTGCTCCTCACCCAAAGG
967	scaffold105067_1_p1	158	chr5D	+	193510270	193510391	0	122	scaffold141569	+	910	1031	0	122	GACAACTTGGGCATCTTCGC	CGGGCACTACTTCTCCCTTG
968	scaffold105143_1_p2	219	chr5D	+	407206506	407206725	2	220	-	-	-	-	-	-	GGTTTCCCCTCTGGTCCTTG	GCGGTTGGAGTGCTTCTTTC
969	scaffold105493_1_p3	259	chr5D	-	41536522	41536786	0	265	scaffold173958	-	2970	3228	0	259	GCTGATAGTGGCGGTCTCTC	TGCCTTGTCACTGCTATGCA
970	scaffold105509_1_p3	229	chr5D	+	474814553	474814768	1	216	scaffold24355	-	13872	14092	1	221	GGCTAAGCAAAGCAGGGAGA	ATCGACCACGTTTCCATGCT
971	scaffold105536_1_p2	275	chr5D	-	344583083	344583357	2	275	-	-	-	-	-	-	TCGTCTTCCTCCTGCCAGTA	CGGAGCACTAGAGCACAACT
972	scaffold105802_1_p1	246	-	-	-	-	-		scaffold211284	-	395	592	0	198	GCGCAGAGATCCACGTTGAT	TTTCCCATTGTACCGAGGCC
973	scaffold106395_2_p1	239	chr5D	+	437835409	437835652	1	244	-	-	-	-	-	-	CAGCTACTCCACCTGCACAA	AACGGGGAGCTTGAGAGTTG
974	scaffold1065_1_p1	218	-	-	-	-	-		scaffold168648	+	5628	5848	2	221	ACTCGTTCGAGTCCGCAAAT	TTTCATCCCACCTCAACCGG
975	scaffold106514_2_p1	142	chr5D	-	511838722	511838857	1	136	-	-	-	-	-	-	GGCCTCATGCGCAGAAAATT	CGTGAGCTCAAGTCTGGTGT
976	scaffold106523_2_p3	102	chr5D	+	95858990	95859091	0	102	scaffold121427	+	14323	14421	1	99	TCCTGCAGGATTTCGAGGTG	CCTACTCCTCCATGCCCTCT
977	scaffold106545_1_p1	140	chr5D	-	225258462	225258601	0	140	C16461232	+	6649	6787	0	139	GCGTCAAACCGTCCACAAAA	TGGATCGTGGCTGCATTCAT
978	scaffold106545_2_p1	184	chr5D	-	225258298	225258480	0	183	C16461232	+	6769	6952	0	184	TGAATGCAGCCACGATCCAT	CAGGACCTGGGATGTGCATT
979	scaffold106634_1_p1	165	chr5D	-	48468729	48468922	0	194	scaffold30127	+	9677	9867	0	191	GCATCGCAGTCCTGACCTAG	TGGAGATACCACTGGTTTTGCA
980	scaffold106698_1_p3	202	chr5D	+	52618322	52618547	1	226	C16458432	+	5951	6140	1	190	CAAGCAAGCGACGTGGAAAG	AGTCCAGCACAGCAGAATCC
981	scaffold107021_1_p3	233	chr5D	+	63768886	63769109	2	224	-	-	-	-	-	-	ACCTGGCAGCTTGCTTCATC	TGTGCTATCGTCCCGTCAAC
982	scaffold107022_1_p1	208	chr5D	+	254329659	254329873	1	215	scaffold33178	+	7915	8126	0	212	GCGAGCAGACGGTTTGTTAC	AGAGTTTTGTGAACTTTTCCTCAA
983	scaffold107060_1_p3	164	chr5D	-	298934111	298934274	1	164	-	-	-	-	-	-	CTCCGGAGACCACCTTCTTG	CGTCAACTTCCGGTCACTCA
984	scaffold107060_2_p3	217	chr5D	-	298933917	298934130	1	214	scaffold157681	-	472	688	1	217	TGAGTGACCGGAAGTTGACG	CTCAAGAAGCTCCATGGCCA
985	scaffold107125_1_p1	107	chr5D	-	490970707	490970806	2	100	-	-	-	-	-	-	ACACTCGCGCCATAGGAAAA	CAAAATCAGGACACCCCGGA
986	scaffold107445_1_p1	262	chr5D	+	68213821	68214099	0	279	-	-	-	-	-	-	GTATCAACTCCCGCGGTGAA	CGACCTCTCGTCCCAACTG
987	scaffold107760_1_p2	240	chr5D	+	502018659	502018892	0	234	C16448472	+	80	312	0	233	GCAGGACTCGAACAACCTCA	CATCTCCAGCTTCCGCATCT
988	scaffold10803_1_p2	278	chr5D	-	171331359	171331626	1	268	C16452346	-	2286	2561	0	276	AGCGATGCCCTTTGGATTGG	GGAAGTGGACACCCCTTCTG
989	scaffold108034_1_p3	275	-	-	-	-	-		scaffold95685	+	1246	1517	2	272	AGGAAGGCTGTTCCTGAGGA	GTCTTGGCCTTTGATGCTGC
990	scaffold108168_1_p1	258	-	-	-	-	-		scaffold195371	+	2244	2501	0	258	TCAGTTGAGCAGTGGCAGAG	TGAACCGAATGCTCCATGGT
991	scaffold108225_1_p1	217	chr5D	+	220704514	220704729	1	216	-	-	-	-	-	-	AGGAGCAGTTTGGCTGGATC	TGATATGGTTCTCCGCTCGC
992	scaffold108520_1_p3	140	chr5D	-	383745601	383745746	1	146	scaffold68482	+	5080	5225	1	146	ACACACGAAATCAACCAGCT	CGAGGTTGTAGCAGTGCAGA
993	scaffold108520_2_p3	277	chr5D	-	383744062	383744335	1	274	scaffold68482	+	6408	6681	1	274	TGATTAGGCCGCGATCGATC	GGGAAGAAGAGGAAGTCCGC
994	scaffold108696_1_p2	273	-	-	-	-	-		scaffold14867	+	1921	2025	2	105	CGTTAGATGCGACGTTTGTGA	GTGACATCTCACAAACGTCGC
995	scaffold108720_1_p1	255	chr5D	+	142349086	142349312	1	227	C16453316	+	5089	5343	1	255	ACTTTTGTGTGAACATGTTGGCA	CCCACCCTTCTCTCCACATG
996	scaffold108797_1_p1	159	chr5D	+	188824323	188824480	0	158	scaffold88225	+	963	1121	0	159	GCTGCAGGTGTTGGAATGTG	CACCTCTCAACCACTGCACT
997	scaffold108806_1_p2	176	chr5D	+	356687607	356687782	2	176	scaffold212003	+	405	546	2	142	TGTGTATGTTTGTGTGCGCG	CACACACCGAGCAACATGTG
998	scaffold108851_1_p1	228	chr5D	-	277270199	277270421	0	223	-	-	-	-	-	-	TGTGATCGGACCGGAAGTTG	CGAGTGGGGAAGAGGAGGTA
999	scaffold109149_1_p3	216	chr5D	-	490521162	490521378	1	217	-	-	-	-	-	-	GATGAAGACAGGAGGCGGTC	CTTCACGCCAGAAGAGGAGG
1000	scaffold109491_1_c	267	-	-	-	-	-		C16459940	-	4841	5117	0	277	CACGCAAGGGCAACATCTTT	ACCCTTTGGTCCCATGGATG
1001	scaffold109553_1_p1	232	chr5D	+	505091863	505092084	2	222	-	-	-	-	-	-	GCTTCCAGATCCTCCTGTGT	ACGTGGACTACATCGACTGC
1002	scaffold109634_1_p3	227	-	-	-	-	-		scaffold175259	-	1172	1392	1	221	CGCAAAATCAAGCACCCAGG	TCCCGATAGATCTGGTGCCA
1003	scaffold109679_1_p2	177	chr5D	-	220729529	220729707	0	179	scaffold212279	+	1457	1633	2	177	TGGCCATGATGCTCCACTTT	GCTCCGAAGAGGCTTTCCTT
1004	scaffold109878_1_p3	214	chr5D	-	349867433	349867650	2	218	scaffold117604	-	19965	20179	1	215	GGAGTGCTTGGAGGTGTACC	CCTAGCAACCACCCAGGAAG
1005	scaffold109931_2_p1	193	chr5D	-	437446886	437447078	0	193	scaffold58380	-	2402	2593	0	192	AACCTTCACATGGTTGCTGG	AAGGTAGAGCGAGCGTGATG
1006	scaffold109997_2_p2	258	chr5D	-	498381369	498381619	0	251	C16455970	-	2441	2685	1	245	CTGTATGTGGCGATTGTGCA	ATGCCTGCCATTGAGACCTC
1007	scaffold110042_1_p1	269	chr5D	+	400293741	400293922	1	182	scaffold25325	+	3801	4074	1	274	TGGAGAGATTGCCTGTGCTG	CTGACCATCTGCTCCACTGG
1008	scaffold110436_1_p1	215	-	-	-	-	-		scaffold136013	-	6617	6801	1	185	ATTACAACAACCCCCACCCC	TAGGAACCGCGGACCTGATA
1009	scaffold110504_1_p1	249	chr5D	-	16121099	16121346	1	248	-	-	-	-	-	-	TGGTCCGGTGGAAGTGAATC	CAAACGATAAGAGCGCGCAG
1010	scaffold110539_2_p1	219	chr5D	+	36178040	36178257	2	218	-	-	-	-	-	-	TTTCCTATTTGCCCCGCTGT	GTTCCCCATTCCAGTGCTGA
1011	scaffold110847_1_p3	231	-	-	-	-	-		scaffold104948	-	8359	8592	1	234	TTGATTTCCAATCGGCCGGA	TTAGTGGACACCGACCGTTG
1012	scaffold111014_1_p1	252	chr5D	-	354696043	354696293	2	251	-	-	-	-	-	-	TGCATTTTGAAGTGAGCTGTGT	TGGAAATTGTGTTTGGCTCCTG
1013	scaffold111210_1_p3	221	-	-	-	-	-		scaffold126683	-	4502	4737	1	236	TGGCCTCCACATAGACCTCA	GGAGGAGCAGTTGGGGAAAG
1014	scaffold111436_1_p6	261	chr5D	-	340512795	340513060	1	266	scaffold44012	-	5563	5811	1	249	AGCCAGAAGTACCAGTCCCT	CGCTTCCACGGTCACATTTC
1015	scaffold111436_2_p2	271	chr5D	-	340511334	340511605	0	272	scaffold44012	-	4117	4387	2	271	GCAAGACGGCAGGGATTCTA	CAATCAGTTCAATGCCGGCC
1016	scaffold111436_3_p3	229	chr5D	-	340510096	340510324	0	229	-	-	-	-	-	-	GATTCGTCAAGGTCGGGGAG	AACAACATGCTCCTCCAGGG
1017	scaffold111436_4_p3	266	chr5D	-	340509841	340510115	0	275	scaffold44012	-	2624	2898	0	275	CCCTGGAGGAGCATGTTGTT	TTCCTCGACCAGATGTTCGG
1018	scaffold111668_1_p3	129	chr5D	-	491011135	491011266	1	132	scaffold53778	+	186	300	0	115	ACCATGCTAGCACTTGCCAT	TAGAATCTGTGGCGGTGCTC
1019	scaffold111816_1_p3	171	chr5D	+	474717762	474717937	0	176	scaffold128347	+	1499	1669	1	171	CCAAGGTCGCCTACATCCTC	CCTTTCCTCCTGCGCACATA
1020	scaffold111828_1_c	226	-	-	-	-	-		scaffold181643	+	10342	10569	2	228	TAAGCAAAGCTGTCCTGCCA	TCCCCCTGCTTACTCCTACC
1021	scaffold112299_1_c	212	-	-	-	-	-		scaffold211817	+	3164	3366	0	203	TCGCCGCAAGTTTATGTCCT	CACGCCTGGTCTCACAGAAT
1022	scaffold112315_1_p2	280	chr5D	+	232238006	232238284	2	279	-	-	-	-	-	-	CTACACCCGGCCGTATTACC	GAGAGTGATCACGAGCTCGG
1023	scaffold112318_1_p3	266	chr5D	-	421163386	421163644	1	259	-	-	-	-	-	-	ACTCCGTAGTACATGCAGCG	CGGTAGGTTTACGGGGGAAC
1024	scaffold112530_1_p3	198	-	-	-	-	-		C16445238	-	2938	3137	0	200	CATTCCACTAGCTGCCACCA	CTCATCGGCAAGGCGTCTAT
1025	scaffold112530_3_p3	198	-	-	-	-	-		C16445238	-	2938	3137	0	200	CATTCCACTAGCTGCCACCA	CTCATCGGCAAGGCGTCTAT
1026	scaffold112698_1_p2	228	-	-	-	-	-		scaffold206309	-	1260	1477	1	218	CTTGGCCGTGACCCGTAG	ACCACTGGAACCCTAGCTCT
1027	scaffold112836_1_p2	249	chr5D	+	489884960	489885181	2	222	-	-	-	-	-	-	TGCCCACATGACCATCAACA	GCCAACATACACGCCCAAAA
1028	scaffold112878_1_c	266	-	-	-	-	-		scaffold110884	-	26383	26630	2	248	CGCTGGGAGGATGACTTGTT	AGCCGGCGGTAGTAGTAGAT
1029	scaffold112954_1_p1	241	chr5D	-	462084484	462084690	2	207	scaffold208925	-	15923	16129	1	207	GGCAACCACAACTCTGGGAA	CTGGAAACCAGCATCCCACA
1030	scaffold112954_2_p3	280	chr5D	-	462083601	462083835	1	235	scaffold208925	-	15054	15288	1	235	ATCCACATTTTGCGCACTCG	CCTTGTTCTACAGCCAACCA
1031	scaffold112954_4_p1	256	chr5D	-	462079134	462079308	0	175	scaffold208925	-	10651	10825	0	175	TGTTGATGAGTTGCCTCTTGC	CACATCCACTGGACTGCAGT
1032	scaffold113055_2_p3	210	chr5D	-	498404522	498404725	1	204	-	-	-	-	-	-	CCCGTCCATGGAGATCATCG	CGGTTAACATATGCACGGCG
1033	scaffold113290_4_p2	250	chr5D	-	242853421	242853668	0	248	-	-	-	-	-	-	TCAACTTGCGACTGAGGGTC	GTCAAGGGTCCTCAGTTGCA
1034	scaffold113319_1_p1	168	chr5D	+	212453990	212454120	0	131	scaffold187845	-	3593	3723	1	131	GACTGTTCCATCGGATGCCA	GGCTGGCTGGGTACTTTGAT
1035	scaffold113319_2_p3	238	chr5D	+	212454236	212454476	0	241	scaffold187845	-	3241	3478	0	238	GGCAGGAATCCACCAAAGGA	CTGCATGACGCGACAAAACA
1036	scaffold113319_3_p1	234	chr5D	+	212458327	212458559	2	233	-	-	-	-	-	-	AGTGGCCATTTCTTCTCCTTGT	GCTTTGCACGAACTTCGAGG
1037	scaffold113326_3_p2	279	chr5D	-	59688260	59688342	2	83	-	-	-	-	-	-	AGAGAGAGAGAGAGAGAGAGAGAGA	GGTGCTTAACCTCTCCTGGC
1038	scaffold113344_1_p3	258	chr5D	+	104158563	104158823	2	261	scaffold38183	+	1363	1623	0	261	TGAGAAGGGGAGGTAGTCGG	TCCCGCACATCAACCAAAGA
1039	scaffold113380_1_c	240	chr5D	+	1610650	1610887	1	238	-	-	-	-	-	-	GTGGCCGGAAGATTGCATTG	CCAGGGTCTGGTCTGTTGTG
1040	scaffold113520_1_p2	117	chr5D	+	107785953	107786067	0	115	C16440268	-	2937	3051	0	115	GACGGAGATTGACGGGTGG	GCCTCCCCTTTATACCGCTC
1041	scaffold113869_1_p1	120	chr5D	-	306806600	306806712	2	113	-	-	-	-	-	-	TGGGCCATAAGAGGGGAGAA	AAGAGAGAAAGGAAGCGGGC
1042	scaffold113927_1_p1	267	-	-	-	-	-		scaffold209396	-	3363	3598	2	236	CCTCTGCAGCAATACAGGCT	TGCACCCATTACATCGTTCTCA
1043	scaffold11398_1_p2	117	chr5D	-	532859857	532860157	2	301	-	-	-	-	-	-	ATTGCCTTCACCTTGTCCGT	GACACCGCGTACAATTGTCG
1044	scaffold114067_1_p1	269	-	-	-	-	-		scaffold138717	-	7161	7420	0	260	AGGTGATCCCTTGAAAGACACC	TAGCCGGTTGCACTCTCATG
1045	scaffold114067_2_p1	268	chr5D	+	288160690	288160953	1	264	-	-	-	-	-	-	AGTCGTCGCTAGGTGGTCTA	AGGCAAGATCTCACGAGCAC
1046	scaffold114299_1_p2	171	chr5D	+	44610216	44610400	0	185	scaffold88766	-	1437	1619	1	183	TTCAAAATGTGCCCACAAGTT	GGTTAGGGATGACTGGCACC
1047	scaffold114443_1_p3	161	-	-	-	-	-		scaffold101528	+	12819	12985	0	167	TCAGGGACAGGGTTGATTGC	TGCCTGCCTGCAAATCAAAC
1048	scaffold114443_2_p3	144	chr5D	+	432876872	432877015	2	144	scaffold101528	+	15197	15340	1	144	CCTTTCGAGCTCTGCCATGA	GAGCTGTTTATCTGGGCCCA
1049	scaffold114500_1_p3	202	chr5D	+	444900860	444901058	1	199	scaffold212057	+	292	487	2	196	CTCCTTCGTCTCCGACATCG	CAGCACCTTCGCGGATATCT
1050	scaffold114546_2_p1	236	chr5D	+	410481259	410481510	1	252	-	-	-	-	-	-	TGGTCTGCTGTTTCACCGTT	TAATGGCCGTCTTGTGGGTG
1051	scaffold11460_1_p1	273	-	-	-	-	-		C16346936	+	250	520	2	271	TTCCCACTTCTCCACCTCCA	CAAGGCTGTTTCTGGTGCAC
1052	scaffold114685_3_p1	236	-	-	-	-	-		scaffold92420	-	3294	3530	2	237	GCGTCATGGAATGGATCACC	ACCTTGCAGTGGACCAAAGT
1053	scaffold114736_1_p3	189	-	-	-	-	-		scaffold131963	-	1417	1611	1	195	GCTAATCTGCCGGTGTGGTA	AATTAGTGCCAACTCCGGGG
1054	scaffold114774_1_c	257	chr5D	-	40766358	40766605	2	248	scaffold154337	+	10177	10418	2	242	GAGTTAGCTGAGGTCCTCGC	ACACTGGTAGCATCGTGAGC
1055	scaffold114774_2_p3	170	chr5D	-	40760445	40760614	0	170	scaffold154337	+	11005	11174	0	170	CCTTGGTTGTTTCCACCGGA	CGTAGCCCATGTGTGCTGTA
1056	scaffold114872_1_p2	163	chr5D	+	478193236	478193370	2	135	scaffold212470	-	3933	4109	2	177	ATACATGCTCCACAGCCCAC	AGGTCGAGACGGCAACAAAT
1057	scaffold114980_1_p3	252	-	-	-	-	-		scaffold100816	-	5117	5368	0	252	ACCTTGGTGGAAAAATGCGC	CATAGCCTCTCCGCAGTCAG
1058	scaffold115063_1_p1	247	-	-	-	-	-		scaffold157400	+	4802	5065	0	264	CGAGGCGGGGTTAAAGAAGA	AGCTAGATCGAACATGGCCG
1059	scaffold115063_2_p1	203	-	-	-	-	-		scaffold157400	+	5046	5249	1	204	CGGCCATGTTCGATCTAGCT	GGGTAGCAGATTGTCTGGCT
1060	scaffold115063_3_p1	185	-	-	-	-	-		scaffold157400	+	10811	10993	0	183	TCCGTGAACTTTGTTTGAAGTCG	AGGCCATCGTTGACTGTTGA
1061	scaffold115116_1_p2	253	-	-	-	-	-		scaffold17982	+	3921	4202	1	282	ACAACGCCTCTCTTTGCTGT	TGCCCTCTATTCCCCCTTCA
1062	scaffold115362_1_p3	214	-	-	-	-	-		scaffold66185	+	1463	1669	1	207	TTTTTGTTGGGCGCTCGAAG	TCCGAGGAGGATGTCAACCT
1063	scaffold115465_1_p3	225	-	-	-	-	-		scaffold191142	-	5601	5822	0	222	GGCATGTTGACCTTGCATGA	TTCACCTCTAGCCTACCCCC
1064	scaffold115474_1_p1	272	chr5D	-	348488243	348488484	2	242	scaffold142174	-	959	1195	2	237	GAAAACATGGCATGCCGGTC	CACAGCAAGGTGGGACTGTA
1065	scaffold115534_1_c	256	chr5D	+	6682664	6682887	1	224	-	-	-	-	-	-	TCACCTACGGCCACAGAGTA	CCCCTGGATGGTGCTATTCC
1066	scaffold115602_1_p3	173	chr5D	-	412455525	412455720	0	196	C16410722	+	1427	1599	0	173	CAAGCTCGTCCTCAACCTCG	ATCGTTCTCCTCGACCTCCA
1067	scaffold115686_1_p3	248	-	-	-	-	-		scaffold81406	-	2830	3077	1	248	CGCTGGTCTCTTTGATCGGT	TGCTTCGTTCCCCATCATCC
1068	scaffold116024_1_p1	254	chr5D	-	504739737	504739957	2	221	-	-	-	-	-	-	AAACTTGAGGCATACCCGGC	TGCATGTTCCCCGTTGATGA
1069	scaffold116036_1_p2	101	chr5D	+	494760566	494760686	1	121	-	-	-	-	-	-	TCCACAACGATGGACACCTG	TCTTGTGCCCCTTTCATCCC
1070	scaffold116082_1_p3	194	chr5D	+	341692184	341692365	0	182	-	-	-	-	-	-	TGGCGAATTTGCTCCTCCAT	TGGAGCTAACGTGTTCCCAG
1071	scaffold116086_1_p2	274	-	-	-	-	-		scaffold104315	-	168	267	0	100	TTCATCATCTCGGCGCTCTC	GAACAGGGTCCCGATTGGTT
1072	scaffold116104_1_p2	172	-	-	-	-	-		scaffold32862	-	2590	2775	0	186	GCCAAACCGACGAACAGAAC	CCCCTGTGCACGTAGATTGT
1073	scaffold116112_1_p1	211	-	-	-	-	-		scaffold184471	+	364	562	0	199	TGGAGTCAGGTCGCTAGGAA	ACGTGGTATACTGGTGCGTG
1074	scaffold116151_2_p3	201	chr5D	+	387321315	387321515	1	201	scaffold34266	+	6846	7046	1	201	TGAGCACGGCAAGAGCATAA	GCCTCAGCTACCTGATGGTG
1075	scaffold116180_1_c	269	chr5D	+	458466765	458466985	2	221	-	-	-	-	-	-	ACTGATGGACATCAACTGCGA	ACAACACCGGTTTGTTCAGT
1076	scaffold116357_1_p1	196	chr5D	-	387248985	387249187	0	203	-	-	-	-	-	-	GCTTTTTGTTGTGATGGAGAATGC	CAAAAGCAAGGTCAAGCCCC
1077	scaffold116481_1_p1	254	-	-	-	-	-		scaffold210357	-	2742	2993	1	252	TGCATTGAATCCCGAGAGCA	AGAAATGGAAGCTCTGTTGGGT
1078	scaffold116482_1_p3	103	-	-	-	-	-		scaffold40076	-	13602	13707	1	106	ACGGAGGAAGTATATTCAGGCG	ACAGGAGCTGGTTTCCTTGG
1079	scaffold116482_2_p3	198	chr5D	+	339086857	339087057	1	201	scaffold40076	-	12139	12324	0	186	GAGGAGCCAAGGACTGTCAC	CCAATTTGAAACGGCCCCAG
1080	scaffold116532_1_c	240	chr5D	-	391373088	391373276	2	189	-	-	-	-	-	-	TGAGATCCCAATCCATGCCG	TGCTTGGTTGCTAGCTTCCT
1081	scaffold116636_1_p3	269	-	-	-	-	-		C16448092	+	91	332	1	242	GGCAAAACCCCACTGCAATT	GCTATGCTGCAGCTTTTTGC
1082	scaffold116657_2_p1	231	chr5D	+	515861420	515861641	2	222	-	-	-	-	-	-	TGTAAAATTGCCTGCCAGGT	TGTATGATGTCTCGGTGGCG
1083	scaffold116789_2_p3	273	chr5D	+	90267900	90268167	0	268	-	-	-	-	-	-	ATGGTAGGGAGGGGATCGAG	GGTGGAGCTGCAACAGTTTG
1084	scaffold116911_1_p1	231	chr5D	-	277626689	277626925	0	237	-	-	-	-	-	-	AGACCCCATCTCTCTTAGGGA	ACCCCTATGTGGCTCAGTCT
1085	scaffold116980_2_p3	185	chr5D	+	515114523	515114760	1	238	-	-	-	-	-	-	CCAGATGGCTAGGCTCCATG	GCTGAGTGCTGACGGTTTTG
1086	scaffold1171_1_p1	265	chr5D	-	425982689	425982952	1	264	scaffold131681	-	1542	1811	2	270	GCAATCTCGTTTTCGCTCGG	CGGGATGCCACTTTTGGTTT
1087	scaffold117104_2_p3	255	chr5D	-	381152143	381152398	0	256	scaffold211436	+	5573	5827	0	255	TTCTTTGAACCCCCACCACC	GTACCAGTCGCATATCCGGG
1088	scaffold117104_3_p3	237	chr5D	-	381150791	381150984	2	194	scaffold211436	+	6646	6894	2	249	CTGAGGTGGCAGAAGGGAAC	GTCAAACTCAACACGCCGAC
1089	scaffold11719_2_p1	156	-	-	-	-	-		scaffold118038	-	22580	22744	1	165	GAAGTGCATTGGACTGGGGA	TTTTTACCCCTGGACCACCG
1090	scaffold117253_1_p1	228	-	-	-	-	-		scaffold212275	+	3101	3326	1	226	TGCGAAAAAGTTCACCGATTTGA	ATTGCATCGTAACATGGCGC
1091	scaffold117352_1_p3	230	-	-	-	-	-		scaffold91110	-	15521	15733	1	213	TCACTTCGCCAGTTCTCACC	CTTGGTCTTCTTGTCCCCGC
1092	scaffold117654_1_p3	221	-	-	-	-	-		C16460944	-	5234	5454	0	221	CTCCCTGGTGGCAAGATGTT	CCTCCTTGGGGCTAACATCG
1093	scaffold117680_2_p4	235	chr5D	+	414749591	414749817	0	227	-	-	-	-	-	-	TCGGAAGGCTGAGAACGAAC	CAAGTTGCGGTCACCTTTCC
1094	scaffold117753_1_p4	224	chr5D	+	375386964	375387182	2	219	scaffold205160	-	1944	2168	2	225	ATCCGATGCCAAAGCCTGAA	CTGACGCCTCTCCGTTGTC
1095	scaffold118371_1_p1	219	chr5D	-	447875875	447876149	0	275	scaffold201281	-	5636	5903	1	268	GAGGTATGTGCTGGATGCCA	GCAAGACTAGACACCTGCGT
1096	scaffold118446_1_p1	183	chr5D	-	268274887	268275074	2	188	-	-	-	-	-	-	AAACCACCACCACCCTCAAG	AGGCATGGAAATGTGGGAGG
1097	scaffold118446_2_p1	117	chr5D	-	268274887	268275008	2	122	-	-	-	-	-	-	CAAGGAGACGGCTAGTGGTG	AGGCATGGAAATGTGGGAGG
1098	scaffold118502_2_c*	280	chr5D	+	471042200	471042458	2	259	-	-	-	-	-	-	GATGAGAGAGAAAGCCCGGG	ACTCTCTCCCCTTGCTCCTT
1099	scaffold118783_1_p2	237	-	-	-	-	-		C16445000	+	3231	3489	0	259	TCAGCCCCAAAATAGCCCTG	AAGTGACAAGGTGCAGAGGG
1100	scaffold118833_2_p1	244	-	-	-	-	-		C16460518	-	5329	5572	1	244	GGCATGGTATGATCGTTGGGA	AACTTGTCCACCTGCCTTCA
1101	scaffold118910_1_p1	240	chr5D	+	109055469	109055670	2	202	-	-	-	-	-	-	ACCTCATTTTGCCGAGCGTA	CGATCACGGAGGGCTTCTAC
1102	scaffold118910_2_p1	260	chr5D	+	280607659	280607805	1	147	-	-	-	-	-	-	TTTCTGGGTCGTGTGGGAAG	GCAACCTTCTGTACCCGTGA
1103	scaffold118970_1_p3	244	-	-	-	-	-		scaffold104433	+	118	365	2	248	ATCGATCGCCAACAGGAAGG	ACCTCGTCCTCCTCTCTCAC
1104	scaffold119134_2_p1	277	chr5D	-	26711478	26711752	0	275	-	-	-	-	-	-	AGCTTTGCTGCATCTCATGT	CGAGCCCCCTCTCTTTCTTC
1105	scaffold119226_2_p2	261	chr5D	-	298964528	298964710	1	183	scaffold82129	+	5635	5817	2	183	TCAGCCGGTTGACGCTAAAT	AGGTCTAGGCGCTTGAGAGA
1106	scaffold119337_1_p3	109	chr5D	-	116175310	116175427	0	118	scaffold72596	+	3339	3450	2	112	CGTCGGCGAGCCTTTTAAAG	AAGAGGAGAGGCTGACCAGT
1107	scaffold119343_1_p2	198	chr5D	-	10042938	10043133	1	196	scaffold156798	-	4595	4798	0	204	TGCTATGATCGCAAGGACCC	ATGGTGCGCTAAGTGGTGAA
1108	scaffold119467_1_p1	270	chr5D	+	34074357	34074626	2	270	scaffold200080	-	5870	6144	2	275	TATGAATGCAAGCGCTGTGC	GCCTGAGACTCTGCAGTTGT
1109	scaffold119601_1_c	158	chr5D	-	196425599	196425740	1	142	scaffold9848	+	768	921	0	154	CTCCATGGAGGCCGAGAG	ACGGGTCCGATCACATTCAC
1110	scaffold119607_1_p3	171	-	-	-	-	-		scaffold108603	+	1570	1740	2	171	CACGGCGAGTTAGGAGGATC	ATTTGACCTCTGCAGCCCTC
1111	scaffold119653_1_p1	225	chr5D	+	57166074	57166306	1	233	-	-	-	-	-	-	TGACAGCCATTGAACATGCT	ACCCACTTAGTTGCACAGCA
1112	scaffold119794_1_p2	175	-	-	-	-	-		scaffold68430	+	3272	3495	0	224	GCCCACACCCTAGTCATTCC	ACCATATCCCTCGCCCATTG
1113	scaffold119841_1_p2	204	chr5D	+	231313596	231313795	2	200	-	-	-	-	-	-	TGCTTTGTGCTGTGACTCAA	ACACCAAGCATCTAGGGTCC
1114	scaffold120047_1_p1	194	-	-	-	-	-		scaffold151842	-	1182	1375	2	194	GACTTTGTCCACGGCTCTGA	ATCTTCTGTCTCCTCCCGCT
1115	scaffold120060_1_p3	231	-	-	-	-	-		C16461152	-	9269	9493	2	225	CTTAAGCGTCTGAAGCGGGA	GAAAGGGGTGTGTGGAAGCT
1116	scaffold120078_2_p2	276	-	-	-	-	-		scaffold211159	-	121	394	0	274	ATCCGGACGAAGATCGAGGA	ACGTATTTCGGCCCAGAACA
1117	scaffold120140_1_p4	145	chr5D	-	319507062	319507203	0	142	scaffold119749	+	11900	12037	0	138	CACCTTTCCCCTCGCTTGAT	GTGCCGCTAATCGCTTGTTT
1118	scaffold120140_3_p3	265	chr5D	-	319506673	319506942	0	270	scaffold119749	+	12158	12416	0	259	AGAGCATCGTCGTCGTCATC	AGGGGCATACCTGACTCCTT
1119	scaffold120233_1_c	265	chr5D	+	475384710	475384986	0	277	C16447120	+	1153	1446	0	294	AGATAGACTGCGCAGTTGCA	GGCCACGCCGTATTGTGC
1120	scaffold120318_1_p3	226	chr5D	-	83923865	83924087	1	223	-	-	-	-	-	-	CGGAGTACCTTGGCATCCG	CGGCTACCTCGAGCATATGG
1121	scaffold120403_2_p1	146	chr5D	-	456065367	456065511	2	145	-	-	-	-	-	-	TCGTCCTCCGTCTTTGCTTT	GGATCAACACTGACTGGGCA
1122	scaffold120544_1_p3	274	chr5D	-	443265792	443266068	2	277	scaffold186261	-	16690	16959	2	270	GCCGGAGAGACGTTGCAATA	GGCGGAACAGAAGAAGAGCT
1123	scaffold120577_1_p2	269	-	-	-	-	-		C16444744	-	2682	2932	1	251	TACTCTCACGTAGGCCAGCT	TGATGACCACCATTCCGCAA
1124	scaffold120945_1_p1	108	chr5D	-	387246047	387246154	1	108	-	-	-	-	-	-	GACTATGGCGGTAGGGTCCT	AGACCATCTCGGGGAGGAAA
1125	scaffold120975_1_p1	255	chr5D	-	503182343	503182562	2	220	-	-	-	-	-	-	ATTCAGGCCAGGTGATGCAA	TTCCCTTTGGTCGCCTTCAG
1126	scaffold121044_1_p4	275	chr5D	-	470758508	470758767	1	260	scaffold212446	+	1899	2170	2	272	CCTGGCTTGCACCCTAAGAT	CACACCCGGAAAAGGCAAAG
1127	scaffold121051_1_p1	245	chr5D	-	362552630	362552879	0	250	scaffold87459	-	5906	6137	1	232	GAACAATTCGTGGAAGCGCA	GCTTTGCAGCAACACCAGAA
1128	scaffold121051_2_p3	186	chr5D	-	362547878	362548066	1	189	scaffold87459	-	2910	3095	1	186	GTTCTCCACCTCGAAGCTCC	CTGAGTCTCTGTGTGCGTGT
1129	scaffold121051_3_p3	243	chr5D	-	362547647	362547897	1	251	scaffold87459	-	2685	2929	1	245	ACACGCACACAGAGACTCAG	TTTCTCCCGCTCTTTGCTCC
1130	scaffold121051_4_p1	222	chr5D	-	362546866	362547149	2	284	scaffold87459	-	1974	2193	1	220	AGACGGTCTGCACTGGAATG	AGAATGGCGTGTTTGGACGA
1131	scaffold121157_2_p4	239	chr5D	-	330117612	330117843	1	232	-	-	-	-	-	-	AGCTCGACCGTACAACATGG	TACGTACGCGCAACAGTCTC
1132	scaffold121367_1_c	278	chr5D	+	236663561	236663838	1	278	C16456326	-	3239	3516	0	278	CGGAGAACTTGTGCATGTCG	GAGCAGGACATGGAGGTCTG
1133	scaffold121457_1_p3	247	-	-	-	-	-		C16461542	+	4123	4369	2	247	TCCTTGTGGGAGACGAGTCT	GAGACACCAAGCGCGTGTA
1134	scaffold121583_1_p2	230	chr5D	+	331254413	331254640	1	228	scaffold22139	-	9561	9786	1	226	ACCATGAACTCTTCTCCCGC	AAACGGGGTAGACAGGCAAG
1135	scaffold121583_2_p2	180	chr5D	+	331254764	331254941	2	178	scaffold22139	-	9260	9437	1	178	GAATTGTCGCGGTTAAGCCT	TGTTGTGACCATGGGAGACG
1136	scaffold121910_1_p1	230	chr5D	+	490163839	490164064	2	226	-	-	-	-	-	-	TAGGTGACGAATGTTCCCCG	TGATGTTATCCGGCGAACGT
1137	scaffold121912_1_p3	247	chr5D	-	122208939	122209203	0	265	scaffold95405	+	4360	4615	0	256	CAGAACCCCTCCTTTTCCCC	AGGAGCAGATCGTCCAGGTT
1138	scaffold121912_2_p1	196	chr5D	-	122202227	122202426	0	200	scaffold95405	+	11025	11219	0	195	GCATTCGGGGCACACATTTT	ACCTGGCCAACTTATCAGCC
1139	scaffold121912_3_p1	275	chr5D	-	122198695	122198968	1	274	-	-	-	-	-	-	AATCAGTCCGCTGTGCTTCA	GTGGGCATCAGCGTAGGAG
1140	scaffold122116_3_p2	246	chr5D	+	418428283	418428538	1	256	-	-	-	-	-	-	GAAACCCTAGCTGAACGGCA	ACGGGGTTTTGGATGTGGAA
1141	scaffold122381_1_p4	272	chr5D	-	303758052	303758323	0	272	scaffold8700	+	13348	13647	0	300	CTTTATCGGAGTTGCACGCG	GGCTTCGGTTTTTGGTAGGC
1142	scaffold122418_1_p1	253	-	-	-	-	-		scaffold32027	+	4148	4378	1	231	CGCGAGATAAAAGTCGTGCG	TTTGGCGAAGAACAGCAGGA
1143	scaffold122494_2_p3	161	-	-	-	-	-		C16442932	+	125	285	0	161	GAGAAGTGCTCAGTGGTGCT	TCTCCATCATTCTTGGCCGG
1144	scaffold122515_1_p3	225	chr5D	+	190497368	190497589	1	222	scaffold15830	-	4895	5119	0	225	AGACAATGGTAAGCCGGTCC	AGAGTTGCTTGCTTGCTTGC
1145	scaffold122664_1_c	276	-	-	-	-	-		scaffold184504	+	1984	2267	2	284	GACGATCGCACGAGACGTC	TGTCTCTGGCTGGTGTAACG
1146	scaffold122742_1_p2	249	-	-	-	-	-		C16442880	-	1156	1424	0	269	CTACGCTGCTGCTAGGTCTC	GTTACTATCTCAGGGCCCCC
1147	scaffold122742_2_p2	280	chr5D	-	477871576	477871821	1	246	C16442880	-	994	1253	1	260	ATGCGCTGGAGAGAGAGAGA	GCCAGGCTTAAGAGACCGTT
1148	scaffold122785_1_p1	231	chr5D	+	437298748	437298974	2	227	-	-	-	-	-	-	CAAGTTGCCAATGCGAGGAC	ACCACTTGGGGTGCGTTTAT
1149	scaffold12285_2_p2	279	-	-	-	-	-		scaffold62254	-	1615	1707	1	93	GGTGGTTCTAGACTCTGCGG	TTGGTGCCTCTCCGATGATG
1150	scaffold122900_1_p1	246	chr5D	-	312607420	312607652	2	233	scaffold144057	+	11000	11232	2	233	AGTTTGGTTCCAAGCAGGCT	GCAACAAACGTGCGGAGTTA
1151	scaffold122926_1_c	187	-	-	-	-	-		scaffold192794	+	10933	11115	2	183	AGCGACTTGTCGGTGTATGG	ACCTGTGACGTAAAGGCAAGT
1152	scaffold123100_2_p2	132	-	-	-	-	-		C16457738	-	67	188	2	122	GTCGGACGGAAGAGAAACGA	CTCTCTGCGACGGCTACTTC
1153	scaffold123100_3_p3	223	chr5D	+	459867852	459868074	2	223	-	-	-	-	-	-	GAAGTAGCCGTCGCAGAGAG	GGTCAATGCCCTCGATTCCA
1154	scaffold123184_1_p1	235	-	-	-	-	-		scaffold84470	-	11979	12268	2	290	CCTTAGGGACATTGGAGGCG	GATGCGACCACAGAGGAACA
1155	scaffold123338_1_p1	162	chr5D	-	436348633	436348794	0	162	-	-	-	-	-	-	TCACCCCCTCTGGTCGATAG	ACTTGGCGGAGACCTTGAAG
1156	scaffold123398_1_p3	117	chr5D	-	96967422	96967529	1	108	-	-	-	-	-	-	CGTCGTCGTCTAGGAAGAGC	CCCTGACCTTCTTCTGGCAG
1157	scaffold123414_1_p1	254	-	-	-	-	-		scaffold211366	-	46917	47142	1	226	AGTTGGCTGCAACGAGAGAA	TTTGTTTGCTACCGTGTGCG
1158	scaffold123504_1_p2	183	chr5D	-	133859309	133859488	1	180	scaffold150420	+	3492	3679	0	188	GCCGATGCTCTTACGCTAGT	GCCACCTTGCATCTCACTGA
1159	scaffold123550_1_p1	245	-	-	-	-	-		C16282334	-	335	568	0	234	TGCAAGTGAGTGCCAGTTCT	GCCTTTGCAGTTTACCAGCC
1160	scaffold123610_1_p3	227	-	-	-	-	-		scaffold209901	-	11166	11401	1	236	CCTCGGTGGTGGTGGTAATC	GAAACAAAGAGGCGAGGGGA
1161	scaffold123640_1_p2	152	chr5D	+	37195909	37196064	2	156	-	-	-	-	-	-	TGCGGCATTTGAAAACTGCT	CACCACACACTAAAACCGCG
1162	scaffold123972_1_p2	247	chr5D	-	63512071	63512316	0	246	scaffold175533	-	5950	6189	1	240	AGGTCAAAGCGAAGATGGGG	GATTTGATGGTCTTCGGCGC
1163	scaffold124124_1_p2	187	-	-	-	-	-		scaffold154601	+	2288	2460	2	173	CATGCAAGGGGTTCAGACCT	ATAACACCCCTAGTCCCGCT
1164	scaffold124231_1_p2	101	chr5D	+	356908089	356908183	0	95	C16461662	+	6090	6184	2	95	ACATGACGAGTACCTGGCAT	ATGCACGCACCACTACTCAA
1165	scaffold124252_1_p1	207	chr5D	+	362066208	362066412	1	205	C16461800	-	1578	1769	2	192	GCACATCATTCAAAGCGGCA	ATTCGGCGGCCTCTACAAAT
1166	scaffold124278_1_p2	219	chr5D	-	474749372	474749608	2	237	-	-	-	-	-	-	TCCCATGTTTTCAGAATTTCAGTCA	GTGCAGGGAGACGACACTAC
1167	scaffold124285_3_p2	201	-	-	-	-	-		C16390440	-	555	752	1	198	CCCGTCCACTTTTCCTCTCC	AAACAAGATGCCGACCGTCT
1168	scaffold124369_1_p3	160	chr5D	-	113391734	113391890	2	157	C16453718	+	556	724	1	169	TCCTTCTCCGTCGTCTTCCT	ATGCTGCTGCTACCGTTCTT
1169	scaffold124410_1_p1	184	chr5D	+	120892838	120893016	0	179	-	-	-	-	-	-	AGCCTAGATAGCTCCCTCCC	TGGAGGAACACGCCTACAAC
1170	scaffold124461_3_c	211	chr5D	+	456708634	456708805	1	172	-	-	-	-	-	-	ACACCTCCACACCCTCTCTT	AGAAACATTGAAGCGAGCCA
1171	scaffold124461_5_p1	123	chr5D	+	456711754	456711874	1	121	-	-	-	-	-	-	TGACACTCTCCGCTTTGGAC	GCGCATGTTCAACCATTCGT
1172	scaffold124626_1_p1	258	chr5D	-	127274246	127274530	0	285	-	-	-	-	-	-	AGGGCCTTTATTCGCCGAAA	ACGGAAACCAGCCTACAGAC
1173	scaffold124638_1_p1	258	-	-	-	-	-		C16460388	-	9733	9981	0	249	GCCTCTAGCTTGTCCTGGTG	GTGGGTCAAGTTTGCTTACCA
1174	scaffold124647_1_p1	180	-	-	-	-	-		scaffold198160	-	1984	2159	2	176	CATCAGATGTAGAGGCCGGG	GCACGCTTTGTACGACATCC
1175	scaffold124698_1_p2	221	-	-	-	-	-		scaffold66898	-	1711	1933	2	223	CTCTCTCTCCCAGGGTCTCA	GGTGCATGCGAGTCACATTC
1176	scaffold124703_2_p1	233	chr5D	+	132434018	132434266	0	249	-	-	-	-	-	-	ACTCGCATCCGAACAAGTCA	AAACCATCCCCAAGCTCGAG
1177	scaffold124804_1_p2	259	chr5D	-	365687723	365687955	2	233	-	-	-	-	-	-	CCTGGGCGTAATTTGGACCT	GACTCCTCTCTCCAGCTCCA
1178	scaffold124804_2_p3	270	chr5D	-	365687516	365687806	1	291	-	-	-	-	-	-	AAGGAGACGCGGAATTGGAG	GACCGACTGATGCGCTAGAA
1179	scaffold124843_3_p1	239	chr5D	-	370133797	370134036	1	240	-	-	-	-	-	-	ATGTGGCATCTGACAGTGGG	GTGCGGACAGTGAAACCAAC
1180	scaffold125199_1_p2	160	-	-	-	-	-		C16458078	-	6520	6675	1	156	GGTGGCCTCACAGTACAGTC	AAGATAGCGACAGAGCACCC
1181	scaffold125276_1_p2	241	chr5D	+	464108092	464108370	0	279	scaffold184328	-	3685	3953	1	269	AAGGCCGAGGGTAAAAGCTC	GACCAGTGCTATGTTGCTAGC
1182	scaffold125276_2_p4	196	chr5D	+	464108559	464108746	0	188	scaffold184328	-	3294	3501	1	208	TGGTGAAAACCAACCTGGCA	CTCTGCGACGTTAATCCCGA
1183	scaffold125303_1_p2	243	chr5D	+	349999398	349999640	1	243	scaffold57940	-	11247	11510	1	264	GAACGGGTCAAAAAGGCCAC	CATGTGCTCCTCCATCACCC
1184	scaffold125359_1_p3	243	chr5D	-	178215705	178215997	2	293	-	-	-	-	-	-	GTTGCTCGACATGGAAGGGA	TGCTATCCATGTGCCAGAGC
1185	scaffold125374_1_p1	205	chr5D	-	406451154	406451361	1	208	-	-	-	-	-	-	ATCGGTGAGACAAGAGGTGC	ACGCCTTTGTTGTTTCTCGC
1186	scaffold125594_1_p1	199	-	-	-	-	-		scaffold211990	-	5079	5283	1	205	CTGATCCGACGGATTCCAGG	TGCACCAGAGTTCACGTGAA
1187	scaffold125779_1_p3	206	-	-	-	-	-		C16241988	+	168	370	0	203	TGGAACGACGAGGAAACGAG	ACAATCAAAGCCCACCCTCA
1188	scaffold125857_1_p1	263	chr5D	+	386667393	386667653	1	261	scaffold189690	-	1624	1858	1	235	GGTTGAGACCCGCTTGACAT	ACACCGCGGAAAATGCTAAC
1189	scaffold125986_1_p3	272	chr5D	-	23083687	23083967	0	281	scaffold175202	-	9313	9596	0	284	TTCAAAACCCTCGTCTCCGG	GTGAGGGCGAAGAGGAAGAG
1190	scaffold126002_3_p1	230	chr5D	-	395254522	395254754	0	233	-	-	-	-	-	-	CTTGGATAACCCCGATGCGT	CAAGTTTTGGATGCGCACCA
1191	scaffold126024_1_p3	197	chr5D	+	324971006	324971202	0	197	-	-	-	-	-	-	CACGAAGCCGGAGAAGAGG	GATCCGACGACCTCAGCTTC
1192	scaffold126067_2_p1	202	chr5D	-	260674427	260674632	0	206	scaffold32270	-	6300	6506	0	207	TCGCTAGGTGGTCTACGGAC	GGAGATATGCTGGCTCCTGC
1193	scaffold126095_1_p1	151	-	-	-	-	-		scaffold150034	-	10825	10969	1	145	ACTTGAGTGGGAGAGTGGGT	GAGAAGGGAGGAGAAGGGGG
1194	scaffold126141_4_p2	208	-	-	-	-	-		scaffold95876	+	7523	7715	2	193	CAGGAGCTAATGGCAGTGCT	GCTTGGGTCTAAAAGGCTGC
1195	scaffold126253_1_p3	269	-	-	-	-	-		scaffold158211	-	5729	6006	0	278	AAGATTCTGCTCAGCCTCCG	CTCTCCTCCTCCTCCTCCTC
1196	scaffold126253_2_p3	263	chr5D	+	429283947	429284206	0	260	-	-	-	-	-	-	CCAGAGGAGGAGGAGGAGG	GAGAAGTAGTGCGGCGGTAC
1197	scaffold126302_2_p1	221	chr5D	+	286419202	286419419	1	218	-	-	-	-	-	-	ACCGGCTAGCTAAAGAGGGA	CCAACTGCTGGCAACTGTTC
1198	scaffold126341_1_p1	272	chr5D	+	27685918	27686158	1	241	-	-	-	-	-	-	TGGGCCAGCTGTTACACAAA	AAGTTGGCGGTTCGAATCCT
1199	scaffold126483_3_p1	215	-	-	-	-	-		scaffold63539	+	22079	22291	0	213	GCTGCGTGTACTCTGGTTCT	CAGTCCAGTGAATGTCCAGTCA
1200	scaffold126500_2_p3	275	chr5D	-	236908376	236908459	2	84	-	-	-	-	-	-	ACCACTGTTGATGATGGCGT	TCATCAACAGTGGTCCACGG
1201	scaffold126503_1_c	269	chr5D	+	207351029	207351233	2	205	-	-	-	-	-	-	TCGACGATATTGCCAGTCTCA	GCAGAAGTTCAAGCTGCCAC
1202	scaffold126586_1_p1	266	chr5D	+	300943867	300944097	1	231	C16453400	+	601	822	2	222	CGAATACACCAGCTACGCCT	TTCAAACCTGCTCTGCTCCC
1203	scaffold126715_1_p1	237	-	-	-	-	-		scaffold169971	-	22688	22936	1	249	GGGCGATCAAGGAAGCAAAC	GTGCTGTGCGTAAATGCCAT
1204	scaffold126715_2_p1	249	chr5D	+	383638091	383638339	0	249	scaffold169971	-	12536	12785	0	250	GGAAGCAACTCAAGCACTCG	CCCCACCAGAACATGCTGTA
1205	scaffold126715_3_p1	246	-	-	-	-	-		scaffold169971	-	11707	11949	1	243	ACATCCCCTCCCTCTTCCTC	CAACAGCCAACTTCGGATGC
1206	scaffold126803_1_c	151	-	-	-	-	-		scaffold125606	-	3224	3363	1	140	TGAGATGCATTGCCATGGGT	TGTGTCTCTCGCATGCATGT
1207	scaffold126972_4_p3	255	chr5D	+	384338557	384338817	1	261	scaffold4842	-	7479	7733	0	255	CGAGCAATTCACCATCTGCG	CCCCCGAACCGAATCGAG
1208	scaffold126972_5_p3	276	chr5D	+	384345882	384346142	1	261	scaffold15627	+	8450	8731	1	282	ACCTCTCCACCATCTGCTCT	CCAGCCTCAACCTCAACCTC
1209	scaffold127021_3_p1	111	-	-	-	-	-		scaffold76514	-	4469	4573	2	105	TATAAGGGGTCCGGTTGGGT	GAGCATCTACAGCCGGATCC
1210	scaffold127024_1_p1	271	chr5D	+	435782152	435782418	0	267	scaffold158871	+	4654	4901	0	248	GGTATTTGGTGTCCTCGGCA	ACCAGCGCATCATCAGTTCA
1211	scaffold127039_1_p3	186	chr5D	+	529385217	529385394	1	178	scaffold102485	+	5465	5645	1	181	AGGGGATCTGTTGGGGCTAT	AGCATGTACTTGCACCTGCT
1212	scaffold127050_1_p1	257	chr5D	-	130188171	130188426	0	256	scaffold14785	-	8082	8335	0	254	ACCACGAACCTCAGTTAGTCA	ATCAACTACCTCCGTCCGGA
1213	scaffold127050_3_p1	205	chr5D	-	130186845	130187184	0	340	scaffold14785	-	6882	7087	0	206	ATTAGCCGGAGTCAAGCCAC	TAAAGTTTCCGGGGAAGGGC
1214	scaffold127050_4_p2	236	chr5D	-	130186634	130186864	1	231	scaffold14785	-	6647	6901	0	255	GCCCTTCCCCGGAAACTTTA	AGTGAGGTGCTTCGTGTCAG
1215	scaffold127050_5_p2	222	chr5D	-	130172503	130172722	0	220	-	-	-	-	-	-	ACCGTGTGCGATGACTCAAT	TCAAAACAACGGAGCAACTGT
1216	scaffold127050_6_p2	276	chr5D	-	130171604	130171873	0	270	scaffold86088	-	6112	6399	0	288	GCCCCTCTTCCTCTGCAAG	CCCACCATGCCACACACTAT
1217	scaffold127050_7_p1	280	chr5D	-	130170809	130171084	1	276	scaffold86088	-	5305	5579	1	275	CGGGCCACCTTGTTTCTACT	GCCACATGTGCTCACCCTAA
1218	scaffold127050_8_p1	280	chr5D	-	130170809	130171084	1	276	scaffold86088	-	5305	5579	1	275	CGGGCCACCTTGTTTCTACT	GCCACATGTGCTCACCCTAA
1219	scaffold127224_3_p1	267	chr5D	+	444032724	444032972	2	249	-	-	-	-	-	-	AGCTCAACTTTTTCAGACATCGA	ATCAGGTACACCAGCAACCG
1220	scaffold127544_1_p1	237	-	-	-	-	-		scaffold36380	+	1076	1284	2	209	AAAAAGTGCATAGCCACGCG	ACACGCCCTAACTTGTCCTG
1221	scaffold127547_1_p1	119	chr5D	+	273494373	273494493	1	121	-	-	-	-	-	-	GACTAGCTCGATGGTGCTCC	CACGTTCCATACAATCAAGATCTCA
1222	scaffold127547_2_p1	262	chr5D	+	273519673	273519933	2	261	-	-	-	-	-	-	CGCCGTTGATACTCCGTACA	ACATGTCTCCTCAACGTACAACT
1223	scaffold127602_1_p2	131	chr5D	+	281256201	281256309	0	109	scaffold122208	+	5504	5721	0	218	GTGGGCTTTGCTCCTTACCT	GGTGGGGTCTTGAATCCACT
1224	scaffold127697_1_p1	145	-	-	-	-	-		C16461204	+	6168	6311	1	144	ATTGGTCGTGTTTTTAGAAAGTTTG	ACAGTCGGTACTTCGCACAG
1225	scaffold127901_1_p2	178	chr5D	+	155845841	155846016	1	176	scaffold88947	+	11136	11313	0	178	GATCTGTAGCGAGGGTTGGG	CGTGCTCCCCGTACAGTAAA
1226	scaffold128018_2_p1	191	-	-	-	-	-		scaffold3937	+	6379	6537	1	159	ACGCTGGCCGGATTTTAGAA	GGTCAATTGCTTGTGGCTCC
1227	scaffold128018_3_p1	175	chr5D	-	281894013	281894187	0	175	-	-	-	-	-	-	AGGTCCATCGCACCTCAATG	TTGCTGGTTGGTTTCCTGGA
1228	scaffold128018_4_p2	193	chr5D	-	281893689	281893881	1	193	scaffold3937	+	9067	9269	2	203	AGGTTCCCCAAACGCTTTCA	CTGGGAATGCAAGATTCGCG
1229	scaffold128018_5_p1	141	chr5D	-	281858031	281858173	1	143	-	-	-	-	-	-	TCTGGTTTTGGTGCCCATGT	AGAGTTACGAATCCCCGGGA
1230	scaffold128255_2_c	200	chr5D	-	287684271	287684434	2	164	-	-	-	-	-	-	CCAATTGTGTTGACCCGCTG	TAGAGTAGAGGCACGGGGTC
1231	scaffold128350_2_p3	247	-	-	-	-	-		scaffold210160	+	7402	7654	2	253	ACTGCTCGCTTCTCCCTCTA	CGACACGACCATCGACATGA
1232	scaffold128432_1_p1	180	chr5D	+	514557685	514557867	2	183	-	-	-	-	-	-	CCACTGACGGACTTTCGACA	GGTCGGTGCATCATCCTGAA
1233	scaffold128497_1_p3	236	chr5D	+	399986049	399986275	1	227	-	-	-	-	-	-	CTGCTACCTCCGGGACTTCT	GATGCGAGTACTGACCGGTG
1234	scaffold128521_1_p2	249	-	-	-	-	-		scaffold208930	+	991	1222	2	232	GCCAGTATCGTTCGCTCCTT	ACGAGCATATTTCAGCAGCA
1235	scaffold128547_1_p2	168	chr5D	+	76197485	76197649	2	165	-	-	-	-	-	-	GGGCCTAGCACAATAGTGGG	GGCCACAAGCAGTCTCATGA
1236	scaffold128665_1_p5	263	chr5D	-	272372111	272372363	0	253	-	-	-	-	-	-	TCATCGTTGGTTCGACCTCG	GCAGAACACGGAGAGACCAA
1237	scaffold128752_1_p2	219	chr5D	+	276931257	276931475	0	219	scaffold207346	+	10105	10323	0	219	GATCGTCCACCAGCCACTTC	CGTACGGCGACTACTGGTG
1238	scaffold128769_3_p1	148	-	-	-	-	-		scaffold41974	+	12666	12815	1	150	TGGTTAGCTGCAGTTCGGAG	AAGCACATGTGACACAGCCT
1239	scaffold128769_4_p3	235	-	-	-	-	-		scaffold41974	+	12796	13033	1	238	AGGCTGTGTCACATGTGCTT	TGACTTGAGCAGCTCCATGG
1240	scaffold128783_2_p1	224	chr5D	-	481288073	481288213	2	141	-	-	-	-	-	-	TGGACTAAAAGGGCCGTACG	CGGCCATGGAAAACGACTTC
1241	scaffold128811_1_p1	191	-	-	-	-	-		scaffold199154	+	1694	1873	1	180	TCTGGCCGACATCGAAATCC	GGATCATCGCAGCATCTCCA
1242	scaffold128859_1_p2	208	chr5D	+	427544032	427544190	2	159	-	-	-	-	-	-	TCCAGTCCCGCATCATGATG	TCCAAAAGCGTTCCCTCCTC
1243	scaffold128871_1_p4	233	-	-	-	-	-		scaffold151728	-	123	351	2	229	CAACAGGAGCGCGAATGATG	CGCTCTCGCACAAACACTCT
1244	scaffold129105_2_p3	171	chr5D	+	408964625	408964780	0	156	scaffold131506	+	2297	2452	0	156	ATTAGCTGGCGAGGTTACCG	AGATCAAAGAGCGGCGTTCA
1245	scaffold129105_3_p1	249	chr5D	+	408965967	408966210	1	244	scaffold131506	+	3609	3833	1	225	TGGTGAAAATTACCCAGTGCA	ACCCCTAAGGAAGATGTGGTG
1246	scaffold129145_1_p1	185	chr5D	+	167032875	167033049	2	175	C16461480	+	7009	7186	2	178	TCTTCTGACCCCGACCTGAT	GCTAGGACACCCGATCAAGG
1247	scaffold129176_4_p1	202	chr5D	+	30725388	30725596	1	209	scaffold211583	+	581	788	1	208	CAACCATTGGCCATTGTGCA	CGTTGTTACGTCGGGACAGA
1248	scaffold129304_3_p3	266	chr5D	+	12979511	12979773	0	263	-	-	-	-	-	-	TGTGCACGAGTTACCTGTTT	AGCCCATTGGTTCCATGGAA
1249	scaffold129334_1_p3	259	chr5D	-	319254751	319255009	1	259	scaffold203742	-	9860	10115	0	256	CGTCGCATGGCAAGATGATG	AAGAACCACTGGAACACGCA
1250	scaffold129334_2_p1	144	-	-	-	-	-		scaffold203742	-	9017	9161	1	145	AGAAGAAGACAAAGGGGCCG	TAGCTCCAGTACCGGTCCAA
1251	scaffold129334_3_p1	250	chr5D	-	319251503	319251749	0	247	scaffold203742	-	6148	6365	0	218	ACGCGGTTGTTGTGAACTTG	AATGCGGTCCGGAGAAGATC
1252	scaffold129362_1_p2	208	chr5D	+	528845851	528846108	1	258	scaffold134421	-	6377	6576	0	200	ATGACTGGTGCAACTCCTGG	CGCGTACGTACACATGCATG
1253	scaffold129536_1_p1	253	-	-	-	-	-		scaffold68493	+	3708	3957	2	250	TATTCCACGCCCTCATGAGC	GGAAGCTCGTACATGGGCTT
1254	scaffold129547_1_p2	128	-	-	-	-	-		scaffold212250	+	4120	4237	1	118	AACGACTGACAAGGCTCAGG	AGTGAAGGGCGTCTAGGGAT
1255	scaffold129619_2_p3	213	chr5D	-	412307610	412307823	0	214	scaffold23634	+	12805	13026	0	222	GTAGAGGGTGAGCAGCTTGG	AGAATCAGTTCGATCCGGCC
1256	scaffold129683_1_p1	242	chr5D	-	408019473	408019717	0	245	scaffold206902	+	17044	17298	0	255	CATCCCATAGTGCTCGGGTC	ATTCCTTGGTCATGGCTGGG
1257	scaffold129715_1_p2	279	-	-	-	-	-		scaffold192337	-	912	1029	0	118	GAAGGCACTCTTGAGTACGGA	ACACACACACAACGGAGGAA
1258	scaffold129778_1_p1	266	-	-	-	-	-		scaffold158871	+	795	1059	0	265	AGTTCCTGCGGTTCGAAGAG	GCCAGTAGCATTGACAATGGAC
1259	scaffold129780_2_p4	280	chr5D	-	435487731	435488002	1	272	-	-	-	-	-	-	CCGAGGAGGAGGAAGAGGAA	GTTCCGCAGCAGCTTCATC
1260	scaffold129784_1_p1	220	-	-	-	-	-		scaffold150542	-	1401	1468	0	68	ACCAGGGTTGCTTGCATCAA	CCGATGCTTCTCATGGAACCT
1261	scaffold129797_1_p2	275	chr5D	-	114593099	114593366	2	268	-	-	-	-	-	-	CCTTAGTGGTTGCTCCCAGG	TGGTTGGCCATCTTGCATGA
1262	scaffold129876_1_p3	180	chr5D	+	331212594	331212776	2	183	C16443332	+	2445	2624	1	180	CCTTATCCCGATCCCGTTGG	GTCTTCGTCACGAGGCTCAA
1263	scaffold129876_2_p3	180	chr5D	+	331212594	331212776	2	183	C16443332	+	2445	2624	1	180	CCTTATCCCGATCCCGTTGG	GTCTTCGTCACGAGGCTCAA
1264	scaffold129877_3_p3	143	chr5D	-	285132790	285132932	0	143	scaffold211850	+	15248	15390	1	143	AATCGTTGTGGAGCCTCTCG	TTAGGACCAAACAGCCCAGG
1265	scaffold129883_1_p1	272	-	-	-	-	-		scaffold163500	+	10510	10835	2	326	ATGCGGTGCAATCCAATCCT	CGCCGATGTAGATCTGCCTT
1266	scaffold129921_1_p2	254	chr5D	+	224326839	224327090	0	252	scaffold111206	-	392	643	0	252	GGCCGGAAGCATCCTAAGAA	ACCCCGCGGATTACATGATC
1267	scaffold129961_2_p1	276	chr5D	+	379556884	379557093	2	210	scaffold211865	+	7229	7442	1	214	ATTCTGCCATGCCGATCGAT	TCTCTCACGTCGCTGACCTA
1268	scaffold130072_1_p4	206	chr5D	-	465712494	465712700	1	207	scaffold38015	-	3583	3806	1	224	ACACACACAAGATACCCGCA	TCGTTGGTCAAACCTAAAAATGT
1269	scaffold130079_1_p3	193	chr5D	-	80436571	80436765	2	195	-	-	-	-	-	-	TCTCGCCTCACCTCTCGTTA	AGCCTCCTCGTCTCTTCACT
1270	scaffold130217_1_p1	269	chr5D	-	94499602	94499872	0	271	scaffold188408	-	3505	3784	0	280	ATTCTCCCGGGATAGGCAGT	TGGATGGAGCAGCGATGTAC
1271	scaffold130217_2_p2	274	chr5D	-	94498987	94499284	0	298	-	-	-	-	-	-	TGCCTTGATGAATCTATTGGCA	ACCCGCACATCCACGTTTAT
1272	scaffold130270_2_p1	137	chr5D	+	422696866	422696999	1	134	scaffold211580	+	4466	4606	1	141	TCGAACGCTGAATCCGAACA	CGATTAGACGAAGGGTGCGA
1273	scaffold130435_1_p2	265	chr5D	-	125988807	125989077	0	271	C16439542	+	317	579	0	263	GGGCTCCGTCATCTTCGTAG	CCTACCAAAGACTGCAGGGT
1274	scaffold130531_1_p2	237	chr5D	+	169736427	169736679	1	253	-	-	-	-	-	-	GAGGCCCAACAACGTCTACA	TAGGCCTCTCCCACCATCTC
1275	scaffold130583_1_c	262	-	-	-	-	-		scaffold33452	+	197	314	2	118	AGCAGAGCACCTTTTGTTTTG	GGTGCTCTGCTAGAATCCCA
1276	scaffold130617_3_p2	173	chr5D	-	475154539	475154709	0	171	scaffold212389	-	3380	3552	0	173	TTCGCTTTGGGTGTCGACTT	GGAGCTGGTTCCATGCATCA
1277	scaffold130773_1_p1	172	chr5D	-	329132085	329132255	1	171	-	-	-	-	-	-	TGGTTTTGCCTGGTTCCGAA	AGATTTTGGCTGCTATTCCGA
1278	scaffold130860_1_p2	227	-	-	-	-	-		scaffold109905	-	21371	21595	1	225	ATGGCAGAATGGTACCAGGC	AAATGCTCCGCCCGGTTAAT
1279	scaffold130872_1_p2	218	chr5D	-	111950879	111951094	0	216	scaffold211925	+	6404	6603	0	200	CTCGACATCCTCGACGAAGG	GCTTCTCCTCATTTGGGCCT
1280	scaffold130902_1_p2	204	chr5D	+	209624020	209624219	1	200	scaffold61271	-	5757	5956	0	200	CGCTCCTCACTCAGCTCAAA	GGTGCGGAGAACCTTACGAA
1281	scaffold130902_2_p2	276	chr5D	+	209638826	209639101	1	276	scaffold61271	-	930	1208	2	279	GGTTCCAACTACCCAGAGGC	TGGATCTGCACATGAGGAACA
1282	scaffold130916_1_p1	151	chr5D	-	438178397	438178570	1	174	-	-	-	-	-	-	CCGTCCGAGTTGAAGGAACA	CACAGTGCAAGTTCACTCGC
1283	scaffold130916_2_p2	273	chr5D	-	438178141	438178390	0	250	-	-	-	-	-	-	TGCACATTGATGTTGACGCT	CCAAGCTTGCTTCGAACCAG
1284	scaffold130938_2_c	167	chr5D	-	252616668	252616832	0	165	scaffold184505	+	16792	16954	0	163	GGCCAAGCTAGACATGGTGT	ACCATGGGATCTCAAGATGGT
1285	scaffold131055_1_p1	243	chr5D	+	344702202	344702497	1	296	scaffold198689	+	7926	8221	2	296	TGGCCGAGGATCAGATTTCG	CGCAGCTTTGGCATCTTTGT
1286	scaffold131055_3_c	227	chr5D	-	344829250	344829530	2	281	-	-	-	-	-	-	CACACCAGTAGCACTGTCGT	TCCAAGCCAGCAAGTACCAA
1287	scaffold131176_1_c	246	-	-	-	-	-		scaffold92954	+	9659	9900	0	242	CTGAATATTCAGCACGCGGC	CTGTGTGTAACTGCCCCACA
1288	scaffold131176_2_p2	195	-	-	-	-	-		scaffold92954	+	10180	10358	0	179	GTTCCATTGCACCCCGAGTA	AATGGGCCCTCGTTGATAGC
1289	scaffold131407_1_p3	239	chr5D	+	244704777	244705012	0	236	scaffold205438	-	20040	20275	0	236	TCCATCCCAACCGTGTCAAG	CATCGAAGGGTCCACCATGT
1290	scaffold131407_2_p2	228	chr5D	+	244704993	244705215	0	223	scaffold205438	-	19837	20059	1	223	ACATGGTGGACCCTTCGATG	GAGGCGAGGTCGAAGAAGAG
1291	scaffold131407_3_p3	267	chr5D	+	244705196	244705503	0	308	scaffold205438	-	19549	19856	1	308	CTCTTCTTCGACCTCGCCTC	CATGAAAAGCTCCATGGCGG
1292	scaffold131433_1_p1	240	chr5D	+	455753324	455753554	1	231	-	-	-	-	-	-	CGCTCCGGATAAGCTCTCAG	TCGTGTGGTCATCCAAGGTG
1293	scaffold131433_2_p1	240	chr5D	+	455753577	455753783	1	207	scaffold4071	+	11829	12036	2	208	CCCTAAGATCATGCGGGCAT	ACGAACGGAGTATATTAGACCCA
1294	scaffold131433_3_p2	243	chr5D	+	455756684	455756930	0	247	scaffold53397	+	2232	2490	0	259	TTCTGTTCAACGCTGCAACG	TGAAGATGTTCATGGCCGCT
1295	scaffold131520_1_p3	157	chr5D	+	375379210	375379375	1	166	-	-	-	-	-	-	ACACGTATGGGTTGGAACACT	GGCCTGAGTTGTTTTGGTCC
1296	scaffold131560_2_p2	204	chr5D	+	407993854	407994023	2	170	-	-	-	-	-	-	ATTACTCTTTTGCCGCCGGA	AACTGCCAAGGTATCCAGCC
1297	scaffold131707_3_p1	118	chr5D	+	114892002	114892116	0	115	C16461598	+	3334	3448	2	115	CAGTGTTTTGTCGAGGCAGC	CCCAAGGCCCTTAGTTCTCG
1298	scaffold131738_1_p3	222	-	-	-	-	-		scaffold41991	-	15839	16060	2	222	CGAAGCTCTGGGACCAACTT	GAAAGCGGCAACCAATCTCC
1299	scaffold131891_1_p2	251	chr5D	-	558682	559010	0	329	scaffold191694	-	5587	5873	0	287	TCTCCTCATCCGCCACAAAC	GGCAGTTCCGCCGTAATTTC
1300	scaffold131891_2_p1	165	-	-	-	-	-		scaffold191694	-	3970	4133	0	164	CTGCGGGGTAGTGATCCATC	GCGTGAATGAATCCCACAGC
1301	scaffold131891_3_p3	190	-	-	-	-	-		scaffold191694	-	1992	2147	0	156	TTCCTTTCATCGTGCCCCTC	AAAACTCTGTCGGTCGGGTC
1302	scaffold131933_3_p3	117	chr5D	-	446507821	446507928	1	108	-	-	-	-	-	-	AAAGAAGCAGCTTGGGGTCC	CAAGAAGGATGGGGGTCACC
1303	scaffold132125_2_p2	180	chr5D	+	367748856	367749055	2	200	-	-	-	-	-	-	ACTGACCGACTGTAGCTTGC	TATGTGTGCTGAGCTGAGCC
1304	scaffold132165_1_p2	163	chr5D	-	365683018	365683176	1	159	-	-	-	-	-	-	AGGCTGTCGACAACTTGACA	GTCTAGTTGAGCCGAGCGAG
1305	scaffold132241_1_p1	280	-	-	-	-	-		scaffold162101	-	9875	10181	2	307	AGTTTTGGCAGGTCGTACGT	CCAGCGTCACAGTAAGAGCA
1306	scaffold132241_2_p3	212	chr5D	+	218051611	218051825	1	215	-	-	-	-	-	-	CTACACGTAGTTCCCGCCAG	CGGTCTCCACCTCCATCAAC
1307	scaffold132241_3_p2	252	chr5D	+	218053665	218053916	1	252	-	-	-	-	-	-	GTAGCTCCCGCTTTCAGAGG	AGGCATGCACCTTTCCAAAA
1308	scaffold132241_4_p3	211	chr5D	+	218054893	218055100	1	208	scaffold162101	-	5879	6089	1	211	TTGGCATATTCAGGTGCGCT	TTGCTCCACACGGGCATTAT
1309	scaffold132261_1_p2	103	chr5D	-	181371214	181371314	2	101	-	-	-	-	-	-	GAGGTCGGGATTGGTGCTAC	AAGCTTACAACAGAGCGCCT
1310	scaffold132343_1_p1	235	chr5D	-	324354245	324354431	1	187	scaffold63187	+	8943	9139	1	197	AACCCGCAACAGCAGAAGTA	CCTGTCTCACCGGAATGCAT
1311	scaffold132391_2_p1	148	-	-	-	-	-		scaffold102867	-	3845	3972	1	128	AAGGCAAGACAAAACAGTGTC	TTCAGATCCTGTTCCAGCCG
1312	scaffold132412_3_p3	274	chr5D	+	24979147	24979420	0	274	-	-	-	-	-	-	CAGGTACTCCATGGCGCC	AACCACCTTCCACACTCCAC
1313	scaffold132468_2_p4	148	-	-	-	-	-		scaffold128477	-	973	1123	1	151	TCAAATCACGCTCCCGGAAA	AGGGCCATCCATTCATCACG
1314	scaffold132486_1_p2	244	chr5D	+	92113584	92113827	1	244	scaffold6627	+	11027	11270	1	244	TAATTTGCAGTCCCCGTGCT	TCCCCATCTTTCCCCCTTCT
1315	scaffold132500_1_p3	280	chr5D	+	387960380	387960628	1	249	-	-	-	-	-	-	GTTGTCCATATCCCGAGGCC	GGCAGGTCAAACAAGCAACC
1316	scaffold132545_1_p1	185	-	-	-	-	-		scaffold77332	-	16646	16818	1	173	AAGGGAACAGTGCAACCAGT	TCGGACTAGAAGGATGGGGG
1317	scaffold132665_1_c	252	chr5D	+	120346711	120346954	0	244	scaffold61086	-	1387	1630	0	244	CAAGGGACACCAGCTCTTGT	TTTGCTTCCTGTTCCTCCCG
1318	scaffold132728_1_p2	234	chr5D	-	272364372	272364595	0	224	-	-	-	-	-	-	ACGCACAATTAACGCCCATG	TTGAGCCCACTTCTCCAAGG
1319	scaffold132728_4_p1	206	chr5D	-	272357107	272357309	1	203	-	-	-	-	-	-	ACCACGCTTCTCCATCAACA	AAAGAACTCGACCGTGTGCT
1320	scaffold132728_5_p1	159	-	-	-	-	-		C16459988	-	8872	9029	1	158	CTCAACCTGGCGCGAATTTC	ATCGCCGAGGTTAAGAAGGC
1321	scaffold132781_1_c	261	chr5D	-	468166551	468166805	0	255	scaffold204710	+	8146	8403	0	258	GATCGGGAGGAGGACGATGT	CGACATCTACTCCACCGTCG
1322	scaffold132822_1_p3	252	chr5D	+	24069012	24069250	2	239	-	-	-	-	-	-	GACGTTTTCCGCTATCGCAC	GCCCTCTTTGGTGGTGATGA
1323	scaffold132874_1_p4	140	-	-	-	-	-		C16451970	-	2417	2558	1	142	ACAGTAACGTGTGCGGCATA	GCGCCAATCCAACACCAATT
1324	scaffold132884_1_p2	219	-	-	-	-	-		scaffold40829	-	8534	8772	1	239	AACGGAGCTTCGAGCAAACA	CATCAGAAGAGGGTGCACCA
1325	scaffold132916_1_p1	168	chr5D	+	389525349	389525517	1	169	scaffold175864	-	11790	11958	2	169	AAGGTGGCAAAGCTGTTTGG	AAGCTGTTGAGTAGCCGCTT
1326	scaffold132916_2_p2	139	chr5D	+	389526842	389526955	0	114	scaffold175864	-	10351	10470	0	120	CCCTATCCTCGCGATTGGAC	AATCTGCTCGTCGTGGTCTC
1327	scaffold132928_2_c	237	chr5D	-	77891714	77891908	0	195	-	-	-	-	-	-	TGTACGGTGCGAGACGTATG	CTCCGAGTTACAGGTCAGCC
1328	scaffold132950_1_p1	175	-	-	-	-	-		scaffold183742	-	2158	2299	0	142	GCGAGAGGAAGGCCATCTTT	GTTCAGCACATGCAGTCAGC
1329	scaffold133014_1_p1	208	chr5D	-	515361510	515361559	1	50	-	-	-	-	-	-	TCATAGACAGGACGAGGGCC	GCGATGGTTTTGGTATCCGC
1330	scaffold133070_1_p1	275	chr5D	-	222448845	222449119	2	275	scaffold200480	-	2311	2591	1	281	TCTCCCCAAACCCCCACTAA	AGCTTGCTTGTCTTACCGTAGA
1331	scaffold133094_2_p1	170	-	-	-	-	-		scaffold210303	+	471	634	1	164	TGAAGAGGAAAGCAGCACTTG	CAGTCGAGGGATTACGCCTC
1332	scaffold133115_2_p1	208	chr5D	-	460748608	460748813	2	206	scaffold126542	-	11735	11943	0	209	TGAAAGGAGGTTCACTGAAGGT	AGGCACAAGCAACTTCTCGA
1333	scaffold133119_1_p1	175	-	-	-	-	-		C16461838	-	14869	15045	0	177	GACCACGTGAGAGAGCACAA	GGTGCTTCCTACTTGTCGCT
1334	scaffold133198_1_p1	241	chr5D	+	68227222	68227460	0	239	scaffold211893	-	2616	2855	0	240	GCGAGCTTACCTTGTGGTTG	GTATACGCCAAGGTACCCCG
1335	scaffold133259_1_p3	238	chr5D	+	416172985	416173222	0	238	-	-	-	-	-	-	TTCAGCTGCGTCGTCATCAG	GGTTCTTGTAGAGGTCCGCC
1336	scaffold133259_2_p3	211	chr5D	+	416173136	416173346	1	211	scaffold107173	-	10018	10228	2	211	ACGGTGGGCTCCTATTCCT	ATGACGGCCATCTTCTTGCT
1337	scaffold133311_2_p2	141	chr5D	-	402712757	402712896	0	140	C16456518	+	1899	2062	2	164	GACCGGTGAAGAAGTGCTCA	AGACATGTGTGCACCCTTGT
1338	scaffold133311_3_p1	257	chr5D	-	402711973	402712228	0	256	C16456518	+	2592	2843	0	252	TTAGTGATGGGTTGGCCACC	AAATCGTCCGTCGGAACTGT
1339	scaffold133416_2_p2	279	chr5D	-	2299426	2299683	0	258	scaffold137038	-	1076	1350	2	275	GCTTCTAAAAGAGGGCCCGT	GTAGGCTCGTCGGATGGATG
1340	scaffold133431_1_p1	200	chr5D	-	432783554	432783755	2	202	scaffold154617	-	7326	7524	1	199	ACGATGGCTCACAGTTGTCA	TTGAGGACGCTGGTTCTGTG
1341	scaffold133465_4_p1	256	chr5D	+	478213896	478214135	1	240	-	-	-	-	-	-	AACAGACGGGATCACCAAGC	CGAGGAACCCTGGAGTTTGG
1342	scaffold133465_5_p1	154	chr5D	+	478219905	478220058	1	154	-	-	-	-	-	-	CCTATGGCTTTGGACTGCGA	GGCTCGATCAAAACAAGGTCG
1343	scaffold133481_2_p3	225	chr5D	+	313089066	313089290	1	225	scaffold74707	-	1866	2090	1	225	CCTCTTACTCTTTGCGCCGG	GTTACCTGGACCAACGAGGG
1344	scaffold133508_1_p3	226	-	-	-	-	-		scaffold51052	-	15688	15892	1	205	TGTCTGTTGCCTGCCATGAT	ACCGCCATGGATTGAGTGTT
1345	scaffold133508_2_p2	239	-	-	-	-	-		scaffold51052	-	6108	6310	1	203	TCCTCCCACCCCAGAGAATT	AGAGATGACTTGGACACCGC
1346	scaffold133567_1_p1	206	chr5D	+	80370724	80370925	1	202	scaffold103044	-	3492	3696	1	205	AACGGAGCCCACATAATGCA	TATGGAGAGACGGCCCAGAA
1347	scaffold133590_2_p2	225	chr5D	-	281665106	281665330	1	225	-	-	-	-	-	-	TGGCCAAACACCAAAATGAGT	TGGTTTGCTAATGAATTGCACCA
1348	scaffold133599_2_p3	204	chr5D	-	312356991	312357201	2	211	-	-	-	-	-	-	GCGGAAGATGGGGAGAAACA	ATCGGGCGAACAAAAATGCC
1349	scaffold133687_1_p3	207	chr5D	+	440921069	440921315	1	247	-	-	-	-	-	-	TGCGTTTAAACAGGCAGCAC	TCTCCTTCTCCTGGGAGCTC
1350	scaffold133751_1_p3	231	chr5D	-	452681503	452681724	2	222	-	-	-	-	-	-	GCCGATCCACCATCCAAAGA	CATGAACAGGCAAAACCCGC
1351	scaffold133769_1_p3	108	chr5D	+	412928480	412928590	1	111	C16442550	-	3169	3282	1	114	CGGAAAGCACGGTCACCTC	TGCAACCACTAGCCATGGAG
1352	scaffold133771_1_p3	187	chr5D	-	509956412	509956605	1	194	-	-	-	-	-	-	TGGGTTCATCGCCGATTAGG	CCCACTGCGAGCCTTATCTC
1353	scaffold133771_2_p3	187	chr5D	-	509956412	509956605	1	194	-	-	-	-	-	-	TGGGTTCATCGCCGATTAGG	CCCACTGCGAGCCTTATCTC
1354	scaffold133841_1_p1	219	chr5D	-	439662786	439663008	0	223	scaffold212227	+	16371	16598	1	228	TTGACTTGACCTCATCACGC	GCATGCTGCACAGGAGTAAG
1355	scaffold133880_4_p1	280	chr5D	+	51920917	51921231	0	315	scaffold139531	-	7630	7944	0	315	GGCCAGATCTTTGGTCCCTC	TGCTGAACCTGCATGTTCCT
1356	scaffold133900_1_p3	172	chr5D	+	35823750	35823916	0	167	-	-	-	-	-	-	AAGGTTGACTCGCTCTCGTG	CGGCTAACTTGAGCTCCTCC
1357	scaffold133923_1_p1	156	chr5D	-	469550597	469550753	2	157	-	-	-	-	-	-	ACTCTCGATCACCCCTTGGA	GGAGACCTCAGGACCTCCAT
[truncated: 1,106 more rows]
