# Supplementary material for: Comparative genomic analysis of 5Mg chromosome of Aegilops geniculata and 5Uu chromosome of Aegilops umbellulata reveal genic diversity in the tertiary gene pool
Source: Front Plant Sci. 2023 Jul 13;14:1144000. doi: 10.3389/fpls.2023.1144000 (PMC10373596; doi:10.3389/fpls.2023.1144000)
Supplement: Supplementary file 16 [file Table_8.xlsx]

## Sheet: 5M
Table S8: Uniquely mapped KASP markers mapping of 5Mg and 5Uu SNPs on 5D chromosomes of Chinese Spring (CS).
SNP_id(5Mg)	SNP	chromosome (CS)	Mapped_regions	Forward_primer	Reverse_primer	Common_primer	Forward_primer_TM	Reverse_primer_TM	common_primer_TM	product_size
chr5D_93926_TC	T100C	chr5D	chr5D:93827-94026	gagatggaggacctcatcagT	gagatggaggacctcatcagC	cagtggaggtcgttctcgag	58.323	59.656	59.831	83
chr5D_94131_GC	G100C	chr5D	chr5D:94032-94231	gacaaggagaaggagctcgG	gacaaggagaaggagctcgC	catcctcgacggccttctc	59.825	60.459	59.933	88
chr5D_94666_AT	A100T	chr5D	chr5D:94567-94766	aagtcaggattgtccccaaaaT	aagtcaggattgtccccaaaaA	ataccttccttttccgcgca	57.868	58.078	60.036	50
chr5D_94798_TC	T100C	chr5D	chr5D:94699-94898	aatggattatcagcccttcctT	aatggattatcagcccttcctC	ggttctgcaaaatgccgtgt	57.178	57.621	59.968	116
chr5D_95366_CA	C100A	chr5D	chr5D:95267-95466	gttgtcgattctaccatcagtcC	gttgtcgattctaccatcagtcA	tgtttcagcaggagggcatt	58.887	58.255	59.887	59
chr5D_95472_AC	A100C	chr5D	chr5D:95373-95572	gggcattggaccgtcttacA	gggcattggaccgtcttacC	ctgtcctctctgcttccagc	60.036	60.747	60.108	60
chr5D_95553_AG	A100G	chr5D	chr5D:95454-95653	agcttccttggtggatgatttA	agcttccttggtggatgatttG	tcgcatgccacagctagtaa	57.409	58.905	59.465	122
chr5D_95803_CA	C100A	chr5D	chr5D:95704-95903	tgttcttgctggtggtgcC	tgttcttgctggtggtgcA	tccgctgatagtccctcaca	60.828	60.077	60.034	50
chr5D_96080_CT	C100T	chr5D	chr5D:95981-96180	ggcaaatgagtggaaagatggC	ggcaaatgagtggaaagatggT	tccgttcttcgagccattgc	60.418	59.172	61.019	65
chr5D_97320_GT	G100T	chr5D	chr5D:97221-97420	cgaactccactaggcatcgtatG	cgaactccactaggcatcgtatT	cacatgttgcgtgctgaacc	60.854	60.243	60.661	92
chr5D_97602_AT	A100T	chr5D	chr5D:97503-97702	actttcacccgacaaactcgT	actttcacccgacaaactcgA	cgtggtcgcggaaatcaatc	60.135	59.863	59.974	63
chr5D_366710_AC	A100C	chr5D	chr5D:366611-366810	tttctccatagaaactctcggaA	tttctccatagaaactctcggaC	tcttgccaaatgaggatgca	57.674	57.004	57.781	132
chr5D_366920_AT	A100T	chr5D	chr5D:366821-367020	tggtgttgatttagtctacaggagT	tggtgttgatttagtctacaggagA	gcatcctcatttggcaagagt	59.457	59.222	58.902	144
chr5D_367174_CA	C100A	chr5D	chr5D:367075-367274	cccagcaacttgacagaagatG	cccagcaacttgacagaagatT	ctgtcaatatacggtgtgttcgac	59.513	58.848	59.735	50
chr5D_367268_TA	T100A	chr5D	chr5D:367169-367368	gccctcttggatccaggttT	gccctcttggatccaggttA	gcaaaaagcaaccaggcaac	59.667	58.787	59.343	74
chr5D_384210_TC	T100C	chr5D	chr5D:384111-384310	tcacatatatggtggacatgctT	tcacatatatggtggacatgctC	ggggctccatacatgacagt	57.691	58.102	59.16	59
chr5D_384580_AG	A100G	chr5D	chr5D:384481-384680	ccatccatctaaccaaccattctaA	ccatccatctaaccaaccattctaG	accatgagcaccttccatctc	58.635	59	59.789	107
chr5D_385538_GT	G100T	chr5D	chr5D:385467-385638	gctatagcatggcctagcaaC	gctatagcatggcctagcaaA	ttaacagtagcgcggggaag	58.92	58.217	60.109	52
chr5D_387454_TC	T100C	chr5D	chr5D:387355-387554	ttgactcaaagaaatttcatgggA	ttgactcaaagaaatttcatgggG	caaggttggagtggacggat	57.9	57.025	59.675	82
chr5D_387674_TA	T100A	chr5D	chr5D:387575-387774	ttgaatgttagttacggactccA	ttgaatgttagttacggactccT	accaaattgtttgcatgtgagt	57.528	57.266	57.595	109
chr5D_387875_AC	A100C	chr5D	chr5D:387776-387975	tagccggccattggattagA	tagccggccattggattagC	gatgacgcggtggtggtat	58.57	60.251	59.857	51
chr5D_388691_GA	G100A	chr5D	chr5D:388592-388791	gagagcttctccttcatgtcG	gagagcttctccttcatgtcA	ctactccttcaccaccacgg	58.192	57.116	59.753	60
chr5D_388759_GA	G100A	chr5D	chr5D:388660-388859	gacgcgacctcaccgacC	gacgcgacctcaccgacT	gtggtggtgaaggagtagcc	62.773	61.735	60.036	64
chr5D_388955_CT	C100T	chr5D	chr5D:388856-389055	gaaagaaacgagaagaagaagatgC	gaaagaaacgagaagaagaagatgT	catgtacgtcgccatccagg	58.697	57.585	60.876	107
chr5D_389082_AG	A100G	chr5D	chr5D:388983-389182	acatgatctgggtcatcttctcA	acatgatctgggtcatcttctcG	accttctacaacgagctccg	58.964	59.931	59.473	106
chr5D_389085_GA	G100A	chr5D	chr5D:388986-389185	cctcaaccccaaggccaaC	cctcaaccccaaggccaaT	ggggtgttgaaggtctcgaa	60.908	59.921	59.605	63
chr5D_389446_TC	T100C	chr5D	chr5D:389347-389546	caagagaggaggaggaagaagaA	caagagaggaggaggaagaagaG	caccatacctgtcccgttgt	58.907	59.299	59.676	90
chr5D_389748_TC	T100C	chr5D	chr5D:389649-389848	actcgtggatgagaaaaccatatA	actcgtggatgagaaaaccatatG	cgcttttcacctccacacca	57.52	58.881	60.818	59
chr5D_555294_AG	A100G	chr5D	chr5D:555195-555394	ccctctgtatgcgtcgttgT	ccctctgtatgcgtcgttgC	caaatcgcaatcgcctccaa	60.109	61.421	59.549	58
chr5D_555934_CT	C100T	chr5D	chr5D:555835-556034	gcccttcgcttgtcgtgatC	gcccttcgcttgtcgtgatT	cgagtggtgttgatctgggg	61.697	61.299	60.392	69
chr5D_556020_AG	A100G	chr5D	chr5D:555921-556120	ctgcccacttttcagcttcaA	ctgcccacttttcagcttcaG	attatatggggtggcacggc	59.317	59.731	60.251	54
chr5D_556162_AG	A100G	chr5D	chr5D:556063-556262	agaagggcatatgctttttcacT	agaagggcatatgctttttcacC	cgctgtccccttcaagatca	58.652	59.551	59.75	78
chr5D_556276_AG	A100G	chr5D	chr5D:556177-556376	acttgcttcccgatgagactA	acttgcttcccgatgagactG	cggtgacatcaaggcaatcg	58.542	60.067	59.625	60
chr5D_556526_CT	C100T	chr5D	chr5D:556427-556626	tgtggatcttgcgtctttgG	tgtggatcttgcgtctttgA	ggcatgaaatccgtgtggtg	58.477	57.458	59.829	57
chr5D_556720_AG	A100G	chr5D	chr5D:556621-556820	ggctctctcaacagcaccA	ggctctctcaacagcaccG	tccgttgccccctaatcttg	59.627	60.74	59.745	55
chr5D_556910_GC	G100C	chr5D	chr5D:556811-557010	acctgaggattcaaaacaatacaaG	acctgaggattcaaaacaatacaaC	gcacacgcatcagtttcatga	57.781	58.018	59.803	65
chr5D_557198_AC	A100C	chr5D	chr5D:557099-557298	cagtctggaggaatttgctgtT	cagtctggaggaatttgctgtG	caggttgttcggttgcatca	58.848	59.513	59.049	120
chr5D_557338_TA	T100A	chr5D	chr5D:557239-557438	gttgatgggctgcggggA	gttgatgggctgcggggT	atgacctgtgaaccagagcc	62.425	62.741	59.674	53
chr5D_557562_AG	A100G	chr5D	chr5D:557463-557662	ccaagtgtacctcaagggcA	ccaagtgtacctcaagggcG	gtgtttgttgctcgcaaggt	59.6	60.674	59.899	79
chr5D_557649_CG	C100G	chr5D	chr5D:557550-557749	gctttcggatcaggaagggG	gctttcggatcaggaagggC	gcaacaaacacgaggatggc	60.465	61.098	60.387	58
chr5D_557832_AG	A100G	chr5D	chr5D:557733-557932	ctgatgcacggttccgcT	ctgatgcacggttccgcC	cccttctgcaggttcccaaa	60.435	61.5	60.179	56
chr5D_557928_TC	T100C	chr5D	chr5D:557829-558028	ggccataactgctgcccA	ggccataactgctgcccG	gtgggccaagagaagtaggc	60.044	61.212	60.393	89
chr5D_558043_GC	G100C	chr5D	chr5D:557944-558143	tgtctgaaggctgcattatgG	tgtctgaaggctgcattatgC	tgcctgcaggttgatgttga	58.353	58.981	60.179	79
chr5D_558235_AC	A100C	chr5D	chr5D:558136-558335	gagtgagtgaggtcggctT	gagtgagtgaggtcggctG	tcgaagagcggaaccttgat	59.032	59.786	59.104	149
chr5D_561634_CT	C100T	chr5D	chr5D:561535-561734	aagccctatccacccgagaC	aagccctatccacccgagaT	gcaacaaggaagggaaggga	61.049	60.105	59.888	55
chr5D_561753_AT	A100T	chr5D	chr5D:561654-561853	cgacaacgacggaggaatctA	cgacaacgacggaggaatctT	ggaggaacgccggtctaatag	59.601	60.402	60	60
chr5D_562499_TC	T100C	chr5D	chr5D:562400-562599	tgatgcgagataggtggtaaataT	tgatgcgagataggtggtaaataC	gtcatctagcatcagatttcctca	57.395	58.22	58.148	77
chr5D_563229_AC	A100C	chr5D	chr5D:563130-563329	tctagccttccgttagtgaaaattA	tctagccttccgttagtgaaaattC	cctgttgaaacaccgaagca	58.061	59.127	58.979	79
chr5D_564851_GC	G100C	chr5D	chr5D:564752-564951	tgactctgtccgtgtccttC	tgactctgtccgtgtccttG	gtcttttcaggcgacgagga	59.04	59.326	60.039	53
chr5D_565368_AC	A100C	chr5D	chr5D:565269-565468	atgccttgagctgccacttT	atgccttgagctgccacttG	gccacactcgtgaagaaagc	60.541	61.249	59.764	56
chr5D_565495_GC	G100C	chr5D	chr5D:565396-565595	atgatagagacagggggcgG	atgatagagacagggggcgC	ttgcgttcttctccagctcc	60.834	61.476	60.321	73
chr5D_565934_GA	G100A	chr5D	chr5D:565835-566034	aagattccggttgctgcttC	aagattccggttgctgcttT	gcgaggaggaggaaagaagc	58.831	58.379	60.461	73
chr5D_566425_AC	A100C	chr5D	chr5D:566326-566525	ggcagatatgttttgtgatgacatA	ggcagatatgttttgtgatgacatC	cgaaatcctgcaggtgactct	57.737	58.796	60.067	51
chr5D_566607_GA	G100A	chr5D	chr5D:566508-566707	cccttttactgtttactcagtccG	cccttttactgtttactcagtccA	ccttgccctgcacaacaaaa	59.311	58.383	59.822	50
chr5D_566764_AC	A100C	chr5D	chr5D:566665-566864	aggtacaagaaaagtgtgcgT	aggtacaagaaaagtgtgcgG	tgggatgatcctgagggttact	58.086	58.781	60.022	110
chr5D_566852_TC	T100C	chr5D	chr5D:566753-566952	tggccgttatgaaattacagcT	tggccgttatgaaattacagcC	cgactgttgagaacaccccc	58.384	59.314	60.603	53
chr5D_567510_CT	C100T	chr5D	chr5D:567411-567610	caactgggttagcactgtcaC	caactgggttagcactgtcaT	cggctgacaagataaggggt	59.126	58.217	59.458	144
chr5D_568298_CT	C100T	chr5D	chr5D:568199-568398	aaccaaagaaccaaaatccttcG	aaccaaagaaccaaaatccttcA	cgtcagcagcctatgaggaa	58.056	57.051	59.538	63
chr5D_568469_AC	A100C	chr5D	chr5D:568370-568569	tggcaagtgaaaataagatgttgA	tggcaagtgaaaataagatgttgC	ggcacgcactcagatctcat	57.353	58.771	60.179	121
chr5D_568569_AC	A100C	chr5D	chr5D:568470-568669	gatctgagtgcgtgcccaA	gatctgagtgcgtgcccaC	gcatctcttcagcaacccca	60.376	61.103	60.323	51
chr5D_568820_AT	A100T	chr5D	chr5D:568721-568920	acacccacattacaagcacaT	acacccacattacaagcacaA	tgttcgaacatcggggttct	58.125	58.339	59.317	76
chr5D_569374_TC	T100C	chr5D	chr5D:569275-569474	actacgcctacacatgactcA	actacgcctacacatgactcG	gccctggttgatatctgggt	58.557	59.599	59.153	120
chr5D_569600_TC	T100C	chr5D	chr5D:569501-569700	ccatttgggatggctatggtaT	ccatttgggatggctatggtaC	gagaaaggtggcatggcaaa	57.948	58.843	59.032	86
chr5D_569698_TG	T100G	chr5D	chr5D:569599-569798	attttgatcacttcacacgcaA	attttgatcacttcacacgcaC	ttgccatgccacctttctct	58.111	57.433	59.887	74
chr5D_570368_GA	G100A	chr5D	chr5D:570269-570468	aaactagcattcagtcctacttcC	aaactagcattcagtcctacttcT	ggcactatcctgcagtgaga	58.264	57.387	59.173	121
chr5D_570454_TG	T100G	chr5D	chr5D:570355-570554	tccatcaaagttttaaggccacT	tccatcaaagttttaaggccacG	acaccagatcagtcatgaaataggt	58.521	59.745	59.809	144
chr5D_570732_TC	T100C	chr5D	chr5D:570633-570832	acctgaaacctggcagttT	acctgaaacctggcagttC	aatggcttgcatccaactgg	57.075	57.578	59.1	67
chr5D_571309_GC	G100C	chr5D	chr5D:571210-571409	cctagcctacaagcaattccttC	cctagcctacaagcaattccttG	ggctgtgtgtgtttctgggt	59.12	59.371	60.752	62
chr5D_932624_AG	A100G	chr5D	chr5D:932525-932724	caagaagccctgctgccA	caagaagccctgctgccG	ggagaggagggaggagatctc	60.283	61.438	59.924	67
chr5D_934888_TC	T100C	chr5D	chr5D:934789-934988	tccccttcacccacgtcA	tccccttcacccacgtcG	tgacgatgtagccgttctcg	60.123	61.308	59.902	135
chr5D_935111_TG	T100G	chr5D	chr5D:935012-935211	ctcgacttcggcatcccA	ctcgacttcggcatcccC	cttggggagggtcttcttgg	59.107	59.893	59.67	54
chr5D_936319_AG	A100G	chr5D	chr5D:936220-936419	gcatgctgcataccttgacA	gcatgctgcataccttgacG	gatcctgagcatgccgagg	58.903	59.971	60.302	98
chr5D_936349_GC	G100C	chr5D	chr5D:936250-936449	gacgagacgcaggagacC	gacgagacgcaggagacG	ggagggagggttcaagcatg	59.514	59.901	60.395	82
chr5D_937160_TA	T100A	chr5D	chr5D:937061-937260	acatccgtgtgaatcagccA	acatccgtgtgaatcagccT	ttcgctctcctctccaggtt	59.675	59.385	60.252	50
chr5D_937181_CG	C100G	chr5D	chr5D:937082-937281	tgagtctagttgtcttgcaatgtaG	tgagtctagttgtcttgcaatgtaC	tcgctctcctctccaggttt	58.841	59.073	60.252	75
chr5D_937329_CG	C100G	chr5D	chr5D:937230-937429	agttctgttgctggcgcG	agttctgttgctggcgcC	tcaccacgagagacatgctt	61.349	60.98	59.031	144
chr5D_937570_CA	C100A	chr5D	chr5D:937471-937670	agaaaggaaatgaggatggtctG	agaaaggaaatgaggatggtctT	atccgtgaagccagttccag	58.147	57.473	60.036	95
chr5D_938515_TG	T100G	chr5D	chr5D:938416-938615	tgctatcgtcgtcgtcattaaT	tgctatcgtcgtcgtcattaaG	ccatgcaggtagggcagaag	57.781	58.385	60.465	54
chr5D_938682_GA	G100A	chr5D	chr5D:938583-938782	tggaagggtttggtccaattaG	tggaagggtttggtccaattaA	ggcctctgtcctcaaccttt	58.226	57.8	59.598	124
chr5D_939290_CG	C100G	chr5D	chr5D:939191-939390	tgtgtctggaaatttggatcatG	tgtgtctggaaatttggatcatC	aaggcatccggacgttgatc	57.352	57.097	60.462	111
chr5D_939473_TC	T100C	chr5D	chr5D:939374-939573	caagaatatggatgaagaggtttgT	caagaatatggatgaagaggtttgC	gtcagcctggaactcctcaa	57.364	58.498	59.313	83
chr5D_939627_CT	C100T	chr5D	chr5D:939528-939727	agagggagaatggctaatggatC	agagggagaatggctaatggatT	aaagggtaagcaggcatccg	59.413	59.014	60.394	59
chr5D_939726_GA	G100A	chr5D	chr5D:939627-939826	caatacaagctaccatttctgatgG	caatacaagctaccatttctgatgA	acttgtgtcgaaaactttcagca	58.268	57.442	59.561	50
chr5D_940088_AG	A100G	chr5D	chr5D:939989-940188	cataacagtgtggttgtatgttcA	cataacagtgtggttgtatgttcG	ggcttagaccgacttccttt	57.447	58.382	57.236	109
chr5D_940090_AG	A100G	chr5D	chr5D:939991-940190	acagtgtggttgtatgttcagA	acagtgtggttgtatgttcagG	ggcttagaccgacttccttt	57.584	58.523	57.236	105
chr5D_940103_TC	T100C	chr5D	chr5D:940004-940203	gctgtttagtagctgcttctcttA	gctgtttagtagctgcttctcttG	gttgtatgttcagaaagagcgcc	58.588	59.907	60.425	50
chr5D_941159_AG	A100G	chr5D	chr5D:941060-941259	cctccctctcccttcccT	cctccctctcccttcccC	ggggatggattgcattcgtg	58.876	60.04	59.33	56
chr5D_941206_GC	G100C	chr5D	chr5D:941107-941306	gacgaggagggcaacacC	gacgaggagggcaacacG	atggaagggaagggagaggg	60.047	60.433	60.328	70
chr5D_1541976_AG	A100G	chr5D	chr5D:1541877-1542076	ccgatctcgcccaccacA	ccgatctcgcccaccacG	ttcgacgccaactacgacac	61.77	62.873	60.661	83
chr5D_1542573_GC	G100C	chr5D	chr5D:1542474-1542673	cacaatgtctcccactacgtC	cacaatgtctcccactacgtG	tcagttaccggatgtcgacg	58.393	58.662	59.551	52
chr5D_1542962_TC	T100C	chr5D	chr5D:1542863-1543062	tgcccgtacgttgtatgtacT	tgcccgtacgttgtatgtacC	atctcctggttgcaacagca	60.135	59.182	59.889	63
chr5D_1543190_GC	G100C	chr5D	chr5D:1543091-1543290	tgcattgcatcggttgagaG	tgcattgcatcggttgagaC	tgcccttggttgctacactt	58.911	59.196	59.815	69
chr5D_1543345_CT	C100T	chr5D	chr5D:1543246-1543445	gtttgtcaagaagaaggccaaaC	gtttgtcaagaagaaggccaaaT	cacgtggaggcttctcatgt	58.887	58.051	60.037	59
chr5D_1544026_GA	G100A	chr5D	chr5D:1543927-1544126	gttttgcttgagacctgattattcC	gttttgcttgagacctgattattcT	aggcaaccacatactctgca	58.674	57.849	59.308	51
chr5D_1544284_AG	A100G	chr5D	chr5D:1544185-1544384	ggtccagacgcatgtggA	ggtccagacgcatgtggG	cggaattgagatcggtctgga	59.337	60.437	59.591	52
chr5D_1544591_CG	C100G	chr5D	chr5D:1544492-1544691	taccactcccgttcaatgcC	taccactcccgttcaatgcG	ttagtttctcggtcggcgag	60.036	60.391	59.83	70
chr5D_1544624_CT	C100T	chr5D	chr5D:1544525-1544724	ggttagtttctcggtcggcG	ggttagtttctcggtcggcA	taccactcccgttcaatgcc	61.075	60.038	60.036	72
chr5D_1545078_GA	G100A	chr5D	chr5D:1544979-1545178	gcctttgtcggccttccaG	gcctttgtcggccttccaA	tgctccaggaggaacaactt	61.336	60.901	58.86	55
chr5D_1545382_CG	C100G	chr5D	chr5D:1545283-1545482	cgcaacctctctatcgtcgG	cgcaacctctctatcgtcgC	gccaccatttgcatcgtgac	60.317	60.931	60.457	50
chr5D_1545591_TG	T100G	chr5D	chr5D:1545492-1545691	catcatcatgtccgtgcccA	catcatcatgtccgtgcccC	gagttgattggcttggtggc	61.168	60.464	59.755	102
chr5D_1545653_CT	C100T	chr5D	chr5D:1545554-1545753	cctctttacattggtatacacaacG	cctctttacattggtatacacaacA	gcacggacatgatgatgcaa	57.999	57.085	59.266	84
chr5D_1546058_GA	G100A	chr5D	chr5D:1545959-1546158	aactcgacagaagcgcgC	aactcgacagaagcgcgT	ggggtcgtgtggagagaatc	61.106	59.665	59.824	83
chr5D_1546164_GC	G100C	chr5D	chr5D:1546065-1546264	tgacccttcaccattctccC	tgacccttcaccattctccG	ggaggcgggtagaaagagga	59.008	59.387	60.687	53
chr5D_1548583_TC	T100C	chr5D	chr5D:1548484-1548683	tgtctctcccttctaacatggtaT	tgtctctcccttctaacatggtaC	gcggaggctagggtttagga	58.471	59.29	61.047	56
chr5D_1550278_CT	C100T	chr5D	chr5D:1550179-1550378	tcaacgcatccgcaacgC	tcaacgcatccgcaacgT	tcgcggatggtcagagtaga	62.084	60.664	60.107	102
chr5D_1552605_TG	T100G	chr5D	chr5D:1552506-1552705	tctctgttttgacaagacgtgA	tctctgttttgacaagacgtgC	ccccgttttgtgtttcgagg	57.882	59.392	59.69	56
chr5D_1552783_CT	C100T	chr5D	chr5D:1552684-1552883	tagaggaaggcgtgcggG	tagaggaaggcgtgcggA	ggacggttggcattttcacc	61.458	60.362	60.039	69
chr5D_1553139_GA	G100A	chr5D	chr5D:1553040-1553239	agatttccatgatctagccccG	agatttccatgatctagccccA	acacgatgatgaacgccgat	59.696	58.67	60.179	59
chr5D_1553405_TC	T100C	chr5D	chr5D:1553306-1553505	agttcatatccggactccctaT	agttcatatccggactccctaC	cccccaatcaaggcccttag	57.594	58.502	60.106	62
chr5D_1555534_GA	G100A	chr5D	chr5D:1555435-1555634	cgtgacgaatggcttgccC	cgtgacgaatggcttgccT	cttcgcccgcataaaagcag	62.039	61.035	60.248	94
chr5D_1556040_GA	G100A	chr5D	chr5D:1555941-1556140	acgaagttcggatgacatatgtG	acgaagttcggatgacatatgtA	acctggtgcgatgaacatca	58.887	57.49	59.675	66
chr5D_1556777_AG	A100G	chr5D	chr5D:1556678-1556877	gtcgatgaaccaccaaagtgT	gtcgatgaaccaccaaagtgC	tactatcctttgcccgacgc	60.069	58.781	59.896	67
chr5D_1556821_CG	C100G	chr5D	chr5D:1556722-1556921	gcttgtccctacctcgatcttC	gcttgtccctacctcgatcttG	gacggccacttctacctacg	60.224	60.482	59.9	89
chr5D_1556892_TG	T100G	chr5D	chr5D:1556793-1556992	ggtagaagtggccgtccaaT	ggtagaagtggccgtccaaG	acaccgagcaaagccaaaac	59.748	60.391	59.898	56
chr5D_1556944_CT	C100T	chr5D	chr5D:1556845-1557044	ggtgtcaacatcatcgtccaC	ggtgtcaacatcatcgtccaT	cccaccaccacccacttaat	59.268	58.368	59.592	99
chr5D_1557098_GT	G100T	chr5D	chr5D:1556999-1557198	ggcttccgtaatggcgagaG	ggcttccgtaatggcgagaT	tcttagacgaagcactgggc	60.876	60.25	59.753	50
chr5D_1557544_TC	T100C	chr5D	chr5D:1557445-1557644	ccaaacccgatctggtgacT	ccaaacccgatctggtgacC	tgctatgtgccaactcgacc	59.675	60.677	60.391	73
chr5D_1558073_AG	A100G	chr5D	chr5D:1557974-1558173	cggacgccaatcttgccA	cggacgccaatcttgccG	gatatgggccggactgatgg	60.746	61.865	60.036	100
chr5D_1558147_GT	G100T	chr5D	chr5D:1558048-1558247	ttcatggcccatcagtccgG	ttcatggcccatcagtccgT	gggagtcctggactaagggg	62.27	61.562	60.691	70
chr5D_1560423_AT	A100T	chr5D	chr5D:1560324-1560523	tgtttattggtctcatggatggA	tgtttattggtctcatggatggT	gcactctagctggcatctcc	57.551	57.808	60.25	60
chr5D_1560570_AG	A100G	chr5D	chr5D:1560471-1560670	cctgaagcaaccaagcatcA	cctgaagcaaccaagcatcG	gggcatcatgtcttctccgt	58.75	59.83	59.821	59
chr5D_1577528_CT	C100T	chr5D	chr5D:1577429-1577628	gcaagttgacatgcgagcaC	gcaagttgacatgcgagcaT	catctcccaaacccacagct	60.727	59.83	59.961	50
chr5D_1580594_GC	G100C	chr5D	chr5D:1580495-1580694	cccctttcgagctttcccC	cccctttcgagctttcccG	cacttacctgctcgtcggtg	60.379	60.745	60.733	53
chr5D_1581160_TA	T100A	chr5D	chr5D:1581061-1581260	gtctttctttctaaactttctggcA	gtctttctttctaaactttctggcT	agaggttggttgttgggagg	57.972	57.734	59.521	50
chr5D_1581736_GA	G100A	chr5D	chr5D:1581637-1581836	tctgtagggtttagggtctcaaC	tctgtagggtttagggtctcaaT	gagcaaccggtagaagcact	59.163	58.304	60.037	102
chr5D_1581860_AG	A100G	chr5D	chr5D:1581761-1581960	gcagcgacgacatcagcT	gcagcgacgacatcagcC	cgctggagactcagtgactg	60.508	61.558	60.109	50
chr5D_1583912_CA	C100A	chr5D	chr5D:1583813-1584012	atgaccaagcccaatcgaaC	atgaccaagcccaatcgaaA	caacacactttttggccggt	58.536	57.786	59.825	114
chr5D_1586198_CG	C100G	chr5D	chr5D:1586099-1586298	ggcctgaagaaataacccaatgtC	ggcctgaagaaataacccaatgtG	agcatagtggcagacaaggc	60.142	60.382	60.394	51
chr5D_1588104_GC	G100C	chr5D	chr5D:1588005-1588204	agtagaacctacctgtcctagaaaC	agtagaacctacctgtcctagaaaG	aaggaggccaacatgctttt	59.049	58.811	58.279	67
chr5D_1602260_CT	C100T	chr5D	chr5D:1602161-1602360	acggagcagcaggccatC	acggagcagcaggccatT	gcctctgtgtagccgacttt	62.48	62.039	60.037	55
chr5D_1609781_AG	A100G	chr5D	chr5D:1609682-1609881	ggcatcgcccttgatgagT	ggcatcgcccttgatgagC	ttccctctctcccaggtcag	60.153	61.55	59.958	106
chr5D_1610531_CT	C100T	chr5D	chr5D:1610432-1610631	tcccctcactgttttcctgaC	tcccctcactgttttcctgaT	aggggttgcgaatcccaatt	59.58	58.652	59.959	61
chr5D_1610610_TA	T100A	chr5D	chr5D:1610511-1610710	ggggtcaagtgcaaaaacgaT	ggggtcaagtgcaaaaacgaA	ccggccacgcaaaatcaata	59.66	59.865	59.546	68
chr5D_1610780_AT	A100T	chr5D	chr5D:1610681-1610880	ctgcccacctctcaattccA	ctgcccacctctcaattccT	taacaaacagggcagctggg	59.671	59.377	60.539	87
chr5D_1611013_GA	G100A	chr5D	chr5D:1610914-1611113	aaaggacaaggcttggtggC	aaaggacaaggcttggtggT	ggacgtggcactccattaca	61.115	59.738	60.037	85
chr5D_1611205_GC	G100C	chr5D	chr5D:1611106-1611305	gcaggaggcagatatttaagcattG	gcaggaggcagatatttaagcattC	cccctctgagaatacctggc	60.564	60.336	59.238	122
chr5D_1611328_GC	G100C	chr5D	chr5D:1611229-1611428	gcaggcaggcgatcaatC	gcaggcaggcgatcaatG	aggtattctcagaggggccc	58.971	59.28	60.401	60
chr5D_1611807_TA	T100A	chr5D	chr5D:1611708-1611907	ccccctgcatgtttgttttaT	ccccctgcatgtttgttttaA	cagagcgttggtaagggagg	57.021	57.239	60.108	54
chr5D_1612279_CT	C100T	chr5D	chr5D:1612180-1612379	gcatataacagagggagttggaG	gcatataacagagggagttggaA	gcgaaaatctgattggggcc	58.364	57.964	59.897	72
chr5D_1612464_TC	T100C	chr5D	chr5D:1612365-1612564	cgagaagtaggcgttggcA	cgagaagtaggcgttggcG	ttgcagagaatgacccgagg	60.08	61.159	59.75	50
chr5D_1612554_CG	C100G	chr5D	chr5D:1612455-1612654	agcaggactccgtaatagtgaaG	agcaggactccgtaatagtgaaC	aacatactcgggtacgccac	59.618	59.869	59.826	76
chr5D_1612749_GA	G100A	chr5D	chr5D:1612650-1612849	tctttgagcttttcgggtcG	tctttgagcttttcgggtcA	accatccaaacaggcatcgt	58.491	57.369	59.962	52
chr5D_1613103_TC	T100C	chr5D	chr5D:1613004-1613203	agaacctggattatggacctagT	agaacctggattatggacctagC	gaacacaatgagggaagcgg	58.103	59.351	59.195	68
chr5D_1613386_CT	C100T	chr5D	chr5D:1613287-1613486	tggctgcatcatattggatcC	tggctgcatcatattggatcT	cctgtggggaaaaagggaca	58.201	57.199	59.813	61
chr5D_1613497_TC	T100C	chr5D	chr5D:1613398-1613597	acaccaactatactccaaacggA	acaccaactatactccaaacggG	cccacaggtctagcaatggg	60.307	59.42	60.107	101
chr5D_1614122_CG	C100G	chr5D	chr5D:1614023-1614222	gatgatctgcaggtaccacaG	gatgatctgcaggtaccacaC	aggggaaacagaaagttaactgga	58.169	58.445	59.833	52
chr5D_1737561_TC	T100C	chr5D	chr5D:1737462-1737661	gttgggagatctttgaccacaA	gttgggagatctttgaccacaG	ccttgtttggacagagacagga	58.514	58.923	59.895	97
chr5D_1796005_GA	G100A	chr5D	chr5D:1795906-1796105	ggcatctggatctcctacaacC	ggcatctggatctcctacaacT	tggcccgtcatttccatttac	60.224	59.297	58.904	101
chr5D_1798467_AG	A100G	chr5D	chr5D:1798368-1798567	tgccagtaattcatgccatcA	tgccagtaattcatgccatcG	tgcacacaaattacgcctttt	57.984	59.051	57.555	94
chr5D_1799777_GT	G100T	chr5D	chr5D:1799678-1799877	ggccggcctcttcctctG	ggccggcctcttcctctT	taggagaaggaggaggcgag	62.168	61.404	59.816	66
chr5D_1800150_AG	A100G	chr5D	chr5D:1800051-1800250	ggagaggatgatggactggaT	ggagaggatgatggactggaC	ccgctacttcttctccgtcc	58.381	59.309	59.899	94
chr5D_1859289_GA	G100A	chr5D	chr5D:1859190-1859389	cgcttagaacgcatccaacG	cgcttagaacgcatccaacA	aacaggagaaggcgttcagg	59.975	58.924	59.965	57
chr5D_1863402_TC	T100C	chr5D	chr5D:1863303-1863502	gagacgggaagcaatgggtA	gagacgggaagcaatgggtG	gattgctgatcgtgggggag	59.46	61.027	60.534	91
chr5D_1864609_GA	G100A	chr5D	chr5D:1864510-1864709	tcctcggctggaaatacgtG	tcctcggctggaaatacgtA	agagatgggcactgaaacga	59.825	58.234	59.023	67
chr5D_1864632_AG	A100G	chr5D	chr5D:1864533-1864732	tgggcactgaaacgaagaaT	tgggcactgaaacgaagaaC	cctcggctggaaatacgtgt	57.73	58.695	60.108	61
chr5D_1865177_TC	T100C	chr5D	chr5D:1865078-1865277	ctgtgggctgagcacgaT	ctgtgggctgagcacgaC	tgtcttgcaaggtcacacgg	59.733	60.74	60.814	75
chr5D_1884361_AT	A100T	chr5D	chr5D:1884262-1884461	ggtgtggtgtggtgtgcA	ggtgtggtgtggtgtgcT	ctaggagcagcacaccacac	60.439	60.124	60.672	108
chr5D_1884974_CG	C100G	chr5D	chr5D:1884875-1885074	gaagcgcttcgtcgaggG	gaagcgcttcgtcgaggC	gacgacgtcaactggacctt	60.881	61.546	59.968	54
chr5D_1885051_CG	C100G	chr5D	chr5D:1884952-1885151	tcgtctacttcttcctcccG	tcgtctacttcttcctcccC	atccggtccatctcctcgat	58.252	57.859	59.887	58
chr5D_1885183_CG	C100G	chr5D	chr5D:1885084-1885283	gcagagcatggtggtggtG	gcagagcatggtggtggtC	atctgcgcgatgatgaaggt	61.338	61.043	59.894	54
chr5D_1885306_GC	G100C	chr5D	chr5D:1885207-1885406	agacgcagatgcagaacacG	agacgcagatgcagaacacC	gatcaagtttggcacggacg	61.011	60.672	59.834	77
chr5D_1885423_TC	T100C	chr5D	chr5D:1885324-1885523	ttcggttaattgatgaacttgacA	ttcggttaattgatgaacttgacG	gatccagatcagcgtcccaa	58.077	57.131	59.534	87
chr5D_1886001_TG	T100G	chr5D	chr5D:1885902-1886101	cagccgccggagatcttT	cagccgccggagatcttG	atgatcaccgtggggatcct	59.812	60.587	60.401	68
chr5D_1887077_GA	G100A	chr5D	chr5D:1886978-1887177	gacgggaagaagcggatcaG	gacgggaagaagcggatcaA	tttgaccaggtggagtcacg	60.529	60.108	59.894	55
chr5D_2117072_TC	T100C	chr5D	chr5D:2116973-2117172	cgtgcaacacttctacgatcaT	cgtgcaacacttctacgatcaC	atgatgccgcaccttccatt	59.076	59.909	60.396	71
chr5D_2117161_GT	G100T	chr5D	chr5D:2117062-2117261	ggattttcctgcttgctccatC	ggattttcctgcttgctccatA	ggtgcggcatcattgtgaaa	59.9	58.709	59.757	74
chr5D_2117182_CT	C100T	chr5D	chr5D:2117083-2117282	tggagcaagcaggaaaatcC	tggagcaagcaggaaaatcT	ggtgatctggcacaacctgt	58.451	57.408	60.251	99
chr5D_2117861_CG	C100G	chr5D	chr5D:2117762-2117961	agaacagtaggccgtctctttG	agaacagtaggccgtctctttC	gagaagatggcgggaggatg	60.029	59.768	59.965	77
chr5D_2118017_TC	T100C	chr5D	chr5D:2117918-2118117	tctcagaaaatcctttcgagtcttT	tctcagaaaatcctttcgagtcttC	tgaggtgatgtcccatgcac	58.474	58.84	60.035	119
chr5D_2120566_AG	A100G	chr5D	chr5D:2120467-2120666	tggcccttctcggtctcA	tggcccttctcggtctcG	agcagaaagaggactggctg	59.88	61.069	59.676	115
chr5D_2120656_TC	T100C	chr5D	chr5D:2120557-2120756	aggtggagctgaagcagaaA	aggtggagctgaagcagaaG	cgctgtagcccttcttcagg	59.233	59.676	60.461	54
chr5D_2121037_CG	C100G	chr5D	chr5D:2120938-2121137	gctcggtctcgatcatatggC	gctcggtctcgatcatatggG	gcgatgtcggtggtttatgc	60.734	60.135	59.972	50
chr5D_2121041_GT	G100T	chr5D	chr5D:2120942-2121141	gtctcgatcatatggccggG	gtctcgatcatatggccggT	cgatcgtccgaggaagctta	60.109	59.396	59.338	140
chr5D_2121924_AC	A100C	chr5D	chr5D:2121825-2122024	agcctggtggagcgcatA	agcctggtggagcgcatC	gacagatccatgcgctcctc	61.083	62.48	60.6	71
chr5D_2135736_CG	C100G	chr5D	chr5D:2135637-2135836	gctctggatttcgtcgtccG	gctctggatttcgtcgtccC	cctgcgaccgagcattatca	61.14	60.806	60.249	63
chr5D_2135995_AG	A100G	chr5D	chr5D:2135896-2136095	cagcagtagtcaccatgggA	cagcagtagtcaccatgggG	cttcttcagggcgtcctcc	59.095	60.108	59.781	56
chr5D_2137788_TC	T100C	chr5D	chr5D:2137689-2137888	ggataactgtagtcacactgttgA	ggataactgtagtcacactgttgG	tctgttcctaaatacgggctgt	58.22	59.07	59.164	55
chr5D_2139213_TC	T100C	chr5D	chr5D:2139114-2139313	tgcttgcatttgaaccataaacaA	tgcttgcatttgaaccataaacaG	caatcgttgtgcacacgtgt	58.637	59.01	59.973	95
chr5D_2139391_TC	T100C	chr5D	chr5D:2139292-2139491	cgttcccttcttttccagcT	cgttcccttcttttccagcC	tgacagggccagtagtttgc	58.102	59.118	60.251	65
chr5D_2139424_AC	A100C	chr5D	chr5D:2139325-2139524	gcttctgacagggccagT	gcttctgacagggccagG	ccgttcccttcttttccagc	59.247	60.046	59.118	71
chr5D_2139638_TC	T100C	chr5D	chr5D:2139539-2139738	ccatcttcaaggaccttaacaacA	ccatcttcaaggaccttaacaacG	tgctggccgctacattacat	58.93	59.846	59.82	135
chr5D_2140181_TC	T100C	chr5D	chr5D:2140082-2140281	agaccagattgtgaagaggagtA	agaccagattgtgaagaggagtG	gacgccctacacagatgcat	58.322	59.74	60.179	83
chr5D_2140399_TC	T100C	chr5D	chr5D:2140300-2140499	tgcatcgattggaactactacA	tgcatcgattggaactactacG	tttcggcatactccagcgtt	57.271	58.298	60.037	136
chr5D_2140425_AG	A100G	chr5D	chr5D:2140326-2140525	tgaaaaccactgataattggatcgT	tgaaaaccactgataattggatcgC	ggtttgaactccccaattgct	60.164	59.057	59.029	118
chr5D_2140492_GA	G100A	chr5D	chr5D:2140393-2140592	ccaggcgttagctgcgaC	ccaggcgttagctgcgaT	tgcatcgcacgatccaatta	61.189	60.203	58.053	93
chr5D_2140646_AT	A100T	chr5D	chr5D:2140547-2140746	cctgcgacctcaacctttacA	cctgcgacctcaacctttacT	gcgccggttttcatgttgaa	60.271	59.998	60.318	107
chr5D_2141301_TC	T100C	chr5D	chr5D:2141202-2141401	tcagatttcctgcatccacaA	tcagatttcctgcatccacaG	tgctcctccattcccttcct	57.562	58.005	60.253	100
chr5D_2141370_TC	T100C	chr5D	chr5D:2141271-2141470	cctgatccggtggcggtT	cctgatccggtggcggtC	acaaagaaggcgtggaaccc	62.096	62.531	60.822	65
chr5D_2252290_CG	C100G	chr5D	chr5D:2252191-2252390	ctcaggggccggattgtcC	ctcaggggccggattgtcG	cgtgcatatccctaggctcc	62.407	62.74	59.752	52
chr5D_2252566_GT	G100T	chr5D	chr5D:2252467-2252666	cctcatggagcaagacagcC	cctcatggagcaagacagcA	cgtcctcctcttggtagtcg	60.747	60.036	59.266	65
chr5D_2252616_CT	C100T	chr5D	chr5D:2252517-2252716	cggacctcacctacgaccG	cggacctcacctacgaccA	gtcttgctccatgaggtcgg	61.758	60.677	60.461	65
chr5D_2252672_CG	C100G	chr5D	chr5D:2252573-2252772	cgggatgatgatggccactaG	cgggatgatgatggccactaC	gtcttgctccatgaggtcgg	60.338	60.609	60.461	123
chr5D_2252752_CT	C100T	chr5D	chr5D:2252653-2252852	tcaacttggttgttgcgatgC	tcaacttggttgttgcgatgT	cctgacatacatacatgcgct	60.269	58.979	58.241	141
chr5D_2285350_TC	T100C	chr5D	chr5D:2285251-2285450	cctccttgaggtgcctcT	cctccttgaggtgcctcC	ctcatgagctcctgtgattgtg	57.856	59.006	59.063	50
chr5D_2286441_AG	A100G	chr5D	chr5D:2286342-2286541	caccaacactatctgttagctaacT	caccaacactatctgttagctaacC	catgctcacacacacaacca	58.601	59.419	58.976	72
chr5D_2286545_GA	G100A	chr5D	chr5D:2286446-2286645	tcatcttctcaatcctcctaatcaC	tcatcttctcaatcctcctaatcaT	gagctatcatggctaggggc	57.94	57.131	59.748	51
chr5D_2286602_CT	C100T	chr5D	chr5D:2286503-2286702	ccttcttcagcaggccacG	ccttcttcagcaggccacA	tgagaagatgagcagcaggc	61.037	59.926	60.108	62
chr5D_2287237_TC	T100C	chr5D	chr5D:2287138-2287337	gcggtaactcaaagtatctggtaaT	gcggtaactcaaagtatctggtaaC	ccccttcccaaaactggcaa	58.953	59.71	60.762	65
chr5D_2287396_TA	T100A	chr5D	chr5D:2287297-2287496	ttccagttcgttactcaagctA	ttccagttcgttactcaagctT	gggaaggggaagtacggaaa	57.932	57.141	59.013	149
chr5D_2287535_TC	T100C	chr5D	chr5D:2287436-2287635	caactggagaagagcttacgT	caactggagaagagcttacgC	gactgagggagctgtctacc	57.695	59.004	58.892	58
chr5D_2287572_CA	C100A	chr5D	chr5D:2287473-2287672	cgatgatcaacaagagtaagtacaG	cgatgatcaacaagagtaagtacaT	agaagaaggtagacagctccct	57.557	57.006	59.956	51
chr5D_2287919_AC	A100C	chr5D	chr5D:2287820-2288019	gtcactcagttaccttgttctttaT	gtcactcagttaccttgttctttaG	gcttatccatgaacggaacttgg	57.035	57.591	59.935	50
chr5D_2288014_TC	T100C	chr5D	chr5D:2287915-2288114	gagggtaacatgttgcaccA	gagggtaacatgttgcaccG	tggtgctccatgatgttggt	58.096	59.198	59.595	50
chr5D_2288220_GA	G100A	chr5D	chr5D:2288121-2288320	cttgttcccaatgttttcaccG	cttgttcccaatgttttcaccA	gctgctttctttcttctccagc	58.62	57.601	60.095	147
chr5D_2288651_TC	T100C	chr5D	chr5D:2288552-2288751	gtggccactttacttgactaacT	gtggccactttacttgactaacC	gctttccatttggctcatcca	59.499	58.613	59.173	61
chr5D_2288865_CT	C100T	chr5D	chr5D:2288766-2288965	tccaaatcacgaccaacagattC	tccaaatcacgaccaacagattT	gggcacacagtgaatcctct	59.249	58.859	59.674	134
chr5D_2289072_CT	C100T	chr5D	chr5D:2288973-2289172	ggtacaacttttgatgccaatatcG	ggtacaacttttgatgccaatatcA	tgtaccaaagacgcaactgc	59.029	58.138	59.058	116
chr5D_2289203_TG	T100G	chr5D	chr5D:2289104-2289303	accgtctaaaatgtgggtagtacA	accgtctaaaatgtgggtagtacC	tgccacttgtcgtcttccat	59.472	60.081	59.604	109
chr5D_2289249_AT	A100T	chr5D	chr5D:2289150-2289349	acgtgccgagttacaattagaA	acgtgccgagttacaattagaT	tggatctcgaccggttacca	58.083	57.881	60.324	99
chr5D_2289385_GA	G100A	chr5D	chr5D:2289286-2289485	catcattccttccacaaacatgC	catcattccttccacaaacatgT	accggtcgagatccatttgg	58.821	57.604	59.822	96
chr5D_2289495_AG	A100G	chr5D	chr5D:2289396-2289595	ttttctatcattggtgtgtgcaA	ttttctatcattggtgtgtgcaG	cacgcggtaatctgcaactg	57.219	57.625	59.905	50
chr5D_2289727_GC	G100C	chr5D	chr5D:2289628-2289827	ggttgagattaatggtgctctttG	ggttgagattaatggtgctctttC	cgtcgagggtaacatgttgc	58.355	58.115	59.281	87
chr5D_2289932_CG	C100G	chr5D	chr5D:2289833-2290032	ggcgcacctgtaaataaaagC	ggcgcacctgtaaataaaagG	tctgtccagttagcacttgaaa	58.474	57.855	57.584	121
chr5D_2290111_AG	A100G	chr5D	chr5D:2290012-2290211	gctccagctttgtccactcA	gctccagctttgtccactcG	tgcaaccactctgatctgct	60.25	61.295	59.311	86
chr5D_2290256_TC	T100C	chr5D	chr5D:2290157-2290356	ccaaatctggaaggaaatcgtcttT	ccaaatctggaaggaaatcgtcttC	acagcgttccgatctcgatt	59.816	60.164	59.544	78
chr5D_2290681_CG	C100G	chr5D	chr5D:2290582-2290781	gagtgaacataatattcctgacgtC	gagtgaacataatattcctgacgtG	ggtcatggatctacggcaaca	57.604	57.833	60.135	75
chr5D_2290772_CG	C100G	chr5D	chr5D:2290673-2290872	ggcatgttacagtcagatattggC	ggcatgttacagtcagatattggG	gcgacaaatggcatggcttt	60.024	59.483	60.39	73
chr5D_2290964_CT	C100T	chr5D	chr5D:2290865-2291064	cgtgggtagtacttttgatgcaG	cgtgggtagtacttttgatgcaA	gggaaaaggaggttaaacccc	59.629	59.251	58.467	50
chr5D_2290985_CT	C100T	chr5D	chr5D:2290886-2291085	tggcattattaccttgtaacccG	tggcattattaccttgtaacccA	ccggcctctgcatcaaaagt	58.799	57.806	60.962	51
chr5D_2291127_TA	T100A	chr5D	chr5D:2291028-2291227	tgtgggtggtaaactttcttcA	tgtgggtggtaaactttcttcT	accactcacatgttaaaatgtcga	57.762	57.487	58.939	91
chr5D_2291197_TC	T100C	chr5D	chr5D:2291098-2291297	cgtgtgctcataccacgtaatatA	cgtgtgctcataccacgtaatatG	gatatgggcacaccgggtc	58.545	59.852	60.228	61
chr5D_2291657_CT	C100T	chr5D	chr5D:2291558-2291757	ggtctgcaaaccaaaagggG	ggtctgcaaaccaaaagggA	tggtgggccattcattaacct	58.591	59.607	59.639	113
chr5D_2291795_CA	C100A	chr5D	chr5D:2291696-2291895	gcagagaagcaacaattagcagC	gcagagaagcaacaattagcagA	gccggtcgattggtgaaagt	60.974	59.562	60.954	59
chr5D_2291885_AC	A100C	chr5D	chr5D:2291786-2291985	agcaaagaagaaacaattagtgcA	agcaaagaagaaacaattagtgcC	cctccccatcctctccttct	57.852	58.467	59.733	60
chr5D_2292492_GT	G100T	chr5D	chr5D:2292393-2292592	tccttcctcgtggcggtG	tccttcctcgtggcggtT	gcaacagctgtcgaggca	61.691	60.921	60.666	135
chr5D_2292655_TG	T100G	chr5D	chr5D:2292556-2292755	atctaggtggtgctcgggT	atctaggtggtgctcgggG	aacgacaccacgcctgatag	59.998	60.762	60.109	53
chr5D_2292844_GC	G100C	chr5D	chr5D:2292745-2292944	aagaaggggacgacacagaC	aagaaggggacgacacagaG	gcccgtgtatgagagatggag	59.32	59.03	60	99
chr5D_2293593_AT	A100T	chr5D	chr5D:2293494-2293693	agctacaacccatgcatcaT	agctacaacccatgcatcaA	agcttctacatgccacacaca	57.258	57.487	59.928	114
chr5D_2294263_CG	C100G	chr5D	chr5D:2294164-2294363	caaataatgataggggcctcgC	caaataatgataggggcctcgG	tgcagagcactatgtaggaca	59.25	58.653	58.543	132
chr5D_2295730_GA	G100A	chr5D	chr5D:2295631-2295830	ctgaaaaagttcatgaaaaggcatC	ctgaaaaagttcatgaaaaggcatT	gcccgatgtgtaccatctct	57.886	57.513	59.247	85
chr5D_2296468_GA	G100A	chr5D	chr5D:2296369-2296568	caaaaacatggacaaaacaaagacG	caaaaacatggacaaaacaaagacA	cctgactggcttagtgggaa	58.76	57.873	59.016	117
chr5D_2296599_AC	A100C	chr5D	chr5D:2296500-2296699	ggtgacgtgggttattgcataaT	ggtgacgtgggttattgcataaG	ccaagctacatcggctctttg	59.37	59.935	59.332	52
chr5D_2297215_GA	G100A	chr5D	chr5D:2297116-2297315	tcactccttaggtgattattggatC	tcactccttaggtgattattggatT	atattgaccagtggcggctc	57.933	57.548	60.179	71
chr5D_2297317_CT	C100T	chr5D	chr5D:2297218-2297417	tggccaaaattttgtcgaggG	tggccaaaattttgtcgaggA	cccaaagaggcctatccctg	59.657	58.689	59.524	54
chr5D_2298234_AT	A100T	chr5D	chr5D:2298135-2298334	tctaggtccacgagtccatgA	tctaggtccacgagtccatgT	ggagtgacgcaccatggaat	59.716	59.994	60.393	69
chr5D_2298442_GC	G100C	chr5D	chr5D:2298343-2298542	ggacttttattgaccaccttgG	ggacttttattgaccaccttgC	tggctagtccacaaaagtcca	57.216	57.826	59.228	59
chr5D_2299108_AG	A100G	chr5D	chr5D:2299009-2299208	aggtttgatcgcctgttagtaA	aggtttgatcgcctgttagtaG	gcccgtcagttgtggcttta	57.453	57.875	60.887	60
chr5D_2299522_GT	G100T	chr5D	chr5D:2299423-2299622	ctagagaggaggtcaaggcG	ctagagaggaggtcaaggcT	gcggcacatagaaaactcacc	57.547	58.971	59.869	115
chr5D_2299634_GA	G100A	chr5D	chr5D:2299535-2299734	aaattggcctgatgggaaaatC	aaattggcctgatgggaaaatT	ggtgagttttctatgtgccgc	57.508	57.067	59.869	59
chr5D_2299719_AG	A100G	chr5D	chr5D:2299620-2299819	ggatcatggatcttaagaagtgtgT	ggatcatggatcttaagaagtgtgC	cgggccctcttttagaagca	58.647	59.762	60.035	79
chr5D_2300612_TA	T100A	chr5D	chr5D:2300513-2300712	tcttctaattaacatgacgtgccT	tcttctaattaacatgacgtgccA	cctctgccataactgcccaa	58.269	58.516	60.034	74
chr5D_2300872_CA	C100A	chr5D	chr5D:2300773-2300972	tcatcacaacaaaagttgctactaG	tcatcacaacaaaagttgctactaT	tgtgccatactgacatgcatg	57.81	57.256	58.981	71
chr5D_2300908_AG	A100G	chr5D	chr5D:2300809-2301008	tgttgtgatgaatggagaagctA	tgttgtgatgaatggagaagctG	gatcccgaacagtggaacca	57.835	59.245	59.676	125
chr5D_2301111_CT	C100T	chr5D	chr5D:2301012-2301211	cccttcccttccctttctttatC	cccttcccttccctttctttatT	tcgtggatctcctcagccat	58.462	58.052	60.398	99
chr5D_2301208_CA	C100A	chr5D	chr5D:2301109-2301308	cgaactcaaccaaaaggttcactC	cgaactcaaccaaaaggttcactA	agctgctaataccaggcaca	60.496	59.427	59.088	117
chr5D_2301315_AG	A100G	chr5D	chr5D:2301216-2301415	agcagctgaggtatgatgagA	agcagctgaggtatgatgagG	gcaatgctcaacttcttgcca	59.307	58.324	60	89
chr5D_2301592_GC	G100C	chr5D	chr5D:2301493-2301692	gcccctacaccctctatgaaG	gcccctacaccctctatgaaC	gcatgaaaacttgcaaccacc	59.305	59.583	59.133	114
chr5D_2302726_CT	C100T	chr5D	chr5D:2302627-2302826	tgaatacacctaatacctcgtccaC	tgaatacacctaatacctcgtccaT	ggtttggcatgcgacgaag	59.932	59.163	60.154	97
chr5D_2303612_TC	T100C	chr5D	chr5D:2303513-2303712	tccatggcagtactgttgatgA	tccatggcagtactgttgatgG	gctcgcccctaagcagttta	60.356	59.429	60.108	62
chr5D_2303790_CA	C100A	chr5D	chr5D:2303691-2303890	tcaaaaacatacatagacgcaatgC	tcaaaaacatacatagacgcaatgA	caaggcacacacacttttcct	58.973	57.629	59.249	92
chr5D_2303955_CG	C100G	chr5D	chr5D:2303856-2304055	agaatgcaaaatggatcctggC	agaatgcaaaatggatcctggG	gactgtctttttgtgtagccca	59.567	58.964	58.789	131
chr5D_2304039_TA	T100A	chr5D	chr5D:2303940-2304139	actgtctttttgtgtagcccataaA	actgtctttttgtgtagcccataaT	gcctccagtgagcccttttt	59.169	58.99	60.541	110
chr5D_2304272_TC	T100C	chr5D	chr5D:2304173-2304372	gcaagtggattttgtttggaaattT	gcaagtggattttgtttggaaattC	tggtcacgtaacatggagca	58.206	58.57	59.318	87
chr5D_2304477_GA	G100A	chr5D	chr5D:2304378-2304577	aacaacaggcttgtgagggC	aacaacaggcttgtgagggT	ccaacacgacgccaattgat	61.109	59.741	59.479	66
chr5D_2311304_CG	C100G	chr5D	chr5D:2311205-2311404	ttgtttaaggttgctggattgG	ttgtttaaggttgctggattgC	catcgtgctctgtggctact	58.011	57.401	59.826	110
chr5D_2312217_GT	G100T	chr5D	chr5D:2312118-2312317	aaaagaggctggcttggtaG	aaaagaggctggcttggtaT	acttgtgccgtacaacatgc	57.793	57.093	59.409	50
chr5D_2312434_AT	A100T	chr5D	chr5D:2312335-2312534	aaccagttgtttaaccctagctA	aaccagttgtttaaccctagctT	gtctgcaaaccaaaaggggc	58.2	57.428	60.25	53
chr5D_2313630_CT	C100T	chr5D	chr5D:2313531-2313730	ttgaagcaaggacttgtgagC	ttgaagcaaggacttgtgagT	ggatgcattgcacgtaacagg	59.05	57.718	60.202	65
chr5D_2313894_AG	A100G	chr5D	chr5D:2313795-2313994	gcgactggattgactaaaaggA	gcgactggattgactaaaaggG	tcttccactgctcgttgtgc	58.404	59.322	60.88	66
chr5D_2314012_TC	T100C	chr5D	chr5D:2313913-2314112	gcaaagaactccatcccaacT	gcaaagaactccatcccaacC	ccctatgggtcgcgaacaag	58.481	59.454	60.81	50
chr5D_2314245_GA	G100A	chr5D	chr5D:2314146-2314345	ggaggaaaagaagttggccG	ggaggaaaagaagttggccA	ccaccaaattccccacatgg	59.118	58.005	59.096	52
chr5D_2314376_TC	T100C	chr5D	chr5D:2314277-2314476	tggaggatctagggatgattcT	tggaggatctagggatgattcC	gtcttcggatttggccccat	57.226	58.204	60.396	55
chr5D_2314485_CT	C100T	chr5D	chr5D:2314386-2314585	tgtctctgtgactccctccG	tgtctctgtgactccctccA	agggcttcgagggtactacc	60.609	59.517	60.397	75
chr5D_2314692_CT	C100T	chr5D	chr5D:2314593-2314792	agttcaaggagattcaagtgagaC	agttcaaggagattcaagtgagaT	ctcccttccttcgtgcacaa	58.453	57.628	60.25	68
chr5D_2314840_GA	G100A	chr5D	chr5D:2314741-2314940	cgacattcttgtattgagcaacaG	cgacattcttgtattgagcaacaA	tccatcgtgggcagagattg	58.681	58.311	59.821	82
chr5D_2326272_TG	T100G	chr5D	chr5D:2326173-2326372	cgccctataggagctcccA	cgccctataggagctcccC	gcgcattgtacaaaatggcc	60.229	60.985	59.001	114
chr5D_2501300_CT	C100T	chr5D	chr5D:2501201-2501400	ccgggattcgagctttcgC	ccgggattcgagctttcgT	tgcgtcattctactccctgg	61.526	60.154	59.176	85
chr5D_2503151_CT	C100T	chr5D	chr5D:2503052-2503251	caaagggcaatcttggtcgG	caaagggcaatcttggtcgA	accacgtagcctattaccgtg	59.472	58.466	59.593	50
chr5D_2504289_TC	T100C	chr5D	chr5D:2504190-2504389	agggttcggtttttgagaggA	agggttcggtttttgagaggG	agaagacacagtcctcccct	59.228	60.203	59.51	97
chr5D_2504385_CT	C100T	chr5D	chr5D:2504286-2504485	ggctccggctctgtcctC	ggctccggctctgtcctT	ctccagctcctgaaggcttc	61.844	61.395	60.108	54
chr5D_2504706_CT	C100T	chr5D	chr5D:2504607-2504806	tcacatagctagatccagactcG	tcacatagctagatccagactcA	ccttcctctccagggctttc	58.931	57.946	59.746	113
chr5D_2504995_TC	T100C	chr5D	chr5D:2504896-2505095	ccctcactattttgcattaccttgT	ccctcactattttgcattaccttgC	acagatgcagcgtactccac	59.581	60.68	60.109	50
chr5D_2505760_AG	A100G	chr5D	chr5D:2505661-2505860	aggacaaaagctagtactgatttgA	aggacaaaagctagtactgatttgG	gctagatcggtatcttccagtgt	59.06	58.23	59.429	98
chr5D_2505843_TC	T100C	chr5D	chr5D:2505744-2505943	aagaagcttcagatttgctaaacA	aagaagcttcagatttgctaaacG	actggaagataccgatctagca	57.36	58.306	58.166	54
chr5D_2506118_CG	C100G	chr5D	chr5D:2506019-2506218	aattgtatgaggtagggaaaaagtC	aattgtatgaggtagggaaaaagtG	gcaacatgcacgaatccaga	57.06	57.297	59.196	79
chr5D_2506474_TA	T100A	chr5D	chr5D:2506375-2506574	catagctcgtaattttctgtgacaT	catagctcgtaattttctgtgacaA	tggctgcatggaagtgaaga	57.761	57.939	59.599	123
chr5D_2506759_TA	T100A	chr5D	chr5D:2506660-2506859	ccactgttctgaaaagcaaaacA	ccactgttctgaaaagcaaaacT	agccaatttgaagcgtcagc	58.506	58.252	59.758	91
chr5D_2507250_AT	A100T	chr5D	chr5D:2507151-2507350	cagccagcatgattctctaacA	cagccagcatgattctctaacT	cgatgaactttgatactgtgaaca	58.461	58.194	57.534	115
chr5D_2508043_AT	A100T	chr5D	chr5D:2507944-2508143	cgatggacactgataatttggagA	cgatggacactgataatttggagT	ggaaacagtttgcttcctgc	58.64	58.881	57.86	68
chr5D_2509824_CA	C100A	chr5D	chr5D:2509725-2509924	catggatagggttgatggtttgC	catggatagggttgatggtttgA	tccatgttgctggcagatca	59.931	58.464	59.671	91
chr5D_2509864_AG	A100G	chr5D	chr5D:2509765-2509964	gctggcagatcagtttgtcaT	gctggcagatcagtttgtcaC	tggatagggttgatggtttgca	58.91	59.801	59.958	81
chr5D_2509975_GC	G100C	chr5D	chr5D:2509876-2510075	tcgtacttcccaatcagttacatG	tcgtacttcccaatcagttacatC	tgcatccaaacaggggctat	58.584	58.343	59.369	123
chr5D_2510086_CG	C100G	chr5D	chr5D:2509987-2510186	gtttggatgcatatgtgttgtcC	gtttggatgcatatgtgttgtcG	acagcagataggcgccatta	58.576	58.902	59.241	51
chr5D_2510539_TG	T100G	chr5D	chr5D:2510440-2510639	gttcatcaccagcaactaatgttA	gttcatcaccagcaactaatgttC	tcaactgatataacaaccaggca	58.606	57.505	57.827	54
chr5D_2510650_GA	G100A	chr5D	chr5D:2510551-2510750	aacccaaaatagctactcggC	aacccaaaatagctactcggT	gctggtgatgaacaagtgtgg	58.36	57.005	59.732	121
chr5D_2510787_CA	C100A	chr5D	chr5D:2510688-2510887	aacacaaagtttccttttccacC	aacacaaagtttccttttccacA	cgtcacttcacccgccttaa	58.172	57.524	60.32	55
chr5D_2511232_TG	T100G	chr5D	chr5D:2511133-2511332	cgtggtttggcaaagacaacT	cgtggtttggcaaagacaacG	gatggggagcaagagccatg	61.12	59.866	60.823	53
chr5D_2511418_GC	G100C	chr5D	chr5D:2511319-2511518	ggcgcccctgttctcctC	ggcgcccctgttctcctG	tctcggttctctctctggcc	62.475	62.785	60.682	76
chr5D_2511505_CA	C100A	chr5D	chr5D:2511406-2511605	cgatgctgaaacaaacaagcaG	cgatgctgaaacaaacaagcaT	agctggacttctcctagcct	59.277	58.689	59.662	58
chr5D_2511716_AT	A100T	chr5D	chr5D:2511617-2511816	gatgcggctgtccctggT	gatgcggctgtccctggA	tcttgctggccttgtcgaag	62.101	61.786	60.604	77
chr5D_2511751_CT	C100T	chr5D	chr5D:2511652-2511851	caagatatgcacggcgggG	caagatatgcacggcgggA	gtcctggagggcgaagaag	61.254	60.228	59.781	85
chr5D_2516883_GT	G100T	chr5D	chr5D:2516784-2516983	cccttctgattgcctttttccG	cccttctgattgcctttttccT	aaccgggtggacaaattgtc	60.095	58.832	58.676	50
chr5D_2517027_CT	C100T	chr5D	chr5D:2516928-2517127	tgcaaagcaaataagagtgttcG	tgcaaagcaaataagagtgttcA	ggcatttccattcgatcattca	58.464	57.487	57.427	99
chr5D_2517568_GC	G100C	chr5D	chr5D:2517469-2517668	attaacagagctagccgggC	attaacagagctagccgggG	ggcgggaaatgacaccacta	59.893	59.241	60.036	56
chr5D_2518242_TC	T100C	chr5D	chr5D:2518143-2518342	acgggtgcacagctagtttT	acgggtgcacagctagtttC	gaagaagggagggccaacaa	60.179	60.603	59.888	58
chr5D_2520108_AG	A100G	chr5D	chr5D:2520009-2520208	cggcggaagggctcgtaA	cggcggaagggctcgtaG	cgtgttaccgcctatgctgc	62.138	62.571	61.762	77
chr5D_2520623_GA	G100A	chr5D	chr5D:2520524-2520723	gctagccccgtgtagtgC	gctagccccgtgtagtgT	gcaggtactacaaatacaccga	60.203	58.704	57.886	90
chr5D_2520774_TG	T100G	chr5D	chr5D:2520675-2520874	cttcatttaaccctgcttcagtaaT	cttcatttaaccctgcttcagtaaG	gcaaactccaagcaatgcct	58.154	57.603	59.681	113
chr5D_2520903_AG	A100G	chr5D	chr5D:2520804-2521003	aaacccacgatccatcctcA	aaacccacgatccatcctcG	cgcctccaagaagggaacat	58.715	59.822	60.035	72
chr5D_2521514_GA	G100A	chr5D	chr5D:2521415-2521614	aggttatttgattcacattgaaccG	aggttatttgattcacattgaaccA	gcgggttcacaaaagtggtg	58.379	57.462	60.249	57
chr5D_2521596_GT	G100T	chr5D	chr5D:2521497-2521696	ccgctccacaccccctaG	ccgctccacaccccctaT	gcctttccattgcatcgtcc	61.471	60.768	59.899	76
chr5D_2521777_TG	T100G	chr5D	chr5D:2521678-2521877	ggatcttctgtaggcgagatctaT	ggatcttctgtaggcgagatctaG	ctttccaccattggtcttgcc	59.053	59.605	59.727	54
chr5D_2521949_TG	T100G	chr5D	chr5D:2521850-2522049	ctcccgctgctgattcaaatA	ctcccgctgctgattcaaatC	gaggacaagtgggatgaagca	58.435	59.667	59.996	69
chr5D_2522398_CG	C100G	chr5D	chr5D:2522299-2522498	ggattggtggaatcgatgtttattC	ggattggtggaatcgatgtttattG	tgcgggggatgttgagtatt	58.561	58.791	59.084	146
chr5D_2522516_CT	C100T	chr5D	chr5D:2522417-2522616	tcgctatcgttgtgactgcG	tcgctatcgttgtgactgcA	attccttgagcctcgtggg	60.797	59.757	59.396	141
chr5D_2525936_TC	T100C	chr5D	chr5D:2525837-2526036	tcagacttaccaagccatgcA	tcagacttaccaagccatgcG	cgcatagccctgcccaatta	59.649	60.676	60.537	50
chr5D_2526938_CT	C100T	chr5D	chr5D:2526839-2527038	gtcggagttatagattctactagcG	gtcggagttatagattctactagcA	tcctttagggcctttttaagttttt	58.236	57.33	57.559	136
chr5D_2527586_GA	G100A	chr5D	chr5D:2527487-2527686	cttctgggctagccgctagaC	cttctgggctagccgctagaT	agtatttaggagagtgttgatggac	62.288	61.436	58.121	50
chr5D_2591717_AG	A100G	chr5D	chr5D:2591618-2591817	tgtgttgccatatgaagaatgattA	tgtgttgccatatgaagaatgattG	aggttggaaatttgggggaa	57.121	58.434	57.195	50
chr5D_2592212_GC	G100C	chr5D	chr5D:2592113-2592312	gcgtgctcctttgcagttG	gcgtgctcctttgcagttC	tccagtatccgtgcaccaat	60.371	60.082	59.091	132
chr5D_2592434_CT	C100T	chr5D	chr5D:2592335-2592534	cggcaggcaaaaagataagatagG	cggcaggcaaaaagataagatagA	ggtttggatggcggtcatgt	60.024	59.184	60.965	92
chr5D_2592520_GC	G100C	chr5D	chr5D:2592421-2592620	agcataaggttcaacaaaagtcttC	agcataaggttcaacaaaagtcttG	ttctgcttgggctctgtgtg	58.261	58.493	60.536	69
chr5D_2593496_TC	T100C	chr5D	chr5D:2593397-2593596	cgaaacttaattagttgaggctcA	cgaaacttaattagttgaggctcG	aatactactaggcacggggc	57.278	58.214	58.954	51
chr5D_2594502_CG	C100G	chr5D	chr5D:2594403-2594602	ggcgagggagaagatggG	ggcgagggagaagatggC	tctcgttaggcttgaaggcg	59.175	59.89	60.109	84
chr5D_2595736_CA	C100A	chr5D	chr5D:2595637-2595836	tggaattgctgctgtaactacC	tggaattgctgctgtaactacA	aacatcaatgatgcaagcacaga	58.656	57.985	59.492	50
chr5D_2600399_GA	G100A	chr5D	chr5D:2600300-2600499	cacactcaaaatcatgtggttgG	cacactcaaaatcatgtggttgA	acacaagtggtagcatcttga	58.699	57.814	57.23	74
chr5D_2602936_GC	G100C	chr5D	chr5D:2602837-2603036	tggcacacaaagtaaataggaatG	tggcacacaaagtaaataggaatC	gcatccatgttgtcgtccct	57.734	57.491	60.393	57
chr5D_2611793_CA	C100A	chr5D	chr5D:2611694-2611893	atgcagctgcccttcccC	atgcagctgcccttcccA	cccatggaggtggccaag	62.454	61.665	60.044	50
chr5D_2611832_GC	G100C	chr5D	chr5D:2611733-2611932	acctccatgggcacgctG	acctccatgggcacgctC	ccttgacgttgagcagcatg	62.415	62.101	59.833	109
chr5D_2612321_GT	G100T	chr5D	chr5D:2612222-2612421	cgatcagcttccgcatctcC	cgatcagcttccgcatctcA	cgtgaaaagcggtgggttg	60.943	60.249	60.009	71
chr5D_2612440_GA	G100A	chr5D	chr5D:2612341-2612540	cgttcccggacatgcacaG	cgttcccggacatgcacaA	ggaacggcaccaggatgag	61.391	60.964	60.45	75
chr5D_2612502_GA	G100A	chr5D	chr5D:2612403-2612602	ctggtgccgttccacaagG	ctggtgccgttccacaagA	gtagcaccttctggttcacca	61.261	60.228	59.928	88
chr5D_2619431_CG	C100G	chr5D	chr5D:2619332-2619531	gcttgtcgggttttgctcG	gcttgtcgggttttgctcC	tcctgtcgcaaaggtcaaga	60.082	59.714	59.244	50
chr5D_2619976_GA	G100A	chr5D	chr5D:2619877-2620076	agaacaggaacagggggagG	agaacaggaacagggggagA	tctctggcgcaactttcaga	60.842	59.806	59.607	114
chr5D_2620041_CT	C100T	chr5D	chr5D:2619942-2620141	cgcaactttcagaataagaggcG	cgcaactttcagaataagaggcA	agaacaggaacagggggagg	60.484	59.563	60.842	107
chr5D_2621481_CT	C100T	chr5D	chr5D:2621382-2621581	cgacaaagatgagcgcttactC	cgacaaagatgagcgcttactT	ctgcaggggaagatgatggg	59.72	59.332	60.179	55
chr5D_2621562_GC	G100C	chr5D	chr5D:2621463-2621662	attctgtacccgtccacacG	attctgtacccgtccacacC	tgcccaattccatggctgat	59.754	59.388	60.032	52
chr5D_2622456_AC	A100C	chr5D	chr5D:2622357-2622556	tcctcaacttgtgatttctctgA	tcctcaacttgtgatttctctgC	cttccttccccttcctgtcg	57.449	58.932	59.749	88
chr5D_2622678_AG	A100G	chr5D	chr5D:2622579-2622778	acaatagcaacctaaacagaccA	acaatagcaacctaaacagaccG	tggttggttagatcctgtaggc	58.019	58.999	59.496	53
chr5D_2623170_AG	A100G	chr5D	chr5D:2623071-2623270	gcacaaccaaaacacccgaA	gcacaaccaaaacacccgaG	tgccaccagtatgccatctac	59.826	60.249	59.859	119
chr5D_2624019_TG	T100G	chr5D	chr5D:2623920-2624119	gggagcaggagcaacttcT	gggagcaggagcaacttcG	ggatcgtcgtcactgctgac	59.318	60.743	60.799	105
chr5D_2658419_CT	C100T	chr5D	chr5D:2658320-2658519	gtcatctccatgtcatgtgcatC	gtcatctccatgtcatgtgcatT	ttcctctaccccggggaag	59.75	59.369	59.997	81
chr5D_2658851_AG	A100G	chr5D	chr5D:2658752-2658951	tggcttcactggagtaatgaaT	tggcttcactggagtaatgaaC	ccctacgtcctctagcacca	57.425	58.325	60.395	52
chr5D_2659379_GA	G100A	chr5D	chr5D:2659280-2659479	gaacgcgtggtcttgtgctC	gaacgcgtggtcttgtgctT	tccatccatcacacgcttcc	62.159	61.772	60.108	106
chr5D_2659565_GT	G100T	chr5D	chr5D:2659466-2659665	ggatcaccttggtccagatcC	ggatcaccttggtccagatcA	ttcctccccgtgcaaattca	59.858	59.16	59.889	66
chr5D_2660949_TC	T100C	chr5D	chr5D:2660850-2661049	caatggcctaatgggggtcT	caatggcctaatgggggtcC	tcatgcgacacgttgggaag	59.442	60.47	60.949	103
chr5D_2662346_GT	G100T	chr5D	chr5D:2662247-2662446	tcgagggctaccacaagataC	tcgagggctaccacaagataA	attggatgggccggagatg	58.97	58.258	59.542	50
chr5D_2662690_AG	A100G	chr5D	chr5D:2662591-2662790	agcaggttagggttcgtcaT	agcaggttagggttcgtcaC	gtgtggagtggggatcgatc	58.723	59.679	59.895	66
chr5D_2662734_TC	T100C	chr5D	chr5D:2662635-2662834	ggatcgttaaaattctggtagggT	ggatcgttaaaattctggtagggC	acgggccaggtaattagcat	58.566	59.725	59.156	72
chr5D_2662950_CG	C100G	chr5D	chr5D:2662851-2663050	tgcatgctatgaactgtctcG	tgcatgctatgaactgtctcC	gagtgcgtccatgatctgagt	58.456	58.09	59.864	71
chr5D_2663197_AG	A100G	chr5D	chr5D:2663098-2663297	gagatctgaaacaatcataagacgT	gagatctgaaacaatcataagacgC	gggacaaccatctttgcagg	57.237	58.355	59.109	76
chr5D_2664053_TC	T100C	chr5D	chr5D:2663954-2664153	agggtcaagcacttgcataT	agggtcaagcacttgcataC	tgggtgtttttccgcatgaac	57.185	58.174	59.932	57
chr5D_2664787_CG	C100G	chr5D	chr5D:2664688-2664887	tgtttgtcaccataacatgaagcG	tgtttgtcaccataacatgaagcC	ccgtctggggtcgaactttc	60.32	60.022	60.67	68
chr5D_2665436_CA	C100A	chr5D	chr5D:2665337-2665536	tcgaggcatttattgttgagcaC	tcgaggcatttattgttgagcaA	tccccaaccgactcaggata	59.873	59.244	59.663	53
chr5D_2665470_TC	T100C	chr5D	chr5D:2665371-2665570	ctgagtcggttggggatgtT	ctgagtcggttggggatgtC	ccggcaaagtccccatatct	59.675	60.108	59.526	136
chr5D_2666222_AG	A100G	chr5D	chr5D:2666123-2666322	actgggactggtgttatttacttT	actgggactggtgttatttacttC	cgtctcttgatgcctttgcc	58.051	58.442	59.551	86
chr5D_2666231_AG	A100G	chr5D	chr5D:2666132-2666331	actggactgggactggtgtT	actggactgggactggtgtC	cgtctcttgatgcctttgcc	61.122	60.694	59.551	91
chr5D_2668808_GA	G100A	chr5D	chr5D:2668709-2668908	actttgtgaacacatgggatagG	actttgtgaacacatgggatagA	aagatacagggtgcggcatc	58.665	57.759	60.179	54
chr5D_2669676_GC	G100C	chr5D	chr5D:2669577-2669776	ctttctacactgctctaatgagatC	ctttctacactgctctaatgagatG	gcaacagctacctgcagaga	57.071	57.303	60.037	56
chr5D_2669861_CA	C100A	chr5D	chr5D:2669762-2669961	ctgttacctgcagttggccG	ctgttacctgcagttggccT	acaacatggatgcagcacaa	61.577	60.251	58.67	119
chr5D_2669992_CT	C100T	chr5D	chr5D:2669893-2670092	gagaaggttgatgtatgctcattaC	gagaaggttgatgtatgctcattaT	tggcactattttcctgatgtgc	57.816	57.024	59.245	61
chr5D_2670131_TC	T100C	chr5D	chr5D:2670032-2670231	catgtgctgcactccattctA	catgtgctgcactccattctG	agtgccatacaggacctcat	59.868	58.364	58.115	130
chr5D_2670377_CT	C100T	chr5D	chr5D:2670278-2670477	gctaccgtctgatagcgcG	gctaccgtctgatagcgcA	cgacgagctccagttcatga	60.726	59.641	59.829	53
chr5D_2670671_GA	G100A	chr5D	chr5D:2670572-2670771	gtggatgccatcacggagC	gtggatgccatcacggagT	ggtggcgcagagtatgagtt	61.183	59.778	60.108	56
chr5D_2670791_CT	C100T	chr5D	chr5D:2670692-2670891	acggggaggcatgtcagG	acggggaggcatgtcagA	gtcaagcgtgctcctgatct	61.403	60.285	60.108	51
chr5D_2670881_TC	T100C	chr5D	chr5D:2670782-2670981	tcttcttgagaaacagctccctT	tcttcttgagaaacagctccctC	catacccgaccttctcagcg	59.607	59.993	60.249	50
chr5D_2674026_CT	C100T	chr5D	chr5D:2673927-2674126	tcaacatggctactcctatccC	tcaacatggctactcctatccT	tgcttgtgattagcagccat	59.027	58.071	57.867	76
chr5D_2674880_TC	T100C	chr5D	chr5D:2674781-2674980	agaggatgacgtcgtaggcT	agaggatgacgtcgtaggcC	catcgacccgttcctctctg	60.107	61.102	59.899	83
chr5D_2675345_CT	C100T	chr5D	chr5D:2675246-2675445	agatgttacacctggggtcG	agatgttacacctggggtcA	ggacggcagcaatcaagttt	59.097	57.961	59.402	94
chr5D_2676447_TC	T100C	chr5D	chr5D:2676348-2676547	ccaaatctttagctgagaggcaT	ccaaatctttagctgagaggcaC	ctttcggccaacatgctgtc	58.794	59.623	60.11	76
chr5D_2676587_AG	A100G	chr5D	chr5D:2676488-2676687	ttgaaggaaggacgtgcttT	ttgaaggaaggacgtgcttC	tgattgctcacgttagcgga	57.658	58.121	59.755	87
chr5D_2676650_AG	A100G	chr5D	chr5D:2676551-2676750	ccctgcatcaaagatggcatT	ccctgcatcaaagatggcatC	acccaacttgcttaccaggag	59.239	59.66	59.926	59
chr5D_2676938_CG	C100G	chr5D	chr5D:2676839-2677038	ttgcatcgccggtctcttC	ttgcatcgccggtctcttG	cctcctatggccggaaatcc	60.448	60.741	59.963	51
chr5D_2684693_CT	C100T	chr5D	chr5D:2684594-2684793	gccgtccctcccttgctC	gccgtccctcccttgctT	tggggtgggcttgtatagga	62.475	62.035	59.955	72
chr5D_2684694_TG	T100G	chr5D	chr5D:2684595-2684794	ccgtccctcccttgctcT	ccgtccctcccttgctcG	tggggtgggcttgtatagga	60.685	62.149	59.955	71
chr5D_2684695_TC	T100C	chr5D	chr5D:2684596-2684795	ccgtccctcccttgctctT	ccgtccctcccttgctctC	tggggtgggcttgtatagga	61.294	61.726	59.955	71
chr5D_2684747_AG	A100G	chr5D	chr5D:2684648-2684847	gcgctggagattactggcT	gcgctggagattactggcC	tcccatctcccgaccatctc	59.855	60.89	60.47	63
chr5D_2686327_GC	G100C	chr5D	chr5D:2686228-2686427	ccatgtgctctttatcatgcagaC	ccatgtgctctttatcatgcagaG	catggcccacacattgatgt	60.261	60.024	58.812	64
chr5D_2689374_GA	G100A	chr5D	chr5D:2689275-2689474	actcatgcagcgtactgtgC	actcatgcagcgtactgtgT	gtagccaaggtcggggattt	61.016	59.682	59.745	78
chr5D_2689856_CA	C100A	chr5D	chr5D:2689757-2689956	gccttctcctcatgcaagtcC	gccttctcctcatgcaagtcA	gccaacctccatcaccttga	61.016	60.339	59.962	80
chr5D_2690943_TC	T100C	chr5D	chr5D:2690844-2691043	ggtgggcaattcctatttgatgT	ggtgggcaattcctatttgatgC	gtctgctcgttcacaccctg	59.294	60.493	60.946	72
chr5D_2693187_CT	C100T	chr5D	chr5D:2693088-2693287	aaattgttccatcggcccgG	aaattgttccatcggcccgA	gcgaatcagacgttgcttgt	61.32	60.323	59.487	54
chr5D_2693229_AC	A100C	chr5D	chr5D:2693130-2693329	ttctttcgcctcctactgcA	ttctttcgcctcctactgcC	cccacatattctggcccatgt	59.026	59.751	60.133	58
chr5D_2693531_GC	G100C	chr5D	chr5D:2693432-2693631	tggtgaagtattagtctaacaccG	tggtgaagtattagtctaacaccC	taaatccaactcgggtgggg	58.042	57.71	59.378	51
chr5D_2693606_CG	C100G	chr5D	chr5D:2693507-2693706	tgtgtgagtttttccctcaatattC	tgtgtgagtttttccctcaatattG	aaggccctttagatctccaacc	57.786	58.019	59.758	50
chr5D_2790920_GA	G100A	chr5D	chr5D:2790821-2791020	acgctcacaccaaaccgttC	acgctcacaccaaaccgttT	tcataggtaggccggtctcg	61.434	61.028	60.537	61
chr5D_2793969_CA	C100A	chr5D	chr5D:2793870-2794069	agtaaagtcttggtcaagctgaG	agtaaagtcttggtcaagctgaT	agggcatgacaacgatctcg	58.364	57.766	60.179	76
chr5D_2844636_TG	T100G	chr5D	chr5D:2844537-2844736	ctaagcaaccgcctcaccA	ctaagcaaccgcctcaccC	cttgcacatgtcgttagcct	60.004	60.745	58.557	101
chr5D_3009310_CT	C100T	chr5D	chr5D:3009211-3009410	gactggtcaggtctgaaacaG	gactggtcaggtctgaaacaA	ggctacacttggcttgtcga	58.24	57.806	60.32	136
chr5D_3009775_GA	G100A	chr5D	chr5D:3009676-3009875	ggattaattcatatcaaaaccgggG	ggattaattcatatcaaaaccgggA	acccatgccttcaaagcaaa	58.312	57.481	58.577	134
chr5D_3009933_GA	G100A	chr5D	chr5D:3009834-3010033	tcgtcttctatctctagccatttC	tcgtcttctatctctagccatttT	tggcttgaagtagaagcacca	57.68	57.283	59.58	69
chr5D_3012183_TA	T100A	chr5D	chr5D:3012084-3012283	tgctagcatcttggaaattcaacA	tgctagcatcttggaaattcaacT	cccggaaagtagtatgtaggcg	59.234	58.988	60.288	63
chr5D_3033277_GA	G100A	chr5D	chr5D:3033178-3033377	tgtgcttcataagtatggtgtgC	tgtgcttcataagtatggtgtgT	ctacacaaaacgctgcatgtg	59.311	58.095	58.69	113
chr5D_3034815_GA	G100A	chr5D	chr5D:3034716-3034915	tggtcacacccatcttttcctaG	tggtcacacccatcttttcctaA	gagggagagagtggcgaaaa	59.991	59.604	59.391	114
chr5D_3036617_TC	T100C	chr5D	chr5D:3036518-3036717	gtgcatgttggttgaggaaaaT	gtgcatgttggttgaggaaaaC	atcctctccccctaactcgg	58.006	58.877	59.811	53
chr5D_3036760_TC	T100C	chr5D	chr5D:3036661-3036860	cgtcatgagaaacacgaatatgaA	cgtcatgagaaacacgaatatgaG	agtccctcgtgcgtgttttt	57.669	58.044	60.463	109
chr5D_3073247_GC	G100C	chr5D	chr5D:3073148-3073347	tctgaggacgatagagtgtgG	tctgaggacgatagagtgtgC	gggaattgtttggctgagcg	58.982	58.355	60.109	94
chr5D_3073968_GT	G100T	chr5D	chr5D:3073869-3074068	tcttttaatgtgccttcgccG	tcttttaatgtgccttcgccT	cgccgcagtattggactcta	59.533	58.21	59.616	81
chr5D_3074723_AG	A100G	chr5D	chr5D:3074624-3074823	gagctcaagcatggatcgatT	gagctcaagcatggatcgatC	tgttgctactgttcttgtcct	58.508	58.932	57.162	75
chr5D_3126278_GC	G100C	chr5D	chr5D:3126179-3126378	ttgtcaacatgatcctcattgtC	ttgtcaacatgatcctcattgtG	ccggagcacattctggaaga	57.115	57.368	59.75	62
chr5D_3126374_GT	G100T	chr5D	chr5D:3126275-3126474	gaacctggtcacgcgtcttC	gaacctggtcacgcgtcttA	tggtcaagggcatcgaactt	61.283	60.039	59.6	61
chr5D_3134092_AC	A100C	chr5D	chr5D:3133993-3134192	tccctcatccctattggtatcT	tccctcatccctattggtatcG	tctggcagggttctgggtag	57.215	58.559	60.91	52
chr5D_3138873_AC	A100C	chr5D	chr5D:3138774-3138973	acatctgctgaaagggatggT	acatctgctgaaagggatggG	aatgctggtgattggccttg	59.362	60.064	59.1	50
chr5D_3139173_CT	C100T	chr5D	chr5D:3139074-3139273	aggaatttggaggttagtgtcG	aggaatttggaggttagtgtcA	atctgggggtgatttcgcat	58.061	57.006	59.447	80
chr5D_3165069_TC	T100C	chr5D	chr5D:3164970-3165169	gattgtctgaagtaggacctattcA	gattgtctgaagtaggacctattcG	gccctagtttctttggccca	57.886	58.79	60.252	59
chr5D_3166085_TC	T100C	chr5D	chr5D:3165986-3166185	gctttacccattggcaaggaaT	gctttacccattggcaaggaaC	ggcggaatcgttgtttcact	59.499	60.354	59.128	51
chr5D_3233071_AC	A100C	chr5D	chr5D:3232972-3233171	atggcatctcggcgaattgT	atggcatctcggcgaattgG	caatcagggagatggcggaa	60.464	61.168	59.819	117
chr5D_3520872_CT	C100T	chr5D	chr5D:3520773-3520972	atgccgctctgctctgcC	atgccgctctgctctgcT	cgagttccttcttctgcgga	62.853	61.784	59.756	77
chr5D_3521105_CG	C100G	chr5D	chr5D:3521006-3521205	tgtcactcgtgaactctgtC	tgtcactcgtgaactctgtG	cgcagagccaatgcctatct	57.224	57.508	60.25	61
chr5D_3525859_TG	T100G	chr5D	chr5D:3525760-3525959	ccatcctccaggcctccT	ccatcctccaggcctccG	cgagtctctacctccgagga	60.04	61.554	59.535	68
chr5D_3547981_CT	C100T	chr5D	chr5D:3547882-3548081	gaggagagcaggcagaggG	gaggagagcaggcagaggA	atcccctcgaaggtgatccc	61.434	60.381	60.765	119
chr5D_3548219_GC	G100C	chr5D	chr5D:3548120-3548319	gcagggtgctccttgatG	gcagggtgctccttgatC	agggcatcaagttccagctg	58.084	57.768	60.323	94
chr5D_3548813_GC	G100C	chr5D	chr5D:3548714-3548913	ctgcttcatcgtcggcaaG	ctgcttcatcgtcggcaaC	cggacgagatcctcaagagc	59.288	59.579	59.97	62
chr5D_3550231_GA	G100A	chr5D	chr5D:3550132-3550331	aaaatgccatcatcgcttgtC	aaaatgccatcatcgcttgtT	cattgcacattaacttattgcatca	57.845	57.402	57.241	88
chr5D_3550587_CG	C100G	chr5D	chr5D:3550488-3550687	tttttgggtgtgtcaatatagtgaC	tttttgggtgtgtcaatatagtgaG	catgaggggagaacgcgg	57.791	57.553	60.203	64
chr5D_3551852_CT	C100T	chr5D	chr5D:3551753-3551952	ccacatacggttattgtcaggC	ccacatacggttattgtcaggT	gaagagcgttggcgaaaagc	59.388	58.131	60.726	78
chr5D_3556154_CT	C100T	chr5D	chr5D:3556055-3556254	caggctgtccaaggtgcaG	caggctgtccaaggtgcaA	tcatgatgcccttgacctcg	60.97	60.529	59.821	50
chr5D_3565212_TC	T100C	chr5D	chr5D:3565113-3565312	ctcgtgcttcatctcccgtT	ctcgtgcttcatctcccgtC	actgggatggggagatgagg	60.109	60.527	60.401	68
chr5D_3568234_AG	A100G	chr5D	chr5D:3568135-3568334	atctgtatgcgtgcaggttT	atctgtatgcgtgcaggttC	cacgtccgccttcttcttca	57.886	58.343	60.32	80
chr5D_3570607_GT	G100T	chr5D	chr5D:3570508-3570707	gctaacttgtggacttccgtC	gctaacttgtggacttccgtA	acgggtagaagaggacgaca	58.933	57.692	59.963	143
chr5D_3571408_TA	T100A	chr5D	chr5D:3571309-3571508	ggatcggtgtgtgatgaaggaT	ggatcggtgtgtgatgaaggaA	ttctcttcccccaagtccga	60.159	60.355	60.179	65
chr5D_3571674_TG	T100G	chr5D	chr5D:3571575-3571774	ccccatcactagcggatattactT	ccccatcactagcggatattactG	ttggtcaccaatggaagctaca	59.777	60.382	59.893	50
chr5D_3571748_AG	A100G	chr5D	chr5D:3571649-3571848	tgaccaataaatgtgaccatggaA	tgaccaataaatgtgaccatggaG	tgcacttccacacattcctt	58.671	59.051	57.637	147
chr5D_3626425_CT	C100T	chr5D	chr5D:3626326-3626525	gctcatcaagtacctgggatttC	gctcatcaagtacctgggatttT	cggtacctgttagcatcctca	59.12	58.727	59.245	147
chr5D_3626537_CA	C100A	chr5D	chr5D:3626438-3626637	acaaaactgtcggtacctgttaG	acaaaactgtcggtacctgttaT	tgttgtccttctcctagcaaca	58.626	58.035	59.296	95
chr5D_3626664_GA	G100A	chr5D	chr5D:3626565-3626764	ggttcctagttggatgcctcG	ggttcctagttggatgcctcA	gttccaagcctcttttgtgga	60.473	59.44	58.693	61
chr5D_3628144_TC	T100C	chr5D	chr5D:3628045-3628244	ctgggtcaagacttgcaatcA	ctgggtcaagacttgcaatcG	tcaagccatcggtacaacaca	59.534	58.493	59.929	57
chr5D_3628370_CT	C100T	chr5D	chr5D:3628271-3628470	tcttccaaaacaatgtttccatgG	tcttccaaaacaatgtttccatgA	tggactcgagaagcacgaag	58.391	57.523	59.759	62
chr5D_3629743_CT	C100T	chr5D	chr5D:3629644-3629843	actgttcccctctctgtcttG	actgttcccctctctgtcttA	cggtggggaaaaacagtgac	59.026	57.455	59.334	64
chr5D_3636744_AG	A100G	chr5D	chr5D:3636645-3636844	cgagatgacaagcaagtccA	cgagatgacaagcaagtccG	cagtgaggtcgatggagcaa	57.915	59.005	59.753	62
chr5D_3751000_AG	A100G	chr5D	chr5D:3750901-3751100	ccgtaagatcaatcctcgcaT	ccgtaagatcaatcctcgcaC	cgtaggcccatgtgtcatga	57.968	58.872	59.822	106
chr5D_3751126_GC	G100C	chr5D	chr5D:3751027-3751226	ggtccttcatcaaacgcgC	ggtccttcatcaaacgcgG	agctcccattttcatgccca	59.865	59.206	59.958	54
chr5D_3751208_CG	C100G	chr5D	chr5D:3751109-3751308	aagtgtagctgcagaggctC	aagtgtagctgcagaggctG	acatctacgtcttggcaagca	59.751	60.037	59.998	66
chr5D_3751382_CA	C100A	chr5D	chr5D:3751283-3751482	agatcagactggaggtgtagttC	agatcagactggaggtgtagttA	tacgcatcagccatgtggac	58.979	57.806	60.462	70
chr5D_3751501_CG	C100G	chr5D	chr5D:3751402-3751601	tggagctactacgacgatgttG	tggagctactacgacgatgttC	tggctgatgcgtaaaggtca	59.903	59.646	59.677	106
chr5D_3751596_AG	A100G	chr5D	chr5D:3751497-3751696	ctttgatcaatgcagaggccA	ctttgatcaatgcagaggccG	gcgtcgatcatgggtggtta	58.903	59.935	60.179	104
chr5D_3752350_GA	G100A	chr5D	chr5D:3752251-3752450	aagacaacccgttctccgaC	aagacaacccgttctccgaT	acgcccaatgcccaaatttc	59.967	59.026	60.036	58
chr5D_3752469_CT	C100T	chr5D	chr5D:3752370-3752569	agaaagtgttaagggccaaaataaC	agaaagtgttaagggccaaaataaT	tgttactccctccgtcccat	58.245	57.446	59.958	85
chr5D_3752922_CT	C100T	chr5D	chr5D:3752823-3753022	tcgatgtcaagcctcataattttC	tcgatgtcaagcctcataattttT	gcgcagaacaaaaagtcgct	57.636	57.242	60.317	50
chr5D_3753002_AG	A100G	chr5D	chr5D:3752903-3753102	ttttgggcctacggatggaT	ttttgggcctacggatggaC	ctttctgtccaccgtcaccc	59.077	60.035	60.603	56
chr5D_3753361_TC	T100C	chr5D	chr5D:3753262-3753461	tgtcctgtcacagttgtaggaT	tgtcctgtcacagttgtaggaC	cgtttcacccagactttgcg	58.761	59.636	60.041	62
chr5D_3753882_CG	C100G	chr5D	chr5D:3753783-3753982	cctctgctcatcagtccaagG	cctctgctcatcagtccaagC	ttgtgtatcgtcgcgtcctt	60.743	60.134	59.758	85
chr5D_3764206_AT	A100T	chr5D	chr5D:3764107-3764306	ccccatttccacacacggT	ccccatttccacacacggA	tgccaaagcagcaacaagat	60.228	59.926	58.958	72
chr5D_3764272_TC	T100C	chr5D	chr5D:3764173-3764372	ccgtgatttacatgcgcatattaaT	ccgtgatttacatgcgcatattaaC	cattaagaccgcctcaacagg	58.686	59.436	58.99	148
chr5D_3764407_TG	T100G	chr5D	chr5D:3764308-3764507	tgcccccatctttgattttcA	tgcccccatctttgattttcC	tgttgaggcggtcttaatgga	58.1	58.813	59.374	51
chr5D_3764461_TG	T100G	chr5D	chr5D:3764362-3764561	tgcgttcgtcttgtgtctaaA	tgcgttcgtcttgtgtctaaC	ggcggtcttaatggaaacca	58.188	58.878	58.171	99
chr5D_3764528_AG	A100G	chr5D	chr5D:3764429-3764628	gcatcattggtcgggctcA	gcatcattggtcgggctcG	atgcgcggggtatcatctag	60.452	61.538	59.467	70
chr5D_3765044_GA	G100A	chr5D	chr5D:3764945-3765144	ggaggcacaagggaacaaaattaC	ggaggcacaagggaacaaaattaT	gcaagcagccaaaatcggtt	60.561	59.777	60.32	56
chr5D_3765401_TC	T100C	chr5D	chr5D:3765302-3765501	gcttgaagtgccagatcagA	gcttgaagtgccagatcagG	tcttcctcaaacacggcagc	57.895	58.907	60.885	96
chr5D_3765686_GC	G100C	chr5D	chr5D:3765587-3765786	atggtccgaagcgagctC	atggtccgaagcgagctG	ttcagtcccccgacaacttc	59.503	59.815	59.605	148
chr5D_3766310_GA	G100A	chr5D	chr5D:3766211-3766410	tcttgcagatgttggcgaaC	tcttgcagatgttggcgaaT	cacggtgtgctcacgttttc	59.126	58.175	60.316	84
chr5D_3766478_CT	C100T	chr5D	chr5D:3766379-3766578	agtacactttgaaaacagcttgtaG	agtacactttgaaaacagcttgtaA	ctggccttaggtcattcccc	57.984	57.614	59.816	107
chr5D_3766600_TC	T100C	chr5D	chr5D:3766501-3766700	catcagcccacccatgagA	catcagcccacccatgagG	ctttcgagaggagctggagg	59.083	60.153	59.541	70
chr5D_3766780_GA	G100A	chr5D	chr5D:3766681-3766880	gcttttgctcaccgccatattC	gcttttgctcaccgccatattT	gatacgagtctaccgccagc	60.796	60.417	60.04	107
chr5D_3766970_GC	G100C	chr5D	chr5D:3766871-3767070	gcgacctcacccacactaC	gcgacctcacccacactaG	aatgggtacacgataccggc	60.08	59.784	59.895	52
chr5D_3767184_CT	C100T	chr5D	chr5D:3767085-3767284	gagcatgttgccagcacaG	gagcatgttgccagcacaA	acgtaccttgtgttcggagg	59.788	59.339	59.684	51
chr5D_3767441_GA	G100A	chr5D	chr5D:3767342-3767541	tcttgatcaggtgctaagcttaC	tcttgatcaggtgctaagcttaT	ttacctcccaaacccaaggc	58.24	57.379	59.886	70
chr5D_3767505_TA	T100A	chr5D	chr5D:3767406-3767605	gtgcaccacaaccaccacA	gtgcaccacaaccaccacT	gtgcagtcatgtccttccgt	61.049	60.753	60.321	101
chr5D_3767947_GA	G100A	chr5D	chr5D:3767848-3768047	aacgtggctctcctctgctG	aacgtggctctcctctgctA	ctatagggcttcaccggcg	62.165	60.612	60.006	119
chr5D_3768327_TC	T100C	chr5D	chr5D:3768228-3768427	acagtgcgacgactacacaT	acagtgcgacgactacacaC	tgcggtgtggtagaaactcg	59.403	60.318	60.319	54
chr5D_3768429_CG	C100G	chr5D	chr5D:3768330-3768529	tgtgcttgttttgatttggtttttC	tgtgcttgttttgatttggtttttG	gcatccatcatcctacgcac	58.393	58.623	58.848	89
chr5D_3768539_CT	C100T	chr5D	chr5D:3768440-3768639	tgcacgaacatctactgattttcG	tgcacgaacatctactgattttcA	tgcgtaggatgatggatgct	59.909	59.006	58.949	88
chr5D_3768682_CA	C100A	chr5D	chr5D:3768583-3768782	cgatgcctttattgttgatctgtgG	cgatgcctttattgttgatctgtgT	aggggaagcaatgtctacttct	60.731	60.164	58.815	86
chr5D_3768919_GA	G100A	chr5D	chr5D:3768820-3769019	agccgatcccctaaacttagC	agccgatcccctaaacttagT	gtggccgaaattgaaatgca	59.583	58.239	57.923	60
chr5D_3769016_GT	G100T	chr5D	chr5D:3768917-3769116	cggtcctcttaggccaactC	cggtcctcttaggccaactA	tccggccaaaacttagtgga	59.824	58.518	59.234	93
chr5D_3769274_GA	G100A	chr5D	chr5D:3769175-3769374	agaaaacataggctatagatgcgC	agaaaacataggctatagatgcgT	agctcatggtcaggtgatgt	59.068	57.897	58.717	135
chr5D_3773534_GC	G100C	chr5D	chr5D:3773435-3773634	tggctgaactaaacaaacatgttG	tggctgaactaaacaaacatgttC	agcttgcaatgtccaccagt	58.653	58.413	60.179	51
chr5D_3774490_GA	G100A	chr5D	chr5D:3774391-3774590	cgttccaggacaaactgaatgC	cgttccaggacaaactgaatgT	gcaccaggtattagctatgtacca	60.351	59.122	59.96	70
chr5D_3782103_TC	T100C	chr5D	chr5D:3782004-3782203	gccggctcaggtaggttcT	gccggctcaggtaggttcC	agtgagaacaggaaaaatgatgaac	61.36	62.387	58.025	50
chr5D_3782254_TC	T100C	chr5D	chr5D:3782155-3782354	gttaacgcaatgtcaaaacatgT	gttaacgcaatgtcaaaacatgC	acatggtgataatgtcagttcct	58.313	57.118	57.558	121
chr5D_3782916_CT	C100T	chr5D	chr5D:3782817-3783016	agacttacgcatactctaggacaC	agacttacgcatactctaggacaT	gcttatataggcaccggggt	59.424	58.622	59.018	102
chr5D_3783058_TA	T100A	chr5D	chr5D:3782959-3783158	tgattgtggatcggatacaaagA	tgattgtggatcggatacaaagT	cccggtgcctatataagccg	57.648	57.902	60.108	104
chr5D_3810385_GA	G100A	chr5D	chr5D:3810286-3810485	cggcatttttggttgtcgattaG	cggcatttttggttgtcgattaA	actctggatcacccgcaaaa	59.149	58.769	59.6	134
chr5D_3810888_AT	A100T	chr5D	chr5D:3810789-3810988	acatacactgcacatggttgA	acatacactgcacatggttgT	cgtggcctagactctgttgt	57.861	58.137	59.396	116
chr5D_3811201_AG	A100G	chr5D	chr5D:3811102-3811301	acactaggggtatccaggacA	acactaggggtatccaggacG	cttttagagggtcccgaggc	60.411	59.35	59.822	96
chr5D_3811282_CT	C100T	chr5D	chr5D:3811183-3811382	cttgaacatcaagtatagttggcG	cttgaacatcaagtatagttggcA	atccaggacaccgaaagtcg	58.2	57.258	59.753	114
chr5D_3811402_TC	T100C	chr5D	chr5D:3811303-3811502	tcggtatcctttataagtcaaggtT	tcggtatcctttataagtcaaggtC	ggatggggtgcacagagtac	57.572	57.953	60.108	110
chr5D_3811504_GT	G100T	chr5D	chr5D:3811405-3811604	ccatccaaccaatacaacacgaG	ccatccaaccaatacaacacgaT	ctcgctacggaggtcaaacc	59.873	59.306	60.458	52
chr5D_3811729_CT	C100T	chr5D	chr5D:3811630-3811829	tcaccttcagatctttgccttC	tcaccttcagatctttgccttT	tagatcttccccgccgagtt	58.321	57.896	60.397	63
chr5D_3811828_TC	T100C	chr5D	chr5D:3811729-3811928	tcatcggggatttggaattcatT	tcatcggggatttggaattcatC	tcagctcatgttctccgcag	58.454	58.856	60.108	81
chr5D_3811916_AG	A100G	chr5D	chr5D:3811817-3812016	aaagagattccacattggggaT	aaagagattccacattggggaC	atcttcgtcaacccacccac	58.298	57.385	59.964	52
chr5D_3812778_AC	A100C	chr5D	chr5D:3812679-3812878	ccatgaaccctctacatgtatccT	ccatgaaccctctacatgtatccG	tctgtaccgagtgtccagaga	59.405	60.562	59.65	104
chr5D_3825983_GA	G100A	chr5D	chr5D:3825884-3826083	tgtccttctcccattggctC	tgtccttctcccattggctT	aagacccttacaaaccgggg	59.379	58.924	59.597	111
chr5D_3827506_AG	A100G	chr5D	chr5D:3827462-3827606	cgttcaatcgtcatagtcgtgT	cgttcaatcgtcatagtcgtgC	acgacccaacggtataacaact	58.831	60.036	59.7	65
chr5D_3827539_CA	C100A	chr5D	chr5D:3827462-3827639	gtccactttgcctcagtagttG	gtccactttgcctcagtagttT	acgacccaacggtataacaact	59.191	58.522	59.7	98
chr5D_3829206_CG	C100G	chr5D	chr5D:3829107-3829306	gccccttcttcatctccgG	gccccttcttcatctccgC	aagatgtgggaggtgaagct	59.853	60.525	58.634	62
chr5D_3883378_GA	G100A	chr5D	chr5D:3883279-3883478	ccatggatccatttagagaaaggC	ccatggatccatttagagaaaggT	cctgtcacccgctccaaat	58.301	59.478	60.002	50
chr5D_3884069_CA	C100A	chr5D	chr5D:3883970-3884169	tgtattcccacctatttgatgcaaC	tgtattcccacctatttgatgcaaA	caaccagcgccataagcatg	59.64	59.045	60.249	68
chr5D_3890179_AG	A100G	chr5D	chr5D:3890080-3890279	gcgctaaagtaacttacgccatatA	gcgctaaagtaacttacgccatatG	aagatgcatggttccttcctaa	60.612	59.369	57.409	75
chr5D_3890301_GA	G100A	chr5D	chr5D:3890202-3890401	aaaagcttcttcgtgttgatgC	aaaagcttcttcgtgttgatgT	aggaaggaaccatgcatcttt	58.368	57.099	57.537	113
chr5D_3891876_GT	G100T	chr5D	chr5D:3891777-3891976	caacaacaaggaaagcacattcG	caacaacaaggaaagcacattcT	cgcgagtggttgacatctct	59.513	58.314	60.109	86
chr5D_3894253_AC	A100C	chr5D	chr5D:3894154-3894353	gacctagggggccttggaA	gacctagggggccttggaC	tgagggatgcctcatcatgc	61.376	60.618	59.89	61
chr5D_3895507_CT	C100T	chr5D	chr5D:3895408-3895607	cttagcttcctctcgatcgttC	cttagcttcctctcgatcgttT	tgctaacactacataaacctttggt	58.376	57.965	58.699	146
chr5D_3896323_AC	A100C	chr5D	chr5D:3896224-3896423	tcattttctttggttctcttcgatT	tcattttctttggttctcttcgatG	accccaaagaaaatcagtgaaaaca	57.489	58.098	59.811	63
chr5D_3896962_CT	C100T	chr5D	chr5D:3896863-3897062	gcctctttctggggttgtcG	gcctctttctggggttgtcA	gccgccggatctaagatgtc	60.956	59.89	60.668	55
chr5D_3925289_AG	A100G	chr5D	chr5D:3925190-3925389	gtgatttcagctattccaatctcaT	gtgatttcagctattccaatctcaC	gaaatagtttgcgtcacttttcaaa	58.277	57.492	57.555	77
chr5D_3925882_CT	C100T	chr5D	chr5D:3925783-3925982	gtgacctcaccagcacgG	gtgacctcaccagcacgA	agggtggcatggctgaaatc	60.358	59.265	60.685	50
chr5D_3928351_CA	C100A	chr5D	chr5D:3928252-3928451	gccatcgaacttctagaacctG	gccatcgaacttctagaacctT	gagcacctcgaggaaatcat	58.809	58.137	57.389	109
chr5D_3963662_GA	G100A	chr5D	chr5D:3963563-3963762	ggaggtggagagggcagC	ggaggtggagagggcagT	gccctctcttcacctctcct	61.792	60.285	60.325	54
chr5D_3964598_AG	A100G	chr5D	chr5D:3964499-3964698	agtgagaggtattttgcatggT	agtgagaggtattttgcatggC	ggtgtgagcttctgagagga	57.693	58.98	58.739	101
chr5D_3967138_AC	A100C	chr5D	chr5D:3967039-3967238	tgctgttgttttagtgtagcaaaT	tgctgttgttttagtgtagcaaaG	tgctgctccacttgctactc	57.857	58.422	60.037	125
chr5D_3967147_AG	A100G	chr5D	chr5D:3967048-3967247	tcaggacatgctgttgttttagT	tcaggacatgctgttgttttagC	tgctgctccacttgctactc	58.54	59.747	60.037	133
chr5D_3967698_GC	G100C	chr5D	chr5D:3967599-3967798	agcagatgatgatacgagggG	agcagatgatgatacgagggC	ccgagcggagtatgcttcat	59.725	59.102	59.967	127
chr5D_3973635_TC	T100C	chr5D	chr5D:3973536-3973735	gatgttggggctttgttattagaA	gatgttggggctttgttattagaG	aagtaacccaactctggccg	57.476	57.863	59.964	63
chr5D_3973710_TC	T100C	chr5D	chr5D:3973611-3973810	gataatccaggcctccaccA	gataatccaggcctccaccG	cgccgaacaccacaatcatt	58.86	59.965	59.479	114
chr5D_3973922_TA	T100A	chr5D	chr5D:3973823-3974022	tgcattgagttgtatggaggaaA	tgcattgagttgtatggaggaaT	tcataccaccaccgccaaag	58.339	58.141	60.322	83
chr5D_3974634_CG	C100G	chr5D	chr5D:3974535-3974734	tgtgtaggagataccacccttC	tgtgtaggagataccacccttG	ttatgtgcgcgggttttgtc	58.628	58.895	59.761	84
chr5D_3976468_CT	C100T	chr5D	chr5D:3976369-3976568	actcactccggctaaacgaC	actcactccggctaaacgaT	actggaatccctattggcga	59.757	58.816	58.493	134
chr5D_3977196_GC	G100C	chr5D	chr5D:3977097-3977296	acctgtcactcctaagaaacacC	acctgtcactcctaagaaacacG	gatggtggtcaggcacacta	59.929	60.244	59.387	111
chr5D_3977230_TA	T100A	chr5D	chr5D:3977131-3977330	aactagggtgaagcataagtatacA	aactagggtgaagcataagtatacT	tggtggtcaggcacactaaa	57.329	57.084	59.159	145
chr5D_3977939_GA	G100A	chr5D	chr5D:3977840-3978039	agatggtgatacaagcctctcaG	agatggtgatacaagcctctcaA	acctcttgcacacactcacc	59.613	59.223	60.179	54
chr5D_3977985_GC	G100C	chr5D	chr5D:3977886-3978085	aggtcagctgtacaggggG	aggtcagctgtacaggggC	ccctggcatctgttggatcc	60.614	61.294	60.467	114
chr5D_3978262_GA	G100A	chr5D	chr5D:3978163-3978362	cctcgaactgaacctgtttatcC	cctcgaactgaacctgtttatcT	gtctcggcctagctgctatt	59.067	58.178	59.323	137
chr5D_3978278_TG	T100G	chr5D	chr5D:3978179-3978378	gcttctatcttccactcctcgaA	gcttctatcttccactcctcgaC	ccgcttgttaatttcccgga	59.618	60.243	58.545	56
chr5D_3978474_TA	T100A	chr5D	chr5D:3978375-3978574	tgatcgagtaactgatgaagtggA	tgatcgagtaactgatgaagtggT	agatggagaaggtgaagcgc	59.295	59.537	60.108	54
chr5D_3978702_TA	T100A	chr5D	chr5D:3978603-3978802	atgcaagcctcgttggactA	atgcaagcctcgttggactT	aagctgcctccgtcattgtt	59.387	60.251	60.251	50
chr5D_4047305_AG	A100G	chr5D	chr5D:4047206-4047405	gtcctagaacttgcatgtgatgttT	gtcctagaacttgcatgtgatgttC	ccgtatatgaacgtctgcgc	59.818	60.164	59.224	93
chr5D_4326211_TC	T100C	chr5D	chr5D:4326112-4326311	ccctgcatgatatcaaaggatacA	ccctgcatgatatcaaaggatacG	gtgcctcatggacttcctca	58.436	59.367	59.385	95
chr5D_4338534_TC	T100C	chr5D	chr5D:4338435-4338634	agctctagcaggctcctcA	agctctagcaggctcctcG	ggggaagggaaagcagagtg	59.691	60.828	60.323	87
chr5D_4339278_TC	T100C	chr5D	chr5D:4339179-4339378	acaaggttggagaacaaatgagaA	acaaggttggagaacaaatgagaG	ctgttcccatagtcgtcggg	58.8	59.176	59.898	72
chr5D_4339650_AT	A100T	chr5D	chr5D:4339551-4339750	acacgaaattctcaaggccttatT	acacgaaattctcaaggccttatA	gggccggattgtaagaagct	58.99	58.259	60.107	142
chr5D_4342896_TA	T100A	chr5D	chr5D:4342797-4342996	gtgtgaatcagaggagaacaagaT	gtgtgaatcagaggagaacaagaA	cgagcacacatacccctctg	58.513	58.699	60.179	59
chr5D_4805961_AT	A100T	chr5D	chr5D:4805862-4806061	tgcatgccaggtcttcaagA	tgcatgccaggtcttcaagT	tgtggcatcctctccattga	59.599	59.889	58.712	63
chr5D_4806046_TG	T100G	chr5D	chr5D:4805947-4806146	gtgacatttgggcatcatttcatT	gtgacatttgggcatcatttcatG	tgggctgatgacttttggga	58.82	59.431	59.223	114
chr5D_4806700_TG	T100G	chr5D	chr5D:4806601-4806800	ggcatccaatgacaataggacaaaT	ggcatccaatgacaataggacaaaG	gctgcatgtgtgtttgtcca	59.93	60.451	59.615	67
chr5D_4807562_GA	G100A	chr5D	chr5D:4807463-4807662	agggaaggcatcagaagaatagaG	agggaaggcatcagaagaatagaA	cctcctctcttgtccttggc	59.652	59.276	59.748	61
chr5D_4807606_TG	T100G	chr5D	chr5D:4807507-4807706	tcacaccatgccttgtgagA	tcacaccatgccttgtgagC	tgatcaaacccccacccaag	59.236	60.891	59.886	120
chr5D_4807691_AG	A100G	chr5D	chr5D:4807592-4807791	ggttgcaacaagaggaaagctA	ggttgcaacaagaggaaagctG	ggttgtggttgtggcacatg	60.544	59.115	60.249	59
chr5D_4807790_CG	C100G	chr5D	chr5D:4807691-4807890	actttcttcactgcctgaatcaaG	actttcttcactgcctgaatcaaC	tgtgccacaaccacaaccta	59.482	59.723	59.744	103
chr5D_4808120_AG	A100G	chr5D	chr5D:4808021-4808220	agtcaagccatgaagctcaA	agtcaagccatgaagctcaG	gtgcctccagtgtagcatct	57.426	57.889	59.461	82
chr5D_4809245_GA	G100A	chr5D	chr5D:4809146-4809345	gctgatgaagtgatgcaagtgC	gctgatgaagtgatgcaagtgT	actcctcctctcctcagcag	60.731	59.513	60.033	53
chr5D_5118082_AG	A100G	chr5D	chr5D:5117983-5118182	tctacaaggccctttatcacttT	tctacaaggccctttatcacttC	tctttgttgttttgccggga	57.486	57.901	58.525	87
chr5D_5120960_CT	C100T	chr5D	chr5D:5120861-5121060	ggcagtgagatcaagaccagC	ggcagtgagatcaagaccagT	gggttggccagttgctagat	61.011	59.722	60.034	144
chr5D_5121191_CA	C100A	chr5D	chr5D:5121092-5121291	tgagaatgatgcttcacccaC	tgagaatgatgcttcacccaA	cgctgcaaccaacgatctg	58.285	57.562	59.867	80
chr5D_5167401_AC	A100C	chr5D	chr5D:5167302-5167501	tcactacagttgatattgggcA	tcactacagttgatattgggcC	cacgtaacaccacctgtttgg	57.165	57.849	59.668	130
chr5D_5167921_GT	G100T	chr5D	chr5D:5167822-5168021	cacattgatgaacttcctgactcG	cacattgatgaacttcctgactcT	tggaggactacgctgacgat	59.907	58.756	60.394	95
chr5D_5168110_AG	A100G	chr5D	chr5D:5168011-5168210	agacgcgtcaagtctctcT	agacgcgtcaagtctctcC	atctgtgcatcaggctggtc	58.064	59.123	60.107	95
chr5D_5168239_TC	T100C	chr5D	chr5D:5168140-5168339	cttcatagctcgagttgtcgT	cttcatagctcgagttgtcgC	gctaccattccatcccttgc	57.862	59.151	58.678	126
chr5D_5168369_AG	A100G	chr5D	chr5D:5168270-5168469	ggcaatgaatttttatgttgctgT	ggcaatgaatttttatgttgctgC	gggatggaatggtagcccaa	57.515	58.674	59.444	64
chr5D_5168372_GA	G100A	chr5D	chr5D:5168273-5168472	acgaggcaatgaatttttatgttgC	acgaggcaatgaatttttatgttgT	gggatggaatggtagcccaa	59.652	58.545	59.444	68
chr5D_5168779_AG	A100G	chr5D	chr5D:5168680-5168879	tggctgcacatgtccaaatT	tggctgcacatgtccaaatC	acataatgccacattgtgaggt	58.66	59.11	58.299	54
chr5D_5169289_AG	A100G	chr5D	chr5D:5169190-5169389	tctctggccctatttagttcaaT	tctctggccctatttagttcaaC	gcaaaccgaactacctagtgc	57.024	57.901	59.269	104
chr5D_5169656_CT	C100T	chr5D	chr5D:5169557-5169756	gccacattcacaacatgatgtaC	gccacattcacaacatgatgtaT	ctttcacctgccagcgtttt	58.585	57.747	59.615	76
chr5D_5170018_GT	G100T	chr5D	chr5D:5169919-5170118	tgcaatcatttggcagaagaaG	tgcaatcatttggcagaagaaT	acctactggtggttgatgact	57.817	57.188	58.379	139
chr5D_5170159_CG	C100G	chr5D	chr5D:5170060-5170259	agtccagtgtgcaaaagtgtG	agtccagtgtgcaaaagtgtC	aagtcatcaaccaccagtagg	59.255	58.983	57.297	66
chr5D_5170403_GA	G100A	chr5D	chr5D:5170304-5170503	cacatgttgtcgaaacgtgaataC	cacatgttgtcgaaacgtgaataT	gcgcatcgacaggttacact	58.382	59.161	60.736	83
chr5D_5170474_AG	A100G	chr5D	chr5D:5170375-5170574	tttaagctaagcaacccctctaT	tttaagctaagcaacccctctaC	atcgtcggtagcgatgatgt	58.16	57.29	59.048	112
chr5D_5170864_AG	A100G	chr5D	chr5D:5170765-5170964	tgctgatacagactgaacttacA	tgctgatacagactgaacttacG	tgtggacgaatagggctaca	57.278	58.266	58.145	132
chr5D_5171807_TC	T100C	chr5D	chr5D:5171708-5171907	tgtgagcatgcccctgttaT	tgtgagcatgcccctgttaC	cttgatggtgggtgtgagtt	59.375	60.322	57.723	91
chr5D_5171886_AG	A100G	chr5D	chr5D:5171787-5171986	acacccaccatcaagttaaaacA	acacccaccatcaagttaaaacG	accttccctactgactcgaca	58.718	59.683	59.925	111
chr5D_5172187_CG	C100G	chr5D	chr5D:5172088-5172287	cagtaaggtaccccagctagtG	cagtaaggtaccccagctagtC	ggagggtgccaccaacttat	59.569	59.306	59.668	64
chr5D_5172290_CT	C100T	chr5D	chr5D:5172191-5172390	aacccagtgtggtagcatcG	aacccagtgtggtagcatcA	gaagggaagctgagttgcaa	60.036	58.936	58.391	94
chr5D_5173223_AG	A100G	chr5D	chr5D:5173124-5173323	tccaagtttgtctccttttccT	tccaagtttgtctccttttccC	ccgacaaaaatgaccggcac	57.48	58.438	60.387	57
chr5D_5173255_CG	C100G	chr5D	chr5D:5173156-5173355	caaacttggaacgcaaagcaC	caaacttggaacgcaaagcaG	cgacacggtttagctgcttt	59.412	59.146	59.134	128
chr5D_5174223_AG	A100G	chr5D	chr5D:5174124-5174323	ttttctgattgctgcgtggT	ttttctgattgctgcgtggC	ttgcaggcgatcttgctca	58.682	60.039	60.003	56
chr5D_5174378_CG	C100G	chr5D	chr5D:5174279-5174478	cttcctctccacggaccG	cttcctctccacggaccC	gggtttgataccttgcggga	59.114	58.7	60.035	68
chr5D_5219177_GA	G100A	chr5D	chr5D:5219078-5219277	tgtgttcactgtgctgctttatG	tgtgttcactgtgctgctttatA	cccatggtcacactcacaca	59.996	58.615	59.892	72
chr5D_5220439_TC	T100C	chr5D	chr5D:5220340-5220539	aggtgtttgccattaatttgctA	aggtgtttgccattaatttgctG	gcaggtagcagggctcatta	58.683	57.263	59.53	133
chr5D_5221988_AG	A100G	chr5D	chr5D:5221889-5222088	tcatcgtcatggtggtggaT	tcatcgtcatggtggtggaC	cgctcaatttggagttcccc	58.797	59.751	59.189	108
chr5D_5222039_CT	C100T	chr5D	chr5D:5221940-5222139	tcgaccgcttcatttcgtcG	tcgaccgcttcatttcgtcA	caccaccatgacgatgaccg	61.069	60.039	61.084	68
chr5D_5222105_CG	C100G	chr5D	chr5D:5222006-5222205	ctcgctgaggaactacggG	ctcgctgaggaactacggC	aagtccgggatgaggttgtc	59.566	60.227	59.386	60
chr5D_5222420_GT	G100T	chr5D	chr5D:5222321-5222520	gagtccctcgaagaagacgaC	gagtccctcgaagaagacgaA	ccgtcctcctcctcctcatc	59.869	59.189	60.826	50
chr5D_5327220_GC	G100C	chr5D	chr5D:5327121-5327320	tcaagatcccagaattcagagG	tcaagatcccagaattcagagC	tggagcgttagaggctgaga	57.232	57.852	60.323	81
chr5D_5329149_GA	G100A	chr5D	chr5D:5329050-5329249	cgacgatcgatttgaacgaacC	cgacgatcgatttgaacgaacT	ctattacgccggccagatca	60.284	59.407	59.683	70
chr5D_5346213_TC	T100C	chr5D	chr5D:5346114-5346313	cctaatcgattgggtaggggtA	cctaatcgattgggtaggggtG	ctgccgtaaccatctacccg	58.486	59.961	60.249	98
chr5D_5346243_AT	A100T	chr5D	chr5D:5346144-5346343	acccaatcgattaggaaaaatggA	acccaatcgattaggaaaaatggT	gtgaaggtttgcacgtggtg	58.485	58.731	60.248	82
chr5D_5346354_CT	C100T	chr5D	chr5D:5346255-5346454	tgccatcttggttgacggtG	tgccatcttggttgacggtA	catcccaacatcacgaatggc	60.889	59.312	59.934	51
chr5D_5346382_TA	T100A	chr5D	chr5D:5346283-5346482	ccctatgccgtggcctcA	ccctatgccgtggcctcT	gcatcacaccgtcaaccaag	61.479	61.164	59.762	52
chr5D_5355257_AG	A100G	chr5D	chr5D:5355158-5355357	caagtactttcgacggtagcA	caagtactttcgacggtagcG	atgcgcgctaactagctagt	58.062	59.09	59.331	72
chr5D_5355561_AT	A100T	chr5D	chr5D:5355462-5355661	ctgcgaattagcccaacttacA	ctgcgaattagcccaacttacT	ccgcaaccttcttccttgga	58.993	58.729	60.251	68
chr5D_5355978_GA	G100A	chr5D	chr5D:5355879-5356078	tgtaaactctccccttgattcaaG	tgtaaactctccccttgattcaaA	tgtccctgtgctcgagaaaa	58.439	58.052	59.244	79
chr5D_5356182_AT	A100T	chr5D	chr5D:5356083-5356282	gcaagccactaaattaaaactgacT	gcaagccactaaattaaaactgacA	ccgtagacgaatcaacgcca	58.553	58.787	60.457	76
chr5D_5356232_AC	A100C	chr5D	chr5D:5356133-5356332	acggcctccatttcatatcaA	acggcctccatttcatatcaC	gcaggcaaactagaatgaggg	57.424	58.149	58.98	70
chr5D_5356644_AG	A100G	chr5D	chr5D:5356545-5356744	gtcgtgcgcaaacttttgtaT	gtcgtgcgcaaacttttgtaC	acggaggaatgatggtaagtaca	59.229	58.354	58.972	149
chr5D_5358241_TA	T100A	chr5D	chr5D:5358142-5358341	gccgattcagattaagaattccgT	gccgattcagattaagaattccgA	atgccaggttgacgcattcc	59.488	59.25	61.315	109
chr5D_5358383_GA	G100A	chr5D	chr5D:5358284-5358483	accaagttgttcagcagcaC	accaagttgttcagcagcaT	cctggcatgctaacatctgc	59.259	58.304	59.333	84
chr5D_5358552_AG	A100G	chr5D	chr5D:5358453-5358652	aatctcacgttcttgaccacT	aatctcacgttcttgaccacC	gctgacacttcctatgaacttca	58.232	57.247	58.43	82
chr5D_5358814_CT	C100T	chr5D	chr5D:5358715-5358914	ctagtcacaaaaggcttcatgaG	ctagtcacaaaaggcttcatgaA	ggtggcgatattggaccata	57.457	57.053	57.149	150
chr5D_5358987_TG	T100G	chr5D	chr5D:5358888-5359087	cccaacaggttgttcagcataT	cccaacaggttgttcagcataG	acagaatgagtgtgaatagtgct	58.908	59.511	57.842	73
chr5D_5359032_AG	A100G	chr5D	chr5D:5358933-5359132	catagaaaagcactattcacactcA	catagaaaagcactattcacactcG	tccaaaggcttcacactggt	58.3	57.399	59.449	147
chr5D_5359383_CT	C100T	chr5D	chr5D:5359284-5359483	cggcccgatcttttagttcataC	cggcccgatcttttagttcataT	cgacctatctgtgccttgct	58.684	59.506	59.823	98
chr5D_5359514_GC	G100C	chr5D	chr5D:5359415-5359614	tgatggtagctaaaatttgtgctG	tgatggtagctaaaatttgtgctC	ggggctgttcatggcatcta	58.047	57.805	59.817	117
chr5D_5360413_TA	T100A	chr5D	chr5D:5360314-5360513	gctgacagtaacaacatacacacT	gctgacagtaacaacatacacacA	ggggtgttagtggtgtagaact	59.25	59.49	59.364	139
chr5D_5361280_AT	A100T	chr5D	chr5D:5361181-5361380	atggtcaccatcacagccT	atggtcaccatcacagccA	tgctacgacgatgaccacat	58.609	58.922	59.185	75
chr5D_5361816_AG	A100G	chr5D	chr5D:5361717-5361916	gaagggggtaaaatgaacggtA	gaagggggtaaaatgaacggtG	tcaaaacctgttaggcccct	58.046	59.509	58.846	52
chr5D_5362277_AC	A100C	chr5D	chr5D:5362178-5362377	tcacatggactacctgggaaA	tcacatggactacctgggaaC	gcccacacgcaatgagaatc	58.373	59.093	59.901	100
chr5D_5362550_AT	A100T	chr5D	chr5D:5362451-5362650	accgttagtacaccgtttagctT	accgttagtacaccgtttagctA	gctgacacagtatactacaacaaca	59.994	59.244	59.076	117
chr5D_5362870_GC	G100C	chr5D	chr5D:5362771-5362970	ccaaggaaacactagttgatgtaG	ccaaggaaacactagttgatgtaC	cggcccatttcactcttcct	57.272	57.518	60.035	98
chr5D_5363866_AG	A100G	chr5D	chr5D:5363767-5363966	cttatgttctgacgtcgccaA	cttatgttctgacgtcgccaG	gttaggcgatggcgatgttg	58.666	59.079	59.695	97
chr5D_5363904_AG	A100G	chr5D	chr5D:5363805-5364004	tgttgccgatatctgttaacgatT	tgttgccgatatctgttaacgatC	tcgccaaacctgtacgtgat	58.887	59.257	59.681	68
chr5D_5364423_AG	A100G	chr5D	chr5D:5364324-5364523	aaggaaattatgttagccctgaaaT	aaggaaattatgttagccctgaaaC	aggccggttgtcaagtaagag	57.83	57.022	59.998	89
chr5D_5364638_GT	G100T	chr5D	chr5D:5364539-5364738	ctcagtaggcacttcaggattG	ctcagtaggcacttcaggattT	tgtcccactctgcttcttca	58.47	57.786	58.576	97
chr5D_5365254_CT	C100T	chr5D	chr5D:5365155-5365354	ccctcttgtatacttccaatctccG	ccctcttgtatacttccaatctccA	gcctttcttccttgggcaac	60.51	59.633	59.682	91
chr5D_5365338_AG	A100G	chr5D	chr5D:5365239-5365438	ccattttggtcacaaactccttA	ccattttggtcacaaactccttG	tgacagggggcaaaaagtta	57.217	58.629	57.242	149
chr5D_5365445_TG	T100G	chr5D	chr5D:5365346-5365545	tgacagggggcaaaaagttA	tgacagggggcaaaaagttC	ccattttggtcacaaactcctt	57.242	58.591	57.329	149
chr5D_5365799_TA	T100A	chr5D	chr5D:5365700-5365899	agcacaattacgtatgttttcagtT	agcacaattacgtatgttttcagtA	gcctctttggttcccaggat	58.034	57.339	59.667	108
chr5D_5366028_TA	T100A	chr5D	chr5D:5365929-5366128	tgatggtcgagttttgatggA	tgatggtcgagttttgatggT	tgttgaagacgctgtctcagt	57.306	57.583	59.591	61
chr5D_5366038_CA	C100A	chr5D	chr5D:5365939-5366138	gcactcacaaaatgatggtcgaG	gcactcacaaaatgatggtcgaT	tgttgaagacgctgtctcagt	60.425	59.872	59.591	73
chr5D_5366379_GT	G100T	chr5D	chr5D:5366280-5366479	tccaaaggttagcttccaacaatG	tccaaaggttagcttccaacaatT	tgtgactaaagcatgcccgt	59.719	59.101	59.964	50
chr5D_5367454_CT	C100T	chr5D	chr5D:5367355-5367554	atccacaatgtacaacaggtcaaC	atccacaatgtacaacaggtcaaT	agcagcttcatggactaccg	59.481	58.676	59.823	50
chr5D_5367940_GA	G100A	chr5D	chr5D:5367841-5368040	caacttgtatgtaaacatgcactcC	caacttgtatgtaaacatgcactcT	gcctcaatctcggcttatgc	58.914	58.098	59.129	96
chr5D_5368018_GA	G100A	chr5D	chr5D:5367919-5368118	cagggttactttgcaaaatggG	cagggttactttgcaaaatggA	gagcaaacatcggcttgaga	58.337	57.401	58.557	96
chr5D_5368158_CT	C100T	chr5D	chr5D:5368059-5368258	caagaaactgatcaatgttacaccG	caagaaactgatcaatgttacaccA	gctcggtaaagaggttcgaga	58.92	58.031	59.528	94
chr5D_5368662_TC	T100C	chr5D	chr5D:5368563-5368762	tcgagggcaaacaatatgacatT	tcgagggcaaacaatatgacatC	ttctttcagggccaaaccgg	58.731	59.123	60.826	129
chr5D_5368761_TC	T100C	chr5D	chr5D:5368662-5368861	gcctattttgtcctctcttctttcA	gcctattttgtcctctcttctttcG	tatatgacccgtgccggttt	59.06	59.936	59.168	50
chr5D_5369041_GA	G100A	chr5D	chr5D:5368942-5369141	tttgtggcgaaaacgcttaG	tttgtggcgaaaacgcttaA	acaaacacgattgcatgggc	57.607	57.154	60.038	111
chr5D_5370017_TC	T100C	chr5D	chr5D:5369918-5370117	gcctgctccgccagatcT	gcctgctccgccagatcC	cctccagtagcaccaacagg	61.859	62.926	60.036	81
chr5D_5370072_TA	T100A	chr5D	chr5D:5369973-5370172	cctccgcctgttggtgcT	cctccgcctgttggtgcA	atggacatgttgcgggagg	62.336	62.642	60.078	91
chr5D_5416357_TA	T100A	chr5D	chr5D:5416258-5416457	gcagaagagatccggtataattcA	gcagaagagatccggtataattcT	acgaactccggttgcttgat	58.216	57.968	59.965	84
chr5D_5419945_AG	A100G	chr5D	chr5D:5419846-5420045	gatggatgcgtcttttgggT	gatggatgcgtcttttgggC	tcgccacaacccaaaagaga	58.536	59.899	59.818	63
chr5D_5422912_AT	A100T	chr5D	chr5D:5422813-5423012	acccgtggtgagatttacttaaA	acccgtggtgagatttacttaaT	agagagaggcggctaaggaa	57.768	57.569	60.033	118
chr5D_5423047_TC	T100C	chr5D	chr5D:5422948-5423147	agtacccacgaagaagcacA	agtacccacgaagaagcacG	tggaagagccgtacttgctg	58.955	60.039	60.037	53
chr5D_5423151_CG	C100G	chr5D	chr5D:5423052-5423251	acctccagaatgagaagtatgagaG	acctccagaatgagaagtatgagaC	gacagtgggttgtgtggtca	59.402	59.638	60.107	82
chr5D_5423388_TC	T100C	chr5D	chr5D:5423289-5423488	tgtagtcttgcagagagggaatA	tgtagtcttgcagagagggaatG	ccgcatctatctcaagcgtca	58.39	59.804	60.269	67
chr5D_5423736_GT	G100T	chr5D	chr5D:5423637-5423836	agaaaagcaagaccattcaccaC	agaaaagcaagaccattcaccaA	cactgcgggtcttgttttca	59.681	59.04	58.979	117
chr5D_5424885_CT	C100T	chr5D	chr5D:5424786-5424985	tcccggttacctctgtttcG	tcccggttacctctgtttcA	ccgaggaagacgtgctacag	59.395	58.28	60.179	81
chr5D_5425569_AT	A100T	chr5D	chr5D:5425470-5425669	acacacaagcatacatgtcaatacT	acacacaagcatacatgtcaatacA	tgttgggttagcttgcacct	59.06	59.295	59.815	71
chr5D_5547168_TC	T100C	chr5D	chr5D:5547069-5547268	tcaaggtcaaatgatgaagaagctA	tcaaggtcaaatgatgaagaagctG	agcgtgaggtttgaaggcaa	58.524	59.817	60.465	50
chr5D_5547582_CT	C100T	chr5D	chr5D:5547483-5547682	gcctagagcctgttcatggtaaC	gcctagagcctgttcatggtaaT	acaatgcaatcaattggggca	60.99	60.181	59.371	91
chr5D_5547630_TC	T100C	chr5D	chr5D:5547531-5547730	caatgcaatcaattggggcA	caatgcaatcaattggggcG	gcctagagcctgttcatggt	57.595	58.708	59.456	90
chr5D_5548720_GA	G100A	chr5D	chr5D:5548621-5548820	gggttggatgctacctaaagttttC	gggttggatgctacctaaagttttT	tgcgacaagaaagagaggct	60.106	59.755	59.318	87
chr5D_5550322_CG	C100G	chr5D	chr5D:5550223-5550422	cctcatcacaaagagatactcgG	cctcatcacaaagagatactcgC	tccgaacaactctctgtgca	58.384	58.952	59.25	96
chr5D_5550376_GC	G100C	chr5D	chr5D:5550277-5550476	actagtcttgccttccctataaaG	actagtcttgccttccctataaaC	tgttccaacatcccaaagtga	57.513	57.763	57.695	61
chr5D_5551697_TC	T100C	chr5D	chr5D:5551598-5551797	cacaaggtaagagtccccgA	cacaaggtaagagtccccgG	aaccaggccgatcttgatgt	58.737	59.751	59.379	55
chr5D_5552380_GA	G100A	chr5D	chr5D:5552281-5552480	tgcggtatctagcttccctG	tgcggtatctagcttccctA	cccgtgcaccaaaaatccat	58.959	57.33	59.392	88
chr5D_5552481_AC	A100C	chr5D	chr5D:5552382-5552581	ggcacgttattttgaactgctaaaA	ggcacgttattttgaactgctaaaC	acttagaccacatgtatgcgt	59.312	59.883	57.112	90
chr5D_5552721_CA	C100A	chr5D	chr5D:5552622-5552821	tttggcccgttatactgcaC	tttggcccgttatactgcaA	atctgagcacgggcacatag	58.545	57.798	59.894	119
chr5D_5552917_AT	A100T	chr5D	chr5D:5552818-5553017	ttttcgagtattccgacgtgA	ttttcgagtattccgacgtgT	agtaacttgctaagccaacca	57.713	57.442	57.498	101
chr5D_5553262_GC	G100C	chr5D	chr5D:5553163-5553362	agttccacaatagcactcctC	agttccacaatagcactcctG	tgatagattgtgctgtgttgttgt	57.381	57.659	59.179	88
chr5D_5553405_AG	A100G	chr5D	chr5D:5553306-5553505	gtcaaaagatctctgcacgcA	gtcaaaagatctctgcacgcG	ctgctctgagtcccgtgttt	60.202	59.199	59.966	97
chr5D_5553499_AC	A100C	chr5D	chr5D:5553400-5553599	agagcagttgactcttccttaattA	agagcagttgactcttccttaattC	gacaccgcgtaaccacacta	57.754	58.83	60.039	54
chr5D_5553643_GA	G100A	chr5D	chr5D:5553544-5553743	tctgcagaaacgcacatacG	tctgcagaaacgcacatacA	tgcgcttctctcgaaaggag	58.932	57.838	60.109	62
chr5D_5554197_GT	G100T	chr5D	chr5D:5554098-5554297	gggctacaacaatgggcgtC	gggctacaacaatgggcgtA	tcactgtgaggcatagtcgc	61.654	60.393	59.827	50
chr5D_5554354_GA	G100A	chr5D	chr5D:5554255-5554454	cgagcctgcgatggtgaC	cgagcctgcgatggtgaT	tctggtcgccatcacaacat	60.888	59.892	59.675	66
chr5D_5554424_GA	G100A	chr5D	chr5D:5554325-5554524	cgccgtcgtaccatcatgtG	cgccgtcgtaccatcatgtA	caaccagatgctccgatgga	61.479	59.97	59.821	96
chr5D_5554696_GA	G100A	chr5D	chr5D:5554597-5554796	tgttttcttcatggacaccacaG	tgttttcttcatggacaccacaA	ctaggtatgtgacgccctcg	59.368	58.98	59.689	62
chr5D_5555285_AT	A100T	chr5D	chr5D:5555186-5555385	gcgagtcattgatacattctttgcA	gcgagtcattgatacattctttgcT	caatggcgtgcacccaatac	60.448	60.221	60.179	56
chr5D_5555414_CT	C100T	chr5D	chr5D:5555315-5555514	agtaccggaaccccttactattG	agtaccggaaccccttactattA	cgctcaccactagtaggcac	59.292	57.857	60.179	53
chr5D_5555768_AG	A100G	chr5D	chr5D:5555669-5555868	ctgtccccctcgactaccA	ctgtccccctcgactaccG	cactggcctcacaatgcatg	61.12	60	59.827	50
chr5D_5556938_CT	C100T	chr5D	chr5D:5556839-5557038	agaagtgaggattcaagttcaaacC	agaagtgaggattcaagttcaaacT	gctggatcgagaagcttcgt	59.467	58.639	60.179	57
chr5D_5557557_GA	G100A	chr5D	chr5D:5557458-5557657	cgaagtagaaactccaggccC	cgaagtagaaactccaggccT	ccgtggtacagttgatagcca	60.406	59.449	59.794	127
chr5D_5559170_CA	C100A	chr5D	chr5D:5559071-5559270	attcgaaggatggtttcaacaataG	attcgaaggatggtttcaacaataT	gccccacgcttcaatttctt	57.911	57.355	59.397	50
chr5D_5560333_CG	C100G	chr5D	chr5D:5560234-5560433	ctctcaagaaaaatgcaaagcttC	ctctcaagaaaaatgcaaagcttG	gccttaggcctgtaaagttgt	57.551	57.788	58.208	67
chr5D_5562400_GC	G100C	chr5D	chr5D:5562301-5562500	agcaattatcacatcagcttgaC	agcaattatcacatcagcttgaG	cacttaaggcgttgctaaaaatga	57.504	57.247	58.543	68
chr5D_5562498_TC	T100C	chr5D	chr5D:5562399-5562598	tcgacaggaaataaatagggcaT	tcgacaggaaataaatagggcaC	gtgtttcgaatggtgcgctt	58.552	57.695	60.04	60
chr5D_5563906_CA	C100A	chr5D	chr5D:5563807-5564006	tgaaaagaagaggatggcaaaatG	tgaaaagaagaggatggcaaaatT	gcatgaggaagtgacgttttgt	58.214	57.576	59.709	113
chr5D_5564115_AC	A100C	chr5D	chr5D:5564016-5564215	tgtacactcaacatacctgcgT	tgtacactcaacatacctgcgG	gacaagttgaccatatcggct	60.353	59.702	58.094	146
chr5D_5564937_AG	A100G	chr5D	chr5D:5564838-5565037	caggatctcttttaccctgttcaT	caggatctcttttaccctgttcaC	tgcaaagtctacacaagtgca	58.251	59.062	58.362	135
chr5D_5565748_GA	G100A	chr5D	chr5D:5565649-5565848	gcctatgcccccacataaaattC	gcctatgcccccacataaaattT	ggggatctcgctttggatgt	59.993	59.609	59.819	91
chr5D_5567565_TG	T100G	chr5D	chr5D:5567466-5567665	gcgagatgtggtgtcattgT	gcgagatgtggtgtcattgG	acgaagcctcttggttaggt	58.557	59.271	58.651	63
chr5D_5567714_GT	G100T	chr5D	chr5D:5567615-5567814	ctggattcatgcagccaacG	ctggattcatgcagccaacT	ctgcaggggatggaagctag	59.9	58.529	59.892	60
chr5D_5570853_CT	C100T	chr5D	chr5D:5570754-5570953	tcttcaaagccctagcattgC	tcttcaaagccctagcattgT	ggaagaccttgtcgacctgg	58.905	57.56	60.037	56
chr5D_5571295_CG	C100G	chr5D	chr5D:5571196-5571395	ggagatggaatgactttatgtgaaG	ggagatggaatgactttatgtgaaC	tgtgatgcccaacttcgaca	57.743	57.979	59.892	97
chr5D_5573091_GC	G100C	chr5D	chr5D:5572992-5573191	gccgaagatacaaggaggagaC	gccgaagatacaaggaggagaG	ccggtccgtcgtatgtttct	60.224	59.965	59.828	87
chr5D_5573229_GC	G100C	chr5D	chr5D:5573130-5573329	agcatcatgtttaacatattctccC	agcatcatgtttaacatattctccG	tgtttgtgtccctggccttt	57.484	57.805	60.033	53
chr5D_5573507_CT	C100T	chr5D	chr5D:5573408-5573607	agaacacacacacacacacG	agaacacacacacacacacA	tgtgtgtgtgtgcgtgtgc	58.924	57.823	62.033	82
chr5D_5574981_GC	G100C	chr5D	chr5D:5574882-5575081	ggaagtaaacccgtacctctcG	ggaagtaaacccgtacctctcC	gcgtgcctctcaaaaaggac	60.159	59.833	59.761	67
chr5D_5586602_TA	T100A	chr5D	chr5D:5586503-5586702	caatatcaagatgtacgcgccT	caatatcaagatgtacgcgccA	cgcacgctcccgatttttaa	59.2	58.94	59.555	91
chr5D_5586684_CA	C100A	chr5D	chr5D:5586585-5586784	ccaaaggagagtggcgtttG	ccaaaggagagtggcgtttT	ttaaaaatcgggagcgtgcg	59.407	58.681	59.555	52
chr5D_5594487_GC	G100C	chr5D	chr5D:5594388-5594587	tccaacataatgattccacaacG	tccaacataatgattccacaacC	gggtgtgccaaggtatcact	57.441	57.087	59.672	124
chr5D_5594756_CG	C100G	chr5D	chr5D:5594657-5594856	acatgcgccctgattaaataaC	acatgcgccctgattaaataaG	agtcagcaattgccgatgtt	57.432	57.164	58.462	111
chr5D_5595782_TC	T100C	chr5D	chr5D:5595683-5595882	gggattgatatgttttaataggccA	gggattgatatgttttaataggccG	cattttgcccgtgtcaacca	57.225	58.147	59.613	69
chr5D_5596940_TC	T100C	chr5D	chr5D:5596841-5597040	acagaacagaacattgtgcttgtT	acagaacagaacattgtgcttgtC	gaatgaagatgggggctggg	59.842	60.202	60.469	60
chr5D_5599067_CT	C100T	chr5D	chr5D:5598968-5599167	tgggctctaattaaatgggattgaC	tgggctctaattaaatgggattgaT	tagttatgccatggcccatg	59.167	58.377	57.709	57
chr5D_5604580_CG	C100G	chr5D	chr5D:5604481-5604680	gacacgcatgtaagtacctatattC	gacacgcatgtaagtacctatattG	caactagcagcccagatgac	57.436	57.665	58.339	50
chr5D_5604819_CA	C100A	chr5D	chr5D:5604720-5604919	aggtcgaaaggaaacagtagaC	aggtcgaaaggaaacagtagaA	gcttagcacctgtacacggt	57.746	57.05	60.038	113
chr5D_5604851_AG	A100G	chr5D	chr5D:5604752-5604951	ccttattgataggtcaacatggcT	ccttattgataggtcaacatggcC	ccggagagaaggtcgaaagg	58.62	59.48	59.826	86
chr5D_5605265_AG	A100G	chr5D	chr5D:5605166-5605365	gagattgctctcactagctagatT	gagattgctctcactagctagatC	ggcaacccacaatgaagctg	58.057	57.669	60.038	72
chr5D_5606649_CG	C100G	chr5D	chr5D:5606550-5606749	agagagaatcgtagtaagctagttG	agagagaatcgtagtaagctagttC	tctcacacgtcatatgtggc	57.746	57.513	57.706	84
chr5D_5630034_TC	T100C	chr5D	chr5D:5629935-5630134	aatcctgcagtgaggtcggT	aatcctgcagtgaggtcggC	agctgcaagtcattgaccgt	61.195	62.528	60.25	50
chr5D_5630951_GA	G100A	chr5D	chr5D:5630852-5631051	ccattgtcgccagtgttctC	ccattgtcgccagtgttctT	tatctgccatgacgtcgacc	59.201	58.762	59.616	51
chr5D_5631206_TC	T100C	chr5D	chr5D:5631107-5631306	tccgagacatgtgcggcA	tccgagacatgtgcggcG	gtatgtgatggaccagccgg	61.69	62.794	60.533	72
chr5D_5631293_CG	C100G	chr5D	chr5D:5631194-5631393	tcacgttcgatgatctccgG	tcacgttcgatgatctccgC	tagagcctcatcgactcggt	59.619	60.248	59.819	67
chr5D_5631919_CT	C100T	chr5D	chr5D:5631820-5632019	gactgcacggaatcgatgaC	gactgcacggaatcgatgaT	atcttcaactccgacgggga	59.076	58.142	60.614	104
chr5D_5632043_GC	G100C	chr5D	chr5D:5631944-5632143	catgacggggatggtgctG	catgacggggatggtgctC	cgcaccaatttcgccaacta	60.821	60.525	59.48	51
chr5D_5632139_GA	G100A	chr5D	chr5D:5632040-5632239	gagcggaggatgggcttC	gagcggaggatgggcttT	cccgtgatgatgcaggtgat	59.89	59.408	60.179	53
chr5D_5635290_GA	G100A	chr5D	chr5D:5635191-5635390	cctcgagccactttgacagC	cctcgagccactttgacagT	ggaacacctatgcaccccta	61.295	59.966	58.79	81
chr5D_5687043_TC	T100C	chr5D	chr5D:5686944-5687143	acattttcccacacaaaaccgA	acattttcccacacaaaaccgG	tgagacggaggggtagcata	59.239	60.159	59.446	105
chr5D_5792295_AG	A100G	chr5D	chr5D:5792196-5792395	ctggctgaactgctgggT	ctggctgaactgctgggC	cagttgctcggcaggaaaaa	59.567	61.061	59.332	50
chr5D_5792901_CG	C100G	chr5D	chr5D:5792802-5793001	ctgatagctgagaaaaagagctC	ctgatagctgagaaaaagagctG	cggtccacttcactgaatggt	57.028	57.278	60.271	68
chr5D_5792956_CT	C100T	chr5D	chr5D:5792857-5793056	tgaagtggaccgtactcttttC	tgaagtggaccgtactcttttT	gttgatgagcagcaggagga	58.014	57.589	59.749	117
chr5D_5794086_AG	A100G	chr5D	chr5D:5793987-5794186	agaaccttgagtgacctcgaT	agaaccttgagtgacctcgaC	gcattgtggtttgtgggacc	58.469	59.386	59.967	54
chr5D_5796821_AG	A100G	chr5D	chr5D:5796722-5796921	agggaagtaaagacgcagaatT	agggaagtaaagacgcagaatC	acaagctgaatgcccaatgt	57.712	58.137	58.364	135
chr5D_5797140_AG	A100G	chr5D	chr5D:5797041-5797240	gccacccagtccaggagT	gccacccagtccaggagC	ggatgctgatggtgatcaatcg	60.931	62.417	59.517	83
chr5D_5797259_CT	C100T	chr5D	chr5D:5797160-5797359	caggagtctggatcccaagtG	caggagtctggatcccaagtA	acagcgacatcaaccatcgt	59.791	58.248	60.037	77
chr5D_5798057_GC	G100C	chr5D	chr5D:5797958-5798157	actgtcaaaactcacatttggtatG	actgtcaaaactcacatttggtatC	gtatggtggtggaggtgcac	58.262	58.03	60.677	52
chr5D_5798874_GC	G100C	chr5D	chr5D:5798775-5798974	ctaggggaacaagtatttaatgctC	ctaggggaacaagtatttaatgctG	gcacccaaaagcaatgccaa	57.502	57.736	60.535	142
chr5D_5799303_GA	G100A	chr5D	chr5D:5799204-5799403	tgttgtctgactgactcgcG	tgttgtctgactgactcgcA	ggaaagccacgtcgattgtc	60.318	59.256	59.557	83
chr5D_5799891_TC	T100C	chr5D	chr5D:5799792-5799991	ttttctgtcgtgtccaccgT	ttttctgtcgtgtccaccgC	ggaaagttctccagcacatgc	59.824	61.155	59.799	66
chr5D_5800049_AC	A100C	chr5D	chr5D:5799950-5800149	gcctagcaaatgaagatgtacaagA	gcctagcaaatgaagatgtacaagC	acctgacatagccaagtttacct	59.414	60.732	59.412	86
chr5D_5800266_AT	A100T	chr5D	chr5D:5800167-5800366	agtcacttcgattaaggtacgtctA	agtcacttcgattaaggtacgtctT	tctcctcttatccatgtggtaga	59.123	59.817	57.596	94
chr5D_5800526_AC	A100C	chr5D	chr5D:5800427-5800626	tgacattaagaggctgccaaT	tgacattaagaggctgccaaG	tctgcagcaggacattgtca	57.629	58.285	59.602	50
chr5D_5800611_CA	C100A	chr5D	chr5D:5800512-5800711	gcattgtgcagatttgttttaatcG	gcattgtgcagatttgttttaatcT	tctgcagcaggacattgtca	58.764	57.645	59.602	139
chr5D_5800887_TC	T100C	chr5D	chr5D:5800788-5800987	ctcggtcttctcactatcttttagT	ctcggtcttctcactatcttttagC	tgcacagatctccaaagatgaga	57.909	59.025	59.483	55
chr5D_5801132_AG	A100G	chr5D	chr5D:5801033-5801232	caggcaacgaggtggttacT	caggcaacgaggtggttacC	ctcccgtcatgatggtgatct	59.965	60.954	59.309	64
chr5D_5801273_GA	G100A	chr5D	chr5D:5801174-5801373	ccagaatcatcggcacagttC	ccagaatcatcggcacagttT	tgcaggcacactaggcttat	59.332	58.913	59.088	72
chr5D_5801631_GT	G100T	chr5D	chr5D:5801532-5801731	aaggcagagcacaactacaG	aaggcagagcacaactacaT	ctgcaccactgttgttgctt	57.824	57.133	59.543	142
chr5D_5801800_GA	G100A	chr5D	chr5D:5801701-5801900	aacagcccttatgtggaaagG	aacagcccttatgtggaaagA	agctacgagacagtgctgta	58.192	57.193	58.177	104
chr5D_5801952_AC	A100C	chr5D	chr5D:5801853-5802052	agtgaacaggaatgagattggA	agtgaacaggaatgagattggC	tgcaatgcacagtttagcagag	57.084	58.649	59.773	78
chr5D_5802416_AG	A100G	chr5D	chr5D:5802317-5802516	ctcgaccatgtgatgaaaaataagT	ctcgaccatgtgatgaaaaataagC	gatagacaatgccagcacagg	57.923	59.032	59.055	50
chr5D_5802471_AC	A100C	chr5D	chr5D:5802372-5802571	tcagcaaggtggacaaattgT	tcagcaaggtggacaaattgG	ggtcgagaaaatgctgcaca	58.335	59.037	59.126	58
chr5D_5802554_CG	C100G	chr5D	chr5D:5802455-5802654	ttttacaaagctgtgcagtgG	ttttacaaagctgtgcagtgC	ggtcgagaaaatgctgcaca	58.192	57.565	59.126	141
chr5D_5802716_AG	A100G	chr5D	chr5D:5802617-5802816	ttgttagcacacacgtaccA	ttgttagcacacacgtaccG	tcaaacaaaagaagccgcca	57.401	58.51	58.893	52
chr5D_5803164_CT	C100T	chr5D	chr5D:5803065-5803264	atcgacagaaaagtaagagccG	atcgacagaaaagtaagagccA	actttgtgagatgagtggcct	58.487	57.463	59.298	62
chr5D_5803300_AT	A100T	chr5D	chr5D:5803201-5803400	accagatgctaataatggtgatgaT	accagatgctaataatggtgatgaA	cctctgccagagctaaagca	58.213	58.396	59.749	59
chr5D_5803390_TC	T100C	chr5D	chr5D:5803291-5803490	gctgttggaaaaaggactccA	gctgttggaaaaaggactccG	cgctggtacatgcttgcaac	58.693	59.733	60.455	50
chr5D_5803957_CT	C100T	chr5D	chr5D:5803858-5804057	gtgaaatgttttctgctcacagttC	gtgaaatgttttctgctcacagttT	tcgacgttagcatgctagtt	59.543	59.193	57.067	71
chr5D_5804428_GA	G100A	chr5D	chr5D:5804329-5804528	tgtaggatgggagtaacagtgaC	tgtaggatgggagtaacagtgaT	acgcttctgtggcttcctag	59.232	58.379	59.752	71
chr5D_5805393_GA	G100A	chr5D	chr5D:5805294-5805493	tttttgaggaattacttcagcgtC	tttttgaggaattacttcagcgtT	gctcgagccgcatatgaaaa	58.003	57.614	59.063	114
chr5D_5805756_AG	A100G	chr5D	chr5D:5805657-5805856	gggttgatagcgatgatgacT	gggttgatagcgatgatgacC	gccgttcaagtttaaccttacca	57.607	58.582	59.435	60
chr5D_5806870_CT	C100T	chr5D	chr5D:5806771-5806970	atgtagtccgagcagcgacC	atgtagtccgagcagcgacT	atctagcagcaatgtggtcct	62.006	61.033	59.157	50
chr5D_5807171_TG	T100G	chr5D	chr5D:5807072-5807271	tctttgatcaatggtcaacaatgT	tctttgatcaatggtcaacaatgG	agcatggattggggattgct	57.346	57.972	59.736	107
chr5D_5807268_CG	C100G	chr5D	chr5D:5807169-5807368	tccatgcttgaaacttctttcC	tccatgcttgaaacttctttcG	tgcttgctcacatgatctggt	57.146	57.512	59.996	99
chr5D_5807314_TG	T100G	chr5D	chr5D:5807215-5807414	aaaacttgacaatccttgacagtT	aaaacttgacaatccttgacagtG	tgcttgctcacatgatctggt	58.105	57.47	59.996	55
chr5D_5807675_AT	A100T	chr5D	chr5D:5807576-5807775	ttccgcacatctaaattccaaattT	ttccgcacatctaaattccaaattA	accagaggctgactgacttt	58.304	57.602	58.571	71
chr5D_5808432_AG	A100G	chr5D	chr5D:5808333-5808532	atgaaccataaatcgttttccactA	atgaaccataaatcgttttccactG	ctggaagggaatgggtgctg	57.068	58.379	60.682	56
chr5D_5808436_TC	T100C	chr5D	chr5D:5808337-5808536	accataaatcgttttccactacaaT	accataaatcgttttccactacaaC	ctggaagggaatgggtgctg	57.303	58.094	60.682	52
chr5D_5808862_TA	T100A	chr5D	chr5D:5808763-5808962	gcccttctgttcgttcgcA	gcccttctgttcgttcgcT	ccggtttatggggtgaagga	60.959	60.668	59.378	52
chr5D_5809001_GA	G100A	chr5D	chr5D:5808902-5809101	ggaatcagttaacaagttccaggG	ggaatcagttaacaagttccaggA	gtgctgcgtgctgactttta	59.541	58.686	59.414	74
chr5D_5809176_GC	G100C	chr5D	chr5D:5809077-5809276	agacggaaagagattgagtagaC	agacggaaagagattgagtagaG	tgttgatgcccaggtggtaa	57.43	57.172	59.226	84
chr5D_5809464_CT	C100T	chr5D	chr5D:5809365-5809564	ctctactaagtggttccgttctaC	ctctactaagtggttccgttctaT	gtcgatcatgtggctagcca	58.122	57.304	59.895	82
chr5D_6005527_GC	G100C	chr5D	chr5D:6005428-6005627	cagcatccaataattaaagcaaagG	cagcatccaataattaaagcaaagC	agagtgagcttggggagtga	57.527	58.059	60.179	71
chr5D_6007854_CT	C100T	chr5D	chr5D:6007755-6007954	cgagctccttctcaaaagtcttG	cgagctccttctcaaaagtcttA	tgccgtcaagaggattgacc	59.568	58.189	60.036	62
chr5D_6008029_AT	A100T	chr5D	chr5D:6007930-6008129	gcccactatatctcttgacatactA	gcccactatatctcttgacatactT	gctgatcctcctgtgcatct	57.295	58.001	59.531	122
chr5D_6009205_TG	T100G	chr5D	chr5D:6009106-6009305	tgatggcctggatctggatT	tgatggcctggatctggatG	ggtcctggttctgacccaag	58.474	59.231	59.963	134
chr5D_6009217_AG	A100G	chr5D	chr5D:6009118-6009317	catcatcaagcgtatctacaaaacT	catcatcaagcgtatctacaaaacC	atgatcgaccgatgatggcc	57.761	58.578	60.037	68
chr5D_6009596_AC	A100C	chr5D	chr5D:6009497-6009696	gtcaacaccagggaggcaA	gtcaacaccagggaggcaC	cgcacggcctctcataaact	59.849	60.601	60.46	137
chr5D_6009743_CA	C100A	chr5D	chr5D:6009644-6009843	ccactccatcagcaacagatG	ccactccatcagcaacagatT	tgcgtgcgtgcattagttta	58.985	58.28	58.851	53
chr5D_6051511_AG	A100G	chr5D	chr5D:6051412-6051611	gactcgtttttctatgtacaagctA	gactcgtttttctatgtacaagctG	agctcccaatcggtcgaaac	58.474	57.192	60.391	87
chr5D_6052483_GA	G100A	chr5D	chr5D:6052384-6052583	ccatattaggaccacatgcagaaC	ccatattaggaccacatgcagaaT	atcgcgtgaagtatggtcgg	59.483	58.681	60.249	55
chr5D_6065389_TC	T100C	chr5D	chr5D:6065290-6065489	tgcggagtcagaattttgagttA	tgcggagtcagaattttgagttG	tgtcgtgtaacaccgtcact	58.363	59.749	59.26	144
chr5D_6108929_CA	C100A	chr5D	chr5D:6108830-6109029	accaccatggatcgtagtctC	accaccatggatcgtagtctA	tgaattcgttgccgatgagt	58.967	57.692	57.907	57
chr5D_6117463_GA	G100A	chr5D	chr5D:6117364-6117563	ccttttcttggtttgttccacaG	ccttttcttggtttgttccacaA	gtcccacggtgtttcagagt	58.567	58.173	59.894	71
chr5D_6120137_TC	T100C	chr5D	chr5D:6120038-6120237	caagggttatgacgtgctcaA	caagggttatgacgtgctcaG	acccataggacactcagaact	58.577	58.997	57.808	89
chr5D_6120169_GA	G100A	chr5D	chr5D:6120070-6120269	tcccgaagtagtaccatcagC	tcccgaagtagtaccatcagT	agcacgtcataacccttgct	58.97	57.623	59.675	50
chr5D_6341823_CT	C100T	chr5D	chr5D:6341724-6341923	tgtagtgtagaactgattcaggtaG	tgtagtgtagaactgattcaggtaA	agcacatatcttcgacccca	57.608	57.23	58.504	78
chr5D_6342487_TC	T100C	chr5D	chr5D:6342388-6342587	aaggcagaccatatgaagaacA	aaggcagaccatatgaagaacG	gcctggtgcatcaacaactac	58.464	57.425	59.8	132
chr5D_6342495_AT	A100T	chr5D	chr5D:6342396-6342595	gggtttaaaaaggcagaccataT	gggtttaaaaaggcagaccataA	gcctggtgcatcaacaactac	57.067	57.268	59.8	141
chr5D_6342516_CT	C100T	chr5D	chr5D:6342417-6342616	ttcatatggtctgcctttttaaacC	ttcatatggtctgcctttttaaacT	cagattggagaaagaacatgaaca	58.069	57.225	57.435	113
chr5D_6342966_GT	G100T	chr5D	chr5D:6342867-6343066	agcgggatatagttgttcaacaG	agcgggatatagttgttcaacaT	cctgcaggcagtgaaagact	58.557	57.964	60.251	137
chr5D_6343600_AC	A100C	chr5D	chr5D:6343501-6343700	tcagccaaaggattttccaagtA	tcagccaaaggattttccaagtC	ggactcatccaagagccagg	58.265	59.426	59.82	88
chr5D_6343934_GT	G100T	chr5D	chr5D:6343835-6344034	cggcctctattggatcattcaG	cggcctctattggatcattcaT	gctgaagccaaccattccttc	58.667	58.052	59.797	69
chr5D_6344944_TC	T100C	chr5D	chr5D:6344845-6345044	aaaagagaagggaaaatgtttcagA	aaaagagaagggaaaatgtttcagG	aactaccgaggccacaactg	58.18	57.34	59.965	60
chr5D_6345146_AT	A100T	chr5D	chr5D:6345047-6345246	cccagagattaagtgttcaatcaaA	cccagagattaagtgttcaatcaaT	tgactgaatatggatggtaggga	57.547	57.364	58.173	147
chr5D_6353798_CT	C100T	chr5D	chr5D:6353699-6353898	tggacttggaaactttgaagtgG	tggacttggaaactttgaagtgA	tccagtgactgtagtgtgct	59.301	58.405	58.295	142
chr5D_6353843_TC	T100C	chr5D	chr5D:6353744-6353943	ggctttacaaattctgtgattaccA	ggctttacaaattctgtgattaccG	ggatggaggccacttcaaagt	58.08	58.972	60.272	79
chr5D_6354219_CT	C100T	chr5D	chr5D:6354120-6354319	gcgtggcattgctaccgG	gcgtggcattgctaccgA	gcacccatcaaagatgccag	61.876	60.818	59.541	88
chr5D_6354304_GA	G100A	chr5D	chr5D:6354205-6354404	tgcaaggatagctgcctgaG	tgcaaggatagctgcctgaA	tgtaccgccatcttcaaggg	59.82	59.38	59.748	50
chr5D_6354597_AG	A100G	chr5D	chr5D:6354498-6354697	cctcttgggtccttactgatatacT	cctcttgggtccttactgatatacC	tcctgcagggtgtcaacatt	58.921	59.754	59.522	50
chr5D_6355023_AC	A100C	chr5D	chr5D:6354924-6355123	acattcattgaaacttgtatgcacA	acattcattgaaacttgtatgcacC	catgccacaaccttgcagtt	58.253	58.841	59.61	89
chr5D_6355350_CG	C100G	chr5D	chr5D:6355251-6355450	tgaacatttagagctggaggG	tgaacatttagagctggaggC	cccttgacgataaggcagca	57.366	58.009	60.108	102
chr5D_6355463_CT	C100T	chr5D	chr5D:6355364-6355563	tgaggtgctgtgaaggaaaC	tgaggtgctgtgaaggaaaT	tcgtggtgtgagtggattcg	58.033	57.043	60.039	109
chr5D_6355621_TG	T100G	chr5D	chr5D:6355522-6355721	gtagcgccgtcacgtaagaT	gtagcgccgtcacgtaagaG	cgcattgaccaccaggactt	60.248	60.861	60.606	83
chr5D_6355966_AG	A100G	chr5D	chr5D:6355867-6356066	tgaatggagccctgtcatctT	tgaatggagccctgtcatctC	gcatgtatccagcaggggaa	59.082	59.512	59.817	107
chr5D_6356312_GA	G100A	chr5D	chr5D:6356213-6356412	actagtgaagtggcctgattcC	actagtgaagtggcctgattcT	ccacacgcagacaatggtaa	59.763	58.823	58.482	90
chr5D_6356439_CA	C100A	chr5D	chr5D:6356340-6356539	tctgctcaccggtcattattattG	tctgctcaccggtcattattattT	gccacttcactagttggcac	58.944	58.319	59.125	143
chr5D_6356699_AT	A100T	chr5D	chr5D:6356600-6356799	ggggcgagtctggtctctA	ggggcgagtctggtctctT	ccatctcaccccttttggca	60.077	60.985	60.252	51
chr5D_6356730_GA	G100A	chr5D	chr5D:6356631-6356830	gattgccaaaaggggtgagatG	gattgccaaaaggggtgagatA	cgccgaagaggaaaagttgt	59.833	58.369	58.773	127
chr5D_6356834_CT	C100T	chr5D	chr5D:6356735-6356934	ggaaacaacttttcctcttcggC	ggaaacaacttttcctcttcggT	ggtatggctgttgcggagat	60.55	59.369	60.179	55
chr5D_6357400_GA	G100A	chr5D	chr5D:6357301-6357500	ccattaaaggaaaacaggcccaG	ccattaaaggaaaacaggcccaA	tcggacctggcactcatttt	60.056	59.674	59.6	50
chr5D_6357507_GA	G100A	chr5D	chr5D:6357408-6357607	tcattgtgggtggctatgacC	tcattgtgggtggctatgacT	aaatgagtgccaggtccgac	60.065	59.085	60.322	119
chr5D_6357599_TG	T100G	chr5D	chr5D:6357500-6357699	ccgccccatacgtcaacaA	ccgccccatacgtcaacaC	aagagaccatcttcgtcgcc	60.376	61.104	59.826	61
chr5D_6358033_CA	C100A	chr5D	chr5D:6357934-6358133	tgggatttgccaaaccaaacG	tgggatttgccaaaccaaacT	gccaagtttgcattatcgct	60.203	58.877	57.433	56
chr5D_6358395_TC	T100C	chr5D	chr5D:6358296-6358495	acacccccatcctcctctaT	acacccccatcctcctctaC	cctccacggttttgagcaat	59.047	60.031	58.752	121
chr5D_6358397_GT	G100T	chr5D	chr5D:6358298-6358497	acccccatcctcctctatcG	acccccatcctcctctatcT	acctccacggttttgagcaa	59.885	58.436	60.107	120
chr5D_6358490_GA	G100A	chr5D	chr5D:6358391-6358590	agactaaacaaattgctcaaaaccG	agactaaacaaattgctcaaaaccA	caccagatgttgttgagcca	59.023	58.127	58.392	68
chr5D_6358543_AC	A100C	chr5D	chr5D:6358444-6358643	acaacatctggtgtgttctatgA	acaacatctggtgtgttctatgC	gccacattttgctgcctaca	57.772	59.247	59.397	125
chr5D_6358649_GT	G100T	chr5D	chr5D:6358550-6358749	gtttatccgacacactagcattttC	gtttatccgacacactagcattttA	attgtaggcagcaaaatgtggc	58.751	57.701	60.354	50
chr5D_6372430_AT	A100T	chr5D	chr5D:6372331-6372530	ccacctttgattggttctatgttaT	ccacctttgattggttctatgttaA	ccccaaaacacttcgtccca	57.355	57.539	60.467	50
chr5D_6375175_GA	G100A	chr5D	chr5D:6375076-6375275	gcctcatgcatccgtccaG	gcctcatgcatccgtccaA	ggcagtgacaccaccatttg	60.891	60.452	59.685	58
chr5D_6375690_CA	C100A	chr5D	chr5D:6375591-6375790	accagcaaatacaacactcagaG	accagcaaatacaacactcagaT	accatcatccacatatcaacaaact	58.932	58.344	58.81	91
chr5D_6378289_GA	G100A	chr5D	chr5D:6378190-6378389	agttccctcagcaagtaagtaaC	agttccctcagcaagtaagtaaT	acccatgatttcgttgcaca	58.104	57.236	58.385	69
chr5D_6378981_AG	A100G	chr5D	chr5D:6378882-6379081	tgttcaaattatgcagaggccA	tgttcaaattatgcagaggccG	gcatccaatggagtgatgga	58.571	59.577	57.647	146
chr5D_6379519_TC	T100C	chr5D	chr5D:6379420-6379619	agttttcctctagaacgcacA	agttttcctctagaacgcacG	agtgtttcttcctcgcatgt	57.254	58.326	57.449	50
chr5D_6379845_TC	T100C	chr5D	chr5D:6379746-6379945	tggttgatgagcctatagaaacaA	tggttgatgagcctatagaaacaG	gcattggcaaaagagaacaca	57.939	58.325	57.904	117
chr5D_6380238_CT	C100T	chr5D	chr5D:6380139-6380338	acatcctacatgcataagacccG	acatcctacatgcataagacccA	catagcgaatgtgtccagtgt	60.244	59.284	58.379	135
chr5D_6380339_TC	T100C	chr5D	chr5D:6380240-6380439	agccatggtgaaaatctgtgT	agccatggtgaaaatctgtgC	accatttcggcccatttctt	58.12	59.453	58.063	70
chr5D_6381032_CT	C100T	chr5D	chr5D:6380933-6381132	caaatatagcctgaactgtcaaagC	caaatatagcctgaactgtcaaagT	caatggcagccagctatggg	58.739	57.617	61.461	50
chr5D_6381554_GA	G100A	chr5D	chr5D:6381455-6381654	tacgacaacacgtgaatgcC	tacgacaacacgtgaatgcT	tggacttgaacttggtggga	58.858	57.857	58.782	106
chr5D_6382161_GT	G100T	chr5D	chr5D:6382062-6382261	acagaatattgtatgggccactC	acagaatattgtatgggccactA	gccagtgcataagaaccggt	58.281	57.095	60.677	59
chr5D_6382545_CT	C100T	chr5D	chr5D:6382446-6382645	caacactgcttgaaacttaaccttG	caacactgcttgaaacttaaccttA	tgctcctacagttttgacacca	59.484	58.209	59.828	88
chr5D_6382747_GT	G100T	chr5D	chr5D:6382648-6382847	tcaagaagatggcaaattgacaaC	tcaagaagatggcaaattgacaaA	ttgaaggtggtgtgaggctg	58.468	57.841	60.179	65
chr5D_6383724_AG	A100G	chr5D	chr5D:6383625-6383824	tgtgttctacttgagcggataattA	tgtgttctacttgagcggataattG	aaaatatgtgatcgaatatgccaca	58.13	59.419	57.491	50
chr5D_6383970_AG	A100G	chr5D	chr5D:6383871-6384070	aggaggactagtgaacattgttT	aggaggactagtgaacattgttC	tgagtggttctgcggtgaaa	57.431	57.846	59.821	83
chr5D_6385510_GA	G100A	chr5D	chr5D:6385411-6385610	tttcattattagttgtttcccacgG	tttcattattagttgtttcccacgA	gcatggcttatgtgtgcatgt	58.085	57.253	59.864	61
chr5D_6385765_TG	T100G	chr5D	chr5D:6385666-6385865	actatctgcacacttggtcagA	actatctgcacacttggtcagC	tgaccaaatcttgcggggta	60.614	59.1	59.306	103
chr5D_6390413_AT	A100T	chr5D	chr5D:6390314-6390513	ggagtagaataacccagttgacaA	ggagtagaataacccagttgacaT	tgtcgacaaatagttctgtgca	58.199	58.009	58.277	90
chr5D_6390977_CG	C100G	chr5D	chr5D:6390878-6391077	cgacatgtccactagtatagaccG	cgacatgtccactagtatagaccC	cgagaaagaattgttgtcctcca	60.084	59.784	58.935	52
chr5D_6391874_GT	G100T	chr5D	chr5D:6391775-6391974	gggagtaatagtttgctggatcG	gggagtaatagtttgctggatcT	gtgtgacttaagagccagttca	58.941	57.702	58.271	76
chr5D_6392733_CT	C100T	chr5D	chr5D:6392634-6392833	gtttcccctatagttttgtaggagG	gtttcccctatagttttgtaggagA	taattgaggcgtggtgctca	58.645	57.808	59.677	50
chr5D_6392819_AG	A100G	chr5D	chr5D:6392720-6392919	atgctcctccttggtggcA	atgctcctccttggtggcG	ccccaccatcaatcgtcaca	61.234	62.335	60.036	79
chr5D_6393013_AG	A100G	chr5D	chr5D:6392914-6393113	ggtagtcaactcttaggctagtctA	ggtagtcaactcttaggctagtctG	actccgccttcacaacaaca	58.644	59.933	60.107	65
chr5D_6393122_AG	A100G	chr5D	chr5D:6393023-6393222	ggaaaactatgcaaggctggT	ggaaaactatgcaaggctggC	gacgtgtggtatgtccggtt	58.829	60.135	60.038	53
chr5D_6436058_AG	A100G	chr5D	chr5D:6435959-6436158	aaaactccaatcatgttacacacT	aaaactccaatcatgttacacacC	cacatcttgttttagggtttgca	57.916	57.04	58.057	144
chr5D_6436711_TA	T100A	chr5D	chr5D:6436612-6436811	cagatttttctattgcatggctcA	cagatttttctattgcatggctcT	accggttccatcctatttcgt	58.102	57.855	59.164	71
chr5D_6437050_CA	C100A	chr5D	chr5D:6436951-6437150	cccaccagtgataagaactataacG	cccaccagtgataagaactataacT	tgatagatttccagcccgtca	59.016	57.874	58.885	62
chr5D_6437532_AG	A100G	chr5D	chr5D:6437433-6437632	ccatgacccacttgtacatttcT	ccatgacccacttgtacatttcC	ccccgtttgtcttccctgaa	58.665	59.556	59.89	50
chr5D_6437839_GC	G100C	chr5D	chr5D:6437740-6437939	cgtttcctaaataaccgtgatactC	cgtttcctaaataaccgtgatactG	agctggacacgacgaaacta	57.842	58.07	59.043	59
chr5D_6438683_TA	T100A	chr5D	chr5D:6438584-6438783	gtgacaccaagaccgcgA	gtgacaccaagaccgcgT	cccggttagacatgcacaca	59.972	60.28	60.321	58
chr5D_6438789_CT	C100T	chr5D	chr5D:6438690-6438889	aaaacatgaatcgaagtttcctacC	aaaacatgaatcgaagtttcctacT	agtctagccaagtagccagg	58.09	57.254	58.509	53
chr5D_6441449_CT	C100T	chr5D	chr5D:6441350-6441549	tcctcagtcagtgcacaatctG	tcctcagtcagtgcacaatctA	ttcgtgccgtgtctacaagg	60.289	58.835	60.319	109
chr5D_6441541_CA	C100A	chr5D	chr5D:6441442-6441641	ccaaacatgtggtgccctcC	ccaaacatgtggtgccctcA	aaatgcgtctagaccggtcg	61.535	60.827	60.179	63
chr5D_6441591_TC	T100C	chr5D	chr5D:6441492-6441691	acaaagccaccaactctctattttA	acaaagccaccaactctctattttG	cgaccggtctagacgcattt	58.696	59.99	60.179	51
chr5D_6443047_TC	T100C	chr5D	chr5D:6442948-6443147	attgagtgggaagatgcgaA	attgagtgggaagatgcgaG	tgcgggtcaatgttggagat	57.213	57.678	59.672	75
chr5D_6443252_CT	C100T	chr5D	chr5D:6443153-6443352	gcatggcgtaattttctactcG	gcatggcgtaattttctactcA	cctacgtgtagcttcctcgc	58.138	57.124	60.249	50
chr5D_6445031_GC	G100C	chr5D	chr5D:6444932-6445131	ccacgtcgtttgtgcgcG	ccacgtcgtttgtgcgcC	aggtgactcgccatgaatcc	62.987	62.66	59.821	53
chr5D_6445467_TC	T100C	chr5D	chr5D:6445368-6445567	cgtgtagccttgttgtcaaaA	cgtgtagccttgttgtcaaaG	gcactaccaaatgcaagcgt	57.316	57.747	59.759	92
chr5D_6445834_GT	G100T	chr5D	chr5D:6445735-6445934	gcaaaaccataccttatctggataC	gcaaaaccataccttatctggataA	cgatggagttcatggcctct	57.797	57.183	59.533	67
chr5D_6454558_GC	G100C	chr5D	chr5D:6454459-6454658	gcaatttttggcctgggatttG	gcaatttttggcctgggatttC	gtcgatcatctggtgggacc	59.511	59.251	59.895	69
chr5D_6455286_GC	G100C	chr5D	chr5D:6455187-6455386	tctgtttccatttccttgttggtC	tctgtttccatttccttgttggtG	tttcctctcggcaacaaccc	59.659	59.901	60.536	55
chr5D_6455459_AT	A100T	chr5D	chr5D:6455360-6455559	tctcacccagcggtcaaatT	tctcacccagcggtcaaatA	cacacacacacacacacctg	59.6	58.728	59.553	125
chr5D_6455589_AG	A100G	chr5D	chr5D:6455490-6455689	gctgacaatcaccaaccagaatatT	gctgacaatcaccaaccagaatatC	ctgaggcgccatacatgact	59.874	60.221	59.894	113
chr5D_6455719_AT	A100T	chr5D	chr5D:6455620-6455819	ggtggaggtggtttctcacT	ggtggaggtggtttctcacA	gtggtttgctgtggctcttg	59.234	59.528	59.969	102
chr5D_6455770_CT	C100T	chr5D	chr5D:6455671-6455870	ggtccattgtaagaagcctaggtaG	ggtccattgtaagaagcctaggtaA	cagccagtgagaaaccacct	60.453	60.105	59.891	81
chr5D_6457056_GA	G100A	chr5D	chr5D:6456957-6457156	tgcaatgatcatcccggttaC	tgcaatgatcatcccggttaT	tataaagacggccgctccac	58.429	57.493	59.896	54
chr5D_6457414_AT	A100T	chr5D	chr5D:6457315-6457514	tcatatacctcggggtccttaT	tcatatacctcggggtccttaA	ccaaggggcatactcttgca	57.313	57.526	60.034	79
chr5D_6460287_TC	T100C	chr5D	chr5D:6460188-6460387	agtccatcaaagagtagctctcA	agtccatcaaagagtagctctcG	tactcctctagccacggcac	58.652	59.62	61.036	103
chr5D_6460524_TG	T100G	chr5D	chr5D:6460425-6460624	ttctctacggttcataacgagaA	ttctctacggttcataacgagaC	cggacatgcaaggaagggat	57.115	57.773	60.107	58
chr5D_6461101_GA	G100A	chr5D	chr5D:6461002-6461201	accaatcttaggtactccctcC	accaatcttaggtactccctcT	agcatggatgaggctagcaa	58.345	57.371	59.158	146
chr5D_6461208_AC	A100C	chr5D	chr5D:6461109-6461308	gccaataatgcgccgagtaaaT	gccaataatgcgccgagtaaaG	gcatcaagacggagggagta	60.031	60.602	58.888	139
chr5D_6463211_CA	C100A	chr5D	chr5D:6463112-6463311	caccacaaacaagacttgcatG	caccacaaacaagacttgcatT	tccgtttcattgcatgtggc	58.882	58.216	59.757	93
chr5D_6463296_GC	G100C	chr5D	chr5D:6463197-6463396	agcaatctagtcaatggccG	agcaatctagtcaatggccC	ttccacgctcatgacgtacc	58.041	57.645	60.109	103
chr5D_6463683_AG	A100G	chr5D	chr5D:6463584-6463783	gagctgaaacttgagtccacaaT	gagctgaaacttgagtccacaaC	tgcacatgaccacgaagagg	59.182	59.997	60.321	50
chr5D_6463783_CG	C100G	chr5D	chr5D:6463684-6463883	tgagaccaaaacccaatgacatC	tgagaccaaaacccaatgacatG	aggcagcttggttagacatgt	59.174	59.426	59.648	85
chr5D_6463935_AG	A100G	chr5D	chr5D:6463836-6464035	atgtgctcgaggaactgaaA	atgtgctcgaggaactgaaG	ttacggtctcgccacatgac	57.161	57.623	60.109	99
chr5D_6464333_CT	C100T	chr5D	chr5D:6464234-6464433	agtatacgacacgaaacctaacG	agtatacgacacgaaacctaacA	ggtgtcatccttggcaatca	58.348	57.373	58.162	105
chr5D_6464438_CT	C100T	chr5D	chr5D:6464339-6464538	acccattgaggatgcaaattcG	acccattgaggatgcaaattcA	atcgttaggtttcgtgtcgt	59.572	58.557	57.288	129
chr5D_6464514_GC	G100C	chr5D	chr5D:6464415-6464614	ttgtctttcgaaactcttatgtgG	ttgtctttcgaaactcttatgtgC	cacgttgggtaggttgaagaga	57.46	58.014	59.963	51
chr5D_6464829_GA	G100A	chr5D	chr5D:6464730-6464929	agcgagcacaacgaatgagG	agcgagcacaacgaatgagA	gttgagaagatacttctgcgct	61.016	60.038	58.483	78
chr5D_6465272_CT	C100T	chr5D	chr5D:6465173-6465372	gtgaagctgtctcaaatgatagtaG	gtgaagctgtctcaaatgatagtaA	cgttctctagtagaaaagggaca	57.538	57.166	57.36	133
chr5D_6465495_TG	T100G	chr5D	chr5D:6465396-6465595	tctcctcttggcaggattacA	tctcctcttggcaggattacC	cctggatccaaacatctgtggt	58.167	58.881	60.291	108
chr5D_6465703_GC	G100C	chr5D	chr5D:6465604-6465803	accaaaccttagatccgcataC	accaaaccttagatccgcataG	tatgggccgctataactggg	58.195	57.927	59.019	83
chr5D_6465831_GA	G100A	chr5D	chr5D:6465732-6465931	gccgtttgttgacctacctttataG	gccgtttgttgacctacctttataA	tcctcccaaccaccacaaat	59.936	59.588	59.143	81
chr5D_6465969_CA	C100A	chr5D	chr5D:6465870-6466069	agcactactattaattttgcgtgG	agcactactattaattttgcgtgT	ccaggctgctaggtggaaag	57.881	57.263	60.394	89
chr5D_6466079_CT	C100T	chr5D	chr5D:6465980-6466179	actcatttcaagttttagctcagaC	actcatttcaagttttagctcagaT	gccgttggatctcaaaccca	57.804	57.007	60.608	97
chr5D_6466087_GA	G100A	chr5D	chr5D:6465988-6466187	agttttagctcagaccggtattG	agttttagctcagaccggtattA	gccgttggatctcaaaccca	58.495	57.073	60.608	87
chr5D_6466213_TC	T100C	chr5D	chr5D:6466114-6466313	gcatgctgagctcctccA	gcatgctgagctcctccG	atggcggaacttctggactt	59.412	60.588	59.307	78
chr5D_6479780_AG	A100G	chr5D	chr5D:6479681-6479880	cccaatacaagtatgcatcacacA	cccaatacaagtatgcatcacacG	tggaatttaatttgcagtcgct	60.261	59.36	57.218	146
chr5D_6480675_AG	A100G	chr5D	chr5D:6480576-6480775	tctcccaactccagcaaacT	tctcccaactccagcaaacC	gttagccttatacgcgccct	58.86	59.89	59.967	51
chr5D_6480970_CG	C100G	chr5D	chr5D:6480871-6481070	cacacacaaagagtaaaaaggcC	cacacacaaagagtaaaaaggcG	gcatccaggttaaggagcca	58.64	58.965	59.744	74
chr5D_6481076_AG	A100G	chr5D	chr5D:6480977-6481176	gcaaggcagttggttatggT	gcaaggcagttggttatggC	agcgcatttgttccattcgg	58.743	60.109	59.829	54
chr5D_6481223_AG	A100G	chr5D	chr5D:6481124-6481323	tgatcactccaaagcaacttacA	tgatcactccaaagcaacttacG	tggtgaatggacttgctctcc	58.286	59.254	59.996	126
chr5D_6481750_AG	A100G	chr5D	chr5D:6481651-6481850	agagacgaataagcttctacgtatT	agagacgaataagcttctacgtatC	acagaagaggtggcagcatg	57.738	58.109	60.322	57
chr5D_6481809_GC	G100C	chr5D	chr5D:6481710-6481909	gccctaatttgatgatagtgcagaC	gccctaatttgatgatagtgcagaG	acagaagaggtggcagcatg	60.049	59.819	60.322	116
chr5D_6481998_AT	A100T	chr5D	chr5D:6481899-6482098	ccaacatcaattacagctactcctA	ccaacatcaattacagctactcctT	ggcattagtcacagtgtggc	58.417	59.117	59.195	52
chr5D_6482064_TC	T100C	chr5D	chr5D:6481965-6482164	ggttcttcttggttggaaatatctT	ggttcttcttggttggaaatatctC	gcagcactggtaaaagacagc	57.532	57.91	60.069	67
chr5D_6482114_CA	C100A	chr5D	chr5D:6482015-6482214	taccagtgctgctgtactcC	taccagtgctgctgtactcA	gttgcaaactccaactcggg	59.104	58.372	59.689	89
chr5D_6483949_AG	A100G	chr5D	chr5D:6483850-6484049	gtgaaaaagtgtgtagacttcatcA	gtgaaaaagtgtgtagacttcatcG	cggaaaagaggttcgggaga	57.753	58.644	59.393	52
chr5D_6484209_TG	T100G	chr5D	chr5D:6484110-6484309	actcatctgttatttttgccccA	actcatctgttatttttgccccC	gcataaaccgagctagaggc	58.584	59.231	58.497	50
chr5D_6484573_AG	A100G	chr5D	chr5D:6484474-6484673	agttgctctcctaaaactattaccT	agttgctctcctaaaactattaccC	gccggtagacccttgttcaa	57.502	58.349	59.964	51
chr5D_6484951_GA	G100A	chr5D	chr5D:6484852-6485051	tcaggtactttatggattccaagtC	tcaggtactttatggattccaagtT	tgtacaccatgcatgatgct	58.35	57.972	57.577	93
chr5D_6485126_AG	A100G	chr5D	chr5D:6485027-6485226	ttgtaaacaaaaatggccatccA	ttgtaaacaaaaatggccatccG	gtcaggtacttgcacatggc	58.689	57.704	59.195	80
chr5D_6485996_CT	C100T	chr5D	chr5D:6485897-6486096	cgaatactagtagaacacagtacgG	cgaatactagtagaacacagtacgA	tgcacgtgtttcttcctgttg	58.583	57.773	59.6	86
chr5D_6486349_AG	A100G	chr5D	chr5D:6486250-6486449	tgctgggagaaatatttgtagtcA	tgctgggagaaatatttgtagtcG	ctctcctcctccaccaccta	57.939	58.884	59.368	146
chr5D_6486935_CT	C100T	chr5D	chr5D:6486836-6487035	attggttgctaggcagacaG	attggttgctaggcagacaA	ccactacgaccagccttagt	57.88	57.415	58.816	85
chr5D_6489075_AG	A100G	chr5D	chr5D:6488976-6489175	tgacatggggtatcgacatcA	tgacatggggtatcgacatcG	acccacaatggcttcttggt	59.66	58.606	59.812	85
chr5D_6489177_GA	G100A	chr5D	chr5D:6489078-6489277	gatctttggattgtttcgtttcaaG	gatctttggattgtttcgtttcaaA	gcctttcttctgcaaagcca	57.674	57.307	59.324	67
chr5D_6489923_AC	A100C	chr5D	chr5D:6489824-6490023	cgaccaacatttgataaatccatgA	cgaccaacatttgataaatccatgC	tatggtgctgctggttcagg	58.206	59.54	60.035	84
chr5D_6491002_TC	T100C	chr5D	chr5D:6490903-6491102	aaacatcaaaatggagccacaA	aaacatcaaaatggagccacaG	tgggccagccaatatatccc	57.738	57.314	59.296	82
chr5D_6491449_GA	G100A	chr5D	chr5D:6491350-6491549	tccttcgcacaactctctaataG	tccttcgcacaactctctaataA	tgcaacctttctcgtgattgc	57.75	57.345	59.733	114
chr5D_6491798_GC	G100C	chr5D	chr5D:6491699-6491898	cacatgttgcgatcgaatttgC	cacatgttgcgatcgaatttgG	agctcaaatcaaccatcacaca	59.723	59.152	58.511	50
chr5D_6491960_CA	C100A	chr5D	chr5D:6491861-6492060	ggaacctgccaccttgtG	ggaacctgccaccttgtT	cgtggctctcttcttaggct	58.236	57.401	59.179	98
chr5D_6492039_GT	G100T	chr5D	chr5D:6491940-6492139	tcgatgctgattttcacaccG	tcgatgctgattttcacaccT	ttcaagggtcagctcgttgg	59.268	57.942	60.25	66
chr5D_6492133_CG	C100G	chr5D	chr5D:6492034-6492233	tctcttgattcaagggtagttgC	tctcttgattcaagggtagttgG	cagtcgacaaggagagcacc	58.42	57.834	60.389	57
chr5D_6492303_CG	C100G	chr5D	chr5D:6492204-6492403	tttagagatggttccgagtgC	tttagagatggttccgagtgG	tacatcacccgcccaagttg	57.753	57.112	60.322	72
chr5D_6492714_GC	G100C	chr5D	chr5D:6492615-6492814	tccgacgaccttggagttgC	tccgacgaccttggagttgG	aactagtttgtacctcaggtaatgg	62.43	61.813	58.292	50
chr5D_6493058_CT	C100T	chr5D	chr5D:6492959-6493158	ctctagctctaaatgctcaaggaC	ctctagctctaaatgctcaaggaT	ggctccaatctctcttgtcga	58.711	57.9	59.521	83
chr5D_6493193_GC	G100C	chr5D	chr5D:6493094-6493293	tcatgtcatgatgcacaaagttC	tcatgtcatgatgcacaaagttG	cgacaagagagattggagcct	57.949	58.199	59.52	118
chr5D_6493292_TC	T100C	chr5D	chr5D:6493193-6493392	ctcgttgctgctcttacgtA	ctcgttgctgctcttacgtG	tctgggattcatccaaggaagc	57.742	59.289	60.092	50
chr5D_6493365_CT	C100T	chr5D	chr5D:6493266-6493465	ctacgccattcatttgcatcG	ctacgccattcatttgcatcA	aagcgatccccgaacttctc	58.357	57.304	59.824	73
chr5D_6493815_AG	A100G	chr5D	chr5D:6493716-6493915	tgtcagcatcaataccactttgatT	tgtcagcatcaataccactttgatC	gtcctgcatgtcacaaaacca	59.288	59.645	59.319	67
chr5D_6493951_AG	A100G	chr5D	chr5D:6493852-6494051	ttggctgttgatcgctggT	ttggctgttgatcgctggC	aatcccacctgccatgtcag	59.927	61.335	60.034	115
chr5D_6494193_AG	A100G	chr5D	chr5D:6494094-6494293	tgccatgatacacttatccacA	tgccatgatacacttatccacG	tagcactcggaggaacctga	57.231	58.272	59.961	96
chr5D_6494296_TC	T100C	chr5D	chr5D:6494197-6494396	tcatcaacatcaagtacagcgtA	tcatcaacatcaagtacagcgtG	aggttcctccgagtgctagt	59.32	57.933	59.96	69
chr5D_6495320_TC	T100C	chr5D	chr5D:6495221-6495420	tgagaacactttctagccaactA	tgagaacactttctagccaactG	ggctctatgagaactctcgaca	57.198	58.619	59.054	71
chr5D_6495387_CG	C100G	chr5D	chr5D:6495288-6495487	acaaacgcataactcgacaaC	acaaacgcataactcgacaaG	cggcgacttcgtttatggtt	57.485	57.212	58.927	147
chr5D_6495667_GA	G100A	chr5D	chr5D:6495568-6495767	aaacggaagagatcagtgatcG	aaacggaagagatcagtgatcA	aggacaatcgctgctgatca	58.225	57.192	59.461	67
chr5D_6497918_GA	G100A	chr5D	chr5D:6497819-6498018	tgtcaacaatcacctagcattaaaC	tgtcaacaatcacctagcattaaaT	cctgctgctcaactatgcct	58.091	57.298	60.107	99
chr5D_6497983_GT	G100T	chr5D	chr5D:6497884-6498083	ctctccccagccatgaccG	ctctccccagccatgaccT	ccctaggtctcgcattgagc	62.099	60.692	60.25	51
chr5D_6500572_GT	G100T	chr5D	chr5D:6500473-6500672	tctagagttcgataagctgagagC	tctagagttcgataagctgagagA	gcatcaaaccatcatgctcgt	59.486	58.08	59.597	109
chr5D_6503121_GA	G100A	chr5D	chr5D:6503022-6503221	acaagggaccacataataacgG	acaagggaccacataataacgA	tcttccagaacactgcagaga	58.119	57.17	58.68	122
chr5D_6503263_GA	G100A	chr5D	chr5D:6503164-6503363	tcacaatgttctcatcgccG	tcacaatgttctcatcgccA	cgtagtctattatgacctcagaggc	58.641	57.529	60.106	50
chr5D_6503394_CT	C100T	chr5D	chr5D:6503295-6503494	ctcaatggagctgaatgtggtG	ctcaatggagctgaatgtggtA	cctctgaggtcataatagactacgc	59.578	58.122	60.106	146
chr5D_6503443_GC	G100C	chr5D	chr5D:6503344-6503543	gttagtgctcatctgctattgtC	gttagtgctcatctgctattgtG	agcttttgtcgcccatggta	57.35	57.599	59.962	52
chr5D_6503522_GA	G100A	chr5D	chr5D:6503423-6503622	ccggcatcaggaacatccaG	ccggcatcaggaacatccaA	tccttcccagtgtcatcctct	60.817	60.394	59.921	65
chr5D_6504111_GA	G100A	chr5D	chr5D:6504012-6504211	acaggacgaactgatcaattgG	acaggacgaactgatcaattgA	gcacttgttccagtttgacct	58.662	57.728	58.976	149
chr5D_6504557_CA	C100A	chr5D	chr5D:6504458-6504657	gcgtctccttgcaaaattccaC	gcgtctccttgcaaaattccaA	atgcattgctggagatggca	60.922	60.288	60.397	81
chr5D_6504606_CG	C100G	chr5D	chr5D:6504507-6504706	aaaaatgttaccttgccatctcC	aaaaatgttaccttgccatctcG	cctcacaaagcctaccccaa	57.594	57.941	59.596	61
chr5D_6505889_CT	C100T	chr5D	chr5D:6505790-6505989	acaaccacacatgtgtttttcC	acaaccacacatgtgtttttcT	gcaaggctggccaacataaa	58.144	57.2	59.392	135
chr5D_6520633_GC	G100C	chr5D	chr5D:6520534-6520733	gtgtgtggtgctccattgC	gtgtgtggtgctccattgG	tagcagcgttcttggacctg	59.713	59.041	60.037	52
chr5D_6759379_GT	G100T	chr5D	chr5D:6759280-6759479	atgtgctcatcactgtgtagG	atgtgctcatcactgtgtagT	tacgtggactattgggcagc	57.743	57.031	59.823	50
chr5D_6759465_AG	A100G	chr5D	chr5D:6759366-6759565	tcttgttgattgttagctttgtgT	tcttgttgattgttagctttgtgC	tgcagcataccaacaccaca	57.55	58.719	60.179	80
chr5D_6821010_CA	C100A	chr5D	chr5D:6820911-6821110	aagtagacgaggttcacggC	aagtagacgaggttcacggA	ctattctacctggtcaccgcc	59.757	58.098	59.931	50
chr5D_6821137_TC	T100C	chr5D	chr5D:6821038-6821237	catcaccatcagcccgctT	catcaccatcagcccgctC	tacttcctggggttcgccat	60.453	60.891	60.912	51
chr5D_6823305_AG	A100G	chr5D	chr5D:6823206-6823405	acctttgtttgctactactagttgT	acctttgtttgctactactagttgC	agcaaaaggagggcacatgt	58.411	59.531	60.179	94
chr5D_6823398_TC	T100C	chr5D	chr5D:6823299-6823498	ctgatgaggaaacggccgA	ctgatgaggaaacggccgG	cctacgtactcctcgtgcct	59.782	60.815	60.747	54
chr5D_6823835_GC	G100C	chr5D	chr5D:6823736-6823935	gcatctacctacctacgtgtgC	gcatctacctacctacgtgtgG	cactaggcaaccaccaagct	60.543	59.966	60.251	52
chr5D_6823856_CG	C100G	chr5D	chr5D:6823757-6823956	gcacacgtaggtaggtagatgC	gcacacgtaggtaggtagatgG	catctcctcccctcctcaga	60.543	59.966	59.44	54
chr5D_6823919_TC	T100C	chr5D	chr5D:6823820-6824019	ccgtatatataagccagccagagT	ccgtatatataagccagccagagC	gctccctccgtctctctgaa	59.597	60.738	60.682	70
chr5D_6824858_CG	C100G	chr5D	chr5D:6824759-6824958	gcgttagagcgagtgagC	gcgttagagcgagtgagG	tgtagcttgatgtggagccg	58.318	57.614	60.108	118
chr5D_6825927_AG	A100G	chr5D	chr5D:6825828-6826027	cccctttcatgtcttttacaacacA	cccctttcatgtcttttacaacacG	tcccttggaatgccctttca	60.789	59.932	59.217	141
chr5D_6826137_AG	A100G	chr5D	chr5D:6826038-6826237	ggtagttttgtcgcgaaaatagA	ggtagttttgtcgcgaaaatagG	aaaacgaggtgaaagttaaggttt	57.48	58.355	57.48	118
chr5D_6827943_GC	G100C	chr5D	chr5D:6827844-6828043	tgagacaacgatcgatcatgatG	tgagacaacgatcgatcatgatC	agccagcttcagatgatcgg	58.707	58.459	59.894	75
chr5D_6829163_GA	G100A	chr5D	chr5D:6829064-6829263	ggttgagcggctcatgcG	ggttgagcggctcatgcA	accaaacctgcacaactgga	61.869	60.747	60.034	61
chr5D_6911900_GC	G100C	chr5D	chr5D:6911801-6912000	ctacgcagctgctagtgtcC	ctacgcagctgctagtgtcG	aggtgcggggctttgattaa	60.527	60.864	59.961	107
chr5D_6935488_CG	C100G	chr5D	chr5D:6935389-6935588	tggtgtgagatccagagataagatC	tggtgtgagatccagagataagatG	agcgtacgtactcccctcat	59.462	59.696	60.107	111
chr5D_6935556_TC	T100C	chr5D	chr5D:6935457-6935656	aagcgtacgtactcccctcA	aagcgtacgtactcccctcG	gcaccacctactcctgaacc	61.372	60.323	60.036	85
chr5D_6935770_GT	G100T	chr5D	chr5D:6935671-6935870	cagtactaaactaacaccctgcC	cagtactaaactaacaccctgcA	tgttaattagaccgctgggca	58.749	58.11	59.72	82
chr5D_6936039_CT	C100T	chr5D	chr5D:6935940-6936139	ccttttccaatcaaatctcacgC	ccttttccaatcaaatctcacgT	ggagtgtatggtggctgaca	58.831	57.623	59.387	62
chr5D_6979013_CG	C100G	chr5D	chr5D:6978914-6979113	ttacctaaatggaggcgacG	ttacctaaatggaggcgacC	acagacttgcacaccatggt	57.41	57.006	59.817	50
chr5D_7001469_TC	T100C	chr5D	chr5D:7001370-7001569	cctctttgaaccacaagtgtcA	cctctttgaaccacaagtgtcG	gtgggtcaaggtgtggtagc	58.721	59.712	60.606	74
chr5D_7001843_TC	T100C	chr5D	chr5D:7001744-7001943	gccaactattctagcaagccatT	gccaactattctagcaagccatC	caaggtgtatttgccccagc	59.366	59.748	59.468	92
chr5D_7001907_AG	A100G	chr5D	chr5D:7001808-7002007	catggaaggggcacaaggT	catggaaggggcacaaggC	aagttccacaggctggtgc	61.354	59.923	60.529	122
chr5D_7001988_AG	A100G	chr5D	chr5D:7001889-7002088	caaagccaaagcagaatttctcA	caaagccaaagcagaatttctcG	acctgccatctgaattggga	58.376	59.328	58.998	135
chr5D_7002051_AG	A100G	chr5D	chr5D:7001952-7002151	aggaatcaaaggcatcctaatcaA	aggaatcaaaggcatcctaatcaG	tttgaactccagcccacctg	58.23	58.617	60.179	88
chr5D_7002330_TC	T100C	chr5D	chr5D:7002231-7002430	tgataatctccgttgcaagattgaT	tgataatctccgttgcaagattgaC	gcttcagcacttgattggcc	58.942	59.706	60.109	53
chr5D_7002706_TC	T100C	chr5D	chr5D:7002607-7002806	cctggaagtggccatggatT	cctggaagtggccatggatC	tgaaagtatcgggcgacagg	60.033	60.467	59.825	65
chr5D_7002747_TC	T100C	chr5D	chr5D:7002648-7002847	ccatggcgctgtaggtgaaA	ccatggcgctgtaggtgaaG	cctggaagtggccatggatt	60.676	61.092	60.033	80
chr5D_7002858_TC	T100C	chr5D	chr5D:7002759-7002958	tgcagggcgattattatgttgtaA	tgcagggcgattattatgttgtaG	ccgcctacaagcttttctgc	58.873	59.245	59.831	82
chr5D_7003377_CG	C100G	chr5D	chr5D:7003278-7003477	ggcccacatgttcttgctC	ggcccacatgttcttgctG	gctgtgcatcatgtccagga	59.114	59.412	60.393	94
chr5D_7003491_CG	C100G	chr5D	chr5D:7003392-7003591	ggacttgtgcaggaagtctatG	ggacttgtgcaggaagtctatC	aggacagggagagcaagagg	58.734	58.473	60.617	59
chr5D_7003581_GC	G100C	chr5D	chr5D:7003482-7003681	cgtctacccggactccgtG	cgtctacccggactccgtC	gtggaggttgatgagccagt	61.758	61.468	59.674	58
chr5D_7003755_TC	T100C	chr5D	chr5D:7003656-7003855	gaggaggagcagggtcacT	gaggaggagcagggtcacC	agcagcttctcgatggactg	61.363	60.306	59.825	57
chr5D_7006677_GA	G100A	chr5D	chr5D:7006578-7006777	caccttggtacttgtcctgatataG	caccttggtacttgtcctgatataA	tcgattgtctgcatggggag	58.483	58.115	59.821	53
chr5D_7006681_AG	A100G	chr5D	chr5D:7006582-7006781	tctgcatggggagcacgT	tctgcatggggagcacgC	ggcctcaccttggtacttgt	61.322	62.784	59.599	51
chr5D_7006817_TG	T100G	chr5D	chr5D:7006718-7006917	attaactcaggtgagccggA	attaactcaggtgagccggC	ccagtctgcaatggccaaac	58.431	60.108	60.038	86
chr5D_7008098_AG	A100G	chr5D	chr5D:7007999-7008198	cctgcagccatccattccaA	cctgcagccatccattccaG	actggaaaaaggctaccgct	60.685	61.108	59.599	68
chr5D_7011193_TC	T100C	chr5D	chr5D:7011094-7011293	agtactaatatattgggccctttgT	agtactaatatattgggccctttgC	ggtgatggttccgtgatggt	57.598	58.754	60.035	110
chr5D_7014481_AG	A100G	chr5D	chr5D:7014382-7014581	ggccatgattgattggtcctA	ggccatgattgattggtcctG	caagaggagggccgagattg	57.772	59.315	60.179	50
chr5D_7014609_TC	T100C	chr5D	chr5D:7014510-7014709	agggtcctctgagcgtgT	agggtcctctgagcgtgC	gacttcggcaaggaggagag	59.881	61.386	59.825	53
chr5D_7014763_AG	A100G	chr5D	chr5D:7014664-7014863	agcggcaaagcatgggaT	agcggcaaagcatgggaC	tggtaaatggcccgacagtt	60.044	61.064	59.597	80
chr5D_7014856_AG	A100G	chr5D	chr5D:7014757-7014956	tagagccacacgacgccA	tagagccacacgacgccG	ctggcggttcactcagatca	60.987	62.111	59.753	60
chr5D_7015103_AG	A100G	chr5D	chr5D:7015004-7015203	gtgatctggtgacaaagatgagA	gtgatctggtgacaaagatgagG	cctccaagtcagcaccatca	58.175	59.062	59.674	50
chr5D_7015314_TG	T100G	chr5D	chr5D:7015215-7015414	ctttttcccggtaaggagcaA	ctttttcccggtaaggagcaC	accgcaattgccctaaggat	59.189	58.489	59.741	75
chr5D_7016237_AG	A100G	chr5D	chr5D:7016138-7016337	gcatcagcaacagcaataccA	gcatcagcaacagcaataccG	gcacgaaagcacatctgtgg	59.526	60.533	60.11	92
chr5D_7016458_AC	A100C	chr5D	chr5D:7016359-7016558	tgagaaagctgatggttttgcT	tgagaaagctgatggttttgcG	ccctgtttttgcagtgctgt	58.775	60.031	59.539	79
chr5D_7016560_TC	T100C	chr5D	chr5D:7016461-7016660	agagcagatgaaggatacatgttT	agagcagatgaaggatacatgttC	ttggaaaggaaacagggcgt	58.001	58.391	60.106	61
chr5D_7016723_GT	G100T	chr5D	chr5D:7016624-7016823	ggtgttaatgtcaagatgatcacC	ggtgttaatgtcaagatgatcacA	gcgagctgatcacctgaaca	57.876	57.258	60.39	147
chr5D_7016822_AG	A100G	chr5D	chr5D:7016723-7016922	gtggcatcagaccagcaaaA	gtggcatcagaccagcaaaG	ggaggaaagaaagccctggt	59.039	59.475	59.594	51
chr5D_7017254_GA	G100A	chr5D	chr5D:7017155-7017354	tgactgcagattcttcacctC	tgactgcagattcttcacctT	ccctccgctctatctccgat	57.675	57.223	60.323	52
chr5D_7017433_CT	C100T	chr5D	chr5D:7017334-7017533	caatgtatgtcagcgccgtC	caatgtatgtcagcgccgtT	aggcacgtgctggtattcaa	59.698	59.273	59.964	78
chr5D_7017696_CT	C100T	chr5D	chr5D:7017597-7017796	gaaaacaagtccggcccagG	gaaaacaagtccggcccagA	acttggtcctgagtgatgcc	61.524	60.536	59.674	51
chr5D_7017990_CT	C100T	chr5D	chr5D:7017891-7018090	gctattgggtcacatcgcttG	gctattgggtcacatcgcttA	gttatgctccaggtgaaaacct	59.668	58.166	58.578	50
chr5D_7018110_AG	A100G	chr5D	chr5D:7018011-7018210	gtacgccctgtgctggatA	gtacgccctgtgctggatG	acggccattgggaacttctg	59.179	60.815	60.609	90
chr5D_7018152_GC	G100C	chr5D	chr5D:7018053-7018252	cgatgaacattcccacaccaatG	cgatgaacattcccacaccaatC	acggccattgggaacttctg	60.428	60.181	60.609	52
chr5D_7018968_AG	A100G	chr5D	chr5D:7018869-7019068	tgaaactgatggtggagttgatA	tgaaactgatggtggagttgatG	gcaggacttcatcggcatca	57.503	58.926	60.463	56
chr5D_7020026_CG	C100G	chr5D	chr5D:7019927-7020126	actcctccactccagtccaG	actcctccactccagtccaC	atggagttcttgtgggtggg	60.252	60.543	59.594	60
chr5D_7036092_GC	G100C	chr5D	chr5D:7035993-7036192	tggagcccaagttggaatgC	tggagcccaagttggaatgG	gttagccattgtcgtgcaca	60.9	60.252	59.128	74
chr5D_7059466_TC	T100C	chr5D	chr5D:7059367-7059566	tgtttcactgttataggaactcagT	tgtttcactgttataggaactcagC	gccattctgttctgttcttgga	57.937	59.068	58.851	70
chr5D_7059740_TC	T100C	chr5D	chr5D:7059641-7059840	gacagtaggagtaagcatagacaA	gacagtaggagtaagcatagacaG	tcagccaaaaagagaagcct	57.548	57.933	57.336	73
chr5D_7081433_TC	T100C	chr5D	chr5D:7081334-7081533	ctggttggttcacgacatcA	ctggttggttcacgacatcG	ggcggcatagttcagttgttg	58.122	59.21	60.136	69
chr5D_7081515_TC	T100C	chr5D	chr5D:7081416-7081615	cagatcttaaagtgatgaacaaggA	cagatcttaaagtgatgaacaaggG	ctgcagctgacgattttccg	57.088	57.918	59.904	52
chr5D_7167865_AG	A100G	chr5D	chr5D:7167766-7167965	tgcttttaagagtactggatgcaA	tgcttttaagagtactggatgcaG	gccccaagtacaaatgccac	58.687	59.062	59.754	61
chr5D_7204904_GT	G100T	chr5D	chr5D:7204805-7205004	cgcaaggtttggagagttattcC	cgcaaggtttggagagttattcA	tatacaaacatcccccgcgc	59.873	59.249	60.533	51
chr5D_7229970_GT	G100T	chr5D	chr5D:7229871-7230070	agcataagtattgaaacaaccgagC	agcataagtattgaaacaaccgagA	cccaatgtttgttcgcaagga	60.164	58.829	59.66	141
chr5D_7231677_CT	C100T	chr5D	chr5D:7231578-7231777	accagaacttctactgtaagctC	accagaacttctactgtaagctT	aggaagttctgagctggtga	57.606	57.19	58.278	102
chr5D_7407890_AG	A100G	chr5D	chr5D:7407791-7407990	gctccattaggatagaccatgacaT	gctccattaggatagaccatgacaC	ggacattgccggagcttttg	60.046	60.798	60.109	50
chr5D_7407942_AG	A100G	chr5D	chr5D:7407843-7408042	cacatgggttttcgcaaccA	cacatgggttttcgcaaccG	gaagaggcagtgctccagag	59.613	60.663	60.108	62
chr5D_7408041_AC	A100C	chr5D	chr5D:7407942-7408141	aagtgggtctcctttacgcT	aagtgggtctcctttacgcG	gaatggtgagctcttggcct	58.651	60.038	60.035	64
chr5D_7410753_TC	T100C	chr5D	chr5D:7410654-7410853	tctggttcaaagattcgtagtcT	tctggttcaaagattcgtagtcC	ggtgctcctctcggtgttag	57.276	58.182	59.826	55
chr5D_7410843_CT	C100T	chr5D	chr5D:7410744-7410943	tgcttgggcatttggaacC	tgcttgggcatttggaacT	tatcactgacgctgggccta	58.943	57.854	60.397	62
chr5D_7411302_GA	G100A	chr5D	chr5D:7411203-7411402	caaaggcggacacgagcG	caaaggcggacacgagcA	cttgtgtccaaccacagcat	61.778	60.665	58.679	144
chr5D_7411611_CT	C100T	chr5D	chr5D:7411512-7411711	ggcagactggcttgacaagG	ggcagactggcttgacaagA	gatcaatgatttcagcacaggaa	61.24	60.25	57.428	70
chr5D_7412002_GA	G100A	chr5D	chr5D:7411903-7412102	catttccggtgcttgaaggaC	catttccggtgcttgaaggaT	cgccgagcttcttcctgata	59.8	58.905	59.614	64
chr5D_7412412_AC	A100C	chr5D	chr5D:7412313-7412512	aaggtacaagcagcaattgaaA	aaggtacaagcagcaattgaaC	ctgtccactgctgagaagca	57.757	57.065	59.966	104
chr5D_7412672_TC	T100C	chr5D	chr5D:7412573-7412772	tgagctgccttgagatacctT	tgagctgccttgagatacctC	aacatgcagtctgaggcctc	58.809	59.241	60.036	59
chr5D_7412750_CA	C100A	chr5D	chr5D:7412651-7412850	gtctattctaaggctttcctggtaC	gtctattctaaggctttcctggtaA	aaccagacatgttgacgcca	58.718	58.114	60.179	50
chr5D_7412963_TC	T100C	chr5D	chr5D:7412864-7413063	tgttgatgcatatgatggatggA	tgttgatgcatatgatggatggG	ggatgagttcagcaccacca	58.012	58.916	59.963	51
chr5D_7413023_CT	C100T	chr5D	chr5D:7412924-7413123	cacatgaccgaacgagcgC	cacatgaccgaacgagcgT	gactcatcggcaagggagtc	62.071	60.733	60.179	69
chr5D_7413079_AT	A100T	chr5D	chr5D:7412980-7413179	ttgccgatgagtcctgggA	ttgccgatgagtcctgggT	caatccgtcttctgggccat	60.612	60.918	60.107	116
chr5D_7413377_AG	A100G	chr5D	chr5D:7413278-7413477	gcaaaataaataaattgcaggaggT	gcaaaataaataaattgcaggaggC	accaagatcaccgtgaagca	57.152	58.282	59.604	93
chr5D_7413630_TG	T100G	chr5D	chr5D:7413531-7413730	agttttgatttccaacttgtgaagA	agttttgatttccaacttgtgaagC	tggcagcagtagcaaaacag	59.188	57.831	59.046	52
chr5D_7414498_GA	G100A	chr5D	chr5D:7414399-7414598	ccttgatttcctcctttcatcaagC	ccttgatttcctcctttcatcaagT	ggcaagggtaacaggaaacag	60.394	59.286	59.113	63
chr5D_7414953_AT	A100T	chr5D	chr5D:7414854-7415053	tgatagggtttcgctgaattgT	tgatagggtttcgctgaattgA	atccaggaaaccggaagcac	58.05	57.785	60.323	55
chr5D_7415051_CA	C100A	chr5D	chr5D:7414952-7415151	cacctccgtctccctgcG	cacctccgtctccctgcT	gcaagcagccatacatgcaa	62.135	60.682	59.826	57
chr5D_7415213_GA	G100A	chr5D	chr5D:7415114-7415313	gatctcctcctcctccaccG	gatctcctcctcctccaccA	tccctccctctctctctctct	60.826	59.737	59.989	63
chr5D_7415309_CT	C100T	chr5D	chr5D:7415210-7415409	gggatctgattttgtccccG	gggatctgattttgtccccA	gagggggtggggagaaagat	58.32	57.173	60.625	57
chr5D_7415415_AG	A100G	chr5D	chr5D:7415316-7415515	tcttccctcagagttgcagA	tcttccctcagagttgcagG	tgggtggtctctctctctgag	57.985	59.02	59.995	120
chr5D_7415715_TC	T100C	chr5D	chr5D:7415616-7415815	cgacgacaagtagccggaA	cgacgacaagtagccggaG	cttctcctccccaactgctg	59.789	60.226	60.036	75
chr5D_7415947_AG	A100G	chr5D	chr5D:7415848-7416047	ggtgatcctgcctgcatatcT	ggtgatcctgcctgcatatcC	ttggcttttggtcttggtgc	59.65	60.613	59.536	51
chr5D_7416618_GA	G100A	chr5D	chr5D:7416519-7416718	tgtgcgctaaggtcattgaataC	tgtgcgctaaggtcattgaataT	ccgctctttttcatcgtggc	59.379	58.549	60.179	73
chr5D_7416817_GA	G100A	chr5D	chr5D:7416718-7416917	tgtggttaggggtggtcagG	tgtggttaggggtggtcagA	aggagatggaggagggcatc	61.131	60.105	60.474	58
chr5D_7416998_CT	C100T	chr5D	chr5D:7416899-7417098	agcctcttcttctaccatcttcC	agcctcttcttctaccatcttcT	gggtaattagtgggtggttacc	59.291	58.38	58.11	59
chr5D_7417409_TC	T100C	chr5D	chr5D:7417310-7417509	cgatatcttaattaaatgtgcgggT	cgatatcttaattaaatgtgcgggC	ggaaggagggcttaccaagg	57.871	58.978	59.744	103
chr5D_7418557_AG	A100G	chr5D	chr5D:7418458-7418657	gtgccttgtttagagccttctaaT	gtgccttgtttagagccttctaaC	gccatgtcatcacccaagct	59.056	59.846	60.682	99
chr5D_7418809_GT	G100T	chr5D	chr5D:7418710-7418909	ggtttgacaaggtctaagatccC	ggtttgacaaggtctaagatccA	tggcaactctaggtgagggt	58.737	58.093	60.179	75
chr5D_7420183_TC	T100C	chr5D	chr5D:7420084-7420283	agaagattggttgagttctatgtgT	agaagattggttgagttctatgtgC	gccctgttcccccagttttt	58.226	59.355	60.763	117
chr5D_7420359_CA	C100A	chr5D	chr5D:7420260-7420459	tgaatggcctccagttccaC	tgaatggcctccagttccaA	tgtcaagggcatcaatcgtct	59.962	59.223	59.721	78
chr5D_7421400_CT	C100T	chr5D	chr5D:7421301-7421500	gcttctggcaagtggtgatattG	gcttctggcaagtggtgatattA	tgtctcggtggaggctaaac	60.181	58.801	59.393	50
chr5D_7421920_CT	C100T	chr5D	chr5D:7421821-7422020	tccgtataattaattaagcgcggaC	tccgtataattaattaagcgcggaT	ctcagtccacggtgctacaa	59.654	58.899	59.683	65
chr5D_7422025_AG	A100G	chr5D	chr5D:7421926-7422125	atgccagcctctccaaccT	atgccagcctctccaaccC	gacccctcaaccgtacttgg	60.928	61.989	60.037	68
chr5D_7422180_CA	C100A	chr5D	chr5D:7422081-7422280	gtgcgtcataataaattgcgtgaG	gtgcgtcataataaattgcgtgaT	tagccttttggtcaccaccc	59.334	58.795	59.888	101
chr5D_7422578_CG	C100G	chr5D	chr5D:7422479-7422678	caagtacagcaagtataatgacagC	caagtacagcaagtataatgacagG	cgcaccccaacaaaatccac	58.29	57.761	60.319	59
chr5D_7423124_GA	G100A	chr5D	chr5D:7423025-7423224	caagattttggtggatcgccG	caagattttggtggatcgccA	tctgggttaatgggctgcaa	60.202	59.182	59.592	89
chr5D_7423474_CG	C100G	chr5D	chr5D:7423375-7423574	ggatagttcatggttccatgcatG	ggatagttcatggttccatgcatC	tgagcttctcctgatctgcag	60.023	59.783	59.519	94
chr5D_7501739_AG	A100G	chr5D	chr5D:7501640-7501839	ctcttcgtgcgtgcccatA	ctcttcgtgcgtgcccatG	ccatcttggacctcctgtcg	61.744	60.154	59.823	62
chr5D_7502129_TC	T100C	chr5D	chr5D:7502030-7502229	acgtggagcactactacccA	acgtggagcactactacccG	ggagctcctcgtcatcgac	60.251	61.311	59.643	54
chr5D_7502458_CT	C100T	chr5D	chr5D:7502359-7502558	tcagccagatgcaccccG	tcagccagatgcaccccA	ctccatggtgaagcggaagt	62.1	60.935	60.036	59
chr5D_7502759_GC	G100C	chr5D	chr5D:7502660-7502859	gtacaaggtggtgccctcG	gtacaaggtggtgccctcC	tgctgccatacgtcctcaag	60.376	60.003	60.108	50
chr5D_7502926_AG	A100G	chr5D	chr5D:7502827-7503026	ggagtttcctatcaagagcaagT	ggagtttcctatcaagagcaagC	cagtgatgagggagtctgcc	58.162	59.375	59.822	65
chr5D_7503568_AG	A100G	chr5D	chr5D:7503469-7503668	agccacaaggaccacatctaT	agccacaaggaccacatctaC	tgtcgaaggctcccatcttg	58.8	59.721	59.75	70
chr5D_7503610_TC	T100C	chr5D	chr5D:7503511-7503710	cgccctcgcagcaagaaA	cgccctcgcagcaagaaG	tccttgtggctcctctcctc	61.05	61.494	60.616	50
chr5D_7503727_CG	C100G	chr5D	chr5D:7503628-7503827	ggttgccgaggtcattgtaC	ggttgccgaggtcattgtaG	aggaacacgaccgcatctac	58.916	58.63	59.827	51
chr5D_7503998_AG	A100G	chr5D	chr5D:7503899-7504098	cccgacaagcgtgttttcttT	cccgacaagcgtgttttcttC	tcgattggatagtagttgaccgac	59.935	60.334	59.964	51
chr5D_7504118_GA	G100A	chr5D	chr5D:7504019-7504218	gtcacaaactaccaccacagC	gtcacaaactaccaccacagT	gtggggaagacctcgatgtc	58.086	59.398	59.824	56
chr5D_7504908_GA	G100A	chr5D	chr5D:7504809-7505008	actctggcaaaggaaaggaaG	actctggcaaaggaaaggaaA	ggctcactctctccgacatc	58.131	57.687	59.616	58
chr5D_7505226_GT	G100T	chr5D	chr5D:7505127-7505326	caacgcacacgcacatgC	caacgcacacgcacatgA	atgcatgcatacggtccatg	61.093	59.369	58.759	50
chr5D_7505446_TC	T100C	chr5D	chr5D:7505347-7505546	cgagaaatatttgtccactgcctA	cgagaaatatttgtccactgcctG	tgttccacgttctgctccg	58.884	60.202	60.301	58
chr5D_7562215_AG	A100G	chr5D	chr5D:7562116-7562315	gagaatccggagaaggagagA	gagaatccggagaaggagagG	cttctcaacttgtgcgccac	59.039	58.061	60.041	138
chr5D_7562458_TC	T100C	chr5D	chr5D:7562359-7562558	cttcggattgaggggcatcA	cttcggattgaggggcatcG	ctccttcagcgatgtttgcg	59.819	60.882	59.904	54
chr5D_7562621_CA	C100A	chr5D	chr5D:7562522-7562721	tggcatgttaatcaaggattcaacG	tggcatgttaatcaaggattcaacT	ggggcttcgctaatatgcca	60.393	59.284	60.251	81
chr5D_7562993_TC	T100C	chr5D	chr5D:7562894-7563093	agggtaagttagtcttttcatcccT	agggtaagttagtcttttcatcccC	tcacacaattgccacttagatca	59.209	60.045	58.349	118
chr5D_7563098_AG	A100G	chr5D	chr5D:7562999-7563198	gggtttcactaatttgccactcT	gggtttcactaatttgccactcC	agtggcaattgtgtgaatcaat	59.173	60.057	57.123	50
chr5D_7563143_CT	C100T	chr5D	chr5D:7563044-7563243	cgtgaacaaagtggcaaaaatcC	cgtgaacaaagtggcaaaaatcT	acacgctctgcagaagaaca	59.755	58.888	59.895	89
chr5D_7563523_TC	T100C	chr5D	chr5D:7563424-7563623	gcggaggcttcttccaatcT	gcggaggcttcttccaatcC	tccggatacaagaagcaccg	60.107	61.098	59.825	58
chr5D_7564586_GA	G100A	chr5D	chr5D:7564487-7564686	agtgccaatgctactagtcaG	agtgccaatgctactagtcaA	tggctgtgagagaaactggag	57.466	57.019	59.654	113
chr5D_7564918_CA	C100A	chr5D	chr5D:7564819-7565018	tggcaagttccaaagcagaG	tggcaagttccaaagcagaT	ggcaagtcgcagcaagattc	58.679	58	60.179	56
chr5D_7564955_TC	T100C	chr5D	chr5D:7564856-7565055	tgccaatttcgtagttcacaacT	tgccaatttcgtagttcacaacC	tgtgtggagactggagacat	59.12	59.996	57.985	74
chr5D_7565363_AG	A100G	chr5D	chr5D:7565264-7565463	cctcaaagtggatgtgcacT	cctcaaagtggatgtgcacC	gctcgaacaccttgatgcaa	58.098	59.116	59.126	104
chr5D_7565706_AG	A100G	chr5D	chr5D:7565607-7565806	aggtgctgaacatgtgctgT	aggtgctgaacatgtgctgC	cgcacacgagctctgaaaga	61.521	60.179	60.664	109
chr5D_7565819_CT	C100T	chr5D	chr5D:7565720-7565919	atctggtcacacattgctcG	atctggtcacacattgctcA	ttgtatgcagcgggtctgag	58.269	57.135	60.108	72
chr5D_7566081_TG	T100G	chr5D	chr5D:7565982-7566181	gtattgaatggtcttgacttctgaT	gtattgaatggtcttgacttctgaG	gggaacaacaaaacgaagggg	57.144	57.699	59.932	94
chr5D_7566126_AT	A100T	chr5D	chr5D:7566027-7566226	aacaacaaaacgaaggggaaaT	aacaacaaaacgaaggggaaaA	ggccaaattgaccaatggca	57.253	57.461	59.676	144
chr5D_7566258_CT	C100T	chr5D	chr5D:7566159-7566358	caccacaacaaatcaaatcatccG	caccacaacaaatcaaatcatccA	ccccatcagttgcctctcaa	59.378	58.46	59.671	134
chr5D_7566356_AG	A100G	chr5D	chr5D:7566257-7566456	gccatcaagcaagtgaacaaT	gccatcaagcaagtgaacaaC	tgatttgttgtggtgctcgt	57.692	58.602	58.326	110
chr5D_7566404_CA	C100A	chr5D	chr5D:7566305-7566504	aagaggcagtctcctgtacC	aagaggcagtctcctgtacA	agtgggcaactcaacaggtt	58.437	57.689	59.741	85
chr5D_7566504_TC	T100C	chr5D	chr5D:7566405-7566604	gcattcgggtcaagatgtttT	gcattcgggtcaagatgtttC	tctctcatgtcggactggga	57.424	57.863	59.668	106
chr5D_7566901_AG	A100G	chr5D	chr5D:7566802-7567001	ttcgctctttcacttcaattctttA	ttcgctctttcacttcaattctttG	gcatgagaacttggcaaacagt	58.798	57.509	59.965	148
chr5D_7567030_TA	T100A	chr5D	chr5D:7566931-7567130	gccaagttctcatgcttgacT	gccaagttctcatgcttgacA	acaagaatggacaaacactaaatgt	58.842	59.118	57.653	106
chr5D_7567447_CT	C100T	chr5D	chr5D:7567348-7567547	ggattgtgctgccttttgtcG	ggattgtgctgccttttgtcA	tcgctaagattagtcgtgcct	60.667	59.659	58.978	146
chr5D_7567578_TC	T100C	chr5D	chr5D:7567479-7567678	actggatgttttagtagggccA	actggatgttttagtagggccG	gtcttcatccctccagcaca	59.083	60.093	59.385	52
chr5D_7567611_CT	C100T	chr5D	chr5D:7567512-7567711	gccatgaagttggtgaatttcaG	gccatgaagttggtgaatttcaA	gcacatcacatcctttggcc	58.76	58.37	59.826	71
chr5D_7567724_AG	A100G	chr5D	chr5D:7567625-7567824	tgttcatctcatcttcaccctcaA	tgttcatctcatcttcaccctcaG	aggttgaggagcagcacaat	59.713	60.081	59.597	57
chr5D_7567818_GA	G100A	chr5D	chr5D:7567719-7567918	ggtatgcgggtctatgagtcG	ggtatgcgggtctatgagtcA	gggtcttccaaaggactgct	60.068	59.039	59.598	56
chr5D_7567989_CT	C100T	chr5D	chr5D:7567890-7568089	ttaactactgaaattgcaccactC	ttaactactgaaattgcaccactT	tcacttgatgcaaccttggt	57.446	57.047	57.637	88
chr5D_7568195_CT	C100T	chr5D	chr5D:7568096-7568295	ccaagacagatgattccaactgaaG	ccaagacagatgattccaactgaaA	ttcatgtcggtccacccatc	59.876	59.525	59.748	87
chr5D_7568276_AT	A100T	chr5D	chr5D:7568177-7568376	catagggcagtatggtcctgT	catagggcagtatggtcctgA	aatggacatccccacatcgt	58.95	58.671	59.081	61
chr5D_7568398_TC	T100C	chr5D	chr5D:7568299-7568498	tggacaatacaacaagacaaaggaA	tggacaatacaacaagacaaaggaG	catgatcatcaacgggcggt	59.111	59.469	60.815	50
chr5D_7568701_CG	C100G	chr5D	chr5D:7568602-7568801	tcgatacatacagggtctaaaagG	tcgatacatacagggtctaaaagC	cggctgcatcttggaatgac	57.599	58.16	59.62	59
chr5D_7568897_AG	A100G	chr5D	chr5D:7568798-7568997	attcccagtttctcggcataT	attcccagtttctcggcataC	aggtatagacagcggtgttcg	58.081	57.135	59.596	146
chr5D_7569526_CT	C100T	chr5D	chr5D:7569427-7569626	gatcatgcccgttctttaccG	gatcatgcccgttctttaccA	cgggtactcggggaatcatg	59.402	58.361	59.966	55
chr5D_7569537_GA	G100A	chr5D	chr5D:7569438-7569637	tgatagggaggatcatgccC	tgatagggaggatcatgccT	cgggtactcggggaatcatg	58.339	57.271	59.966	65
chr5D_7569823_CT	C100T	chr5D	chr5D:7569724-7569923	aggctcctggttgtagggC	aggctcctggttgtagggT	acatgctctccaactggcaa	61.302	59.839	59.889	88
chr5D_7570832_TA	T100A	chr5D	chr5D:7570733-7570932	tttctcgtcagccaaagatctaT	tttctcgtcagccaaagatctaA	tccatgaaggtcagcagcag	57.853	57.655	60.036	84
chr5D_7571116_TG	T100G	chr5D	chr5D:7571017-7571216	tggaccgtagaagccacataT	tggaccgtagaagccacataG	ttcgcgcttggctttttgaa	58.605	59.245	59.899	58
chr5D_7571194_AC	A100C	chr5D	chr5D:7571095-7571294	gcagtctcctctgtggctcA	gcagtctcctctgtggctcC	agcggtatggtacgactcct	61.54	62.238	60.107	50
chr5D_7571325_CT	C100T	chr5D	chr5D:7571226-7571425	gcgagattgtctgaaaagcaacC	gcgagattgtctgaaaagcaacT	tttgacatggtgacttggcct	60.911	60.059	60.134	50
chr5D_7571504_TA	T100A	chr5D	chr5D:7571405-7571604	tgttagtgaattgatcggtagagA	tgttagtgaattgatcggtagagT	gcttgcatttccattccacct	57.231	57.474	59.448	141
chr5D_7594209_CG	C100G	chr5D	chr5D:7594110-7594309	tcagctactgaaacgtattcctG	tcagctactgaaacgtattcctC	tgccagtttggatcgtgaga	58.255	58.005	59.315	74
chr5D_7594798_TA	T100A	chr5D	chr5D:7594699-7594898	agataggagtgacactgagcA	agataggagtgacactgagcT	tggccccttgattaagcaaag	57.907	57.62	58.821	121
chr5D_7594912_AT	A100T	chr5D	chr5D:7594813-7595012	tgcaacactgttttattaaaggagT	tgcaacactgttttattaaaggagA	gactgctcagtgtcactcct	57.659	57.425	59.035	142
chr5D_7601494_CT	C100T	chr5D	chr5D:7601395-7601594	tgtcataacttttgccgccG	tgtcataacttttgccgccA	acgagttggcctggtacaac	59.48	58.39	60.25	76
chr5D_7601500_CT	C100T	chr5D	chr5D:7601401-7601600	gacctaaaacgacggcggC	gacctaaaacgacggcggT	ctgctgctcgactttcatga	61.734	60.373	58.282	105
chr5D_7602615_CG	C100G	chr5D	chr5D:7602516-7602715	gtcttcgagcctgacaaagatG	gtcttcgagcctgacaaagatC	ggttggaacgtggagggaaa	59.33	59.073	60.179	65
chr5D_7605815_AG	A100G	chr5D	chr5D:7605716-7605915	gcagcttcggatcgatattgaA	gcagcttcggatcgatattgaG	tgcttcgatcggggtcaatt	58.94	59.334	59.748	93
chr5D_7606283_CG	C100G	chr5D	chr5D:7606184-7606383	tgtccttcaggctagcaagataG	tgtccttcaggctagcaagataC	ccctagcactagcaacacga	59.614	59.867	59.469	53
chr5D_7627435_CG	C100G	chr5D	chr5D:7627336-7627535	aggtaatttacaaatttgggcctaC	aggtaatttacaaatttgggcctaG	tgccttttatgtcccaaggt	57.822	57.582	57.009	69
chr5D_7627641_TA	T100A	chr5D	chr5D:7627542-7627741	catgtatgggtggaagatgaatgT	catgtatgggtggaagatgaatgA	acctggaaatgatgttgttttgct	58.865	58.621	59.899	63
chr5D_7627732_CT	C100T	chr5D	chr5D:7627633-7627832	tttgatgcaaccacatatcacaC	tttgatgcaaccacatatcacaT	agcgggacattgttcatgttc	57.942	57.082	59.187	112
chr5D_7630554_CG	C100G	chr5D	chr5D:7630455-7630654	cctccctgcatgaatcagttC	cctccctgcatgaatcagttG	agcagctgcagattctaggtg	58.704	58.978	60.134	143
chr5D_7630827_GA	G100A	chr5D	chr5D:7630728-7630927	actcctaaggaaggcaagcG	actcctaaggaaggcaagcA	ggcaaggaacagctctagtgt	59.749	58.638	59.997	130
chr5D_7631170_AG	A100G	chr5D	chr5D:7631071-7631270	tgctgtcaagtgcacgataT	tgctgtcaagtgcacgataC	acagtgcctgcagtagacaa	57.615	58.572	59.241	116
chr5D_7631727_TC	T100C	chr5D	chr5D:7631628-7631827	cagaggtattgtcatctcattggaA	cagaggtattgtcatctcattggaG	ccagagaatagccttgcggt	58.648	59.01	59.821	102
chr5D_7633357_AG	A100G	chr5D	chr5D:7633258-7633457	atccttcacggcggctcT	atccttcacggcggctcC	gtcatctgcagagggagctg	61.078	62.163	60.179	123
chr5D_7635725_CG	C100G	chr5D	chr5D:7635626-7635825	accgggtcaacattctctcC	accgggtcaacattctctcG	ccgtttgctgtggatcgatg	59.386	59.753	59.625	108
chr5D_7718232_AG	A100G	chr5D	chr5D:7718133-7718332	aagtgttagggtcggcctcA	aagtgttagggtcggcctcG	cgagagccagcatcagaact	60.835	61.885	59.825	76
chr5D_7718849_TC	T100C	chr5D	chr5D:7718750-7718949	agacaggttatgtattcctcttcaA	agacaggttatgtattcctcttcaG	cccatctcaggctctgtgtc	57.504	57.882	59.822	59
chr5D_7718903_GA	G100A	chr5D	chr5D:7718804-7719003	ccaaactgaccgccgtagC	ccaaactgaccgccgtagT	ggctctgtgtcgttcctgtt	61.388	60.005	60.25	98
chr5D_7735640_AG	A100G	chr5D	chr5D:7735541-7735740	ggatgagtcaaccgaattaaccT	ggatgagtcaaccgaattaaccC	cggtccaaaggcacccataa	58.486	59.374	60.323	114
chr5D_7735731_AG	A100G	chr5D	chr5D:7735632-7735831	gcaatttaatcattgaccgatctcT	gcaatttaatcattgaccgatctcC	atccatgaaggccagcagtg	58.036	58.854	60.395	97
chr5D_7735976_TC	T100C	chr5D	chr5D:7735877-7736076	agaatcataagactgacatggcT	agaatcataagactgacatggcC	ggcacaccatcatcaccaac	57.373	58.288	59.472	148
chr5D_7742004_AC	A100C	chr5D	chr5D:7741905-7742104	aggtggcgaggaggatgT	aggtggcgaggaggatgG	cctgctgcaaaataccgctc	59.96	60.766	59.901	60
chr5D_7742250_TC	T100C	chr5D	chr5D:7742151-7742350	tgtctagaaactactcctgcagT	tgtctagaaactactcctgcagC	tccgagtagcgtgagtctca	58.592	59.806	60.037	70
chr5D_7742306_CT	C100T	chr5D	chr5D:7742207-7742406	gcgtaaccagtgttgcttcttG	gcgtaaccagtgttgcttcttA	tgagactcacgctactcgga	60.602	59.196	60.037	50
chr5D_7742392_AC	A100C	chr5D	chr5D:7742293-7742492	tcatacctatgtccttggcgaaT	tcatacctatgtccttggcgaaG	acagagtgtgaggaggtgga	59.354	59.93	59.811	68
chr5D_7742545_TC	T100C	chr5D	chr5D:7742446-7742645	tgccttggagtatttattggacatA	tgccttggagtatttattggacatG	cgattgcagacatgtgatggt	58.094	59.406	58.988	67
chr5D_7743831_CG	C100G	chr5D	chr5D:7743732-7743931	agtgaaagcaatgatcacctcaG	agtgaaagcaatgatcacctcaC	aaagagaaggaggagcccgt	58.992	59.245	60.546	51
chr5D_7744867_TA	T100A	chr5D	chr5D:7744768-7744967	tgctcaacatacagcaagccA	tgctcaacatacagcaagccT	tgaatgcccttcaggagcaa	60.545	60.272	59.595	50
chr5D_7745786_TC	T100C	chr5D	chr5D:7745687-7745886	aaatcatactagttggatgcccA	aaatcatactagttggatgcccG	cggcgccacctctaagtttt	58.611	57.613	60.954	60
chr5D_7747545_CT	C100T	chr5D	chr5D:7747446-7747645	acgaaggtacaaacgtctcatC	acgaaggtacaaacgtctcatT	ggagggcccatcattgactt	58.427	58.014	59.74	79
chr5D_7748171_CT	C100T	chr5D	chr5D:7748072-7748271	gcaactagccaccagtgtagC	gcaactagccaccagtgtagT	tgcttgtttatgccctctca	61.275	59.998	57.123	68
chr5D_7748427_CT	C100T	chr5D	chr5D:7748328-7748527	gagtcagggtcgggagataG	gagtcagggtcgggagataA	aaaactgccctgcccatacc	58.388	57.931	60.615	50
chr5D_7748504_CT	C100T	chr5D	chr5D:7748405-7748604	gccgccgtcgttaagagG	gccgccgtcgttaagagA	tcctcctaaccctagcgacc	60.884	59.82	60.106	56
chr5D_7749558_AG	A100G	chr5D	chr5D:7749459-7749658	caatctggccggttagttctT	caatctggccggttagttctC	gccaaggaaaaagacggtgc	58.288	58.719	60.319	93
chr5D_7749716_TC	T100C	chr5D	chr5D:7749617-7749816	cgagtacacggacatgacaaA	cgagtacacggacatgacaaG	tgtgtggacttggactcatgt	58.332	58.749	59.232	62
chr5D_7749807_TC	T100C	chr5D	chr5D:7749708-7749907	gccccctgcacaaaattcA	gccccctgcacaaaattcG	ggcaaacgtggatatggtgtg	58.943	60.08	59.868	56
chr5D_7750269_GC	G100C	chr5D	chr5D:7750170-7750369	gcatttattcagcggttggttG	gcatttattcagcggttggttC	attcgctacctgcccaactg	59.077	58.821	60.393	67
chr5D_7882157_AC	A100C	chr5D	chr5D:7882058-7882257	tgtctcaatgagaatgcggaT	tgtctcaatgagaatgcggaG	gcttctttgcgtgcatctca	57.451	58.103	59.481	76
chr5D_7882208_TC	T100C	chr5D	chr5D:7882109-7882308	gttcaaactggaactaccttttgaT	gttcaaactggaactaccttttgaC	tcttgcgggtacttctcgtg	57.961	58.737	59.757	88
chr5D_7882238_GT	G100T	chr5D	chr5D:7882139-7882338	cccaatcttgatcatcttatgacaG	cccaatcttgatcatcttatgacaT	tcttgcgggtacttctcgtg	57.564	57.002	59.757	58
chr5D_7882328_AG	A100G	chr5D	chr5D:7882229-7882428	acaatgccacaatcgactcT	acaatgccacaatcgactcC	agaaggaggaggtggctaca	57.52	58.547	59.586	79
chr5D_7952195_AC	A100C	chr5D	chr5D:7952096-7952295	aaaccgccgttgttttgacT	aaaccgccgttgttttgacG	acgggtcgttcagggagtta	59.187	60.524	60.54	66
chr5D_7952670_CT	C100T	chr5D	chr5D:7952571-7952770	gctcaaaggccgccaagatC	gctcaaaggccgccaagatT	ttcactccacgagccctaga	61.998	61.599	59.961	81
chr5D_7952745_CT	C100T	chr5D	chr5D:7952646-7952845	catctggcagaggaggagaaG	catctggcagaggaggagaaA	tagggctcgtggagtgaaga	59.587	59.164	59.961	52
chr5D_7964804_CT	C100T	chr5D	chr5D:7964705-7964904	tggccatcttgtaggaacctC	tggccatcttgtaggaacctT	ggccattggaagagacccaa	59.44	59.007	59.96	75
chr5D_7965104_TG	T100G	chr5D	chr5D:7965005-7965204	cgccatggccgagcttatA	cgccatggccgagcttatC	gcaaacgtccttacctcggt	60.005	61.321	60.32	69
chr5D_7965437_TC	T100C	chr5D	chr5D:7965338-7965537	ctcttgatggtgcgtgcttA	ctcttgatggtgcgtgcttG	gcaatggcaaaactgaaagtgt	58.274	59.833	58.803	63
chr5D_7965547_TC	T100C	chr5D	chr5D:7965448-7965647	ggcagaattatcttgcttcaagttT	ggcagaattatcttgcttcaagttC	gccttgctggaagaggtcat	58.607	58.967	60.035	57
chr5D_7965640_CG	C100G	chr5D	chr5D:7965541-7965740	tcatccctaggtggccactG	tcatccctaggtggccactC	tgaaccttccagcagaccag	60.983	60.691	59.602	58
chr5D_7966482_CG	C100G	chr5D	chr5D:7966383-7966582	cccagacccacatctccctG	cccagacccacatctccctC	gttgtggccgtacttgtcga	61.63	61.341	60.598	50
chr5D_7966584_TG	T100G	chr5D	chr5D:7966485-7966684	gctttcttgtggacgctgaT	gctttcttgtggacgctgaG	cctcatcgtcgttgttccct	58.84	59.485	59.753	71
chr5D_7968829_CG	C100G	chr5D	chr5D:7968730-7968929	agcaaactgccaaccgttC	agcaaactgccaaccgttG	acgcgtgggaacgtgatatt	59.266	59.563	60.109	79
chr5D_7979907_TG	T100G	chr5D	chr5D:7979808-7980007	cgccagagccaaaggacA	cgccagagccaaaggacC	gccgtgttgatctcatgggt	59.967	60.748	60.393	52
chr5D_7981809_GA	G100A	chr5D	chr5D:7981710-7981909	acattcctacacctagggcG	acattcctacacctagggcA	attgagtcaggctgggttgg	58.879	57.736	59.961	55
chr5D_7981821_TC	T100C	chr5D	chr5D:7981722-7981921	tcaggctgggttggagcA	tcaggctgggttggagcG	ccaatgcattgagagcgtcc	60.854	62.021	59.62	96
chr5D_7982428_AG	A100G	chr5D	chr5D:7982329-7982528	tcatgcatgcttactagttctctaT	tcatgcatgcttactagttctctaC	ccatggagcaatcaagcagc	57.705	58.492	59.898	58
chr5D_7982522_TG	T100G	chr5D	chr5D:7982423-7982622	acttgtgttggtaggacgatacA	acttgtgttggtaggacgatacC	ggtgtcatcctaccaccacc	59.425	60.056	59.748	56
chr5D_7982537_AC	A100C	chr5D	chr5D:7982438-7982637	aaaagagtgtatcgtcctaccaA	aaaagagtgtatcgtcctaccaC	gcacggtgatcctaagggtg	57.266	57.93	60.462	57
chr5D_7982539_AG	A100G	chr5D	chr5D:7982440-7982639	agagtgtatcgtcctaccaacA	agagtgtatcgtcctaccaacG	cacggtgatcctaagggtga	58.306	59.318	58.808	53
chr5D_7982967_TA	T100A	chr5D	chr5D:7982868-7983067	gcctgatggaggaggagatcA	gcctgatggaggaggagatcT	ggccttgctctcccttatgg	60.761	60.483	60.179	86
chr5D_7984428_TC	T100C	chr5D	chr5D:7984329-7984528	actaggagaggtcgaggtatttA	actaggagaggtcgaggtatttG	cccccatataagccctccca	57.357	58.791	60.478	105
chr5D_7985337_CT	C100T	chr5D	chr5D:7985238-7985437	accaacttactaggagaggtcG	accaacttactaggagaggtcA	gcattggccccctcaactaa	58.646	57.601	60.324	51
chr5D_7985994_CG	C100G	chr5D	chr5D:7985895-7986094	ccacttgatcatgtcgccaC	ccacttgatcatgtcgccaG	cctgcatcgaggaagccatc	59.271	58.988	60.884	113
chr5D_8014512_CT	C100T	chr5D	chr5D:8014413-8014612	ccaagacaaggcccataatgaaC	ccaagacaaggcccataatgaaT	acgcacgccctattttcctt	59.869	59.037	60.322	64
chr5D_8014724_CT	C100T	chr5D	chr5D:8014625-8014824	agcaatcctttcattcccactG	agcaatcctttcattcccactA	ttattcccggccataccacc	58.905	57.409	59.525	54
chr5D_8015196_CT	C100T	chr5D	chr5D:8015097-8015296	gaagcaatatagctagcatttgtcC	gaagcaatatagctagcatttgtcT	aatagctccggcacctcatc	58.393	57.568	59.605	115
chr5D_8015479_TG	T100G	chr5D	chr5D:8015380-8015579	tgcatgagaatttggctacaattaA	tgcatgagaatttggctacaattaC	tgctcgtgctgtagtttcca	57.832	58.437	59.609	50
chr5D_8015498_CT	C100T	chr5D	chr5D:8015399-8015598	tggcacgagttcgatgcatG	tggcacgagttcgatgcatA	tgctcgtgctgtagtttcca	61.361	59.825	59.609	64
chr5D_8015516_CG	C100G	chr5D	chr5D:8015417-8015616	catgcatcgaactcgtgcC	catgcatcgaactcgtgcG	agggtgccatatccatgcaa	59.65	60.013	59.443	64
chr5D_8016564_AG	A100G	chr5D	chr5D:8016465-8016664	tcctgattctggacgctctA	tcctgattctggacgctctG	tggtcgcatgttcatcgtct	57.563	59.18	59.754	89
chr5D_8017658_CA	C100A	chr5D	chr5D:8017559-8017758	acccaaataatatcggccttaagC	acccaaataatatcggccttaagA	tcgggccaaaattttgccaa	59.235	57.804	59.53	75
chr5D_8017709_AG	A100G	chr5D	chr5D:8017610-8017809	ggccaacgcgtctatttctttT	ggccaacgcgtctatttctttC	tatcggccttaagcacacgc	60.095	60.476	60.808	86
chr5D_8017782_CT	C100T	chr5D	chr5D:8017683-8017882	aaatcacgtccaatccaccC	aaatcacgtccaatccaccT	taccggcagtggttagaagc	58.166	57.121	59.752	100
chr5D_8018146_TC	T100C	chr5D	chr5D:8018047-8018246	tgaaacatcctccatgtgggaT	tgaaacatcctccatgtgggaC	gggttttgggtgggacatca	59.418	60.291	60.179	50
chr5D_8018177_GC	G100C	chr5D	chr5D:8018078-8018277	gtcccacccaaaaccccaG	gtcccacccaaaaccccaC	gcttggcgcaaaaagagtgt	60.533	60.835	60.249	68
chr5D_8018550_CT	C100T	chr5D	chr5D:8018451-8018650	ggtgaatgaggcggtggaG	ggtgaatgaggcggtggaA	atagtcagcccgagagacgt	60.45	60.003	60.107	52
chr5D_8018942_GT	G100T	chr5D	chr5D:8018843-8019042	attgttgtgcgatgcatggG	attgttgtgcgatgcatggT	tgccatgcatcggatcaaca	59.826	59.11	60.394	50
chr5D_8019087_CT	C100T	chr5D	chr5D:8018988-8019187	cgcaatgcaaagtcgctagC	cgcaatgcaaagtcgctagT	cgccgcaatacttgttgacc	60.859	59.556	60.179	67
chr5D_8019270_GA	G100A	chr5D	chr5D:8019171-8019370	acgaacatccgttgcttttgG	acgaacatccgttgcttttgA	cgcccttgtccagtctcatt	60.002	59.056	60.036	116
chr5D_8020028_GA	G100A	chr5D	chr5D:8019929-8020128	ccagccattcctagtcagctG	ccagccattcctagtcagctA	gtgcttctgtggatgtgcca	60.475	58.958	60.891	98
chr5D_8020461_AG	A100G	chr5D	chr5D:8020362-8020561	acaactccactgacatcgcA	acaactccactgacatcgcG	gttgacgaccttcctagccc	59.607	60.667	60.108	68
chr5D_8023763_CT	C100T	chr5D	chr5D:8023664-8023863	cccgcattttgcatgggC	cccgcattttgcatgggT	cagaaggacatgcaaaacgtg	60.512	59.02	58.346	132
chr5D_8023798_TG	T100G	chr5D	chr5D:8023699-8023898	aaaatattgagcagtcccactattT	aaaatattgagcagtcccactattG	cagaaggacatgcaaaacgtg	57.661	57.039	58.346	104
chr5D_8024823_TC	T100C	chr5D	chr5D:8024724-8024923	tccatgcatcatatacgtaacaaaT	tccatgcatcatatacgtaacaaaC	agggcactactcacatgctt	57.022	57.815	59.013	54
chr5D_8024847_TG	T100G	chr5D	chr5D:8024748-8024947	cacagttgaaagcatgtgagtagT	cacagttgaaagcatgtgagtagG	actggatcgcatcgaacatgt	59.487	60.084	60.135	78
chr5D_8033292_CA	C100A	chr5D	chr5D:8033193-8033392	gaggctgtgcttatatagatagagC	gaggctgtgcttatatagatagagA	gctgggttgggttcctactt	58.496	57.126	59.596	53
chr5D_8033976_CT	C100T	chr5D	chr5D:8033877-8034076	ggatcttgttgataacgaggcG	ggatcttgttgataacgaggcA	tcctcctgtgcagaaacgaa	58.468	59.46	59.244	102
chr5D_8034023_GA	G100A	chr5D	chr5D:8033924-8034123	gagctcgctcatgtccacC	gagctcgctcatgtccacT	aggtgcgcctcgttatcaac	60.52	59.485	60.74	71
chr5D_8034134_AG	A100G	chr5D	chr5D:8034035-8034234	gcttttcagcgagctcacA	gcttttcagcgagctcacG	aattctcgaggctgaacccg	58.762	59.869	60.108	62
chr5D_8034206_TC	T100C	chr5D	chr5D:8034107-8034306	aaaccagcctcaagagcacA	aaaccagcctcaagagcacG	cgggttcagcctcgagaatt	59.817	60.886	60.108	68
chr5D_8034809_TA	T100A	chr5D	chr5D:8034710-8034909	atcaaggagacgctgcgcT	atcaaggagacgctgcgcA	gcgtgtgttggagggtatca	62.012	62.301	60.037	105
chr5D_8034895_CT	C100T	chr5D	chr5D:8034796-8034995	tgataccctccaacacacgC	tgataccctccaacacacgT	agacgatggatccctcccaa	60.037	58.656	60.031	62
chr5D_8034946_GA	G100A	chr5D	chr5D:8034847-8035046	atccatcgtcttgggagagG	atccatcgtcttgggagagA	aacccaaatggcaggaacct	58.582	57.539	59.809	118
chr5D_8035084_CA	C100A	chr5D	chr5D:8034985-8035184	ggatgaatttcgggttcgcC	ggatgaatttcgggttcgcA	ccggtacccaccatattcgg	59.619	58.908	59.966	91
chr5D_8035174_CT	C100T	chr5D	chr5D:8035075-8035274	cgcaggggttgatatggcC	cgcaggggttgatatggcT	aagcttctcctttcggcgaa	60.899	59.851	59.965	58
chr5D_8035654_TC	T100C	chr5D	chr5D:8035555-8035754	tgcgagttgtgagtgtaaaatttA	tgcgagttgtgagtgtaaaatttG	ggtgagcaaagcacaatgga	58.73	57.394	59.039	150
chr5D_8035849_AC	A100C	chr5D	chr5D:8035750-8035949	gttgagtagggcttgcgtcA	gttgagtagggcttgcgtcC	ggccaaagagaaggaccagt	60.32	61.02	59.598	83
chr5D_8036815_AG	A100G	chr5D	chr5D:8036716-8036915	ggctgaagtacatctcatgcaA	ggctgaagtacatctcatgcaG	ggccgaatgggaaagtacct	58.727	59.129	59.745	82
chr5D_8039249_CG	C100G	chr5D	chr5D:8039150-8039349	aacacacttttacattgccgC	aacacacttttacattgccgG	agcgagcccaatagcatgtt	58.262	57.637	60.107	122
chr5D_8039412_TG	T100G	chr5D	chr5D:8039313-8039512	cgctaaaagcaagacatagacgtT	cgctaaaagcaagacatagacgtG	gtggagtggggcactttgg	59.908	60.491	60.903	50
chr5D_8039425_GC	G100C	chr5D	chr5D:8039326-8039525	atcggtggagtggggcaC	atcggtggagtggggcaG	gaggcgtcgttatgtttcgc	61.717	61.403	59.975	71
chr5D_8039707_GA	G100A	chr5D	chr5D:8039608-8039807	acgtcctacttctcccacgG	acgtcctacttctcccacgA	ctaaagtggcgtgttgtgcg	60.964	59.963	60.384	63
chr5D_8040096_CA	C100A	chr5D	chr5D:8039997-8040196	tgcagattgggaaggcttttaG	tgcagattgggaaggcttttaT	acaggtgcatgctcttcagt	58.908	58.288	59.601	58
chr5D_8040174_CG	C100G	chr5D	chr5D:8040075-8040274	tctgaacacaaataaagacacacaC	tctgaacacaaataaagacacacaG	cgctgtcctttaaccctgtg	58.219	57.985	58.843	136
chr5D_8040350_GT	G100T	chr5D	chr5D:8040251-8040450	caggatataagcaacacccaatacG	caggatataagcaacacccaatacT	cgggtgcttgggtactgatc	59.821	58.701	60.462	53
chr5D_8040585_AG	A100G	chr5D	chr5D:8040486-8040685	tgggccatatatcatgaagttgaT	tgggccatatatcatgaagttgaC	cccagctggctgtatcacaa	57.856	58.684	60.035	54
chr5D_8040682_GA	G100A	chr5D	chr5D:8040583-8040782	tgtgcataccgctccctttC	tgtgcataccgctccctttT	agctggctgtatcacaaggt	60.392	59.962	59.013	144
chr5D_8040850_AG	A100G	chr5D	chr5D:8040751-8040950	gtccagcacaaaacaagggA	gtccagcacaaaacaagggG	gggttggtttcatgctcacag	58.601	59.611	59.729	50
chr5D_8046197_GA	G100A	chr5D	chr5D:8046098-8046297	ccgactccagaagctccctC	ccgactccagaagctccctT	gaggaggatctcgtacacgc	61.672	61.261	59.692	136
chr5D_8046201_GA	G100A	chr5D	chr5D:8046102-8046301	ctctccgactccagaagctC	ctctccgactccagaagctT	cctctcgcccttctcctctt	59.262	58.818	60.686	86
chr5D_8047114_CT	C100T	chr5D	chr5D:8047015-8047214	acacaaatttgctggacctctC	acacaaatttgctggacctctT	gttgaggtgtctgcgctttg	59.113	58.7	60.041	56
chr5D_8047365_AG	A100G	chr5D	chr5D:8047266-8047465	tggtggctcttatgctgattT	tggtggctcttatgctgattC	acccctagaaaacctcaagaga	57.629	58.077	58.129	50
chr5D_8047686_CT	C100T	chr5D	chr5D:8047587-8047786	actgttcatgttccttgttgctG	actgttcatgttccttgttgctA	atttcgcaggtgctccacaa	59.933	58.54	60.537	137
chr5D_8048804_GA	G100A	chr5D	chr5D:8048705-8048904	ttccacaggtacaaggaccG	ttccacaggtacaaggaccA	cttgaggtggtttgttgctct	59.317	58.191	58.699	61
chr5D_8049256_CG	C100G	chr5D	chr5D:8049157-8049356	gtcatcctgggcaactcataataaC	gtcatcctgggcaactcataataaG	tctcacacgcatcagacctc	59.76	59.529	59.472	64
chr5D_8050134_GA	G100A	chr5D	chr5D:8050035-8050234	cgcatttgacgagtctcgaG	cgcatttgacgagtctcgaA	tctcttgagtgtgttggcgt	59.089	58.663	59.536	82
chr5D_8050419_GA	G100A	chr5D	chr5D:8050320-8050519	tgagtattgcctttctaaagctttC	tgagtattgcctttctaaagctttT	tgggtgaggtgaacggaaag	57.854	57.475	59.892	122
chr5D_8050520_GA	G100A	chr5D	chr5D:8050421-8050620	atgtgctgcactacgtcaaC	atgtgctgcactacgtcaaT	gcagtctaccaaactgttgagg	58.852	57.901	59.191	149
chr5D_8050730_TA	T100A	chr5D	chr5D:8050631-8050830	acattcttgtgtctatcttggcttA	acattcttgtgtctatcttggcttT	ctcatacggttgtagcatatctgt	58.289	58.994	58.226	73
chr5D_8050932_TA	T100A	chr5D	chr5D:8050833-8051032	tccaagtatagaagacaagccaaT	tccaagtatagaagacaagccaaA	agcaggaatgctggatttct	57.686	57.878	57.177	98
chr5D_8051078_AG	A100G	chr5D	chr5D:8050979-8051178	gttgtcagtttggacttttaagcaT	gttgtcagtttggacttttaagcaC	aacttcacacaggatacagaaga	59.485	58.727	57.192	61
chr5D_8051173_AC	A100C	chr5D	chr5D:8051074-8051273	tttccccaaacaatttccatctT	tttccccaaacaatttccatctG	tgacaactagccttgttggg	57.774	57.097	57.73	100
chr5D_8051458_GA	G100A	chr5D	chr5D:8051359-8051558	tgatatttgccagttgccacaG	tgatatttgccagttgccacaA	gggtcccatgtgtcactgac	59.507	59.104	60.322	128
chr5D_8051983_GA	G100A	chr5D	chr5D:8051884-8052083	acaaaacatttttgctcggcG	acaaaacatttttgctcggcA	ccaacaaaaatccttccccca	59.142	58.101	58.666	58
chr5D_8052348_TC	T100C	chr5D	chr5D:8052249-8052448	gctatcactcctatgagaaggcT	gctatcactcctatgagaaggcC	tcatgttcatcggcgtctga	59.168	60.056	59.47	65
chr5D_8052704_AG	A100G	chr5D	chr5D:8052605-8052804	tgagctgtgagtgtcttaatgaT	tgagctgtgagtgtcttaatgaC	aatgaggtacttgacggcgg	57.588	58.44	60.108	87
chr5D_8052782_GT	G100T	chr5D	chr5D:8052683-8052882	ctcagcgtacgttcaggcC	ctcagcgtacgttcaggcA	cgccacgggtgtaaactcta	60.806	60.081	59.756	116
chr5D_8053263_GC	G100C	chr5D	chr5D:8053164-8053363	cctccctctccctccctC	cctccctctccctccctG	acacggcagctaaaccctag	59.388	59.715	59.751	78
chr5D_8053305_GA	G100A	chr5D	chr5D:8053206-8053405	gggatctggtgaaaggcgG	gggatctggtgaaaggcgA	ggaggccaggttcatcgaag	60.452	59.398	60.463	79
chr5D_8053591_AG	A100G	chr5D	chr5D:8053492-8053691	agaagcttcctccgactccT	agaagcttcctccgactccC	atatgtcgggtccccatcct	59.96	60.973	59.806	99
chr5D_8053637_AC	A100C	chr5D	chr5D:8053538-8053737	gggagaggaggtggggaatA	gggagaggaggtggggaatC	acccactcccctccctttt	59.732	61.057	60.072	50
chr5D_8054011_CG	C100G	chr5D	chr5D:8053912-8054111	ggcttctgtcatgagtgtcaG	ggcttctgtcatgagtgtcaC	ccggacaaatggccaggtat	58.655	58.928	60.107	80
chr5D_8054270_GA	G100A	chr5D	chr5D:8054171-8054370	cgaaaacatcgcctcccG	cgaaaacatcgcctcccA	acaggtgatgtggtcgtgac	58.91	57.705	59.966	65
chr5D_8054349_CT	C100T	chr5D	chr5D:8054250-8054449	gtcgacccgtatgcgcaC	gtcgacccgtatgcgcaT	acacatttagaggcgagggc	61.252	60.279	60.108	69
chr5D_8054955_CT	C100T	chr5D	chr5D:8054856-8055055	tgtgagcaatgaagtcgacattaaC	tgtgagcaatgaagtcgacattaaT	agaagaatgaagaggtgttaggaca	60.107	59.357	59.456	118
chr5D_8088712_GA	G100A	chr5D	chr5D:8088613-8088812	ctttgagatgactgtgcaatgaC	ctttgagatgactgtgcaatgaT	tcaatggtacgatgatactgca	58.28	57.437	57.336	106
chr5D_8160446_GT	G100T	chr5D	chr5D:8160347-8160546	ccaaacatgcgaactgctcC	ccaaacatgcgaactgctcA	tgggaaaacacgcatggaga	60.11	59.407	59.89	96
chr5D_8184170_AG	A100G	chr5D	chr5D:8184071-8184270	tgcttgtgctgtcattaacgaT	tgcttgtgctgtcattaacgaC	ggaaggccgattgaggaagt	58.926	59.777	59.747	77
chr5D_8185405_AG	A100G	chr5D	chr5D:8185306-8185505	cggtgtatagttgggggtgaaA	cggtgtatagttgggggtgaaG	ataagctcgacctgccttcg	60.027	60.42	59.897	86
chr5D_8185619_AC	A100C	chr5D	chr5D:8185520-8185719	ctggaaagagcgctctgagA	ctggaaagagcgctctgagC	ccagcccaggccaaatacaa	61.083	59.47	60.614	60
chr5D_8186567_TC	T100C	chr5D	chr5D:8186468-8186667	tcatatgagacggaccctgaaA	tcatatgagacggaccctgaaG	ctatgcaccgcaagttgctg	58.629	59.041	60.179	56
chr5D_8187834_AT	A100T	chr5D	chr5D:8187735-8187934	catttccttcacttgccgcA	catttccttcacttgccgcT	tcgctactcaccccttcaga	59.402	59.116	59.961	52
chr5D_8187920_AG	A100G	chr5D	chr5D:8187821-8188020	tacctcctcatcgccagtaT	tacctcctcatcgccagtaC	gggtgagtagcgataagggc	57.322	58.311	59.966	86
chr5D_8188080_CT	C100T	chr5D	chr5D:8187981-8188180	gaacctgctgagctctgcG	gaacctgctgagctctgcA	ccatggcccaaatgtcgttg	61.099	60.004	60.109	52
chr5D_8188186_CT	C100T	chr5D	chr5D:8188087-8188286	cccatggtatgtcattggcaG	cccatggtatgtcattggcaA	tgtaatgtgaccgtctcgcc	59.041	58.613	60.109	68
chr5D_8188276_CT	C100T	chr5D	chr5D:8188177-8188376	gcagggtcataccttctctacG	gcagggtcataccttctctacA	atccatgcccaagatgccat	59.965	58.968	59.81	73
chr5D_8189284_GA	G100A	chr5D	chr5D:8189185-8189384	agagatcgaagtaggcacgG	agagatcgaagtaggcacgA	actacatcaagccgcccaag	58.974	57.96	60.393	93
chr5D_8232209_AT	A100T	chr5D	chr5D:8232110-8232309	ctggctactcacacacgcA	ctggctactcacacacgcT	gatggaggctgtgtcacacc	60.006	59.71	60.675	90
chr5D_8234090_TC	T100C	chr5D	chr5D:8233991-8234190	gaacgaattaccccgggcA	gaacgaattaccccgggcG	tgccggtctaccagtatctca	60.078	61.176	60.064	77
chr5D_8234116_TC	T100C	chr5D	chr5D:8234017-8234216	ggtaattcgttcgcccgttT	ggtaattcgttcgcccgttC	gctccacaggtgtatagcct	59.202	59.629	58.876	107
chr5D_8234414_CT	C100T	chr5D	chr5D:8234315-8234514	tcccttgttttgtgctggaC	tcccttgttttgtgctggaT	ggttagctgagctcttggca	58.601	57.62	60.036	80
chr5D_8261224_CT	C100T	chr5D	chr5D:8261125-8261324	ccgattccatactcgtcaaatgC	ccgattccatactcgtcaaatgT	ggcagcaaagaaggtgtaagg	60.06	58.88	59.458	54
chr5D_8261410_CT	C100T	chr5D	chr5D:8261311-8261510	tctgtgtagcaagtgagagcC	tctgtgtagcaagtgagagcT	gcgtgtgagggagaaacact	58.757	59.726	60.25	116
chr5D_8261513_AC	A100C	chr5D	chr5D:8261414-8261613	ccctcacacgcatcagacA	ccctcacacgcatcagacC	tgtcatcctgggcaactcat	59.707	60.449	59.006	71
chr5D_8261703_TA	T100A	chr5D	chr5D:8261604-8261803	tccctgtgttgactaaaggtacaT	tccctgtgttgactaaaggtacaA	tgtacacattgccaaggtca	59.404	59.59	57.352	97
chr5D_8261889_GA	G100A	chr5D	chr5D:8261790-8261989	ggtgaactgtgtagattggacaG	ggtgaactgtgtagattggacaA	ccagctgaaattccacgcaa	59.003	58.614	59.402	136
chr5D_8262181_AG	A100G	chr5D	chr5D:8262082-8262281	gactccggtttgacaacaatT	gactccggtttgacaacaatC	tgactgctttgtctgctgca	57.017	57.462	60.464	70
chr5D_8400511_AG	A100G	chr5D	chr5D:8400412-8400611	gttggacggcgaaactgcA	gttggacggcgaaactgcG	agtgctcctggaggtagagg	61.539	62.573	60.033	50
chr5D_8400661_AG	A100G	chr5D	chr5D:8400562-8400761	tggaagagatgaaagtcttgatctA	tggaagagatgaaagtcttgatctG	ctctcgtgacgggttggaat	57.276	58.595	59.753	75
chr5D_8400873_AG	A100G	chr5D	chr5D:8400774-8400973	accttgccttctaagtcaatgaT	accttgccttctaagtcaatgaC	actgtgttgtagttgcatgacg	57.815	58.672	59.456	56
chr5D_8401926_AT	A100T	chr5D	chr5D:8401827-8402026	tgatcaaaatggtctccgccT	tgatcaaaatggtctccgccA	ttttagttggaaaagatgttgctgg	59.718	59.996	58.72	50
chr5D_8402339_CT	C100T	chr5D	chr5D:8402240-8402439	acttaccctattactgatggccC	acttaccctattactgatggccT	actggcatcgggttaattcca	59.349	58.432	59.716	102
chr5D_8414253_AG	A100G	chr5D	chr5D:8414154-8414353	cacacacacacacacacacA	cacacacacacacacacacG	caggcagaatgggagctctt	59.129	60.179	59.745	51
chr5D_8414305_AC	A100C	chr5D	chr5D:8414206-8414405	cttccctccgcagttgcaA	cttccctccgcagttgcaC	attttgcagggaggcgatgg	61.328	60.601	61.039	55
chr5D_8414561_GC	G100C	chr5D	chr5D:8414462-8414661	tgtgtcatgtcatttgattccacC	tgtgtcatgtcatttgattccacG	agcatcatactcctgcgcaa	59.782	60.083	59.821	55
chr5D_8414902_GA	G100A	chr5D	chr5D:8414803-8415002	tgttttcgtttcttggtcattgtaC	tgttttcgtttcttggtcattgtaT	tgctctagttgccacattcca	58.74	57.966	59.649	95
chr5D_8415692_CA	C100A	chr5D	chr5D:8415593-8415792	gcaggattatcaaaatgcatcagtG	gcaggattatcaaaatgcatcagtT	tggctgtacctccagtctaga	59.31	58.722	59.361	85
chr5D_8416345_AG	A100G	chr5D	chr5D:8416246-8416445	tggagatggaaatcaagcaactT	tggagatggaaatcaagcaactC	gtggacacaattgccatggg	58.59	58.988	59.753	75
chr5D_8416574_AG	A100G	chr5D	chr5D:8416475-8416674	gcaatgttgtcgacactactacttA	gcaatgttgtcgacactactacttG	ttccccctttgtgccatgta	59.14	60.388	59.219	79
chr5D_8416698_CT	C100T	chr5D	chr5D:8416599-8416798	aatgttgctgtacttacgtcataaC	aatgttgctgtacttacgtcataaT	tgtgtcttgcttggctttgt	57.943	57.157	58.527	90
chr5D_8416714_GA	G100A	chr5D	chr5D:8416615-8416814	tcataactggtaaggatgttgcG	tcataactggtaaggatgttgcA	gctggtgcaaacccaaatgt	58.812	57.827	59.893	133
chr5D_8416716_GA	G100A	chr5D	chr5D:8416617-8416816	aactggtaaggatgttgcgtG	aactggtaaggatgttgcgtA	gctggtgcaaacccaaatgt	58.849	57.311	59.893	129
chr5D_8416880_GT	G100T	chr5D	chr5D:8416781-8416980	actaatgtgaacggcgataatcC	actaatgtgaacggcgataatcA	accagcttccaccaaacact	58.944	58.311	59.741	84
chr5D_8417934_CA	C100A	chr5D	chr5D:8417835-8418034	accgatgatggtaattctttgtttG	accgatgatggtaattctttgtttT	gctggtccacaattccctga	58.379	57.773	59.962	57
chr5D_8418451_TC	T100C	chr5D	chr5D:8418352-8418551	tcgtattccgaatgtttactcagtA	tcgtattccgaatgtttactcagtG	gggagcaactttgttggttca	57.913	59.197	59.246	51
chr5D_8432741_TA	T100A	chr5D	chr5D:8432642-8432841	agcacccagggaattttgtT	agcacccagggaattttgtA	tgagagcgagtctgagacga	57.898	57.009	60.037	62
chr5D_8491086_TA	T100A	chr5D	chr5D:8490987-8491186	tcatctcactgttttgttttcacaA	tcatctcactgttttgttttcacaT	gggcccgttgttttgaaagg	58.081	57.901	60.25	70
chr5D_8491151_TC	T100C	chr5D	chr5D:8491052-8491251	agactccaaactcaaatccttacA	agactccaaactcaaatccttacG	gggcccgttgttttgaaagg	57.812	58.761	60.25	134
chr5D_8492507_GA	G100A	chr5D	chr5D:8492408-8492607	tctaacatgaacactgacatgacG	tctaacatgaacactgacatgacA	aacatgctttgcgacgatgg	59.077	58.147	59.831	53
chr5D_8492716_TG	T100G	chr5D	chr5D:8492617-8492816	gcgaaactactacggtacacaT	gcgaaactactacggtacacaG	atttagacgcggtcctgtgg	58.237	58.833	60.108	50
chr5D_8496240_AG	A100G	chr5D	chr5D:8496141-8496340	tgctcaacgtgacatgtaagA	tgctcaacgtgacatgtaagG	agacaacctttatgcgggga	57.621	58.587	59.011	136
chr5D_8497707_CT	C100T	chr5D	chr5D:8497608-8497807	cagtggtctttgaggcataacC	cagtggtctttgaggcataacT	caattgttgcctagctccgc	59.25	58.321	59.901	74
chr5D_8497745_GT	G100T	chr5D	chr5D:8497646-8497845	cgacagacaattgttgcctagC	cgacagacaattgttgcctagA	cgcaaacaggacatgtgcat	60.16	58.674	59.758	60
chr5D_8497780_CG	C100G	chr5D	chr5D:8497681-8497880	tgtgagaaatgcggctgttG	tgtgagaaatgcggctgttC	ggcaacaattgtctgtcgct	59.407	59.126	59.407	51
chr5D_8529612_GA	G100A	chr5D	chr5D:8529513-8529712	agggagtaccattcaccatcG	agggagtaccattcaccatcA	tgcggggtcaaggtttgtat	59.237	58.154	59.597	118
chr5D_8529701_GA	G100A	chr5D	chr5D:8529602-8529801	agtatatgtaatacatgcggggtC	agtatatgtaatacatgcggggtT	cggagggagtaccattcacc	58.026	57.631	59.536	136
chr5D_8529806_TA	T100A	chr5D	chr5D:8529707-8529906	tgcctcttatgcccatgaatactA	tgcctcttatgcccatgaatactT	cgactagcgatggtttggct	59.403	60.141	60.46	95
chr5D_8529938_AC	A100C	chr5D	chr5D:8529839-8530038	gaggacaaggagaggaaaccA	gaggacaaggagaggaaaccC	gggcagcgatacgatctgtt	59.021	59.72	60.249	82
chr5D_8530816_CG	C100G	chr5D	chr5D:8530717-8530916	cacaagaagaaagaacatgcactaC	cacaagaagaaagaacatgcactaG	tgtgtccgaatgcttgcattc	58.861	58.631	59.8	52
chr5D_8531316_CT	C100T	chr5D	chr5D:8531217-8531416	cagcgtagtagtacagcttgaC	cagcgtagtagtacagcttgaT	gcggaatcttcctctggctt	58.573	57.706	60.107	65
chr5D_8531479_GA	G100A	chr5D	chr5D:8531380-8531579	tctgccggaagttaaagcaaaC	tctgccggaagttaaagcaaaT	gcatcttgctgcaaatccga	59.708	58.846	59.547	63
chr5D_8531724_GA	G100A	chr5D	chr5D:8531625-8531824	cacatagacgaactgacaactacG	cacatagacgaactgacaactacA	agcttcatccaactgccgat	59.446	58.542	59.746	117
chr5D_8532153_GT	G100T	chr5D	chr5D:8532054-8532253	cccagtccattcaatcaaaacaC	cccagtccattcaatcaaaacaA	cctcatgggtaacgtgcttg	58.441	57.787	58.913	63
chr5D_8532305_GA	G100A	chr5D	chr5D:8532206-8532405	tggaaccctgatatagctataccC	tggaaccctgatatagctataccT	tctcacgtgcaatgcccata	58.722	57.833	59.748	75
chr5D_8532379_GT	G100T	chr5D	chr5D:8532280-8532479	ctggccaagctccagttG	ctggccaagctccagttT	attcctgccccaaactcctg	58.322	57.492	59.96	77
chr5D_8532486_AT	A100T	chr5D	chr5D:8532387-8532586	cgggaaaattagatgatagtcgcA	cgggaaaattagatgatagtcgcT	gttgcctaggatcgaggtca	59.011	58.769	58.888	63
chr5D_8532878_GA	G100A	chr5D	chr5D:8532779-8532978	aagagcgcaaaggaaccagG	aagagcgcaaaggaaccagA	ggctatgtggtcaagctcact	60.891	59.891	60.066	68
chr5D_8533189_GA	G100A	chr5D	chr5D:8533090-8533289	ccggaatctgaaaaataggaggG	ccggaatctgaaaaataggaggA	tcgtttggcagatttagggt	58.862	57.964	57.129	103
chr5D_8533276_CT	C100T	chr5D	chr5D:8533177-8533376	aggatgagaagttacgtagatggG	aggatgagaagttacgtagatggA	cagcctcaaccggaatctga	59.415	58.553	59.75	142
chr5D_8533599_GC	G100C	chr5D	chr5D:8533500-8533699	cgaattttctggtccataaagctG	cgaattttctggtccataaagctC	ggaaagtgggacgtgcaaag	58.665	58.427	59.689	63
chr5D_8533654_AG	A100G	chr5D	chr5D:8533555-8533754	tttcctatgaatgtgcggtcA	tttcctatgaatgtgcggtcG	gtgcaggtggagatatgggc	58.724	57.658	60.536	62
chr5D_8533787_GA	G100A	chr5D	chr5D:8533688-8533887	ggcagagttagctacctatgtaaaC	ggcagagttagctacctatgtaaaT	cccatatctccacctgcaca	59.016	58.24	59.161	135
chr5D_8534344_CT	C100T	chr5D	chr5D:8534245-8534444	ttaagcttggagatgtctgcG	ttaagcttggagatgtctgcA	ggtacacaggtatgtcaaagggt	58.379	57.299	59.991	51
chr5D_8534643_AG	A100G	chr5D	chr5D:8534544-8534743	tgagcgagctccatgttgaT	tgagcgagctccatgttgaC	accaagctaagcgtgaagtatct	59.461	60.39	59.804	120
chr5D_8534861_CT	C100T	chr5D	chr5D:8534762-8534961	gggatccatggtttgtctacattaG	gggatccatggtttgtctacattaA	gtgacttcgttttaaatgccct	59.235	58.874	57.501	124
chr5D_8535078_AG	A100G	chr5D	chr5D:8534979-8535178	tctgctccactgttttcattgT	tctgctccactgttttcattgC	ttgccttgtggagctttcca	58.445	59.706	60.106	77
chr5D_8535234_GA	G100A	chr5D	chr5D:8535135-8535334	cactacccttgagcctaacatC	cactacccttgagcctaacatT	gcaaagcaatacagagcaggg	58.202	57.778	59.866	93
chr5D_8535382_CT	C100T	chr5D	chr5D:8535283-8535482	agctttttacatacggtattcctcG	agctttttacatacggtattcctcA	tgcagatgcggcagagttat	59.248	58.354	59.821	106
chr5D_8535554_CA	C100A	chr5D	chr5D:8535455-8535654	tgagaagaaaaggtcgtgcG	tgagaagaaaaggtcgtgcT	gctcaagttggcagacctga	58.502	57.089	60.25	66
chr5D_8536616_CT	C100T	chr5D	chr5D:8536517-8536716	ctgaagtcaataaccatgttgaagG	ctgaagtcaataaccatgttgaagA	cgagataaaactgtgtactgccac	58.385	57.561	59.908	51
chr5D_8536889_CT	C100T	chr5D	chr5D:8536790-8536989	ggagaggaagaatctgcaatattcC	ggagaggaagaatctgcaatattcT	gcatatactccccgcgatct	59.295	58.467	59.182	53
chr5D_8537821_AC	A100C	chr5D	chr5D:8537722-8537921	ggacaaacacaaagtcaagctcaT	ggacaaacacaaagtcaagctcaG	gccaaaatcaaagccatgctc	60.202	60.732	58.995	52
chr5D_8538108_GA	G100A	chr5D	chr5D:8538009-8538208	cattagggattacaggttctagcG	cattagggattacaggttctagcA	gcgggctgtactaggttcaa	58.769	57.825	59.752	95
chr5D_8538162_GA	G100A	chr5D	chr5D:8538063-8538262	ctgcgggctgtactaggttC	ctgcgggctgtactaggttT	gcaacacaacaccatagcagc	60.179	59.751	60.667	51
chr5D_8538474_CA	C100A	chr5D	chr5D:8538375-8538574	ctgacagcagagcccaacC	ctgacagcagagcccaacA	ccttcaacctctaagccccc	60.674	59.928	59.744	56
chr5D_8539401_AG	A100G	chr5D	chr5D:8539302-8539501	gagattaatgctgaccgaccA	gagattaatgctgaccgaccG	ttgagtcctgtggtgcatgg	57.821	58.872	60.251	77
chr5D_8539922_CG	C100G	chr5D	chr5D:8539823-8540022	ttatgcgttcccagttcacC	ttatgcgttcccagttcacG	gaactgacatgtgtccacagt	58.184	58.565	58.161	51
chr5D_8540116_TA	T100A	chr5D	chr5D:8540017-8540216	tctgacatctacagtagctggaT	tctgacatctacagtagctggaA	actgtttcccatggggttga	58.4	58.202	59.143	54
chr5D_8540635_TG	T100G	chr5D	chr5D:8540536-8540735	tcgaggccatctgttacttttA	tcgaggccatctgttacttttC	ccaccatcagccattggagt	57.188	58.404	60.034	142
chr5D_8541132_TC	T100C	chr5D	chr5D:8541033-8541232	aggtttgtcctaagtcaaacatcT	aggtttgtcctaagtcaaacatcC	agtcgatgttgtagatgttcatgt	58.929	58.058	58.276	82
chr5D_8541291_GA	G100A	chr5D	chr5D:8541192-8541391	ggactcaggtcaaacttaaagagG	ggactcaggtcaaacttaaagagA	tgcactgtaatgatcagatttagcg	59.002	58.145	59.765	121
chr5D_8541545_TC	T100C	chr5D	chr5D:8541446-8541645	aagttagaatagcacatgtttggaT	aagttagaatagcacatgtttggaC	ccggttagtcaattctctgca	57.854	57.055	58.027	52
chr5D_8542090_GT	G100T	chr5D	chr5D:8541991-8542190	agtcaaagcgttcctcccaG	agtcaaagcgttcctcccaT	ataacggtcggagtgctcgt	59.307	59.965	61.311	54
chr5D_8542143_TC	T100C	chr5D	chr5D:8542044-8542243	agatgctatgtttggcttatcgA	agatgctatgtttggcttatcgG	cgagcactccgaccgttata	58.039	58.932	59.341	60
chr5D_8542252_GA	G100A	chr5D	chr5D:8542153-8542352	ggtacgttttaattgtgcagattcC	ggtacgttttaattgtgcagattcT	gccccaaaatagctagcagc	59.202	58.391	59.329	60
chr5D_8542285_TC	T100C	chr5D	chr5D:8542186-8542385	acaattaaaacgtaccacaccattT	acaattaaaacgtaccacaccattC	gcaatggtgatggtgggttc	58.192	58.56	59.468	62
chr5D_8542570_AC	A100C	chr5D	chr5D:8542471-8542670	gctaagatatgctgaaggaaaaccT	gctaagatatgctgaaggaaaaccG	ggtgtttccaagcttgccag	59.175	60.278	59.967	97
chr5D_8542639_CT	C100T	chr5D	chr5D:8542540-8542739	accattccaggtttcttcttactC	accattccaggtttcttcttactT	aacggctgggtcgaagatac	58.438	58.046	59.825	73
chr5D_8543038_TC	T100C	chr5D	chr5D:8542939-8543138	tcaaggacattggtttgccA	tcaaggacattggtttgccG	gactacggcgtgcaatgaga	57.921	59.042	60.458	120
chr5D_8543108_AG	A100G	chr5D	chr5D:8543009-8543208	aattcctcatctggttcctgaA	aattcctcatctggttcctgaG	actaggccgtttccaagtcg	57.065	57.5	60.038	50
chr5D_8543212_TC	T100C	chr5D	chr5D:8543113-8543312	caaatccttgatattcttcagctcT	caaatccttgatattcttcagctcC	ggcggagagtcaatgggtaa	57.195	58.032	59.46	82
chr5D_8543326_TC	T100C	chr5D	chr5D:8543227-8543426	atgctctgcttctcgttgcA	atgctctgcttctcgttgcG	atacacccgcctccaggtag	60.321	61.357	60.759	67
chr5D_8543527_AG	A100G	chr5D	chr5D:8543428-8543627	cagatcacctgcgtgtcA	cagatcacctgcgtgtcG	ggtgtacattgtggtgagcc	57.005	58.227	58.835	51
chr5D_8543553_TC	T100C	chr5D	chr5D:8543454-8543653	gtcgacaggctcaccacaaT	gtcgacaggctcaccacaaC	tcgtcgtcgtcttggagaca	61.222	60.321	60.882	52
chr5D_8546187_TG	T100G	chr5D	chr5D:8546088-8546287	tcggcttgattaagtattttgcA	tcggcttgattaagtattttgcC	attgcactgcacttggatgc	57.111	57.757	59.754	86
chr5D_8549318_CG	C100G	chr5D	chr5D:8549219-8549418	acacacactcttatagatgacatgC	acacacactcttatagatgacatgG	ccggtttgagcacgcaaaat	58.955	58.423	60.319	70
chr5D_8549335_TG	T100G	chr5D	chr5D:8549236-8549435	catgcctagaccttgcttgaaT	catgcctagaccttgcttgaaG	ccggtttgagcacgcaaaat	58.715	59.318	60.319	50
chr5D_8550332_GA	G100A	chr5D	chr5D:8550233-8550432	ggtgattattatgggcgcagG	ggtgattattatgggcgcagA	catcctctactcacacccgc	59.187	58.222	59.897	51
chr5D_8551325_TC	T100C	chr5D	chr5D:8551226-8551425	agacacaaaacaaagaaagacacaT	agacacaaaacaaagaaagacacaC	aagaaagcactgcctgggag	58.076	58.85	60.251	62
chr5D_8554725_GA	G100A	chr5D	chr5D:8554626-8554825	actatgtttttgctgcataccagG	actatgtttttgctgcataccagA	ttgacaagacgctcacactt	59.842	58.99	57.69	58
chr5D_8554945_AT	A100T	chr5D	chr5D:8554846-8555045	ggtttcttctattttgccttgcT	ggtttcttctattttgccttgcA	gtgcatacctaagtagcctgct	57.861	58.118	59.897	104
chr5D_8592064_AT	A100T	chr5D	chr5D:8591965-8592164	ccaccctaactatgtagaagcaaA	ccaccctaactatgtagaagcaaT	agaaaagggcactcgcaaaa	58.259	58.07	58.601	83
chr5D_8592497_CT	C100T	chr5D	chr5D:8592398-8592597	tgtatttgtggtaccatgacagG	tgtatttgtggtaccatgacagA	tgttgttgccagcagagaga	58.415	57.509	59.531	82
chr5D_8592498_CG	C100G	chr5D	chr5D:8592399-8592598	tttgtatttgtggtaccatgacaG	tttgtatttgtggtaccatgacaC	tgttgttgccagcagagaga	57.68	57.432	59.531	84
chr5D_8594953_TC	T100C	chr5D	chr5D:8594854-8595053	ctgttggtaccattgcacgT	ctgttggtaccattgcacgC	cggagagtacatgtcggacg	58.765	60.11	59.972	53
chr5D_8603714_CG	C100G	chr5D	chr5D:8603615-8603814	tttgcccctgtccacatgtG	tttgcccctgtccacatgtC	atatggataacggggcccac	60.827	60.539	59.303	50
chr5D_8606640_CT	C100T	chr5D	chr5D:8606541-8606740	atgggcaagggtggaggG	atgggcaagggtggaggA	tgccatgtttgctcctgact	61.35	60.204	59.889	56
chr5D_8744605_CG	C100G	chr5D	chr5D:8744506-8744705	aaattggccaacgctcaccG	aaattggccaacgctcaccC	ccgcagatgggctggaaaaa	62.141	61.816	61.25	61
chr5D_8744792_CG	C100G	chr5D	chr5D:8744693-8744892	tttgcggacggttctgagG	tttgcggacggttctgagC	aggtgtgtttgcgtactggt	60.301	60.959	59.821	71
chr5D_8744881_CG	C100G	chr5D	chr5D:8744782-8744981	acaaggataacagtaactttgtggC	acaaggataacagtaactttgtggG	gagtggacagtggaccttga	59.759	59.232	58.951	88
chr5D_8745099_GC	G100C	chr5D	chr5D:8745000-8745199	tgctgctgctcctatattatgC	tgctgctgctcctatattatgG	cagagtgggagatggcttcc	58.396	57.788	59.82	93
chr5D_8745885_GC	G100C	chr5D	chr5D:8745786-8745985	acgcgagaatttttctgccaC	acgcgagaatttttctgccaG	acgctgttccaaatttgactgt	60.069	59.802	59.312	120
chr5D_8745975_GT	G100T	chr5D	chr5D:8745876-8746075	caataaacagaaaatgcatccatgG	caataaacagaaaatgcatccatgT	tgacccttgtggctcgtatt	57.758	57.163	59.019	50
chr5D_8746042_GT	G100T	chr5D	chr5D:8745943-8746142	gttcatttttgctgcaatggaaaaC	gttcatttttgctgcaatggaaaaA	gcaaatacgagccacaaggg	59.318	58.736	59.548	89
chr5D_8746090_TC	T100C	chr5D	chr5D:8745991-8746190	caaaaatgaacaatttggctcagaA	caaaaatgaacaatttggctcagaG	ttacgtggcggcaaaatgag	57.751	58.116	59.48	108
chr5D_8746238_CA	C100A	chr5D	chr5D:8746139-8746338	gcgagtagcctaaaaagttctgC	gcgagtagcctaaaaagttctgA	ggaggcggaactgttgaagt	60.182	58.757	60.25	145
chr5D_8746317_CT	C100T	chr5D	chr5D:8746218-8746417	cggtcaacaaacatgtgagacG	cggtcaacaaacatgtgagacA	ggcttggttcagtatgtgct	60.348	59.388	58.174	97
chr5D_8746367_CT	C100T	chr5D	chr5D:8746268-8746467	gttccgcctcctacccgC	gttccgcctcctacccgT	tgtttggctttagggtggcg	62.526	61.073	61.176	54
chr5D_8746571_AC	A100C	chr5D	chr5D:8746472-8746671	aagcgcctgcagttatttttaT	aagcgcctgcagttatttttaG	gggcggggttcatgtactag	57.903	57.281	59.894	54
chr5D_8746727_TC	T100C	chr5D	chr5D:8746628-8746827	agcatcatacaagtcacataggA	agcatcatacaagtcacataggG	gcatcctcctcctccacaac	57.123	58.034	60.107	134
chr5D_8747007_TC	T100C	chr5D	chr5D:8746908-8747107	tttgttgagtgttaaactaggcaA	tttgttgagtgttaaactaggcaG	ctctctccctccctgtgtgt	57.239	57.628	60.252	98
chr5D_8747048_CT	C100T	chr5D	chr5D:8746949-8747148	aagccaattttgttgagcgC	aagccaattttgttgagcgT	agcgtggcatgtaggaactc	58.499	57.111	60.108	105
chr5D_8755248_AG	A100G	chr5D	chr5D:8755149-8755348	gttggtcggagtcactaccaA	gttggtcggagtcactaccaG	gtgactcgactcccaccaat	59.658	60.068	59.391	117
chr5D_8755319_TC	T100C	chr5D	chr5D:8755220-8755419	agcaatggcatccaattcttcT	agcaatggcatccaattcttcC	gtagtgactcgactcccacc	58.628	59.567	59.19	50
chr5D_8755579_AG	A100G	chr5D	chr5D:8755480-8755679	gcctcctaatttgatgtgtgtgT	gcctcctaatttgatgtgtgtgC	cccaggctcctaaacagcat	59.241	60.428	59.743	82
chr5D_8755615_AT	A100T	chr5D	chr5D:8755516-8755715	ggaggcaccagaacacttgA	ggaggcaccagaacacttgT	ggcagtttcccatcggctat	59.891	60.179	60.179	51
chr5D_8764260_TA	T100A	chr5D	chr5D:8764161-8764360	aggtaatctaagccacctcgaT	aggtaatctaagccacctcgaA	agctatctctgtgcaagttaggt	58.422	58.628	59.228	117
chr5D_8764625_AT	A100T	chr5D	chr5D:8764526-8764725	ggcctggtcttcgtcttcataT	ggcctggtcttcgtcttcataA	gatgtgcatggaacctcaca	59.897	60.094	58.175	57
chr5D_8766894_GA	G100A	chr5D	chr5D:8766795-8766994	agatagagaaacaacgcccaaG	agatagagaaacaacgcccaaA	gcatagacccgcgaacaatc	58.4	57.984	59.418	88
chr5D_8766968_AG	A100G	chr5D	chr5D:8766869-8767068	ggaaattcagaatgcctacaccaT	ggaaattcagaatgcctacaccaC	attgttcgcgggtctatgct	59.354	60.142	59.822	50
chr5D_8767119_CT	C100T	chr5D	chr5D:8767020-8767219	aacgagaggcaaagagtaaactG	aacgagaggcaaagagtaaactA	gcaaatgcgcgggtatcaaa	58.941	57.536	60.179	122
chr5D_8767207_CG	C100G	chr5D	chr5D:8767108-8767307	gatcttgcccgagctggttC	gatcttgcccgagctggttG	ggagagagggaacaacgcag	61.092	61.372	60.39	50
chr5D_8767507_TG	T100G	chr5D	chr5D:8767408-8767607	gcgtaatggacctgagacatatT	gcgtaatggacctgagacatatG	agaatgcttggtgtcctccc	58.368	59.01	59.67	64
chr5D_8767655_CT	C100T	chr5D	chr5D:8767556-8767755	cgcctgctcataccagacaG	cgcctgctcataccagacaA	ccctggttccttctctgagc	60.529	60.108	59.748	60
chr5D_8768094_GA	G100A	chr5D	chr5D:8767995-8768194	ccacctaatcaagaaaaggtcgtC	ccacctaatcaagaaaaggtcgtT	gcccgaggagaaaaggacat	59.608	59.24	59.747	114
chr5D_8768161_AG	A100G	chr5D	chr5D:8768062-8768261	agatcattccattccgactctcT	agatcattccattccgactctcC	atccgcgcgatcaagttcat	58.778	59.677	60.531	52
chr5D_8768386_CT	C100T	chr5D	chr5D:8768287-8768486	ctcctgctagctacatgggC	ctcctgctagctacatgggT	ggttgggatcgacaatgggt	59.965	58.582	60.034	52
chr5D_8769059_CG	C100G	chr5D	chr5D:8768960-8769159	agatttgagaggaggatgcagtaG	agatttgagaggaggatgcagtaC	aatcgatcaccacgtagcgg	59.655	59.899	60.249	51
chr5D_8935320_AG	A100G	chr5D	chr5D:8935221-8935420	tcccttgcccacatatctcA	tcccttgcccacatatctcG	cggctatgacgacgagcaaa	58.108	59.241	60.801	80
chr5D_8936516_AG	A100G	chr5D	chr5D:8936417-8936616	gccaggacctccaccacT	gccaggacctccaccacC	tggaaggatttcagcaacacag	60.931	62.035	59.113	82
chr5D_8936999_GA	G100A	chr5D	chr5D:8936900-8937099	tagcacgccttgttgtcgaC	tagcacgccttgttgtcgaT	cagctgcatgcacgctatta	60.942	60.038	59.061	63
chr5D_8937135_TC	T100C	chr5D	chr5D:8937036-8937235	ctccggctcctcaccctT	ctccggctcctcaccctC	acgtggaacttgtcgaccaa	60.685	61.151	59.824	68
chr5D_8937963_GA	G100A	chr5D	chr5D:8937864-8938063	acatgtcttgatcgaatttcctcG	acatgtcttgatcgaatttcctcA	gtgttgggttttgctaggcg	59.432	58.509	60.04	129
chr5D_8953126_CT	C100T	chr5D	chr5D:8953027-8953226	gcaaagagcgggcaagtaC	gcaaagagcgggcaagtaT	agggccgaagctaaaggttc	59.498	58.518	60.035	90
chr5D_8953294_AC	A100C	chr5D	chr5D:8953195-8953394	gctagcctagccgcttcA	gctagcctagccgcttcC	ttgtgtcgctttggttgacg	59.185	59.97	59.625	51
chr5D_8954001_GT	G100T	chr5D	chr5D:8953902-8954101	tgagtcggatttgccatatttgC	tgagtcggatttgccatatttgA	tctttaccgaggatggcaagt	59.933	58.478	59.093	51
chr5D_8954196_GA	G100A	chr5D	chr5D:8954097-8954296	actggctagaaatcagtcgactG	actggctagaaatcagtcgactA	tcatcggatggcaggaaacc	60.119	58.729	60.107	68
chr5D_8954427_TC	T100C	chr5D	chr5D:8954328-8954527	ggcgcaggttcatcggaaA	ggcgcaggttcatcggaaG	gccatccctataacccggc	61.038	61.464	60.003	50
chr5D_8955326_GT	G100T	chr5D	chr5D:8955227-8955426	actcagggaggaaggctgtG	actcagggaggaaggctgtT	gagaggcggatgatggatcc	61.197	60.475	59.751	52
chr5D_8955420_GA	G100A	chr5D	chr5D:8955321-8955520	atgcgccgctaagggtcG	atgcgccgctaagggtcA	cacacgcagtatgtatcggc	62.892	61.781	59.147	50
chr5D_8955536_AG	A100G	chr5D	chr5D:8955437-8955636	cggatcagatgcgcggtT	cggatcagatgcgcggtC	ctggatcgattgggacgagg	60.586	61.033	59.967	63
chr5D_8955643_CA	C100A	chr5D	chr5D:8955544-8955743	actagctacttttgaggtccgG	actagctacttttgaggtccgT	tcccggtgctcaagtgagta	59.504	58.837	60.541	54
chr5D_8960922_GC	G100C	chr5D	chr5D:8960823-8961022	cgccattatgcagtagtcgC	cgccattatgcagtagtcgG	acctgttgcctgttgaccta	59.491	58.86	58.863	68
chr5D_8961019_GA	G100A	chr5D	chr5D:8960920-8961119	aagaagacgaggaaggcagG	aagaagacgaggaaggcagA	ccgtcgccagagttgttttc	59.389	58.366	59.765	54
chr5D_8961171_GA	G100A	chr5D	chr5D:8961072-8961271	tttggctttggcgagcttgC	tttggctttggcgagcttgT	ggcgtgccaaccagcatata	62.698	61.391	60.818	50
chr5D_8961197_GA	G100A	chr5D	chr5D:8961098-8961297	tcgccaaagccaaattctctG	tcgccaaagccaaattctctA	actcaccagaaccagcagag	57.934	59.459	59.316	101
chr5D_8964604_GC	G100C	chr5D	chr5D:8964505-8964704	cggctctccatcatcatcaC	cggctctccatcatcatcaG	tgcacaatttcctaaggttgagt	58.207	57.918	58.53	130
chr5D_8966861_TC	T100C	chr5D	chr5D:8966762-8966961	ttgtctcactgccgcctaaA	ttgtctcactgccgcctaaG	tgcgctggttcatgtgatga	59.605	60.037	60.321	139
chr5D_9012647_AG	A100G	chr5D	chr5D:9012548-9012747	ccttgggtactagctatgccT	ccttgggtactagctatgccC	ccccttcagtgagtatgagct	58.67	59.652	58.885	74
chr5D_9012988_CA	C100A	chr5D	chr5D:9012889-9013088	cggaaccgcgggtagtaC	cggaaccgcgggtagtaA	cagtggttcgagatggaccg	59.897	59.116	60.459	71
chr5D_9014242_TC	T100C	chr5D	chr5D:9014143-9014342	gtcctcctggtcgcaggT	gtcctcctggtcgcaggC	ctcctcctactaccgcctcc	60.998	62.459	60.538	76
chr5D_9014327_CG	C100G	chr5D	chr5D:9014228-9014427	gaagaacatgagcagggcC	gaagaacatgagcagggcG	gacggcaaggacgggtac	58.513	58.907	60.126	132
chr5D_9014496_CA	C100A	chr5D	chr5D:9014397-9014596	tggtttggtttctcgatcaggG	tggtttggtttctcgatcaggT	ctcctcctcctcctcctcc	60.552	59.894	59.458	51
chr5D_9014710_AG	A100G	chr5D	chr5D:9014611-9014810	ccccagttacagttacaaaacattT	ccccagttacagttacaaaacattC	acggaaggaaggaagggaag	58.188	58.556	59.015	72
chr5D_9014911_CT	C100T	chr5D	chr5D:9014812-9015011	ttcctcatactttggcagtgtG	ttcctcatactttggcagtgtA	ccaagaagagaagagcgcca	58.589	57.099	60.037	92
chr5D_9014947_CT	C100T	chr5D	chr5D:9014848-9015047	aggaagaagacactgctgcC	aggaagaagacactgctgcT	caggagtgtgtgtatccccc	59.964	58.945	59.458	56
chr5D_9068332_CA	C100A	chr5D	chr5D:9068233-9068432	cgcaacacgtggatgggG	cgcaacacgtggatgggT	tatttgcatggcatggctgg	61.431	60.668	59.246	93
chr5D_9069021_AT	A100T	chr5D	chr5D:9068922-9069121	ggccaccatctcatgtagagtA	ggccaccatctcatgtagagtT	tgtacatacaagagcggcgg	59.034	59.829	60.179	60
chr5D_9071554_AG	A100G	chr5D	chr5D:9071455-9071654	cgatatatggacgtacacccctT	cgatatatggacgtacacccctC	acattgaaggccctagacgg	59.872	59.491	59.458	64
chr5D_9083656_TC	T100C	chr5D	chr5D:9083557-9083756	aaccaccccaccatcctcaT	aaccaccccaccatcctcaC	aacggaaagaatatgtaactgagca	60.851	61.79	58.829	50
chr5D_9088614_CT	C100T	chr5D	chr5D:9088515-9088714	gtgggctctatggacgactC	gtgggctctatggacgactT	atcagcggggtgattaggga	59.614	59.175	60.4	69
chr5D_9109670_CG	C100G	chr5D	chr5D:9109571-9109770	gcgggctagggtttgtctG	gcgggctagggtttgtctC	cttcactcccaccagagcag	60.745	60.45	60.037	60
chr5D_9110266_CA	C100A	chr5D	chr5D:9110167-9110366	tcgacgaggtagcggcaG	tcgacgaggtagcggcaT	gagatcgccaggaagctgg	61.506	60.827	60.227	140
chr5D_9110584_TC	T100C	chr5D	chr5D:9110485-9110684	gaggacgacggcgacacT	gaggacgacggcgacacC	gtggtggtacctctccttgc	61.735	62.773	60.036	53
chr5D_9110977_TC	T100C	chr5D	chr5D:9110878-9111077	caagtttgaacggccactatatatA	caagtttgaacggccactatatatG	ccattgaagcttgttcatccagg	58.341	57.044	60.119	72
chr5D_9112167_TG	T100G	chr5D	chr5D:9112068-9112267	gctagaggagccgacgtT	gctagaggagccgacgtG	agcagcaagatggagtggtg	58.801	59.59	60.322	60
chr5D_9113734_AG	A100G	chr5D	chr5D:9113635-9113834	acacaaggaagtctgacctgaaA	acacaaggaagtctgacctgaaG	gcttttcaaatgcttcatcccct	59.8	60.181	60.056	51
chr5D_9114586_CT	C100T	chr5D	chr5D:9114487-9114686	atctgagctctgtgtccattC	atctgagctctgtgtccattT	ccatctcatcgttctcgggg	57.46	57.003	59.967	95
chr5D_9114700_TC	T100C	chr5D	chr5D:9114601-9114800	agagacccccaccatttacT	agagacccccaccatttacC	ccaaccactcagctagcaca	57.639	58.704	59.965	145
chr5D_9120775_TC	T100C	chr5D	chr5D:9120676-9120875	accctcatattttgcatagaggT	accctcatattttgcatagaggC	ctgccgaggcgaaaacaaaa	57.347	58.598	59.97	61
chr5D_9120883_GA	G100A	chr5D	chr5D:9120784-9120983	gcagcagagaagaatcctgagaC	gcagcagagaagaatcctgagaT	tcccatggcttcaagctctg	60.985	60.181	60.035	69
chr5D_9120974_AG	A100G	chr5D	chr5D:9120875-9121074	agccgcagagatgtactaatatgaA	agccgcagagatgtactaatatgaG	cagctgaaaaggggtgcaac	60.106	59.756	59.967	89
chr5D_9121020_TG	T100G	chr5D	chr5D:9120921-9121120	tcagctgaaaaggggtgcaA	tcagctgaaaaggggtgcaC	tctctgctgctgctcaactc	60.106	60.823	60.038	144
chr5D_9123428_CT	C100T	chr5D	chr5D:9123329-9123528	tcaacacactgtaatccatataccG	tcaacacactgtaatccatataccA	actcaaacaaacacactagttgct	58.722	57.811	59.3	67
chr5D_9123614_TC	T100C	chr5D	chr5D:9123515-9123714	gctaatgactgagacacgcatA	gctaatgactgagacacgcatG	cagacgcattgtggagcaaa	58.293	59.716	59.407	111
chr5D_9123705_TC	T100C	chr5D	chr5D:9123606-9123805	tgctcgatacagccatcaacT	tgctcgatacagccatcaacC	tccttgtacctgaaaacgcca	59.518	60.473	59.859	54
chr5D_9123797_CT	C100T	chr5D	chr5D:9123698-9123897	actgctccgatatctgtaacatC	actgctccgatatctgtaacatT	atggggaaaacgtgcaggaa	57.872	57.463	60.179	85
chr5D_9124448_CA	C100A	chr5D	chr5D:9124349-9124548	ctgacattgaaatatctcgcttctG	ctgacattgaaatatctcgcttctT	tccttatgtccattgccgct	58.352	57.756	59.454	68
chr5D_9125794_AG	A100G	chr5D	chr5D:9125695-9125894	taagggcctgggggaaatcA	taagggcctgggggaaatcG	tcgtttagagagatgcaaactga	60.554	61.642	57.866	80
chr5D_9128750_TG	T100G	chr5D	chr5D:9128651-9128850	gggtgaaaaccctaggtatggA	gggtgaaaaccctaggtatggC	aagcatcgtcattgccaggt	60.686	59.152	60.323	54
chr5D_9129056_AT	A100T	chr5D	chr5D:9128957-9129156	aggtctttatgatggtttcttccT	aggtctttatgatggtttcttccA	aaccgccaacagtagtcact	57.606	57.86	59.243	52
chr5D_9139800_GA	G100A	chr5D	chr5D:9139701-9139900	acccagttccagacaaatctatcG	acccagttccagacaaatctatcA	aaggaatgactacctgcttctt	60.383	59.464	57.082	142
chr5D_9140017_CA	C100A	chr5D	chr5D:9139918-9140117	aggaggcaaagtagggttacC	aggaggcaaagtagggttacA	tgttatctccaaacctgtgact	59.086	58.372	57.025	82
chr5D_9141129_CG	C100G	chr5D	chr5D:9141030-9141229	ccttgtgtatgttgcttctttgG	ccttgtgtatgttgcttctttgC	gagctagggcgatgcaacat	58.451	59.017	60.534	72
chr5D_9141162_TA	T100A	chr5D	chr5D:9141063-9141262	caacatacacaaggattctttcacT	caacatacacaaggattctttcacA	gtgggatcgaaaggggtgat	57.793	58.031	59.453	93
chr5D_9206600_AG	A100G	chr5D	chr5D:9206501-9206700	cctccgatctcgtctgggA	cctccgatctcgtctgggG	cctaggagagcagggcacta	60.153	61.197	60.106	64
chr5D_9232780_AG	A100G	chr5D	chr5D:9232681-9232880	gcggtggagttggccttataA	gcggtggagttggccttataG	gccgcaaatcctagtctgtg	60.408	60.81	58.99	73
chr5D_9233040_TA	T100A	chr5D	chr5D:9232941-9233140	gttgaaaatttagtatgagcgaccT	gttgaaaatttagtatgagcgaccA	gttggccacggacacaaaat	57.927	58.162	59.612	58
chr5D_9233180_TC	T100C	chr5D	chr5D:9233081-9233280	tgttaaatccacacgagtgcataA	tgttaaatccacacgagtgcataG	ccgtggccaacaggaaaaat	59.002	59.37	59.321	141
chr5D_9233280_TG	T100G	chr5D	chr5D:9233181-9233380	cggtttccctgccgtctaA	cggtttccctgccgtctaC	ccccacatacatggccctg	59.706	60.447	60.153	52
chr5D_9284323_GA	G100A	chr5D	chr5D:9284224-9284423	tgcaatggacaaacccatcG	tgcaatggacaaacccatcA	agcatccttttgcccatcct	59.113	57.993	59.663	56
chr5D_9285053_TG	T100G	chr5D	chr5D:9284954-9285153	gtgtgatctaccattagctaatccA	gtgtgatctaccattagctaatccC	cctgccctgctttagcctaa	58.241	58.833	59.744	64
chr5D_9286009_GT	G100T	chr5D	chr5D:9285910-9286109	ggtgatgatggtgacctgatcG	ggtgatgatggtgacctgatcT	gatggaatgagctcagccag	60.805	59.563	58.405	68
chr5D_9286117_TA	T100A	chr5D	chr5D:9286018-9286217	tgcattgcatagatccattggttaT	tgcattgcatagatccattggttaA	tccactgagagctacgggtc	59.224	59.402	60.68	91
chr5D_9286470_CT	C100T	chr5D	chr5D:9286371-9286570	cgatgtatcacctgtctaagtcG	cgatgtatcacctgtctaagtcA	acctaggtcaccccacctta	58.471	57.499	59.205	65
chr5D_9286570_TC	T100C	chr5D	chr5D:9286471-9286670	cccacccacacaaggctatA	cccacccacacaaggctatG	gcactgctcatgccttagtg	59.084	60.681	59.269	78
chr5D_9290649_AT	A100T	chr5D	chr5D:9290550-9290749	acattgggcccacctccT	acattgggcccacctccA	ctcatcgtcagtgggcactc	60.535	60.863	60.459	88
chr5D_9291732_CT	C100T	chr5D	chr5D:9291633-9291832	cgctccctttgatcggaaaC	cgctccctttgatcggaaaT	tcatgctcgctggatcgatc	59.273	58.332	60.039	50
chr5D_9291981_CG	C100G	chr5D	chr5D:9291882-9292081	cggccgaaagttggtggaC	cggccgaaagttggtggaG	ggagggaggggagagaagaa	61.614	61.325	59.66	74
chr5D_9292052_TG	T100G	chr5D	chr5D:9291953-9292152	atacacacacattctctcgcA	atacacacacattctctcgcC	ttcttctctcccctccctcc	57.407	58.106	59.66	56
chr5D_9292054_CA	C100A	chr5D	chr5D:9291955-9292154	tccctttgtgtatgtgtgtgC	tccctttgtgtatgtgtgtgA	gggcgtatgtacccataggag	58.774	57.152	59.451	119
chr5D_9292062_TA	T100A	chr5D	chr5D:9291963-9292162	tgtatgtgtgtgcgagagaaT	tgtatgtgtgtgcgagagaaA	gggcgtatgtacccataggag	57.407	57.621	59.451	111
chr5D_9318098_GT	G100T	chr5D	chr5D:9317999-9318198	cctgttgaaactgcagtagatgG	cctgttgaaactgcagtagatgT	cagttaggggcaggaaacca	59.562	58.932	59.596	91
chr5D_9326101_CT	C100T	chr5D	chr5D:9326002-9326201	cggcccaggttacagatagC	cggcccaggttacagatagT	gcacaatatccacccgcaaa	60.25	58.879	59.186	79
chr5D_9332228_TA	T100A	chr5D	chr5D:9332129-9332328	cgttgatcaactcactcagccA	cgttgatcaactcactcagccT	gagtgctccttgtccaagct	60.868	60.611	59.964	54
chr5D_9332343_TC	T100C	chr5D	chr5D:9332244-9332443	agctaggagcagactctggT	agctaggagcagactctggC	ccccactgccctgtactaca	59.665	61.043	60.908	52
chr5D_9333660_CA	C100A	chr5D	chr5D:9333561-9333760	ttgtagggaaaaaggaaaatccaaG	ttgtagggaaaaaggaaaatccaaT	tggcttccctatttcgtcct	57.938	57.375	58.42	70
chr5D_9335375_TA	T100A	chr5D	chr5D:9335276-9335475	tcctttacccggttttgagacT	tcctttacccggttttgagacA	aacccctttatattggctcaaca	59.293	59.561	58.058	50
chr5D_9336779_CA	C100A	chr5D	chr5D:9336680-9336879	tgcgagcccaatgtttctcC	tgcgagcccaatgtttctcA	agaggtgatgagaccggtcg	60.96	60.251	61.033	59
chr5D_9337059_TG	T100G	chr5D	chr5D:9336960-9337159	acttacgctttgatgctgcA	acttacgctttgatgctgcC	agaccaggctactctgtggt	58.477	59.195	59.885	100
chr5D_9387205_TA	T100A	chr5D	chr5D:9387106-9387305	gctagcttaagtattctgaatgcaA	gctagcttaagtattctgaatgcaT	ccagcccatctttgctacct	57.748	57.568	59.743	133
chr5D_9388019_TG	T100G	chr5D	chr5D:9387920-9388119	ggcctgggagaaagttagaaaT	ggcctgggagaaagttagaaaG	tgcctgctcgcatggaatat	58.03	58.652	59.891	113
chr5D_9388191_GT	G100T	chr5D	chr5D:9388092-9388291	agattagccggttcacgttG	agattagccggttcacgttT	gcatgccacatcatcggttt	58.278	57.532	59.543	74
chr5D_9389571_GT	G100T	chr5D	chr5D:9389472-9389671	gacaatacacaacaaactacggaG	gacaatacacaacaaactacggaT	tgaaccaggcatttgcagac	58.087	57.524	59.039	140
chr5D_9389742_TC	T100C	chr5D	chr5D:9389643-9389842	ggatgctagggaggagggT	ggatgctagggaggagggC	cgcaacctccaatgctcatg	59.763	61.221	59.9	60
chr5D_9389762_GC	G100C	chr5D	chr5D:9389663-9389862	gcaacctccaatgctcatgtC	gcaacctccaatgctcatgtG	atgctagggaggagggtgg	59.866	60.135	60.074	57
chr5D_9390165_GA	G100A	chr5D	chr5D:9390066-9390265	actccctctggtcctttctaC	actccctctggtcctttctaT	acaaagtgtgacttgatacaaatct	58.177	57.214	57.192	56
chr5D_9390470_CG	C100G	chr5D	chr5D:9390371-9390570	cgttggtgttgttgggtttC	cgttggtgttgttgggtttG	tgatcaaacttaaaaggcttgact	58.084	58.365	57.04	97
chr5D_9390587_CT	C100T	chr5D	chr5D:9390488-9390687	tccatgatgaatctaatcgtaccG	tccatgatgaatctaatcgtaccA	agtcaagccttttaagtttgatca	58.29	57.336	57.04	87
chr5D_9390951_GA	G100A	chr5D	chr5D:9390852-9391051	aagcgccctataaaaatatgtcaaC	aagcgccctataaaaatatgtcaaT	tctaggtggtgggagggtg	58.265	57.475	59.92	50
chr5D_9392219_GT	G100T	chr5D	chr5D:9392120-9392319	aagtactgaggtcttaccggC	aagtactgaggtcttaccggA	tcgtattcgctgttgttagct	59.176	57.554	57.774	128
chr5D_9392375_AG	A100G	chr5D	chr5D:9392276-9392475	aggaaaaatatcaacttgcgtactT	aggaaaaatatcaacttgcgtactC	gcatgggctctggctaaaga	57.551	57.927	60.107	139
chr5D_9392514_CT	C100T	chr5D	chr5D:9392415-9392614	ccccaccaacacaagatagaG	ccccaccaacacaagatagaA	agctagctagtcgacataaaaaga	58.009	57.567	57.548	68
chr5D_9394256_CG	C100G	chr5D	chr5D:9394157-9394356	agctctcatcttcaagcaagaaG	agctctcatcttcaagcaagaaC	aggagcaaagaaatcagctagct	58.745	58.998	60.055	59
chr5D_9394670_TC	T100C	chr5D	chr5D:9394571-9394770	tgatgcagtttgtgttgtctcA	tgatgcagtttgtgttgtctcG	ggagttcctccgacactgtc	58.722	59.712	59.756	59
chr5D_9395087_CT	C100T	chr5D	chr5D:9394988-9395187	caagagggcatgagctggaC	caagagggcatgagctggaT	gggcctcaatgaactcccat	60.747	59.817	59.74	87
chr5D_9395200_AG	A100G	chr5D	chr5D:9395101-9395300	ccctggcgtcacaatggaaT	ccctggcgtcacaatggaaC	atgggagttcattgaggccc	60.681	61.586	59.74	85
chr5D_9395361_AG	A100G	chr5D	chr5D:9395262-9395461	tctacagagacggggaaaaagA	tctacagagacggggaaaaagG	gcggcaagccaagaagattg	58.497	59.434	60.457	52
chr5D_9395444_AG	A100G	chr5D	chr5D:9395345-9395544	ttcttccattggcaatgaatcaA	ttcttccattggcaatgaatcaG	atagaagacacgggcaggag	57.667	57.258	58.885	60
chr5D_9395627_CT	C100T	chr5D	chr5D:9395528-9395727	aagaatggcagaaactcccaC	aagaatggcagaaactcccaT	tgagctaggttgagttcgca	58.481	57.537	59.034	97
chr5D_9395891_GA	G100A	chr5D	chr5D:9395792-9395991	aaggtgttgtgctagctcaG	aaggtgttgtgctagctcaA	caccctacccatgtgagcac	57.824	57.362	60.393	50
chr5D_9396513_AC	A100C	chr5D	chr5D:9396414-9396613	aagggccaaatctgtgtggT	aagggccaaatctgtgtggG	tggattgatgccgtagttctga	59.812	60.543	59.5	130
chr5D_9396775_CT	C100T	chr5D	chr5D:9396676-9396875	tctggaaaacaaaagtcacttctaG	tctggaaaacaaaagtcacttctaA	ttgtgcttccctgccagtta	57.446	57.068	59.524	109
chr5D_9396885_GC	G100C	chr5D	chr5D:9396786-9396985	cacgctagatacgttccaatgC	cacgctagatacgttccaatgG	ccgcatacatagacttcacggt	59.781	59.205	60.224	68
chr5D_9397202_CT	C100T	chr5D	chr5D:9397103-9397302	caaaacggcgaatcaaaaggC	caaaacggcgaatcaaaaggT	cactccacgatgtcccaagt	59.545	58.262	59.678	50
chr5D_9397305_GA	G100A	chr5D	chr5D:9397206-9397405	tccactccacgataaaggtctC	tccactccacgataaaggtctT	cttgggacatcgtggagtgg	59.241	58.829	60.392	114
chr5D_9397324_GT	G100T	chr5D	chr5D:9397225-9397424	agtgagacctttatcgtggagtG	agtgagacctttatcgtggagtT	atcaaggtgggttgggcatt	59.806	59.167	59.883	51
chr5D_9397419_GT	G100T	chr5D	chr5D:9397320-9397519	cctcgccataagaacctagctaG	cctcgccataagaacctagctaT	agcctaccaatgtgtgtgct	60.057	59.488	59.598	94
chr5D_9397507_GT	G100T	chr5D	chr5D:9397408-9397607	aggctagtaagaacagcgttgG	aggctagtaagaacagcgttgT	tcttgtcatatggaggacggc	60.354	59.701	59.587	52
chr5D_9398148_AG	A100G	chr5D	chr5D:9398049-9398248	gctctacctgtgttgtgcttaaT	gctctacctgtgttgtgcttaaC	accctagttggatgcatgca	58.996	59.813	59.375	61
chr5D_9398456_CG	C100G	chr5D	chr5D:9398357-9398556	gatctgacagttatcttttgcgaG	gatctgacagttatcttttgcgaC	tgtcgccactagatcaaacca	57.97	58.209	59.379	72
chr5D_9398466_AG	A100G	chr5D	chr5D:9398367-9398566	gctgttgtgatgatctgacagttaT	gctgttgtgatgatctgacagttaC	tgtcgccactagatcaaacca	59.416	60.164	59.379	83
chr5D_9398584_TC	T100C	chr5D	chr5D:9398485-9398684	tcattttccagtggtatgtagcaA	tcattttccagtggtatgtagcaG	gctaccgtctaggggcaatc	58.434	58.815	59.966	66
chr5D_9398766_AT	A100T	chr5D	chr5D:9398667-9398866	gcccgacagtcaagtctttagaT	gcccgacagtcaagtctttagaA	ggacagtttttgtgtgtgtga	60.369	60.554	57.159	117
chr5D_9398783_TC	T100C	chr5D	chr5D:9398684-9398883	cctttgcctagtgcccgA	cctttgcctagtgcccgG	ggacagtttttgtgtgtgtga	59.331	60.438	57.159	129
chr5D_9399680_TG	T100G	chr5D	chr5D:9399581-9399780	cacaaccctgaggaccatgA	cacaaccctgaggaccatgC	cggttcggtgcgatatacga	59.308	60.962	60.041	56
chr5D_9399892_CG	C100G	chr5D	chr5D:9399793-9399992	tcaacacttagaccaaattagggC	tcaacacttagaccaaattagggG	gatgtcgaggcacaagggaa	58.992	58.434	60.036	54
chr5D_9400099_CT	C100T	chr5D	chr5D:9400000-9400199	gcaattggttagaagcagctctC	gcaattggttagaagcagctctT	agccagccacaacctattca	60.182	59.808	59.302	103
chr5D_9400191_CT	C100T	chr5D	chr5D:9400092-9400291	tgtggctggctaagaatacaaaC	tgtggctggctaagaatacaaaT	taaccaagaccgatcgagcc	59.244	58.401	59.541	119
chr5D_9400857_AG	A100G	chr5D	chr5D:9400758-9400957	tgcaagcaactttccattgattttA	tgcaagcaactttccattgattttG	cccgctacttggttagcctc	58.713	59.992	60.179	74
chr5D_9401166_TG	T100G	chr5D	chr5D:9401067-9401266	caacaacaaaagatgagggatgttA	caacaacaaaagatgagggatgttC	gccgtattggagaaggctttc	58.019	59.077	59.329	54
chr5D_9401461_CA	C100A	chr5D	chr5D:9401362-9401561	cggcccaaatttccgccC	cggcccaaatttccgccA	attgaccgagacctgtgcag	62.142	61.378	60.037	95
chr5D_9401606_GA	G100A	chr5D	chr5D:9401507-9401706	cttcctggctcatgcgcG	cttcctggctcatgcgcA	aaccaccatggcgtcatcat	61.571	60.437	60.034	55
chr5D_9401628_TC	T100C	chr5D	chr5D:9401529-9401728	tcataaccaccatggcgtcA	tcataaccaccatggcgtcG	gactcccgcatctccacttc	59.384	60.461	60.179	75
chr5D_9401722_GC	G100C	chr5D	chr5D:9401623-9401822	acccaaggtggtgctataatcC	acccaaggtggtgctataatcG	tcacgggttgtagcacactg	59.825	60.159	60.25	72
chr5D_9401793_GA	G100A	chr5D	chr5D:9401694-9401893	aactttgcgcgggactgG	aactttgcgcgggactgA	aatgtttgccttgtgccgtg	60.978	59.89	60.249	62
chr5D_9401820_CG	C100G	chr5D	chr5D:9401721-9401920	tcaatgtttgccttgtgccG	tcaatgtttgccttgtgccC	atcacagacccaggcacatc	59.968	59.608	59.746	86
chr5D_9402834_TC	T100C	chr5D	chr5D:9402735-9402934	ctccagcagggacagggtA	ctccagcagggacagggtG	ggcgtcgatgatgaagaggt	61.964	60.306	59.897	61
chr5D_9403155_TC	T100C	chr5D	chr5D:9403056-9403255	ccatctctaaggacgggaagaaA	ccatctctaaggacgggaagaaG	tgccttgaactcgttgtcca	59.549	59.931	59.821	53
chr5D_9403188_GA	G100A	chr5D	chr5D:9403089-9403288	ctgttcagggtgacgggC	ctgttcagggtgacgggT	gccagtttcttcccgtcctt	60.359	58.852	60.251	56
chr5D_9403645_AG	A100G	chr5D	chr5D:9403546-9403745	agccatgccggagaagcT	agccatgccggagaagcC	tggtccccttccttcctcat	61.406	62.496	59.879	60
chr5D_9403967_AG	A100G	chr5D	chr5D:9403868-9404067	tgatcacaaccttacggtccaA	tgatcacaaccttacggtccaG	atgaacgtggacaagagggc	59.631	60.028	60.322	52
chr5D_9404529_GC	G100C	chr5D	chr5D:9404430-9404629	atctccttgagcgcggcG	atctccttgagcgcggcC	tctcgtacaaccagaacggc	62.881	62.537	60.039	52
chr5D_9404596_GC	G100C	chr5D	chr5D:9404497-9404696	ttgatccgcccccatcctC	ttgatccgcccccatcctG	gccgttctggttgtacgaga	61.452	61.756	60.039	71
chr5D_9404719_AG	A100G	chr5D	chr5D:9404620-9404819	cctcttcttcttcctcctccttT	cctcttcttcttcctcctccttC	ctctcccccattatggcgac	59.156	59.549	59.965	59
chr5D_9405725_CA	C100A	chr5D	chr5D:9405626-9405825	atcgggcatgtcgtgtactG	atcgggcatgtcgtgtactT	acatgccagagacgaccatc	60.179	59.465	59.823	55
chr5D_9405780_CA	C100A	chr5D	chr5D:9405681-9405880	caggttcccgtacttggcG	caggttcccgtacttggcT	agtacacgacatgcccgatg	60.74	59.322	60.179	73
chr5D_9408932_TG	T100G	chr5D	chr5D:9408833-9409032	aacaaaaacccaacaaaaattgcA	aacaaaaacccaacaaaaattgcC	ggaaatttccgccttttgtacg	57.911	58.526	58.761	50
chr5D_9445409_CT	C100T	chr5D	chr5D:9445310-9445509	gctctggtttccacccgC	gctctggtttccacccgT	acattgtcccgatttggcga	61.056	59.57	60.322	50
chr5D_9447169_GA	G100A	chr5D	chr5D:9447070-9447269	tcagactagtgtggttatcgtcC	tcagactagtgtggttatcgtcT	acccctaaggaccactccaa	59.307	58.413	59.805	51
chr5D_9447504_CT	C100T	chr5D	chr5D:9447405-9447604	tgtcctgcattagattgtctaggC	tgtcctgcattagattgtctaggT	acgcacacacacactgaaga	60.443	59.283	60.108	77
chr5D_9454039_TG	T100G	chr5D	chr5D:9453940-9454139	ggctttcgaaatcactaacatccA	ggctttcgaaatcactaacatccC	tgcacgttactttggctgat	59.605	60.202	58.109	73
chr5D_9454715_CT	C100T	chr5D	chr5D:9454616-9454815	gtcatgcttgtggacattcgG	gtcatgcttgtggacattcgA	ccgtgtccatgtcatcgtct	59.869	58.924	59.827	94
chr5D_9472702_TA	T100A	chr5D	chr5D:9472603-9472802	tgcaatgcaaggatacaacatataA	tgcaatgcaaggatacaacatataT	tccatcaagaaggtgctcgc	57.42	57.236	60.392	97
chr5D_9476429_GA	G100A	chr5D	chr5D:9476330-9476529	accctggctggcaatcaaaG	accctggctggcaatcaaaA	tggcatgttgctagtaccatgt	60.902	60.472	60.026	89
chr5D_9476528_GA	G100A	chr5D	chr5D:9476429-9476628	acaacaaagccaacactttacaG	acaacaaagccaacactttacaA	aggcttgcagcagaacagaa	58.257	57.859	60.179	90
chr5D_9497416_TC	T100C	chr5D	chr5D:9497317-9497516	gtcaacaactcattatccttctcgA	gtcaacaactcattatccttctcgG	ggttgccaagatcctcctcc	58.9	59.708	60.107	51
chr5D_9497426_TG	T100G	chr5D	chr5D:9497327-9497526	tccgtgacgtcgagaaggaT	tccgtgacgtcgagaaggaG	tttccactcagcatgcgtca	60.676	61.297	60.25	50
chr5D_9497615_TC	T100C	chr5D	chr5D:9497516-9497715	ggacactttgcttacaagtgcT	ggacactttgcttacaagtgcC	accgtgagcttcaacgatca	59.381	60.288	59.683	70
chr5D_9497734_TC	T100C	chr5D	chr5D:9497635-9497834	gtcaaggcaatggataattgtaagT	gtcaaggcaatggataattgtaagC	gccaccaacaacactcacac	59.02	57.9	59.899	96
chr5D_9498029_TC	T100C	chr5D	chr5D:9497930-9498129	atgtagcctttatccagttctcA	atgtagcctttatccagttctcG	agcaacgcgaccatcttaga	58.05	57.042	59.469	66
chr5D_9526158_CG	C100G	chr5D	chr5D:9526059-9526258	tgcttcctcttcagcacaC	tgcttcctcttcagcacaG	cctctttttgtttggcatggt	57.688	57.38	57.526	116
chr5D_9526245_AG	A100G	chr5D	chr5D:9526146-9526345	tcatcgtcatctcctctttttgT	tcatcgtcatctcctctttttgC	gcttcctcttcagcacacag	59.065	57.847	58.845	127
chr5D_9526728_TC	T100C	chr5D	chr5D:9526629-9526828	gtcgtgggagcaggaggA	gtcgtgggagcaggaggG	tcgagaccggcttcttcac	60.68	61.776	59.415	98
chr5D_9526729_CG	C100G	chr5D	chr5D:9526630-9526829	tgtcgtgggagcaggagG	tgtcgtgggagcaggagC	gtcgagaccggcttcttcac	60.997	61.696	60.733	100
chr5D_9527281_AG	A100G	chr5D	chr5D:9527182-9527381	gttttctttctccccctccaaA	gttttctttctccccctccaaG	gtgtatccggtgaagcccc	58.427	58.842	60.153	101
chr5D_9528386_GC	G100C	chr5D	chr5D:9528287-9528486	tgttgggtaagtgtacaacattgtG	tgttgggtaagtgtacaacattgtC	agcagccaatctcttgcagt	59.933	59.703	59.962	53
chr5D_9528711_GT	G100T	chr5D	chr5D:9528612-9528811	cggttcccgggcagtaaC	cggttcccgggcagtaaA	tggggcacgttcatggattc	60.435	59.652	60.68	59
chr5D_9529770_CT	C100T	chr5D	chr5D:9529671-9529870	gtcctgaccaaaccagagatatG	gtcctgaccaaaccagagatatA	tgttgacttcccttgtccagg	58.554	57.129	59.857	131
chr5D_9529910_CT	C100T	chr5D	chr5D:9529811-9530010	gagttacacataagatgcacacttG	gagttacacataagatgcacacttA	tcttggcacttggttcacct	58.462	57.172	59.449	131
chr5D_9530107_TG	T100G	chr5D	chr5D:9530008-9530207	cctaccggagttgtactgattaacT	cctaccggagttgtactgattaacG	tatgcagagtcctagagcaacac	60.958	59.873	59.869	50
chr5D_9530148_AG	A100G	chr5D	chr5D:9530049-9530248	tctgcatatttttgttcttcccaA	tctgcatatttttgttcttcccaG	tctgtccaaaggtttctagaactgt	57.337	57.729	59.87	102
chr5D_9530324_CT	C100T	chr5D	chr5D:9530225-9530424	acattagcgtattagttccccgG	acattagcgtattagttccccgA	ctttgggccgaatcagcaag	60.244	59.362	59.828	50
chr5D_9530612_TC	T100C	chr5D	chr5D:9530513-9530712	ccaaaacaatgtttcatgtgtacaT	ccaaaacaatgtttcatgtgtacaC	ctgttcagcacatgtctacct	57.288	58.068	57.675	74
chr5D_9548496_CG	C100G	chr5D	chr5D:9548397-9548596	gacgcgcagtagaccccG	gacgcgcagtagaccccC	atggacgtgaacttcctcgg	62.849	62.51	59.753	143
chr5D_9548686_AG	A100G	chr5D	chr5D:9548587-9548786	gatcgccgccgtgaactT	gatcgccgccgtgaactC	aagcagggacagcagcag	60.814	61.255	59.966	54
chr5D_9553688_TC	T100C	chr5D	chr5D:9553589-9553788	gctctgcagcgtacagatcA	gctctgcagcgtacagatcG	atcaccgaagaacaggccac	60.179	61.205	60.322	97
chr5D_9553730_TC	T100C	chr5D	chr5D:9553631-9553830	gcggcctgagtcctctcA	gcggcctgagtcctctcG	atctgtacgctgcagagctc	61.071	62.2	59.898	58
chr5D_9553814_GA	G100A	chr5D	chr5D:9553715-9553914	gtgcggctccaagtgtcG	gtgcggctccaagtgtcA	ctcccggctttaggaaaggg	61.415	60.281	60.107	70
chr5D_9553908_GC	G100C	chr5D	chr5D:9553809-9554008	tgatgtcaacaccatcatggatG	tgatgtcaacaccatcatggatC	caggcttgaggttccggtag	59.051	58.798	60.108	119
chr5D_9554120_TC	T100C	chr5D	chr5D:9554021-9554220	acaagctgataacatggatctcttA	acaagctgataacatggatctcttG	tggtcaccatcaacgtcgag	57.871	59.179	60.039	86
chr5D_9554870_GC	G100C	chr5D	chr5D:9554771-9554970	agagcgaatgtataactgcatcttC	agagcgaatgtataactgcatcttG	ctccaaatgaggtggcccaa	59.306	59.535	60.252	95
chr5D_9555131_AC	A100C	chr5D	chr5D:9555032-9555231	taactttgtggctgctcccA	taactttgtggctgctcccC	gcgtagagggcagcagaaat	59.524	60.251	60.463	112
chr5D_9555236_GA	G100A	chr5D	chr5D:9555137-9555336	tcaaggaacggggacttacC	tcaaggaacggggacttacT	atttctgctgccctctacgc	59.021	57.98	60.463	52
chr5D_9555721_TG	T100G	chr5D	chr5D:9555622-9555821	attttctgcacgcgatcagA	attttctgcacgcgatcagC	gccttgtgtacgcctctgaa	58.274	59.902	60.32	144
chr5D_9575075_TC	T100C	chr5D	chr5D:9574976-9575175	gtccagggatattagtactgactT	gtccagggatattagtactgactC	tgctcctatctgcatgcagt	57.02	57.422	59.165	74
chr5D_9575219_TG	T100G	chr5D	chr5D:9575120-9575319	acctaaggcccggttcgA	acctaaggcccggttcgC	tgcatgcagataggagcaga	60.284	62.092	58.874	129
chr5D_9576055_GC	G100C	chr5D	chr5D:9575956-9576155	ccgcctgcaggagtttctG	ccgcctgcaggagtttctC	gtgaacctgtccgggatgg	61.037	60.743	60.078	73
chr5D_9576406_TG	T100G	chr5D	chr5D:9576307-9576506	cacgcctcatgaccgacA	cacgcctcatgaccgacC	cagccgagccatgaagtcg	59.739	60.509	61.17	56
chr5D_9576555_AG	A100G	chr5D	chr5D:9576456-9576655	ccggttcacgtcctaatggT	ccggttcacgtcctaatggC	ggatcctgtaacgtggctcg	59.752	61.088	60.528	127
chr5D_9576588_AG	A100G	chr5D	chr5D:9576489-9576688	acagccagcaccgacttttT	acagccagcaccgacttttC	ccattaggacgtgaaccgga	60.752	61.167	59.467	52
chr5D_9576699_AT	A100T	chr5D	chr5D:9576600-9576799	gcgagcatgcagttgccA	gcgagcatgcagttgccT	aaacaccacctgaatctcccc	61.74	61.438	59.924	50
chr5D_9576987_AG	A100G	chr5D	chr5D:9576888-9577087	gtgggcatgaattgaagggA	gtgggcatgaattgaagggG	cgcggctactcccaactaaa	58.149	59.174	60.109	51
chr5D_9577823_CG	C100G	chr5D	chr5D:9577724-9577923	gttttaggcctcttccgtttC	gttttaggcctcttccgtttG	tcctacaaactaaagggccct	57.174	57.446	58.361	81
chr5D_9579415_TC	T100C	chr5D	chr5D:9579316-9579515	gcaggtacggggatatgaacA	gcaggtacggggatatgaacG	cgtaaacgctacgcttcgtg	59.585	60.605	59.978	59
chr5D_9580038_TC	T100C	chr5D	chr5D:9579939-9580138	ccccaattttagttagggttttctT	ccccaattttagttagggttttctC	aggatgcagcccaacataca	57.689	58.068	59.375	140
chr5D_9580568_AG	A100G	chr5D	chr5D:9580469-9580668	acattgcaattaaaggttcccctA	acattgcaattaaaggttcccctG	cggcactgtccctgatttca	58.662	60.02	60.322	95
chr5D_9580761_GT	G100T	chr5D	chr5D:9580662-9580861	cgtaccaagtaggatcaatgtctC	cgtaccaagtaggatcaatgtctA	atgcagctggttcagaggac	58.717	57.613	60.036	105
chr5D_9581073_CT	C100T	chr5D	chr5D:9580974-9581173	gctgttgacatggaaaaccctC	gctgttgacatggaaaaccctT	tgcaccctgttctttactgca	60.03	59.635	60.134	104
chr5D_9581700_TC	T100C	chr5D	chr5D:9581601-9581800	ggtggccaattactcactgT	ggtggccaattactcactgC	tgcctccatcactgccattg	57.8	59.189	60.682	78
chr5D_9581763_AG	A100G	chr5D	chr5D:9581664-9581863	gaaccagttccaagatgcataaT	gaaccagttccaagatgcataaC	ggtggccaattactcactgt	57.158	58.013	57.8	105
chr5D_9581862_CA	C100A	chr5D	chr5D:9581763-9581962	catgagtgacaaacagaaggtaaC	catgagtgacaaacagaaggtaaA	tgaacagtaactgaattgcaacact	58.01	57.382	59.643	90
chr5D_9582365_AG	A100G	chr5D	chr5D:9582266-9582465	tgcctgtcttacttaattgcctA	tgcctgtcttacttaattgcctG	gcctgtgcattaactgtggt	57.57	58.99	58.752	143
chr5D_9582514_CA	C100A	chr5D	chr5D:9582415-9582614	gagttagattgcctgtccatttG	gagttagattgcctgtccatttT	accacagttaatgcacaggc	57.759	57.096	58.752	71
chr5D_9583242_GA	G100A	chr5D	chr5D:9583143-9583342	ggctttctcttccttcctctagaaC	ggctttctcttccttcctctagaaT	cctgagcaagttccagagca	60.626	59.87	59.964	89
chr5D_9583615_GA	G100A	chr5D	chr5D:9583516-9583715	tgacatatggtgaaattgaccctG	tgacatatggtgaaattgaccctA	gtgctggcccctaaacacat	59.051	57.68	60.612	62
chr5D_9583681_TG	T100G	chr5D	chr5D:9583582-9583781	acaaatgcactttcatctggaattA	acaaatgcactttcatctggaattC	tttaggggccagcacaagg	57.769	58.839	59.923	67
chr5D_9583839_GA	G100A	chr5D	chr5D:9583740-9583939	gcagcaggaagaggaccaG	gcagcaggaagaggaccaA	agccactccattcccctagt	60.079	59.624	59.955	119
chr5D_9584165_AG	A100G	chr5D	chr5D:9584066-9584265	gccacagtttaactagtagttcagT	gccacagtttaactagtagttcagC	ctggtcttttggtggatacga	58.778	59.88	57.672	52
chr5D_9584168_GA	G100A	chr5D	chr5D:9584069-9584268	tcagccacagtttaactagtagttC	tcagccacagtttaactagtagttT	ctggtcttttggtggatacga	58.547	58.177	57.672	55
chr5D_9584344_CT	C100T	chr5D	chr5D:9584245-9584444	tgaacttgtcgtgtcgtgttG	tgaacttgtcgtgtcgtgttA	gcgacaacagttgtaacagaca	59.343	57.852	59.394	84
chr5D_9584448_TG	T100G	chr5D	chr5D:9584349-9584548	gctttgccatattgtccaggT	gctttgccatattgtccaggG	atacttacaccacctggcgc	58.897	59.59	60.108	61
chr5D_9584560_CT	C100T	chr5D	chr5D:9584461-9584660	tgtcaaagaggtcgtcgatcG	tgtcaaagaggtcgtcgatcA	cggggagaagttctacagcc	60.136	59.116	59.824	65
chr5D_9584826_TG	T100G	chr5D	chr5D:9584727-9584926	cttgggatgcacacaccgtA	cttgggatgcacacaccgtC	atgtcaatgagctcgccgtc	60.321	61.577	60.808	61
chr5D_9585291_AC	A100C	chr5D	chr5D:9585192-9585391	gagtcccggatgcgaggA	gagtcccggatgcgaggC	gaggcggatagtatggcagg	60.834	62.594	59.752	122
chr5D_9585899_GA	G100A	chr5D	chr5D:9585800-9585999	tgaaataattgtcccgctgactG	tgaaataattgtcccgctgactA	cattgtgtcgctgcttcctg	59.311	57.907	59.833	73
chr5D_9586147_TC	T100C	chr5D	chr5D:9586048-9586247	caagatgaaaatattggtccgtcaT	caagatgaaaatattggtccgtcaC	accgaagcatccttccgatt	57.969	58.742	59.458	53
chr5D_9586398_AC	A100C	chr5D	chr5D:9586299-9586498	ttctcaacttgcttttactaacagT	ttctcaacttgcttttactaacagG	cacgcccatccattttgaca	57.741	57.141	59.113	114
chr5D_9586499_AG	A100G	chr5D	chr5D:9586400-9586599	tgctgaacacattcattgctttA	tgctgaacacattcattgctttG	tgacaaagtgtggcatcatct	57.549	58.947	57.855	91
chr5D_9586598_TG	T100G	chr5D	chr5D:9586499-9586698	caggtccgaagctaaaagttgT	caggtccgaagctaaaagttgG	gctcaattgtgtcgcagtga	58.861	59.516	59.132	116
chr5D_9586684_CT	C100T	chr5D	chr5D:9586585-9586784	tggccatcgattgctcaattG	tggccatcgattgctcaattA	tgtggaattcgtttgtctgca	59.594	58.07	58.707	84
chr5D_9586842_CG	C100G	chr5D	chr5D:9586743-9586942	tgcagggttcaaggattcctG	tgcagggttcaaggattcctC	cctcgagagcagccaaagtt	60.272	59.995	60.321	69
chr5D_9586946_CA	C100A	chr5D	chr5D:9586847-9587046	gctataatgattgcccggattactG	gctataatgattgcccggattactT	aggaatccttgaaccctgca	59.935	59.352	58.924	128
chr5D_9587206_CA	C100A	chr5D	chr5D:9587107-9587306	aaccttgaagctaacacagagatC	aaccttgaagctaacacagagatA	tcaagtgctggccaaggaaa	58.758	57.64	60.106	66
chr5D_9589422_CT	C100T	chr5D	chr5D:9589323-9589522	tgatctttcctccaacaggcG	tgatctttcctccaacaggcA	tggatccactggtgcctttt	60.339	59.295	59.518	65
chr5D_9589490_CT	C100T	chr5D	chr5D:9589391-9589590	gcaccggaaaaccatgagaG	gcaccggaaaaccatgagaA	ccttatcgcctgttggagga	59.195	58.756	59.169	94
chr5D_9592368_TC	T100C	chr5D	chr5D:9592269-9592468	actgttcacgtaaatggtgcA	actgttcacgtaaatggtgcG	ggtatggcgatcgaggacag	58.433	59.471	60.039	89
chr5D_9594525_CA	C100A	chr5D	chr5D:9594426-9594625	gagcaaaacggccagggG	gagcaaaacggccagggT	tcagtgaagaacaggccacc	61.374	60.598	59.891	68
chr5D_9594918_GA	G100A	chr5D	chr5D:9594819-9595018	gagctccgtggatggattcG	gagctccgtggatggattcA	ccatgacgctcgaccttgat	60.599	59.534	60.179	51
chr5D_9595109_CT	C100T	chr5D	chr5D:9595010-9595209	agaaagcgtggattgcactG	agaaagcgtggattgcactA	gcgatgcatgtgagtacacc	59.123	57.527	59.347	63
chr5D_9595359_AG	A100G	chr5D	chr5D:9595260-9595459	gactcggaggttcctgggaT	gactcggaggttcctgggaC	gttcgttccttggaaggcct	60.688	61.606	60.251	50
chr5D_9595602_GA	G100A	chr5D	chr5D:9595503-9595702	aggaagtactctatttgaccaagC	aggaagtactctatttgaccaagT	aatgacctacgacgcttgct	58.264	57.063	59.753	80
chr5D_9595626_CT	C100T	chr5D	chr5D:9595527-9595726	gcttggtcaaatagagtacttcctC	gcttggtcaaatagagtacttcctT	cgggatccaacgccattact	59.187	58.826	60.179	53
chr5D_9596147_AG	A100G	chr5D	chr5D:9596048-9596247	tggaagcagccacaaaattaaT	tggaagcagccacaaaattaaC	ggtggctggttctgaatcct	57.112	58.011	59.67	62
chr5D_9597500_GA	G100A	chr5D	chr5D:9597401-9597600	gcccaagctcattgagatactC	gcccaagctcattgagatactT	tagtccaaaggcatctccgc	58.862	58.45	59.822	53
chr5D_9597603_TA	T100A	chr5D	chr5D:9597504-9597703	gagtttgcctccgtacgacT	gagtttgcctccgtacgacA	gcaaaacagaacgccgtctt	59.757	60.039	59.971	59
chr5D_9599008_AG	A100G	chr5D	chr5D:9598909-9599108	tgaaatttgtttctggagttgtcaA	tgaaatttgtttctggagttgtcaG	agcaagcacatctctctgct	58.07	58.437	59.386	112
chr5D_9600360_GT	G100T	chr5D	chr5D:9600261-9600460	gtgttgcttgaagatccaattgaaG	gtgttgcttgaagatccaattgaaT	gcgtgaccacatcgaaggtt	59.368	58.839	60.949	61
chr5D_9601125_GT	G100T	chr5D	chr5D:9601026-9601225	ttgacaaggtgtggtggcaG	ttgacaaggtgtggtggcaT	ctagcacctcaagctacgca	60.751	60.106	59.827	50
chr5D_9601129_TC	T100C	chr5D	chr5D:9601030-9601229	ctcaagctacgcaactcccA	ctcaagctacgcaactcccG	ccacgcctgaaatgcattgt	60.037	61.079	59.756	134
chr5D_9602341_GA	G100A	chr5D	chr5D:9602242-9602441	ccagaaaaccctgttgaattagcG	ccagaaaaccctgttgaattagcA	gggtcctgatcacaaagcca	60.616	59.719	59.962	60
chr5D_9602431_GA	G100A	chr5D	chr5D:9602332-9602531	tgccctatgttcaaaatgccttC	tgccctatgttcaaaatgccttT	tcaggacccgagcaatatgc	59.805	59.418	59.893	85
chr5D_9602734_CT	C100T	chr5D	chr5D:9602635-9602834	taacatcggttctggcacgG	taacatcggttctggcacgA	cctctgacttcgcttgagaca	60.391	59.396	59.729	86
chr5D_9602741_AC	A100C	chr5D	chr5D:9602642-9602841	ttgcccctaacatcggttcT	ttgcccctaacatcggttcG	cctctgacttcgcttgagaca	59.011	60.392	59.729	93
chr5D_9603622_TC	T100C	chr5D	chr5D:9603523-9603722	caggtcaatgagcctgccT	caggtcaatgagcctgccC	tggatttcctgcgctaccag	59.698	60.752	60.108	91
chr5D_9603702_CG	C100G	chr5D	chr5D:9603603-9603802	ctcaccgtcgatgatgtcatG	ctcaccgtcgatgatgtcatC	tcctggtagcgcaggaaatc	58.877	58.611	59.822	50
chr5D_9603988_CT	C100T	chr5D	chr5D:9603889-9604088	gcatgttcttcactgaggcatC	gcatgttcttcactgaggcatT	gtcgggctctcgtcagattc	59.903	59.509	60.249	58
chr5D_9604807_CT	C100T	chr5D	chr5D:9604708-9604907	cgccatacatattgcatgcgG	cgccatacatattgcatgcgA	ggaggtcctcgttcaagtgg	60.466	59.536	60.037	55
chr5D_9604842_CT	C100T	chr5D	chr5D:9604743-9604942	tggcgatgtccaacatgttC	tggcgatgtccaacatgttT	gcgttggtgagggaagtaca	58.836	58.385	59.966	87
chr5D_9604893_AG	A100G	chr5D	chr5D:9604794-9604993	ggcgttggtgagggaagT	ggcgttggtgagggaagC	gcgatgtccaacatgttcgc	59.57	61.056	60.521	86
chr5D_9628862_CT	C100T	chr5D	chr5D:9628763-9628962	agctactggagatcaagcgC	agctactggagatcaagcgT	cctccttagcaggtagggct	59.896	58.52	60.399	53
chr5D_9634529_CA	C100A	chr5D	chr5D:9634430-9634629	cttcaaagtctggcacctcaC	cttcaaagtctggcacctcaA	gctctcactgcttcatttgagg	59.124	58.424	59.581	115
chr5D_9635448_CG	C100G	chr5D	chr5D:9635359-9635548	ggctttggcaaatgcaacaC	ggctttggcaaatgcaacaG	caccaaggttgtcacaccaa	59.412	59.13	58.531	107
chr5D_9635610_CT	C100T	chr5D	chr5D:9635511-9635710	ccagttccttgttagcaactcG	ccagttccttgttagcaactcA	tgctaggaccaagcacattga	59.52	58.523	59.649	67
chr5D_9635663_TA	T100A	chr5D	chr5D:9635564-9635763	tcgtacactccaaggatcaagtT	tcgtacactccaaggatcaagtA	ggccaaggcttgtgtgaaac	59.423	58.662	60.249	50
chr5D_9722430_TA	T100A	chr5D	chr5D:9722331-9722530	tgtaatggctactcatgtttggA	tgtaatggctactcatgtttggT	ggttcaggattcaaaccacga	57.827	58.083	58.5	63
chr5D_9722538_CG	C100G	chr5D	chr5D:9722439-9722638	aggagggaccgttaaacactG	aggagggaccgttaaacactC	tcggcatgcagacaagacaa	59.653	59.378	60.25	74
chr5D_9722816_CT	C100T	chr5D	chr5D:9722717-9722916	gcaccaccatcaacggtcG	gcaccaccatcaacggtcA	taggactccaacaccaggga	61.677	60.6	59.51	57
chr5D_9722941_CT	C100T	chr5D	chr5D:9722842-9723041	tccatcggtgaagtaggaaatcG	tccatcggtgaagtaggaaatcA	gcttgtcctcgctgtcctag	60.181	59.227	60.179	50
chr5D_9723133_GC	G100C	chr5D	chr5D:9723034-9723233	gtgaggagaggagatgagacG	gtgaggagaggagatgagacC	tcatgtcctcacaccgaagc	59.053	58.693	60.037	58
chr5D_9723198_GT	G100T	chr5D	chr5D:9723099-9723298	gggttggttgattcggccG	gggttggttgattcggccT	ctactacaatcgttgcgccg	61.697	60.304	59.429	84
chr5D_9724112_AG	A100G	chr5D	chr5D:9724013-9724212	ccacatattactgcatgacctacaT	ccacatattactgcatgacctacaC	gcctcgaatgcctacatcca	58.767	59.533	59.893	82
chr5D_9724420_AG	A100G	chr5D	chr5D:9724321-9724520	tctatcattggccgaagctttaT	tctatcattggccgaagctttaC	ggaacacttggctgcagaga	58.027	58.873	60.25	56
chr5D_9724505_AG	A100G	chr5D	chr5D:9724406-9724605	ccagcctccccgtgatcT	ccagcctccccgtgatcC	ggaacacttggctgcagaga	60.766	61.867	60.25	136
chr5D_9724643_TA	T100A	chr5D	chr5D:9724544-9724743	gatagggatcatgagtagctgataT	gatagggatcatgagtagctgataA	gagacaaaaatgcccttgacca	57.162	57.347	59.372	50
chr5D_9725065_GC	G100C	chr5D	chr5D:9724966-9725165	agaagcaaatacaaccttatagcaC	agaagcaaatacaaccttatagcaG	cactttgctgcacgcttatt	57.678	57.44	57.663	62
chr5D_9725311_AT	A100T	chr5D	chr5D:9725212-9725411	agaagagtgaagtgatgtgtatcaT	agaagagtgaagtgatgtgtatcaA	tgcggcaaggacaaaaacaa	57.82	58.002	59.467	77
chr5D_9725574_AG	A100G	chr5D	chr5D:9725475-9725674	cgacatggttttgacaaataccatT	cgacatggttttgacaaataccatC	tgagaaaccaggggacttact	58.844	59.2	58.014	64
chr5D_9725608_AC	A100C	chr5D	chr5D:9725509-9725708	aaccatgtcgaaaggaggcA	aaccatgtcgaaaggaggcC	ggtttgcggataagaagtctgc	59.6	60.323	59.904	80
chr5D_9725658_AG	A100G	chr5D	chr5D:9725559-9725758	aacactgtctgcagacttcttA	aacactgtctgcagacttcttG	aacgctatattgatgtgcggtt	57.327	58.799	58.797	50
chr5D_9725831_AG	A100G	chr5D	chr5D:9725732-9725931	actaaaagatggaccgatgattacT	actaaaagatggaccgatgattacC	acctgaccaaactgacgtgt	57.874	58.711	59.46	66
chr5D_9726037_AG	A100G	chr5D	chr5D:9725938-9726137	tcaataagatctcacgaagacgA	tcaataagatctcacgaagacgG	ctttgccggaaccagctttg	57.187	58.078	60.319	68
chr5D_9726121_GA	G100A	chr5D	chr5D:9726022-9726221	ctcaatctgttcgatgctttgC	ctcaatctgttcgatgctttgT	caaagctggttccggcaaag	58.576	57.325	60.319	80
chr5D_9726283_TA	T100A	chr5D	chr5D:9726184-9726383	cggccagtacggtagctattA	cggccagtacggtagctattT	ataaactagatccgcgcggg	59.118	59.932	60.039	51
chr5D_9727209_CT	C100T	chr5D	chr5D:9727110-9727309	ggcacctctagggacggC	ggcacctctagggacggT	tcatctcctccagggtgacg	61.851	60.364	60.684	93
chr5D_9727275_GT	G100T	chr5D	chr5D:9727176-9727375	atccctcgcgtcatctcctC	atccctcgcgtcatctcctA	gatgggagaggggagggag	61.176	59.889	60.152	85
chr5D_9728078_CT	C100T	chr5D	chr5D:9727979-9728178	acaacaaaggttcaggcaagaC	acaacaaaggttcaggcaagaT	cgaagggagtagtaaatcaagct	59.573	58.7	57.988	74
chr5D_9728464_AG	A100G	chr5D	chr5D:9728365-9728564	tgctggacgtggatttaatgttT	tgctggacgtggatttaatgttC	tatcgtctgcaaactgggcg	59.176	59.561	60.739	57
chr5D_9728514_GC	G100C	chr5D	chr5D:9728415-9728614	cttgagtgtgatcatgatattaccC	cttgagtgtgatcatgatattaccG	aaatccacgtccagcatccc	57.336	57.656	60.394	68
chr5D_9728671_AG	A100G	chr5D	chr5D:9728572-9728771	agacatcatttgctaagcctttT	agacatcatttgctaagcctttC	acaacaagacagctcagcga	57.01	57.427	59.895	54
chr5D_9729036_GA	G100A	chr5D	chr5D:9728937-9729136	accaatctcaggtcacatttcttC	accaatctcaggtcacatttcttT	agtatgaacgcatggccgt	58.994	58.611	59.779	50
chr5D_9729281_CT	C100T	chr5D	chr5D:9729182-9729381	actttctgagttcatagaaggggaC	actttctgagttcatagaaggggaT	ctccttgaccacagcaggaa	60.046	59.271	59.602	146
chr5D_9729542_AC	A100C	chr5D	chr5D:9729443-9729642	ggccatcgtgtttgccaaA	ggccatcgtgtttgccaaC	gcaagaaaatgcatcatccca	59.634	60.373	57.47	90
chr5D_9731244_AG	A100G	chr5D	chr5D:9731145-9731344	tggttttgcctgctcaccA	tggttttgcctgctcaccG	ggctggttccgagtccttag	60.076	61.193	59.824	133
chr5D_9731988_GA	G100A	chr5D	chr5D:9731889-9732088	gcagcatagatagggcgtcG	gcagcatagatagggcgtcA	ccgctacccttgaccgaaat	60.734	59.682	60.108	58
chr5D_9732167_CT	C100T	chr5D	chr5D:9732068-9732267	gcttcacagcacgatccacG	gcttcacagcacgatccacA	ggcagcatggtgaacacttt	61.96	60.951	59.324	51
chr5D_9732222_AG	A100G	chr5D	chr5D:9732123-9732322	tggtggagagttgttgtggT	tggtggagagttgttgtggC	gcatcctgagagactcggtg	59.084	60.465	59.898	54
chr5D_9732304_CT	C100T	chr5D	chr5D:9732205-9732404	caagatgatatcatggatctcctgC	caagatgatatcatggatctcctgT	gaccgcttggcatccctatc	59.182	58.051	60.604	62
chr5D_9732774_AG	A100G	chr5D	chr5D:9732675-9732874	tgggcacgcggtgatctT	tgggcacgcggtgatctC	cggcatcgtaaagatcgtgc	62.015	62.451	59.77	61
chr5D_9732885_GT	G100T	chr5D	chr5D:9732786-9732985	cgcagagacacctgggcC	cgcagagacacctgggcA	tagctcaccatgaagctgcg	62.767	62.008	60.461	68
chr5D_9732952_CG	C100G	chr5D	chr5D:9732853-9733052	gcctgctggacctcctcC	gcctgctggacctcctcG	tcatcctcaacaccatcgcc	61.792	62.154	60.108	78
chr5D_9733025_GT	G100T	chr5D	chr5D:9732926-9733125	ggatgatgttggaggcggG	ggatgatgttggaggcggT	tgacatccatgggcagatcc	60.527	59.775	59.525	63
chr5D_9733170_AG	A100G	chr5D	chr5D:9733071-9733270	gtctccatgagatcgaatttgagA	gtctccatgagatcgaatttgagG	gggctcttctcgtgcttgta	58.404	59.251	59.753	77
chr5D_9733320_TC	T100C	chr5D	chr5D:9733221-9733420	ctctccccggaagccgtA	ctctccccggaagccgtG	gaagagcccccttcgatctc	60.442	62.149	59.609	123
chr5D_9900820_AG	A100G	chr5D	chr5D:9900721-9900920	ttgtgtttgctggacgagaT	ttgtgtttgctggacgagaC	ttgtcaggtcgcttgcaaat	57.745	58.704	58.682	122
chr5D_9901081_CA	C100A	chr5D	chr5D:9900982-9901181	tctctggccctaaacagaacC	tctctggccctaaacagaacA	gaaacaaccggcgagaatgg	59.371	58.665	59.832	53
chr5D_9901110_TC	T100C	chr5D	chr5D:9901011-9901210	cccattctcgccggttgT	cccattctcgccggttgC	gggggccaaacaaggagaaa	60.046	61.509	60.471	95
chr5D_9901675_CG	C100G	chr5D	chr5D:9901576-9901775	aggtggctagcttagatttcctG	aggtggctagcttagatttcctC	ggccactaatgcatgagctg	59.864	59.61	59.333	134
chr5D_9901840_AC	A100C	chr5D	chr5D:9901741-9901940	gaagcgtgctggccctttA	gaagcgtgctggccctttC	gaccacagctgaaccaaacg	60.674	61.983	59.692	50
chr5D_9902041_TC	T100C	chr5D	chr5D:9901942-9902141	cacgtgccaataattttctttagtT	cacgtgccaataattttctttagtC	ccctccccatttgctttgct	57.133	57.507	60.906	87
chr5D_9903115_AG	A100G	chr5D	chr5D:9903016-9903215	accaatggtgatgaactgattgA	accaatggtgatgaactgattgG	ggccatggtaatgctcgtca	58.335	59.234	60.464	50
chr5D_9903957_TC	T100C	chr5D	chr5D:9903858-9904057	tgcaaaccatctcagcatatcA	tgcaaaccatctcagcatatcG	gaaatgtgcattcgaaaccgac	58.111	59.126	59.091	50
chr5D_9904201_AC	A100C	chr5D	chr5D:9904102-9904301	gtacttgctgctaacctattttacA	gtacttgctgctaacctattttacC	tgtccgcctaagtgagtatgt	57.395	57.987	58.546	133
chr5D_9904247_CA	C100A	chr5D	chr5D:9904148-9904347	tgaacctgtaggaattcatttgcaG	tgaacctgtaggaattcatttgcaT	gctagtacttgctgctaacct	59.816	59.284	57.471	99
chr5D_9904346_TC	T100C	chr5D	chr5D:9904247-9904446	cgctgggagcaaaaatacaaatT	cgctgggagcaaaaatacaaatC	gcaagtgtgatttcggtttaca	58.755	59.141	57.782	143
chr5D_9905262_TC	T100C	chr5D	chr5D:9905163-9905362	gcatgcttcatcaacctgactA	gcatgcttcatcaacctgactG	ctactgcactccttcgcaag	58.727	60.159	58.646	82
chr5D_9905372_GA	G100A	chr5D	chr5D:9905273-9905472	acacgtcagcaaccaatcaatG	acacgtcagcaaccaatcaatA	catgcacgcaacaatctcca	60.031	58.592	59.477	76
chr5D_9905539_CA	C100A	chr5D	chr5D:9905440-9905639	atctcttttctacattcgaaggagG	atctcttttctacattcgaaggagT	cccgttaagaagggtgggaa	58.422	57.823	59.306	50
chr5D_9905637_AT	A100T	chr5D	chr5D:9905538-9905737	ggagtgagaaccaattttgcgatT	ggagtgagaaccaattttgcgatA	gacttacggttcgggccttg	60.321	59.605	61.018	50
chr5D_9905722_TC	T100C	chr5D	chr5D:9905623-9905822	agttgtttcacagtggacatctA	agttgtttcacagtggacatctG	atgttcattccggcagtccc	57.71	59.121	60.394	65
chr5D_9906124_CT	C100T	chr5D	chr5D:9906025-9906224	actgagggctggattgatttC	actgagggctggattgatttT	acatccccatgaacggttct	57.99	57.537	59.008	79
chr5D_9906815_TC	T100C	chr5D	chr5D:9906716-9906915	cgatcctgaactcgggcA	cgatcctgaactcgggcG	catagctcgcgtgctaaagc	59.107	60.279	59.769	91
chr5D_9906932_CG	C100G	chr5D	chr5D:9906833-9907032	ggatccttctccctgccG	ggatccttctccctgccC	aaagtgagtgggtagcggac	59.175	58.754	59.679	55
chr5D_9907622_TC	T100C	chr5D	chr5D:9907523-9907722	gtgagcagctacagccatcA	gtgagcagctacagccatcG	agcaaacagacctccagcac	61.151	60.108	60.536	56
chr5D_9907624_AT	A100T	chr5D	chr5D:9907525-9907724	gcgcttgtgcctttggtgA	gcgcttgtgcctttggtgT	aaaaccaaaggcacaccgtg	61.844	62.138	59.825	53
chr5D_9913954_CG	C100G	chr5D	chr5D:9913855-9914054	acttttctatgttgtgggcgaC	acttttctatgttgtgggcgaG	agtccggttttcacgctaca	59.188	58.926	59.61	84
chr5D_9936615_AT	A100T	chr5D	chr5D:9936516-9936715	agtgaatacgaacaggccctT	agtgaatacgaacaggccctA	tgttgattcggtcggtcctg	59.371	58.536	60.038	121
chr5D_9936647_GA	G100A	chr5D	chr5D:9936548-9936747	ctgggagtggagctaaggatC	ctgggagtggagctaaggatT	ggcctgttcgtattcactcca	59.309	58.877	60.066	50
chr5D_9937099_TA	T100A	chr5D	chr5D:9937000-9937199	ctattcaagcaatcaccagcaA	ctattcaagcaatcaccagcaT	gtggaggtcctgcagaaaca	57.293	57.087	59.891	70
chr5D_9937854_CT	C100T	chr5D	chr5D:9937755-9937954	cgcttggatgagtgtatcttgtC	cgcttggatgagtgtatcttgtT	gcgccaagaacacctaagga	59.446	59.065	60.321	50
chr5D_9938246_AG	A100G	chr5D	chr5D:9938147-9938346	ccttccaatgtatctaacttggtcA	ccttccaatgtatctaacttggtcG	cggcgcactagatggtactc	58.585	59.476	60.318	70
chr5D_9939497_TG	T100G	chr5D	chr5D:9939398-9939597	tgaaccccttctctgcctatA	tgaaccccttctctgcctatC	tgagcatcggagcagatatca	57.585	58.881	58.758	83
chr5D_9939696_AT	A100T	chr5D	chr5D:9939597-9939796	ccctttctataccaactcccctA	ccctttctataccaactcccctT	gaggaaattgagaggaagggga	58.436	59.214	59.153	50
chr5D_9939808_AT	A100T	chr5D	chr5D:9939709-9939908	agaatcaagaacacctggaactatA	agaatcaagaacacctggaactatT	cggcatccacacctacatca	57.504	58.216	59.822	115
chr5D_9939888_TA	T100A	chr5D	chr5D:9939789-9939988	gcaaggtcggcatccacA	gcaaggtcggcatccacT	ggaacaagggtgaagaggaga	60.36	60.046	59.021	71
chr5D_9940209_GA	G100A	chr5D	chr5D:9940110-9940309	gtgaagcggtaagttgtgcG	gtgaagcggtaagttgtgcA	attcagcggagtcagcgaaa	60.111	59.058	60.037	62
chr5D_10036833_TC	T100C	chr5D	chr5D:10036734-10036920	gcgagcccaactattttgtttgA	gcgagcccaactattttgtttgG	ggagctgatgccagtatttga	61.162	60.305	58.077	148
chr5D_10036853_CT	C100T	chr5D	chr5D:10036754-10036920	tggtcaaacaaaatagttgggctC	tggtcaaacaaaatagttgggctT	gccactaacaatgctcactgac	59.961	59.593	59.84	50
chr5D_10037914_TC	T100C	chr5D	chr5D:10037815-10038014	ggcacgtgtcttttattctttcT	ggcacgtgtcttttattctttcC	gttgccgttcagttgcttca	57.642	58.527	59.62	72
chr5D_10042541_CT	C100T	chr5D	chr5D:10042442-10042641	tgctagatgctatctctttctcacC	tgctagatgctatctctttctcacT	actagattatgcttggccgaag	59.989	59.167	58.267	79
chr5D_10042860_GA	G100A	chr5D	chr5D:10042761-10042960	agcaggtggtatatcgagttgC	agcaggtggtatatcgagttgT	ggctaactaagggggccaag	60.224	58.968	60.107	99
chr5D_10043037_AT	A100T	chr5D	chr5D:10042938-10043137	tgaacaagccaccaagtaaatgT	tgaacaagccaccaagtaaatgA	tgaagcggcccgagaatttt	59.043	58.789	60.608	106
chr5D_10043105_AG	A100G	chr5D	chr5D:10043006-10043205	cgcaaggaccctgcaagtaT	cgcaaggaccctgcaagtaC	taatatggcctctaccgcgtg	60.393	61.299	59.729	50
chr5D_10043697_CA	C100A	chr5D	chr5D:10043598-10043797	gtcactcatgtgcgtctcttatC	gtcactcatgtgcgtctcttatA	ctcccgtgagaacaaaccca	59.206	58.078	59.892	61
chr5D_10062434_CA	C100A	chr5D	chr5D:10062335-10062534	aggatggggaggagaaaccC	aggatggggaggagaaaccA	tagcactcttggaccgcttc	60.625	59.879	59.753	66
chr5D_10065138_AG	A100G	chr5D	chr5D:10065039-10065238	cccgagtaaccgatcccttA	cccgagtaaccgatcccttG	atcttacctggacgaagcgc	58.304	59.896	60.179	54
chr5D_10065861_GA	G100A	chr5D	chr5D:10065762-10065961	ccgtccggttcacccatC	ccgtccggttcacccatT	gcacatcaaggcatgtcgac	60.125	59.65	59.902	54
chr5D_10066038_AT	A100T	chr5D	chr5D:10065939-10066138	accctgcatcacatacactactA	accctgcatcacatacactactT	ggccttacttgtccgtgaca	58.713	59.48	59.966	53
chr5D_10066118_TC	T100C	chr5D	chr5D:10066019-10066218	cgctctggctccctacacT	cgctctggctccctacacC	gttggaggaagcaaactcgc	62.083	61.055	59.761	69
chr5D_10066512_CT	C100T	chr5D	chr5D:10066413-10066612	ttcagaacggagggagtagC	ttcagaacggagggagtagT	ggcaccgcaaactaacacat	58.816	57.401	59.404	82
chr5D_10066641_GA	G100A	chr5D	chr5D:10066542-10066741	gcaacctcgcttgtctccG	gcaacctcgcttgtctccA	gctgtgtagccccttcgata	61.384	60.302	59.249	55
chr5D_10066736_AC	A100C	chr5D	chr5D:10066637-10066836	acatcaagtacccattgcgatA	acatcaagtacccattgcgatC	tggtcactgacatcccatcc	57.584	58.794	59.088	73
chr5D_10067354_GA	G100A	chr5D	chr5D:10067255-10067454	cctttatgggcaaagaccgtaC	cctttatgggcaaagaccgtaT	cccgttacaaccagccttagt	59.319	58.448	59.997	99
chr5D_10068201_GA	G100A	chr5D	chr5D:10068102-10068301	ttgtcgctaatcaaggaaaatatcG	ttgtcgctaatcaaggaaaatatcA	gcaccacgccattagactagt	58.056	57.142	60.135	72
chr5D_10356598_TC	T100C	chr5D	chr5D:10356499-10356698	acaacaatcacaggctagaatcaT	acaacaatcacaggctagaatcaC	cccatagaatcgtctgccca	58.496	59.303	59.241	54
chr5D_10356986_CT	C100T	chr5D	chr5D:10356887-10357086	cgtgcaatgctccagtcaaG	cgtgcaatgctccagtcaaA	ctgcatgctagctgtctcac	59.833	59.407	58.712	50
chr5D_10357077_TC	T100C	chr5D	chr5D:10356978-10357177	aaccgatcccagaatcgccT	aaccgatcccagaatcgccC	agatttggggtggttaacgct	61.338	62.325	59.925	50
chr5D_10357178_AG	A100G	chr5D	chr5D:10357079-10357278	tctctaaaataccacgtgatatgcA	tctctaaaataccacgtgatatgcG	agaaccacaagtgttatccgt	59.081	58.188	57.236	123
chr5D_10357180_TC	T100C	chr5D	chr5D:10357081-10357280	ccttttcgttttgtgttattgcttA	ccttttcgttttgtgttattgcttG	tcagcgttaaccaccccaaa	57.313	58.59	59.817	120
chr5D_10357190_CA	C100A	chr5D	chr5D:10357091-10357290	tgatgtcaaccttttcgttttgtG	tgatgtcaaccttttcgttttgtT	tcagcgttaaccaccccaaa	58.901	58.285	59.817	129
chr5D_10357975_CG	C100G	chr5D	chr5D:10357936-10358075	attctctgttttcagcgccG	attctctgttttcagcgccC	caagtgcgtcctctgcaaat	59.201	58.831	59.123	50
chr5D_10448833_CT	C100T	chr5D	chr5D:10448734-10448933	aagaccaagtccaagtgtgtaC	aagaccaagtccaagtgtgtaT	tccaaggagaccaacccact	58.195	57.293	60.401	75
chr5D_10469136_GA	G100A	chr5D	chr5D:10469037-10469236	tcgtcgccgtgatgactG	tcgtcgccgtgatgactA	caagaaaaccgcgctgatga	59.822	58.106	59.483	50
chr5D_10469747_AG	A100G	chr5D	chr5D:10469648-10469847	gagggtccatgaacttaagacA	gagggtccatgaacttaagacG	tgtgatgagggatattgttgct	58.477	57.447	57.491	142
chr5D_10470073_GC	G100C	chr5D	chr5D:10469974-10470173	atgatcatacgactgcacgG	atgatcatacgactgcacgC	cgacagagcctgcaccatat	57.86	58.508	59.894	55
chr5D_10496778_CA	C100A	chr5D	chr5D:10496679-10496878	tctgccgaaatctctgaatacaC	tctgccgaaatctctgaatacaA	tggtccatcgcttccactag	58.566	57.915	59.176	77
chr5D_10496854_AG	A100G	chr5D	chr5D:10496755-10496954	aaaggaagaatcagagcgagT	aaaggaagaatcagagcgagC	agtggaagcgatggaccaac	58.373	57.029	60.322	60
chr5D_10503115_TC	T100C	chr5D	chr5D:10503016-10503215	ggcatcgcccctcaattcA	ggcatcgcccctcaattcG	gctcccaaatttccctgcaa	61.546	60.454	59.024	83
chr5D_10503827_CG	C100G	chr5D	chr5D:10503728-10503927	ctaaccggtggttcagttgC	ctaaccggtggttcagttgG	cttggacttttggctaccgc	59.128	58.481	59.478	53
chr5D_10503956_CT	C100T	chr5D	chr5D:10503857-10504056	acataggcagtttgaccggtC	acataggcagtttgaccggtT	acggtcactgactcatcgta	60.339	59.927	58.183	64
chr5D_10514971_CT	C100T	chr5D	chr5D:10514872-10515071	gacccggtccgacctacC	gacccggtccgacctacT	ctgtccacggagaaggaagg	61.144	60.045	59.752	111
chr5D_10520766_TG	T100G	chr5D	chr5D:10520667-10520866	cggtcctcctacgtggcT	cggtcctcctacgtggcG	ataaatggaggggcttggc	60.755	62.189	57.461	115
chr5D_10520877_GA	G100A	chr5D	chr5D:10520778-10520977	cctccatttatttattgttcgcctG	cctccatttatttattgttcgcctA	gagcgagaggagttgatgga	58.791	57.495	58.893	130
chr5D_10520950_AG	A100G	chr5D	chr5D:10520851-10521050	cgttgcttacggaggagaaataaA	cgttgcttacggaggagaaataaG	tcaagagtttttggctgcgg	59.372	59.732	59.332	94
chr5D_10521077_TG	T100G	chr5D	chr5D:10520978-10521177	gctgctccctcgccattT	gctgctccctcgccattG	gaagcggaatcagaaggcgg	60.439	61.208	61.432	122
chr5D_10521390_GC	G100C	chr5D	chr5D:10521291-10521490	gctcgccagaaccgaaacC	gctcgccagaaccgaaacG	tccgcgcttattttgctgtt	61.678	62.012	59.122	63
chr5D_10522620_TC	T100C	chr5D	chr5D:10522521-10522720	gttccatcaactggctggatT	gttccatcaactggctggatC	ctgccaagacctcttcctcg	58.55	58.98	60.108	61
chr5D_10522777_CA	C100A	chr5D	chr5D:10522678-10522877	tcatgttggttagaaggcatcaC	tcatgttggttagaaggcatcaA	caggtcacacgtggatgcta	58.99	58.339	59.754	63
chr5D_10522951_TC	T100C	chr5D	chr5D:10522852-10523051	cagtgtgcaaaattggaatctgA	cagtgtgcaaaattggaatctgG	tcgtaaatctggcagctgca	59.008	58.126	60.036	136
chr5D_10523805_AT	A100T	chr5D	chr5D:10523706-10523905	accctccaaacaaatagaaacgtT	accctccaaacaaatagaaacgtA	gcgtcaagttacctattccacc	59.109	58.377	59.065	100
chr5D_10525171_AG	A100G	chr5D	chr5D:10525072-10525271	ttattggcgcaacggtgtaT	ttattggcgcaacggtgtaC	ccttccgagtgtcatactgca	58.26	59.202	59.795	50
chr5D_10525213_AG	A100G	chr5D	chr5D:10525114-10525313	cgctgtgagatataggcccT	cgctgtgagatataggcccC	caccgttgcgccaataatga	58.739	59.752	59.55	59
chr5D_10525696_AT	A100T	chr5D	chr5D:10525597-10525796	acagagcatgtgaatcccaatagT	acagagcatgtgaatcccaatagA	tcccctcgttcccctatcac	60.08	59.835	60.398	73
chr5D_10525855_GT	G100T	chr5D	chr5D:10525756-10525955	tttttgttgcattctgttttcgtaG	tttttgttgcattctgttttcgtaT	tgggacggagggagtactaa	57.784	57.237	58.998	81
chr5D_10526015_CG	C100G	chr5D	chr5D:10525916-10526115	catttgtatatgttttcagctgctC	catttgtatatgttttcagctgctG	ggtgtcatatctcgtgcggt	57.325	57.554	59.898	52
chr5D_10526126_CG	C100G	chr5D	chr5D:10526027-10526226	tctgcctcggtgtatttggC	tctgcctcggtgtatttggG	gaggtatggtgaagcctgca	60.392	59.748	59.747	60
chr5D_10526246_TA	T100A	chr5D	chr5D:10526147-10526346	gcactttcccagcacaggtT	gcactttcccagcacaggtA	tggtgcgcctaggttcattt	61.109	60.251	59.962	90
chr5D_10526396_CG	C100G	chr5D	chr5D:10526297-10526496	gttgatgctgtgttccgacC	gttgatgctgtgttccgacG	tcctccctgtccatgtcgat	59.483	59.836	60.032	52
chr5D_10526739_TC	T100C	chr5D	chr5D:10526640-10526839	cggctgcagaaaagaggcT	cggctgcagaaaagaggcC	ggccacatgatgaaaggggt	60.674	61.695	60.325	76
chr5D_10538136_AG	A100G	chr5D	chr5D:10538037-10538236	tctccaagatgaaggcctcT	tctccaagatgaaggcctcC	gtaagggtctacttcggccg	57.739	58.792	59.898	70
chr5D_10538591_TC	T100C	chr5D	chr5D:10538492-10538691	cgtccaaaataatgcactggaagA	cgtccaaaataatgcactggaagG	agctgccatcctgtgtcttt	59.844	60.675	59.597	51
chr5D_10538794_AC	A100C	chr5D	chr5D:10538695-10538894	agaggcaaaacaagataacccT	agaggcaaaacaagataacccG	cgtggtatgctgcgttgatt	58.918	57.611	59.273	54
chr5D_10538899_CA	C100A	chr5D	chr5D:10538800-10538999	atggtggcgcaacatacatC	atggtggcgcaacatacatA	cctgcaatacagccagcaca	58.976	57.66	60.962	61
chr5D_10539019_CT	C100T	chr5D	chr5D:10538920-10539119	aacagaatactccgtactttctacG	aacagaatactccgtactttctacA	gcaggctttgggttcattct	58.45	57.542	58.739	108
chr5D_10540294_GA	G100A	chr5D	chr5D:10540195-10540394	cactttagagcaagcactcttcttC	cactttagagcaagcactcttcttT	aggggcctacatctcacagt	60.107	59.762	59.957	50
chr5D_10540818_CT	C100T	chr5D	chr5D:10540719-10540918	tcaggtgagagagaaactagagaC	tcaggtgagagagaaactagagaT	tgcaacatagcaactgccatg	58.75	57.927	59.797	68
chr5D_10541127_CT	C100T	chr5D	chr5D:10541028-10541227	ggttctgtatgctaatgatctgcC	ggttctgtatgctaatgatctgcT	tgggtgagcacgagagagaa	58.696	59.546	60.54	135
chr5D_10543027_TC	T100C	chr5D	chr5D:10542928-10543127	tctcctgatctacatgcacttatT	tctcctgatctacatgcacttatC	gacaagacagaggctcgtct	57.262	57.662	59.115	62
chr5D_10543414_GC	G100C	chr5D	chr5D:10543315-10543514	gggatgtgcttcaagagaaattG	gggatgtgcttcaagagaaattC	gggcagaacagaagggtctt	58.259	58.009	59.598	51
chr5D_10543505_GA	G100A	chr5D	chr5D:10543406-10543605	cttcaactaaggaagactagccttG	cttcaactaaggaagactagccttA	ggggacgtttgtgagttttgg	59.128	57.828	59.934	97
chr5D_10543572_GA	G100A	chr5D	chr5D:10543473-10543672	tgtgtatatccaaaactcacaaacG	tgtgtatatccaaaactcacaaacA	tcgtggaacaaagtctgtagga	58.106	57.19	59.04	61
chr5D_10543905_TC	T100C	chr5D	chr5D:10543806-10544005	cgagaaacatccagatcgcA	cgagaaacatccagatcgcG	gcgatttgcatctgatcgtga	58.073	59.151	59.406	58
chr5D_10607148_GA	G100A	chr5D	chr5D:10607049-10607248	tgaccaaaagtcctcaagaagC	tgaccaaaagtcctcaagaagT	ggcggtgtttagaggatcca	58.786	57.496	59.46	102
chr5D_10607217_CT	C100T	chr5D	chr5D:10607118-10607317	atccataggtatgccaatactatcG	atccataggtatgccaatactatcA	catggaaaaggaactccggt	57.944	57.005	57.8	65
chr5D_10607475_TC	T100C	chr5D	chr5D:10607376-10607575	gttatccccaattctccccctA	gttatccccaattctccccctG	cctaggggatcaggatgcac	58.667	60.158	59.31	57
chr5D_10607977_TG	T100G	chr5D	chr5D:10607878-10608077	tccatttcttgatcttgatgagctA	tccatttcttgatcttgatgagctC	ttgggcgcctcttagaagtg	58.108	59.179	60.036	51
chr5D_10608136_GT	G100T	chr5D	chr5D:10608037-10608236	aaccctccccgatctctcaG	aaccctccccgatctctcaT	taacgtgtcgggaatcctcg	60.398	59.734	59.547	50
chr5D_10608396_AC	A100C	chr5D	chr5D:10608297-10608496	cgatagtggtgctagtgtagtctT	cgatagtggtgctagtgtagtctG	tggccagagaaacaccactc	59.664	60.261	59.891	62
chr5D_10608887_AT	A100T	chr5D	chr5D:10608788-10608987	catgagcttatgaaggccatcT	catgagcttatgaaggccatcA	tcccggaagagaactccact	58.247	58.517	59.885	62
chr5D_10624043_AC	A100C	chr5D	chr5D:10623944-10624143	ggctagggagaaacgtctatcT	ggctagggagaaacgtctatcG	tgtctcttccccagctctca	58.776	60.031	59.885	81
chr5D_10624169_TC	T100C	chr5D	chr5D:10624070-10624269	aggtactatttttggcatggattgA	aggtactatttttggcatggattgG	gcggttgtctcgtatggtca	58.806	59.636	60.109	66
chr5D_10624336_AC	A100C	chr5D	chr5D:10624237-10624436	cgatgagcaggcaagccaT	cgatgagcaggcaagccaG	ttccgttaaccgaccatgca	60.823	61.47	59.965	79
chr5D_10624623_AG	A100G	chr5D	chr5D:10624524-10624723	gtgaccggctctgtcgtT	gtgaccggctctgtcgtC	cagaggtggtggttgagcc	59.661	60.126	60.303	88
chr5D_10624720_CA	C100A	chr5D	chr5D:10624621-10624820	ccagccttcttctgaccagG	ccagccttcttctgaccagT	gagcagggcgactactacc	60.036	59.31	59.265	89
chr5D_10624920_TG	T100G	chr5D	chr5D:10624821-10625020	tggatgtcaagaatcagacgtT	tggatgtcaagaatcagacgtG	cgaacgttcgccgattctta	57.728	58.411	58.738	61
chr5D_10631681_AG	A100G	chr5D	chr5D:10631582-10631781	catcgttggtgagggctgA	catcgttggtgagggctgG	ccgtcgagtcgattggtctc	59.704	60.747	60.248	65
chr5D_10631842_TC	T100C	chr5D	chr5D:10631743-10631942	ggaagattgaaagagggagaaactA	ggaagattgaaagagggagaaactG	ctaagcggcgatgatttggc	58.288	59.586	60.041	95
chr5D_10645121_TG	T100G	chr5D	chr5D:10645022-10645221	tggaatgcaaagaaacaagcaaA	tggaatgcaaagaaacaagcaaC	cagcagttgcatttgccaga	58.488	59.13	59.684	79
chr5D_10645219_TA	T100A	chr5D	chr5D:10645120-10645319	caggacatccagcccaatcT	caggacatccagcccaatcA	agtgttgaaacagggctgaga	59.45	59.743	59.51	85
chr5D_10645314_AT	A100T	chr5D	chr5D:10645215-10645414	agcacagtacattggacaactT	agcacagtacattggacaactA	aggcactcactgctgttgaa	58.179	57.383	59.819	106
chr5D_10645376_GA	G100A	chr5D	chr5D:10645277-10645476	tgacaaaccttgttaacagagaagG	tgacaaaccttgttaacagagaagA	gttgagtccagaggaaggaaca	59.411	58.589	59.631	105
chr5D_10647858_TC	T100C	chr5D	chr5D:10647759-10647958	tcacatgggaggttattgttgT	tcacatgggaggttattgttgC	ccggcgtttaggtcatcctt	57.619	58.911	60.108	69
chr5D_10653858_AG	A100G	chr5D	chr5D:10653759-10653958	ggataagatccgccgttgT	ggataagatccgccgttgC	cgatctcacgatggccttcc	57.319	58.764	60.599	130
chr5D_10654002_GT	G100T	chr5D	chr5D:10653903-10654102	gtgtacaggcgtgcgtgC	gtgtacaggcgtgcgtgA	tatctcctgcttcggccttc	62.072	60.355	59.247	73
chr5D_10680004_TA	T100A	chr5D	chr5D:10679905-10680104	aaaggcaggtcaccaccatA	aaaggcaggtcaccaccatT	tgctgtcacgtccaatccaa	58.928	59.812	59.892	51
chr5D_10680019_CT	C100T	chr5D	chr5D:10679920-10680119	gcttttgcagtggagttaaagG	gcttttgcagtggagttaaagA	tgctgtcacgtccaatccaa	58.357	57.432	59.892	68
chr5D_10682366_AC	A100C	chr5D	chr5D:10682267-10682466	cggggaagtcggcttttataT	cggggaagtcggcttttataG	ctccattcatgcctcacggg	57.878	58.519	60.817	127
chr5D_10684056_GA	G100A	chr5D	chr5D:10683957-10684156	tccatccatcttctctcggG	tccatccatcttctctcggA	gcagcgcagtgatcgattac	58.29	57.244	59.769	58
chr5D_10684090_GT	G100T	chr5D	chr5D:10683991-10684190	aggtgagtaatcgatcactgcG	aggtgagtaatcgatcactgcT	tggcagaacagatgggcttt	60.224	58.973	59.887	93
chr5D_10747816_AG	A100G	chr5D	chr5D:10747717-10747916	accctcatcctagatgatcatgttA	accctcatcctagatgatcatgttG	ccttgtgggaggtgatgcat	58.674	59.987	60.034	62
chr5D_10747906_TC	T100C	chr5D	chr5D:10747807-10748006	tcgagagggaatttggagttctA	tcgagagggaatttggagttctG	aggtccacgaacaactgcaa	58.65	60.056	60.107	53
chr5D_10748400_GA	G100A	chr5D	chr5D:10748301-10748500	tcgggtactgaggtgtccG	tcgggtactgaggtgtccA	agagatgccattgccggatt	60.677	59.538	59.816	63
chr5D_10748504_CA	C100A	chr5D	chr5D:10748405-10748604	ggctgcactccggattcttG	ggctgcactccggattcttT	aatccggcaatggcatctct	61.372	60.678	59.816	99
chr5D_10748808_CT	C100T	chr5D	chr5D:10748709-10748908	tgcatcatcgtcgtcccatC	tgcatcatcgtcgtcccatT	tctgacagctcatcggacga	60.249	59.822	60.677	50
chr5D_10749010_CT	C100T	chr5D	chr5D:10748911-10749110	cgaaggacaacatttgaatggagaC	cgaaggacaacatttgaatggagaT	gtcacctccagtgctctagc	60.618	59.876	59.825	69
chr5D_10749415_GA	G100A	chr5D	chr5D:10749316-10749515	tgtgtatgtgagcggcttcG	tgtgtatgtgagcggcttcA	gtggtggtgcaacatgtgtt	60.736	59.68	59.541	81
chr5D_10749534_CG	C100G	chr5D	chr5D:10749435-10749634	ggcaatgggagctagccaaC	ggcaatgggagctagccaaG	gtgtctggttgcaaagtggc	61.387	61.106	60.249	92
chr5D_10749733_GA	G100A	chr5D	chr5D:10749634-10749833	cgcacccctccatttgaaaC	cgcacccctccatttgaaaT	agtcaggacggtccgatttc	59.756	58.815	59.469	50
chr5D_10749903_GA	G100A	chr5D	chr5D:10749804-10750003	agtgttttgtcgtgggatattagaC	agtgttttgtcgtgggatattagaT	gttggggatgccctcagatag	59.127	58.35	59.927	134
chr5D_10752691_TG	T100G	chr5D	chr5D:10752592-10752791	ggtgtctgatcaaccaccgT	ggtgtctgatcaaccaccgG	cacccatgagtgatcgggaa	59.965	60.674	59.459	96
chr5D_10756112_GA	G100A	chr5D	chr5D:10756013-10756212	ccagaggtcgtgccagaaC	ccagaggtcgtgccagaaT	ggaggcttccaaatgcaagc	60.375	59.401	60.108	61
chr5D_10756668_AG	A100G	chr5D	chr5D:10756569-10756768	ccacatcatgtgctgaagctA	ccacatcatgtgctgaagctG	gcagggtccttggttgttct	58.364	59.868	60.179	57
chr5D_10757104_GA	G100A	chr5D	chr5D:10757005-10757204	agcaaaacgacgacacctataaC	agcaaaacgacgacacctataaT	tttcgcccgttttgaatgca	59.323	58.499	59.614	101
chr5D_10757629_TC	T100C	chr5D	chr5D:10757530-10757729	gccattgctcgcggctaA	gccattgctcgcggctaG	cagccaatgccaaccacaac	61.202	61.644	60.601	126
chr5D_10757810_CA	C100A	chr5D	chr5D:10757711-10757910	tcggtgttatccaaatgccaC	tcggtgttatccaaatgccaA	cgtgcgccaatctctttttct	58.912	58.203	59.802	54
chr5D_10757976_TG	T100G	chr5D	chr5D:10757877-10758076	tgaccctgagacaaaattaccaT	tgaccctgagacaaaattaccaG	gcatgcagaacttttggggg	57.745	58.348	60.037	61
chr5D_10758116_CG	C100G	chr5D	chr5D:10758017-10758216	ctgacgcacacacattgttaaC	ctgacgcacacacattgttaaG	gcctgacgaatgatgtgggt	58.712	58.455	60.393	51
chr5D_10758717_AT	A100T	chr5D	chr5D:10758618-10758817	acgtccttaactactttgccaA	acgtccttaactactttgccaT	cgcagctggattgagcatct	57.924	57.718	60.814	100
chr5D_10758949_TG	T100G	chr5D	chr5D:10758850-10759049	tcatgggtggtgagaaaagagA	tcatgggtggtgagaaaagagC	gacctgttaatggccgcgta	59.021	60.553	60.461	50
chr5D_10759137_TC	T100C	chr5D	chr5D:10759038-10759237	aacttgagaagtgtttttctgcA	aacttgagaagtgtttttctgcG	tgttgtagcagtgtccagca	58.338	57.357	59.532	68
chr5D_10759417_GA	G100A	chr5D	chr5D:10759318-10759517	ggatgtaccatgttcgtgcaG	ggatgtaccatgttcgtgcaA	gggaagaccttgacatgcca	59.334	58.919	59.962	73
chr5D_10760486_GA	G100A	chr5D	chr5D:10760387-10760586	tggttggaacgtcacccttC	tggttggaacgtcacccttT	agccgatccttcctttgttgt	60.179	59.744	59.926	134
chr5D_10760901_AG	A100G	chr5D	chr5D:10760802-10761001	ccgacggcttcctccagT	ccgacggcttcctccagC	atcttagccgcctgtcactc	61.383	62.822	59.538	65
chr5D_10760956_TC	T100C	chr5D	chr5D:10760857-10761056	ctcatgcgcgagaaggagaA	ctcatgcgcgagaaggagaG	atcttagccgcctgtcactc	60.179	60.595	59.538	122
chr5D_10761369_AG	A100G	chr5D	chr5D:10761270-10761469	gtcattaccttcttgaaggcatcA	gtcattaccttcttgaaggcatcG	gagctagcgggtagaggtct	59.056	59.965	60.179	59
chr5D_10762231_CT	C100T	chr5D	chr5D:10762132-10762331	gtgtgctacaatatgttcttacgtG	gtgtgctacaatatgttcttacgtA	agcggatgggctgaaaatga	58.533	57.255	60.034	91
chr5D_10771281_TG	T100G	chr5D	chr5D:10771182-10771381	accaattatcctcaaccctaggtA	accaattatcctcaaccctaggtC	tgtcgacgaaggtgagagga	58.455	59.587	60.251	62
chr5D_10771436_AG	A100G	chr5D	chr5D:10771337-10771536	acttacacgtagttgatcccataT	acttacacgtagttgatcccataC	cttggattcgacgaggaggg	57.274	58.101	59.897	84
chr5D_10772531_TC	T100C	chr5D	chr5D:10772432-10772631	ctgaccgttgattcttttgtcaA	ctgaccgttgattcttttgtcaG	ctcagcccaagaagccatga	58.223	57.831	60.035	71
chr5D_10772826_GA	G100A	chr5D	chr5D:10772727-10772926	gacaaatccatgatgaatagtgtcG	gacaaatccatgatgaatagtgtcA	aaccatggatgttcacgaca	58.347	57.442	57.44	147
chr5D_10773441_CG	C100G	chr5D	chr5D:10773342-10773541	caaggccgtcgagcacaG	caaggccgtcgagcacaC	agtggtagtagtggctggct	61.115	61.415	60.252	86
chr5D_10774802_TC	T100C	chr5D	chr5D:10774703-10774902	gatcttcacgaggccccaA	gatcttcacgaggccccaG	agaacctcacctcgctgttc	59.398	59.855	59.681	89
chr5D_10775174_GA	G100A	chr5D	chr5D:10775075-10775274	cgcttctctccgcccttC	cgcttctctccgcccttT	gatcaaggaagggctgctgg	60.203	59.734	60.751	114
chr5D_10775871_GA	G100A	chr5D	chr5D:10775772-10775971	cttgacgtcgcggtggaC	cttgacgtcgcggtggaT	cgtacctccaccacgacctc	61.104	60.126	61.931	50
chr5D_10775903_GC	G100C	chr5D	chr5D:10775804-10776003	tcaagtcgtccaacatcctG	tcaagtcgtccaacatcctC	gattgtggtggtggacgagg	57.544	57.256	60.674	128
chr5D_10776008_AC	A100C	chr5D	chr5D:10775909-10776108	acctcgtccaccaccacA	acctcgtccaccaccacC	ccttggacgagtaggcgtac	60.445	61.239	59.9	70
chr5D_10776062_CG	C100G	chr5D	chr5D:10775963-10776162	acgtcgcacttggtcgtG	acgtcgcacttggtcgtC	tcgtccaccaccacaatcg	60.657	60.354	60.006	86
chr5D_10777009_AG	A100G	chr5D	chr5D:10776910-10777109	accaaaacaaaagggcacacT	accaaaacaaaagggcacacC	tctggatgcatggacacctt	59.094	60.066	59.006	55
chr5D_10777694_AG	A100G	chr5D	chr5D:10777595-10777794	gggtgatttcatcataggctgA	gggtgatttcatcataggctgG	ttgcccattcgcactcagat	57.909	58.848	60.035	80
chr5D_10777765_AT	A100T	chr5D	chr5D:10777666-10777865	cgaatgggcaatttcagaacagaA	cgaatgggcaatttcagaacagaT	gctctcacagaaccgaggaa	60.321	60.142	59.396	54
chr5D_10778638_GA	G100A	chr5D	chr5D:10778539-10778738	tgcacactctagttgcagcC	tgcacactctagttgcagcT	cctcagcatttgtcaaccaca	60.604	59.606	59.044	87
chr5D_10778761_TC	T100C	chr5D	chr5D:10778662-10778861	cagtatggatgttgactcagtctaT	cagtatggatgttgactcagtctaC	actaggatgacacggtggaa	58.731	57.951	58.067	69
chr5D_10778926_AG	A100G	chr5D	chr5D:10778827-10779026	aatgatttgctccttgttttccT	aatgatttgctccttgttttccC	caagcatctaaacgcaaatgc	58.102	57.186	57.106	106
chr5D_10779958_CG	C100G	chr5D	chr5D:10779859-10780058	aagatgtttcagtgcgtggC	aagatgtttcagtgcgtggG	cggagagctactcacatgtcc	59.407	58.762	59.934	66
chr5D_10780090_TC	T100C	chr5D	chr5D:10779991-10780190	actcctatgtgtcaatgacatgttA	actcctatgtgtcaatgacatgttG	tgtgagtagctctccgcaaa	58.054	59.355	59.034	126
chr5D_10780181_GA	G100A	chr5D	chr5D:10780082-10780281	tccttagccttgtttctgtatgG	tccttagccttgtttctgtatgA	caggtaatgttgcgatgtgc	58.156	57.245	57.822	103
chr5D_10780294_GA	G100A	chr5D	chr5D:10780195-10780394	tcacacacattcaaaaggcaatC	tcacacacattcaaaaggcaatT	gcacatcgcaacattacctgt	58.38	57.979	59.531	75
chr5D_10780545_TC	T100C	chr5D	chr5D:10780446-10780645	gtgtgaaaatgtatgtggattgttT	gtgtgaaaatgtatgtggattgttC	agtcacccttcattacttcattttt	57.055	57.433	57.16	101
chr5D_10781402_TC	T100C	chr5D	chr5D:10781303-10781502	tcaaaagcggccaaaccataT	tcaaaagcggccaaaccataC	gctattcctctcctcacgcc	58.825	59.729	59.967	70
chr5D_10782606_TA	T100A	chr5D	chr5D:10782507-10782706	actaaggagagagtcgagaacaT	actaaggagagagtcgagaacaA	gaggggacaggctgatccta	58.149	58.346	60.105	50
chr5D_10782711_CG	C100G	chr5D	chr5D:10782612-10782811	agtaacctataagcagcgcC	agtaacctataagcagcgcG	ggagtaggagggaactggga	57.472	57.864	59.661	65
chr5D_10786519_GA	G100A	chr5D	chr5D:10786420-10786619	tctagataaaacccggtcacattC	tctagataaaacccggtcacattT	ttcgtctctcctttccattccc	58.333	57.943	59.764	50
chr5D_10792561_TC	T100C	chr5D	chr5D:10792462-10792661	tcttgaaggttccaaaaatgttcA	tcttgaaggttccaaaaatgttcG	ggaatttccaccctcgctct	57.463	58.413	59.747	84
chr5D_10793227_CA	C100A	chr5D	chr5D:10793128-10793327	tttccctttttctgggccaC	tttccctttttctgggccaA	accgctcatactgtgccttt	58.581	57.817	59.675	72
chr5D_10794419_AG	A100G	chr5D	chr5D:10794320-10794519	tgttttagagccatgcatgtgT	tgttttagagccatgcatgtgC	ttgaaagagggaaaacccaaaaa	58.844	60.095	57.236	93
chr5D_10794487_CT	C100T	chr5D	chr5D:10794388-10794587	cccaaaaccactttaatgggcC	cccaaaaccactttaatgggcT	acctaactcctcctcgcctt	60.29	59.363	59.959	74
chr5D_10794620_GA	G100A	chr5D	chr5D:10794521-10794720	cctgttaaggctgactcgcG	cctgttaaggctgactcgcA	atgctaccaactcggccaag	61.079	60.037	60.393	68
chr5D_10794977_TC	T100C	chr5D	chr5D:10794878-10795077	acgaagcacaactatgattcacA	acgaagcacaactatgattcacG	gctccatggtgtagcacaac	58.685	59.632	59.195	53
chr5D_10795122_AG	A100G	chr5D	chr5D:10795023-10795222	gtgcttcgcggaaaatgaaaA	gtgcttcgcggaaaatgaaaG	accaggaaaacagttgtgca	59.021	58.61	58.154	70
chr5D_10895460_TG	T100G	chr5D	chr5D:10895361-10895560	cctatccctaagagcccacataA	cctatccctaagagcccacataC	cgccatgtttaacgttctcg	58.832	59.484	57.861	79
chr5D_10896098_TC	T100C	chr5D	chr5D:10895999-10896198	atcacgagttgcccaccatT	atcacgagttgcccaccatC	ctggttgtcggggtagcac	59.962	60.393	60.376	66
chr5D_10896908_AG	A100G	chr5D	chr5D:10896809-10897008	tgcccatgaaaatattagcttgtT	tgcccatgaaaatattagcttgtC	gctgaggaggaggaagagga	57.457	57.852	60.033	80
chr5D_10897066_AG	A100G	chr5D	chr5D:10896967-10897166	aaaggagaagatgggggagT	aaaggagaagatgggggagC	tgattagccaagccaagcgg	57.632	59.077	61.032	52
chr5D_10897367_TC	T100C	chr5D	chr5D:10897268-10897467	cgatctgtccgtccgagcT	cgatctgtccgtccgagcC	tttttgtcgaaaaagcgcgc	62.471	61.474	59.432	85
chr5D_10897463_GA	G100A	chr5D	chr5D:10897364-10897563	cggggagcagtaatggcG	cggggagcagtaatggcA	tataccttgtcctgctgcgg	60.589	59.41	59.536	67
chr5D_10897640_CT	C100T	chr5D	chr5D:10897541-10897740	cactgcgtaccaactgtacC	cactgcgtaccaactgtacT	ggagcaatcagtggagcagt	58.575	57.566	60.036	89
chr5D_10898851_AG	A100G	chr5D	chr5D:10898752-10898951	agtgcagagttggagaaggaT	agtgcagagttggagaaggaC	atgaatctgccccttctcgc	58.736	59.654	60.179	59
chr5D_10898977_GT	G100T	chr5D	chr5D:10898878-10899077	ggaggcgagacgagctgC	ggaggcgagacgagctgA	cctggtggcccaacatctaa	62.864	61.135	59.669	71
chr5D_10899568_AG	A100G	chr5D	chr5D:10899469-10899668	cggcatcttgcttgtccctT	cggcatcttgcttgtccctC	ggctgcatctgctcagttct	60.962	61.372	60.393	80
chr5D_10901522_TG	T100G	chr5D	chr5D:10901423-10901622	aagctggagtgaaacaaccA	aagctggagtgaaacaaccC	tctgatcagtgaccatgcgc	57.565	58.308	60.461	59
chr5D_10902603_TC	T100C	chr5D	chr5D:10902504-10902703	ggatttccattccaaggttggA	ggatttccattccaaggttggG	cgagcttggcctccacttat	58.56	59.499	59.821	53
chr5D_11014894_TA	T100A	chr5D	chr5D:11014795-11014994	tgtacgaatgcaagttgtccaT	tgtacgaatgcaagttgtccaA	tatcaccgggagcaagcatg	58.592	58.793	60.179	93
chr5D_11015506_TG	T100G	chr5D	chr5D:11015407-11015606	tcgaatcttgctatcatgaccA	tcgaatcttgctatcatgaccC	tcgttggggcaaacaggtta	57.329	58.005	59.817	67
chr5D_11017326_CG	C100G	chr5D	chr5D:11017227-11017426	ggtgctctttaattcggccC	ggtgctctttaattcggccG	tgcattgaggccgttaggtt	59.261	59.623	59.962	52
chr5D_11017507_AG	A100G	chr5D	chr5D:11017408-11017607	tgctcctttcagtgtaaccataA	tgctcctttcagtgtaaccataG	cactgaaagcctgacccaga	57.764	58.168	59.602	113
chr5D_11019512_AC	A100C	chr5D	chr5D:11019413-11019612	ccgatcttcccattaatgttcacA	ccgatcttcccattaatgttcacC	gggtgtcatgcagatggtct	59.119	59.724	59.746	60
chr5D_11020128_CG	C100G	chr5D	chr5D:11020029-11020228	tcttcctcacttctgttggtttG	tcttcctcacttctgttggtttC	tcggttgtgaaagactgcca	58.801	58.548	59.821	57
chr5D_11020350_TG	T100G	chr5D	chr5D:11020251-11020450	attattacggctgcgcatgA	attattacggctgcgcatgC	tgagctttttcccttgggcc	58.122	59.762	60.832	50
chr5D_11021916_TA	T100A	chr5D	chr5D:11021817-11022016	catgattttgggaaaaggctcA	catgattttgggaaaaggctcT	tcgaattcgtgattttctttcaga	57.46	57.186	57.221	110
chr5D_11023593_CT	C100T	chr5D	chr5D:11023494-11023693	gctcaccatattcaattgctttcC	gctcaccatattcaattgctttcT	aacacacagtgtccacgtgt	58.954	58.101	60.037	60
chr5D_11024671_GT	G100T	chr5D	chr5D:11024572-11024771	ggtaagccaaccaaactaacaaC	ggtaagccaaccaaactaacaaA	tgcgccgatgactctacaat	58.386	57.735	59.54	130
chr5D_11041346_TC	T100C	chr5D	chr5D:11041247-11041446	tccgccgccaccatcttT	tccgccgccaccatcttC	tggattggatggagcaggtg	62.028	62.467	59.743	69
chr5D_11041526_CT	C100T	chr5D	chr5D:11041427-11041626	gatctcccctgcctcggC	gatctcccctgcctcggT	aaagagcgatgcagggagtc	61.935	60.445	60.108	122
chr5D_11042012_TA	T100A	chr5D	chr5D:11041913-11042112	cagagcagaggcaaatgactA	cagagcagaggcaaatgactT	gagtagaagctccatccgcc	57.743	58.566	59.967	61
chr5D_11058384_GC	G100C	chr5D	chr5D:11058285-11058484	cgagctcctctcaactgcaC	cgagctcctctcaactgcaG	ccacatgcagaggagtgtgt	60.736	60.458	59.964	56
chr5D_11059828_AC	A100C	chr5D	chr5D:11059729-11059928	ggggtattgaagttatcgggT	ggggtattgaagttatcgggG	tgagatgagatgtatgagatgtcca	57.149	57.864	58.927	64
chr5D_11059851_GA	G100A	chr5D	chr5D:11059752-11059951	cccgataacttcaatacccctcG	cccgataacttcaatacccctcA	ccgcggtgatcaaacacatac	60.554	59.61	59.938	82
chr5D_11060007_GA	G100A	chr5D	chr5D:11059908-11060107	gggcaccgcggatagttG	gggcaccgcggatagttA	cgcgatatgaggcattggac	60.895	59.183	59.207	84
chr5D_11072681_CT	C100T	chr5D	chr5D:11072582-11072781	cgtcgtccgactctatgttctG	cgtcgtccgactctatgttctA	ttgaagagccggtcgatcac	60.537	59.137	60.109	66
chr5D_11073055_GC	G100C	chr5D	chr5D:11072956-11073155	cccagcgagctacctaaattttC	cccagcgagctacctaaattttG	tcaatgccatcaattgccgc	59.687	59.935	60.179	108
chr5D_11077367_CT	C100T	chr5D	chr5D:11077268-11077467	ggaacgcagccagactcC	ggaacgcagccagactcT	acaaagagttcggcgctagg	60.435	59.34	60.39	50
chr5D_11077473_AC	A100C	chr5D	chr5D:11077374-11077573	ggtctagccgtttgaaagcttT	ggtctagccgtttgaaagcttG	gcgccgaactctttgtgttt	59.447	60.096	59.971	111
chr5D_11077555_GT	G100T	chr5D	chr5D:11077456-11077655	cgaagaataataacaagcttctgcC	cgaagaataataacaagcttctgcA	gtgcgtccatcatacctggg	58.805	58.225	60.533	54
chr5D_11078722_GA	G100A	chr5D	chr5D:11078623-11078822	ccagctagccgactccgC	ccagctagccgactccgT	atataccgcctcgcagttcc	62.577	61.141	59.683	50
chr5D_11078836_AG	A100G	chr5D	chr5D:11078737-11078936	gcaaaaagcaaagaagatgcatgT	gcaaaaagcaaagaagatgcatgC	ggtcttggcatcctgaagct	60.901	59.787	60.035	88
chr5D_11078882_GA	G100A	chr5D	chr5D:11078783-11078982	ttccagagcagcggccaG	ttccagagcagcggccaA	ctgtacatccgccggactaa	62.399	61.953	59.257	87
chr5D_11079290_CT	C100T	chr5D	chr5D:11079191-11079390	ggctttaaacgcctcctcC	ggctttaaacgcctcctcT	cagccaagggttcggaagat	58.521	57.447	60.035	119
chr5D_11079467_AG	A100G	chr5D	chr5D:11079368-11079567	gttgttgggagtacggccA	gttgttgggagtacggccG	agggtttgccggactatgtc	59.928	61.031	59.748	51
chr5D_11079553_GA	G100A	chr5D	chr5D:11079454-11079653	gaggtacggatttgaaggtgC	gaggtacggatttgaaggtgT	gacatagtccggcaaaccct	58.992	57.67	59.748	94
chr5D_11079957_TC	T100C	chr5D	chr5D:11079858-11080057	agagcccctcggtgattttT	agagcccctcggtgattttC	gcttcccgggtcacctttaa	59.301	59.747	59.963	73
chr5D_11081028_CT	C100T	chr5D	chr5D:11080929-11081128	tcgtagatccattcgacactacG	tcgtagatccattcgacactacA	ggaacgctagccatgttgga	59.753	58.806	60.392	80
chr5D_11081131_CT	C100T	chr5D	chr5D:11081032-11081231	ccctaacctttcgcattctctC	ccctaacctttcgcattctctT	gattcaacgcttctcgcctc	58.801	58.389	59.352	80
chr5D_11094836_CG	C100G	chr5D	chr5D:11094737-11094936	tgtgccttataccaattttgagC	tgtgccttataccaattttgagG	agagctgttgatgatcaagct	57.677	57.087	57.369	97
chr5D_11094996_GA	G100A	chr5D	chr5D:11094897-11095096	ggaccaaaccctttcgatgC	ggaccaaaccctttcgatgT	gccttttgcgattttcatagga	59.474	58.094	57.63	52
chr5D_11095409_AT	A100T	chr5D	chr5D:11095310-11095509	tttgctctactgctgcacgT	tttgctctactgctgcacgA	caacgactgcggcagtgg	60.25	59.967	61.716	132
chr5D_11113572_GA	G100A	chr5D	chr5D:11113473-11113672	cgaagactctgctgctgctG	cgaagactctgctgctgctA	atgaggtagaagcgcttggc	61.353	59.828	60.463	95
chr5D_11119276_AT	A100T	chr5D	chr5D:11119177-11119376	gaagtttaatgccctatcagatcaT	gaagtttaatgccctatcagatcaA	tccgggaataaggaccaggt	57.007	57.192	59.956	93
chr5D_11144165_GA	G100A	chr5D	chr5D:11144066-11144265	tgcattgtcgaaataccttggC	tgcattgtcgaaataccttggT	ggggctacatcgagcaaagt	59.837	58.583	60.108	94
chr5D_11144344_AC	A100C	chr5D	chr5D:11144245-11144444	tgcaaaactggtgggagaaaatA	tgcaaaactggtgggagaaaatC	ctagtgcgcactctcgtgag	58.781	59.931	60.522	73
chr5D_11145455_CT	C100T	chr5D	chr5D:11145356-11145555	gcacaacaatgtttctcgaaaaaC	gcacaacaatgtttctcgaaaaaT	aaaaacccggagccaaaagc	58.519	57.727	59.894	54
chr5D_11161378_AC	A100C	chr5D	chr5D:11161279-11161478	gagaagtcataagaaaaggcttgT	gagaagtcataagaaaaggcttgG	cgtgatgagacgtattgtgct	57.19	57.812	58.47	82
chr5D_11162865_TC	T100C	chr5D	chr5D:11162766-11162965	ctgcgagtaagttccctgcA	ctgcgagtaagttccctgcG	tgcagtgcactaaccacaca	60.037	61.079	60.107	84
chr5D_11165526_AG	A100G	chr5D	chr5D:11165427-11165626	tcgagattctggggctgtttA	tcgagattctggggctgtttG	tttggctgggcaacttttgg	58.815	60.339	59.82	51
chr5D_11166870_GC	G100C	chr5D	chr5D:11166771-11166970	agaaagattagaaggaactaggcC	agaaagattagaaggaactaggcG	gcacgttttctgtttcgacga	57.758	58.092	60.006	131
chr5D_11167422_AC	A100C	chr5D	chr5D:11167323-11167522	ccaagacaaatatgcaaaggggA	ccaagacaaatatgcaaaggggC	cacgtttggttgctcgtgg	59.231	60.68	60.01	50
chr5D_11167676_AT	A100T	chr5D	chr5D:11167577-11167776	gggattcggagttacaaactagT	gggattcggagttacaaactagA	ctcataggggaacgacgacg	57.918	57.665	59.971	73
chr5D_11169201_CA	C100A	chr5D	chr5D:11169102-11169301	cctatggttgttaactcttcgcG	cctatggttgttaactcttcgcT	gccacaatcgactagcctca	59.694	58.495	59.824	95
chr5D_11169288_CA	C100A	chr5D	chr5D:11169189-11169388	tgcctgacagtactgtaggaG	tgcctgacagtactgtaggaT	atagccgtgtctttgctgct	58.553	57.898	60.036	60
chr5D_11169388_AG	A100G	chr5D	chr5D:11169289-11169488	gggcttgggtgtttgaaatctaT	gggcttgggtgtttgaaatctaC	ggcttgcaggactttggaga	59.231	60.057	60.251	76
chr5D_11169563_GA	G100A	chr5D	chr5D:11169464-11169663	cagtgttggctggcataccC	cagtgttggctggcataccT	gggccaggagaaacatgaca	61.315	60.323	59.962	50
chr5D_11169778_CA	C100A	chr5D	chr5D:11169679-11169878	tgctagtctctgtggatgcaG	tgctagtctctgtggatgcaT	catggcagccaagcatttga	59.52	58.886	59.752	60
chr5D_11169843_AG	A100G	chr5D	chr5D:11169744-11169943	agtcagccctgagaacttcA	agtcagccctgagaacttcG	aggtggctgtgatcaaagct	58.278	59.394	59.597	56
chr5D_11170025_GA	G100A	chr5D	chr5D:11169926-11170125	tctttgtccccgtaccttttC	tctttgtccccgtaccttttT	tttgcaacacagcctctgga	57.87	57.419	60.107	60
chr5D_11171023_TC	T100C	chr5D	chr5D:11170924-11171123	gttgtttgttttctgaatgctatcA	gttgtttgttttctgaatgctatcG	ggctgaagcaaactccctga	57.071	57.973	60.251	81
chr5D_11171420_GA	G100A	chr5D	chr5D:11171321-11171520	tcttgttggaccaggtaaacG	tcttgttggaccaggtaaacA	gtggatcaggtgccatggtt	58.159	57.064	60.324	68
chr5D_11171508_AG	A100G	chr5D	chr5D:11171409-11171608	tgttccaattaatctggccacA	tgttccaattaatctggccacG	caacaatgcagcagggtcac	58.228	59.248	60.039	104
chr5D_11172573_GA	G100A	chr5D	chr5D:11172474-11172673	agacactgaaacatttttgctagG	agacactgaaacatttttgctagA	gtcgcaacctgttctgctct	57.923	57.057	60.601	95
chr5D_11172649_CA	C100A	chr5D	chr5D:11172550-11172749	gtctttgggttaccttagagagttG	gtctttgggttaccttagagagttT	tagagcagaacaggttgcga	59.067	58.468	59.034	50
chr5D_11174168_GA	G100A	chr5D	chr5D:11174069-11174268	cacggacaacctgtgtttctC	cacggacaacctgtgtttctT	ctttcccgcgttaatgcctc	59.402	58.986	59.623	143
chr5D_11174255_CA	C100A	chr5D	chr5D:11174156-11174355	cgacgaattgaggcagatcC	cgacgaattgaggcagatcA	tcaccttctccatccccatg	58.787	58.073	58.784	71
chr5D_11207909_GT	G100T	chr5D	chr5D:11207810-11208009	ccggcaggatctatattgtacgaG	ccggcaggatctatattgtacgaT	cagactacagctttgcgtgc	60.439	59.902	59.835	64
chr5D_11208013_AG	A100G	chr5D	chr5D:11207914-11208113	ggcaccatcttggcatcacT	ggcaccatcttggcatcacC	gctgtagtctgctcggactc	61.67	60.682	59.9	94
chr5D_11208414_AG	A100G	chr5D	chr5D:11208315-11208514	tggctataggacaggcatcA	tggctataggacaggcatcG	aaagcctaaggacctgcacc	57.898	59.031	59.962	51
chr5D_11208951_CA	C100A	chr5D	chr5D:11208852-11209051	tctgttagcatgtcactttctgG	tctgttagcatgtcactttctgT	acctcacgacatgcggaaaa	58.682	58.039	60.25	50
chr5D_11209354_AT	A100T	chr5D	chr5D:11209255-11209454	gcaacccactccttgatgcT	gcaacccactccttgatgcA	gctgccaagagtgcaacaaa	60.61	60.895	59.897	61
chr5D_11211319_TC	T100C	chr5D	chr5D:11211220-11211419	ccgacctagtgaaccttaatggaA	ccgacctagtgaaccttaatggaG	ttaggggatcggctagaacc	60.081	60.442	58.287	70
chr5D_11216574_AG	A100G	chr5D	chr5D:11216475-11216674	aaacctacctcttcaacgcA	aaacctacctcttcaacgcG	gctagctcggtgtacagagg	57.077	58.208	59.617	64
chr5D_11217095_GA	G100A	chr5D	chr5D:11216996-11217195	tgttgtatcaggcgcaaaagC	tgttgtatcaggcgcaaaagT	tacttgtgtgccctctcacg	60.069	58.774	59.683	82
chr5D_11217170_CA	C100A	chr5D	chr5D:11217071-11217270	aagccggcgatggacacC	aagccggcgatggacacA	agcacaccttggagtgaagc	62.778	62.015	60.536	50
chr5D_11217283_AT	A100T	chr5D	chr5D:11217184-11217383	agtaggtccaaactgctttgT	agtaggtccaaactgctttgA	cgcgggaaagaggatggtta	57.422	57.143	59.823	74
chr5D_11217512_AG	A100G	chr5D	chr5D:11217413-11217612	agtacaggtgaagataatgcagaT	agtacaggtgaagataatgcagaC	tgctttggggaaagtggacc	57.508	58.335	60.469	92
chr5D_11217690_TG	T100G	chr5D	chr5D:11217591-11217790	agacggtattcttcgaaagtacA	agacggtattcttcgaaagtacC	ggagcaatttcctgtgggga	57.366	58.009	59.96	66
chr5D_11218798_GA	G100A	chr5D	chr5D:11218699-11218898	agctgaaatcttgtgggaatgatG	agctgaaatcttgtgggaatgatA	accactgaactttgcaagca	59.598	58.241	58.527	62
chr5D_11218863_AT	A100T	chr5D	chr5D:11218764-11218963	tgacatccaaggagttctgtaaA	tgacatccaaggagttctgtaaT	tgctcaaacaatgcacgtaca	57.439	57.238	59.057	68
chr5D_11219986_GA	G100A	chr5D	chr5D:11219887-11220086	gctcacgtattgcttcagtctG	gctcacgtattgcttcagtctA	gcattgacgctcattgcact	59.653	58.229	59.83	60
chr5D_11220339_GT	G100T	chr5D	chr5D:11220240-11220439	tctcgagaaatgcacaacatctC	tctcgagaaatgcacaacatctA	accgattaacatctgggcagt	59.071	57.928	59.44	70
chr5D_11223765_GA	G100A	chr5D	chr5D:11223666-11223865	aggtccagcccgtcgatC	aggtccagcccgtcgatT	tgtgcaaagatgagcattagca	61.148	60.684	58.917	110
chr5D_11224517_TC	T100C	chr5D	chr5D:11224418-11224617	gcacaacgaccgtaccagaA	gcacaacgaccgtaccagaG	gttgcaacttgtaggccacc	60.598	61.007	59.686	91
chr5D_11224634_CA	C100A	chr5D	chr5D:11224535-11224734	gcttatctgcctgctttttcatcC	gcttatctgcctgctttttcatcA	gcatggctgaaggagagaga	60.736	60.142	59.171	91
chr5D_11224711_CT	C100T	chr5D	chr5D:11224612-11224811	tggaagaatgcacagtgccG	tggaagaatgcacagtgccA	ctctctctccttcagccatgc	61.237	60.179	60.203	50
chr5D_11225033_GA	G100A	chr5D	chr5D:11224934-11225133	gcacggcttaccaatggcC	gcacggcttaccaatggcT	gagctgaggcgtaactgtgt	62.064	61.046	60.038	106
chr5D_11225178_AG	A100G	chr5D	chr5D:11225079-11225278	catcgaaggattgccaacgtT	catcgaaggattgccaacgtC	gagcgacaggaagtatgcgt	59.531	59.937	60.179	88
chr5D_11225254_AG	A100G	chr5D	chr5D:11225155-11225354	acaagtcgccgccaggaT	acaagtcgccgccaggaC	cactgcccacggtttctttg	61.706	62.682	59.969	59
chr5D_11225366_GA	G100A	chr5D	chr5D:11225267-11225466	cgggttcgattgtaggtagcG	cgggttcgattgtaggtagcA	ggacaaggacacacagcagt	60.863	59.864	60.179	93
chr5D_11225656_CG	C100G	chr5D	chr5D:11225557-11225756	cgtctcgatagtgcatctgC	cgtctcgatagtgcatctgG	caaattggtggggctgcaat	58.597	57.957	59.674	78
chr5D_11225924_CA	C100A	chr5D	chr5D:11225825-11226024	gctcaaataagccactggatgC	gctcaaataagccactggatgA	gagtgggggcagtcctaatg	60.224	58.718	59.819	50
chr5D_11226001_GA	G100A	chr5D	chr5D:11225902-11226101	ccccggtgctggcattaC	ccccggtgctggcattaT	tcagtctccaccacgaactg	60.829	59.804	59.326	52
chr5D_11226167_GC	G100C	chr5D	chr5D:11226068-11226267	aagagttgcgcgggtttctC	aagagttgcgcgggtttctG	gatgccaaagttccgcacaa	61.229	61.507	59.686	65
chr5D_11226522_TA	T100A	chr5D	chr5D:11226423-11226622	gtttaaaacgcatcaggggcA	gtttaaaacgcatcaggggcT	tggtccacctgtcactccat	59.729	59.456	60.474	64
chr5D_11226576_GA	G100A	chr5D	chr5D:11226477-11226676	atctttctggtcgcagtccG	atctttctggtcgcagtccA	aatggtcctcgaagctcgac	60.109	59.023	59.826	63
chr5D_11226635_CT	C100T	chr5D	chr5D:11226536-11226735	accatttggaccctgctagttC	accatttggaccctgctagttT	cccttaccgatcgtcgatga	60.291	59.89	59.051	52
chr5D_11226747_CT	C100T	chr5D	chr5D:11226648-11226847	ccttctcatcaccggtgctG	ccttctcatcaccggtgctA	gcagttcatcgacgatcggt	60.742	59.176	60.526	126
chr5D_11226860_AG	A100G	chr5D	chr5D:11226761-11226960	gggccaaaccagttaacatcT	gggccaaaccagttaacatcC	cttctgctccggggtgtaag	58.475	59.451	60.108	50
chr5D_11226931_GA	G100A	chr5D	chr5D:11226832-11227031	ccaagtggtctttacagaaccaaC	ccaagtggtctttacagaaccaaT	tggcaacagtgtgatggagt	59.964	59.173	59.526	73
chr5D_11227069_CT	C100T	chr5D	chr5D:11226970-11227169	ccctcagcttccatggctC	ccctcagcttccatggctT	tcaatctcgactgcagccag	60.153	59.694	60.108	65
chr5D_11227300_GA	G100A	chr5D	chr5D:11227201-11227400	tcttccacttgcatcgcgG	tcttccacttgcatcgcgA	aagatagctgatgggggcac	60.741	59.708	59.524	61
chr5D_11227512_TA	T100A	chr5D	chr5D:11227413-11227612	ttgtcctgtcatggccagcT	ttgtcctgtcatggccagcA	aaggaccaggaggaggtgtt	61.782	62.067	60.104	54
chr5D_11227658_GA	G100A	chr5D	chr5D:11227559-11227758	gctttgcttcaagtgcggC	gctttgcttcaagtgcggT	ctggacagtgggtgcacatt	61.018	59.64	60.538	61
chr5D_11227856_CA	C100A	chr5D	chr5D:11227757-11227956	caaggtggtatgcgcggC	caaggtggtatgcgcggA	cgccttctctttggcttcct	61.876	60.125	60.322	99
chr5D_11228113_GA	G100A	chr5D	chr5D:11228014-11228213	actgtgccagtttgcttcaG	actgtgccagtttgcttcaA	ggctgcaacttcaggagtct	58.973	58.527	59.964	136
chr5D_11228199_TG	T100G	chr5D	chr5D:11228100-11228299	cacagagttcttcccagttcataT	cacagagttcttcccagttcataG	ggctgcaacttcaggagtct	58.261	58.826	59.964	54
chr5D_11228263_CT	C100T	chr5D	chr5D:11228164-11228363	gatctgtgggtccgtgtcG	gatctgtgggtccgtgtcA	actcctgaagttgcagccag	60.154	59.028	60.251	70
chr5D_11228366_CT	C100T	chr5D	chr5D:11228267-11228466	ttggtcgttgcctaaactcG	ttggtcgttgcctaaactcA	cggattttcccccgtcaaac	58.496	57.376	59.476	50
chr5D_11229271_GT	G100T	chr5D	chr5D:11229172-11229371	tcaatcagaaacattgtgatcgacC	tcaatcagaaacattgtgatcgacA	gcctgagatgtccgtcagac	59.878	59.3	60.179	82
chr5D_11229351_AG	A100G	chr5D	chr5D:11229252-11229451	acacaagtgattaacccacatacaT	acacaagtgattaacccacatacaC	gggaagatgttcaggctccc	58.755	59.528	60.107	58
chr5D_11230064_CG	C100G	chr5D	chr5D:11229965-11230164	gaacatggaaggaaggtgcC	gaacatggaaggaaggtgcG	tcacttgcttgtccgttcgt	58.823	59.195	60.179	55
chr5D_11230117_TA	T100A	chr5D	chr5D:11230018-11230217	agtgataactaacaaagcagggT	agtgataactaacaaagcagggA	cctccttgccttgctgatca	57.757	57.501	60.035	67
chr5D_11230219_TC	T100C	chr5D	chr5D:11230120-11230319	tgaaacagaaaaagacagcacagA	tgaaacagaaaaagacagcacagG	tttgggtatgggcgaggaac	59.3	60.142	60.035	76
chr5D_11240917_GA	G100A	chr5D	chr5D:11240818-11241017	actagttacgtccttgatagggtG	actagttacgtccttgatagggtA	gcccacaggtcacatacgta	59.356	57.994	59.467	56
chr5D_11241924_CT	C100T	chr5D	chr5D:11241825-11242024	tggccgtacctctttacgtG	tggccgtacctctttacgtA	tgcgggtcaaacgagtatgt	59.756	58.167	59.681	121
chr5D_11243048_TG	T100G	chr5D	chr5D:11242949-11243148	tcatcaaggcttggtgctgT	tcatcaaggcttggtgctgG	gccggacgttgaggaaattc	59.889	60.61	59.553	51
chr5D_11243157_AG	A100G	chr5D	chr5D:11243058-11243257	tcaccgtgcaaggaagatgT	tcaccgtgcaaggaagatgC	tcacatcccaggttccatgc	59.604	60.955	60.034	72
chr5D_11243274_CT	C100T	chr5D	chr5D:11243175-11243374	cgatcacgtatgggcttgaG	cgatcacgtatgggcttgaA	ccagggatctcgccagattc	58.508	58.065	59.965	89
chr5D_11243372_CT	C100T	chr5D	chr5D:11243273-11243472	ggacagcctatgtgcgagaG	ggacagcctatgtgcgagaA	acacggtgtcttccaaacga	60.249	59.824	59.824	68
chr5D_11243446_CT	C100T	chr5D	chr5D:11243347-11243546	gggattgggttttcgtgattacaG	gggattgggttttcgtgattacaA	tgtccggattgacgagaagc	60.142	59.781	60.109	83
chr5D_11243479_CT	C100T	chr5D	chr5D:11243380-11243579	gcttgggagaaaattattcagccaG	gcttgggagaaaattattcagccaA	tcacgaaaacccaatccccc	60.681	60.337	60.251	52
chr5D_11243971_TA	T100A	chr5D	chr5D:11243872-11244071	cgaacataagatgtgacacaccT	cgaacataagatgtgacacaccA	tatcgcgtgccattgaacct	58.754	59.006	60.108	66
chr5D_11244743_CT	C100T	chr5D	chr5D:11244644-11244843	agggacaacaaccaaagacttG	agggacaacaaccaaagacttA	tgtgtcaacaccttccgctc	58.976	57.487	60.532	51
chr5D_11244969_TC	T100C	chr5D	chr5D:11244870-11245069	tcggtcatgttcaaaccattttT	tcggtcatgttcaaaccattttC	gatcctgcacttctgccaca	57.73	58.134	60.322	110
chr5D_11245554_TC	T100C	chr5D	chr5D:11245455-11245654	agcaaaagcatcagtgaggT	agcaaaagcatcagtgaggC	ccatctggcttctgtaggagg	57.717	59.113	59.584	81
chr5D_11251095_GA	G100A	chr5D	chr5D:11250996-11251195	agaaactctcgaagaactccgG	agaaactctcgaagaactccgA	cttgccgtgaagctccatct	59.771	58.852	60.392	109
chr5D_11252206_AG	A100G	chr5D	chr5D:11252107-11252306	tgttccggagtgctgaagataT	tgttccggagtgctgaagataC	gcgccggttgatttgaacat	59.234	60.094	60.109	108
chr5D_11290016_GA	G100A	chr5D	chr5D:11289917-11290116	tccatgttcctcttctgctctG	tccatgttcctcttctgctctA	ccttccctttcatttcacggc	59.764	58.287	59.798	63
chr5D_11291280_CT	C100T	chr5D	chr5D:11291181-11291380	ctccaatgcgtccctcttcG	ctccaatgcgtccctcttcA	tcgcaaagacgagcagtgag	60.808	59.75	60.664	129
chr5D_11294141_TA	T100A	chr5D	chr5D:11294042-11294241	catcacccacacggcccA	catcacccacacggcccT	ggtgctgggtaggggaac	62.343	62.034	59.325	128
chr5D_11297520_TC	T100C	chr5D	chr5D:11297421-11297620	gcgcgttagtcactcccA	gcgcgttagtcactcccG	ttggcaatgcttcacgatgt	59.74	60.879	58.753	62
chr5D_11297621_CT	C100T	chr5D	chr5D:11297522-11297721	catccaggacacattattgctaatC	catccaggacacattattgctaatT	tgattttaacggggtggccg	58.093	57.719	60.961	64
chr5D_11297722_GA	G100A	chr5D	chr5D:11297623-11297822	agccggaatttcaggtgcG	agccggaatttcaggtgcA	taacccagccatgcatgca	61.041	59.925	60	53
chr5D_11297799_TC	T100C	chr5D	chr5D:11297700-11297899	aaccacagtcgttgtttccA	aaccacagtcgttgtttccG	attacacgtgcatgcatggc	57.883	58.989	59.899	89
chr5D_11298276_GC	G100C	chr5D	chr5D:11298177-11298376	tgaatcgatgggcatcaaatcC	tgaatcgatgggcatcaaatcG	tgctgtgtgtgtgtgtgtga	59.113	59.451	60.321	103
chr5D_11298750_CG	C100G	chr5D	chr5D:11298651-11298850	ccctcaggttgtcgtcctttaG	ccctcaggttgtcgtcctttaC	ctttaggcccgtgagtggag	60.354	60.612	60.108	62
chr5D_11299251_GC	G100C	chr5D	chr5D:11299152-11299351	gcttacggtcggagggcG	gcttacggtcggagggcC	cagtgccagcccatagtttg	62.868	62.526	59.187	89
chr5D_11299330_GA	G100A	chr5D	chr5D:11299231-11299430	gctggcactgtaacggcG	gctggcactgtaacggcA	gcgcacatactattcactacca	61.789	60.668	58.287	132
chr5D_11300019_GA	G100A	chr5D	chr5D:11299920-11300119	gcaggtagcatttgaatgtgactG	gcaggtagcatttgaatgtgactA	acttgctcttgagcacggaa	60.674	59.364	59.893	112
chr5D_11300590_CT	C100T	chr5D	chr5D:11300491-11300690	tgggccaaattaacatcaccG	tgggccaaattaacatcaccA	gaccgacctctctcagatgc	59.178	58.105	59.616	50
chr5D_11301241_TA	T100A	chr5D	chr5D:11301142-11301341	gctttttccatacccattgatagtT	gctttttccatacccattgatagtA	gggcagagaaaccttcgaaga	57.888	57.183	59.998	99
chr5D_11301299_CT	C100T	chr5D	chr5D:11301200-11301399	attgggcagagaaaccttcG	attgggcagagaaaccttcA	ccattgatagtttgcgcatttgc	58.174	57.022	59.999	89
chr5D_11301529_CG	C100G	chr5D	chr5D:11301430-11301629	ccaatctctccaccctgcG	ccaatctctccaccctgcC	atttcacctgggggcagaga	60.153	59.774	60.846	53
chr5D_11302718_GA	G100A	chr5D	chr5D:11302619-11302818	ggtcctctcaatgcagggataC	ggtcctctcaatgcagggataT	ggaggcaatgaatggttggtg	60.224	59.358	59.795	75
chr5D_11303590_GC	G100C	chr5D	chr5D:11303491-11303690	tgattttcattccgatgatggattG	tgattttcattccgatgatggattC	cgtctggtcaaccaacacct	58.259	58.026	60.179	50
chr5D_11304787_GA	G100A	chr5D	chr5D:11304688-11304887	agagcacaatagtccgaacaaataC	agagcacaatagtccgaacaaataT	tcggtcgatatgcacctgtc	59.419	58.651	59.616	61
chr5D_11306048_AG	A100G	chr5D	chr5D:11305949-11306148	ccccgcaatcgtcccatT	ccccgcaatcgtcccatC	ctggcactacctccttgtcg	60.124	60.592	60.109	62
chr5D_11306600_GA	G100A	chr5D	chr5D:11306501-11306700	actatactgtctgtgaggccttC	actatactgtctgtgaggccttT	accggcaagcatcagtgaaa	58.903	59.298	60.537	54
chr5D_11306726_GC	G100C	chr5D	chr5D:11306627-11306826	tgacaacagcagagaagatatttG	tgacaacagcagagaagatatttC	gctttgtcatccctctctgga	57.267	57.025	59.443	102
chr5D_11306988_AG	A100G	chr5D	chr5D:11306889-11307088	accgcttaatttgtcgtcaatcA	accgcttaatttgtcgtcaatcG	aaatacacgcactgctccca	59.251	60.182	59.964	80
chr5D_11307637_GT	G100T	chr5D	chr5D:11307538-11307737	tgtattgccaagtggatcacatC	tgtattgccaagtggatcacatA	ggcttgcactgctcgatcta	59.053	57.891	60.179	58
chr5D_11309085_TG	T100G	chr5D	chr5D:11308986-11309185	tcaattagcatgcagaactaaccT	tcaattagcatgcagaactaaccG	gcgttatgcttgcatctttgg	58.5	59.667	58.812	50
chr5D_11309551_GC	G100C	chr5D	chr5D:11309452-11309651	cttctatctgctagatgtgcaaaG	cttctatctgctagatgtgcaaaC	gaccaagcctgagtatgcgt	57.472	57.716	60.108	143
chr5D_11309699_GC	G100C	chr5D	chr5D:11309600-11309799	gttgtcgcactcttaagtcctaC	gttgtcgcactcttaagtcctaG	cgcatactcaggcttggtca	59.081	58.833	60.108	70
chr5D_11310040_GT	G100T	chr5D	chr5D:11309941-11310140	aaagtgagcaggcattagtaagC	aaagtgagcaggcattagtaagA	cgccaaaggggaaagagcta	59.308	57.834	60.035	50
chr5D_11310410_AG	A100G	chr5D	chr5D:11310311-11310510	ctctgttcattgattgttgtccaA	ctctgttcattgattgttgtccaG	tcttgccttccaccatccaa	58.303	57.924	59.223	137
chr5D_11321202_GA	G100A	chr5D	chr5D:11321103-11321302	ccttgatggttgacgtggaC	ccttgatggttgacgtggaT	ccgagcactggtccatatgt	58.843	57.886	59.534	52
chr5D_11321252_CT	C100T	chr5D	chr5D:11321153-11321352	tcagatctgtccctttcccC	tcagatctgtccctttcccT	gagggatttggacgtgagca	58.415	57.35	60.036	132
chr5D_11365407_AG	A100G	chr5D	chr5D:11365308-11365507	cgtagtaagtgaggtcttcggT	cgtagtaagtgaggtcttcggC	ctccagccagacgaacatgg	59.254	60.478	60.742	110
chr5D_11365571_CA	C100A	chr5D	chr5D:11365472-11365671	agtgcgatacgatctccccG	agtgcgatacgatctccccT	cgcctacaaattccatgccc	61.516	60.179	59.615	59
chr5D_11365700_GT	G100T	chr5D	chr5D:11365601-11365800	gaagccggcagtccatcC	gaagccggcagtccatcA	gaaaaggttcatctcgccgg	60.515	59.731	59.273	87
chr5D_11366029_TG	T100G	chr5D	chr5D:11365930-11366129	tgaggcggctcatcatagaT	tgaggcggctcatcatagaG	ccacaacgacgacaaccaac	58.363	59.035	59.973	123
chr5D_11380681_CT	C100T	chr5D	chr5D:11380582-11380781	ggatgctgatctcaataaagttgaG	ggatgctgatctcaataaagttgaA	acgacaatggaaggcggaaa	58.043	57.674	60.251	145
chr5D_11420807_GA	G100A	chr5D	chr5D:11420708-11420907	gtttggtccctggaaatccC	gtttggtccctggaaatccT	gcaggtctgaagtctttccca	58.443	57.395	59.928	147
chr5D_11421036_TC	T100C	chr5D	chr5D:11420937-11421136	tcccgtatattcctcctcttgtT	tcccgtatattcctcctcttgtC	catgaggagggatggcagtg	58.85	58.446	60.179	117
chr5D_11423801_TG	T100G	chr5D	chr5D:11423702-11423901	aaaagccttcaaattaaggggataA	aaaagccttcaaattaaggggataC	tgtttgatgtgttttagcagca	57.193	57.817	57.354	113
chr5D_11424394_AG	A100G	chr5D	chr5D:11424295-11424494	agctctacggggtatgtttactA	agctctacggggtatgtttactG	tttggctcagtctgctctgg	58.203	59.616	59.964	92
chr5D_11424492_GA	G100A	chr5D	chr5D:11424393-11424592	gcaggttggttcactttccG	gcaggttggttcactttccA	tggtggtcttgcggattaca	59.689	58.601	59.312	130
chr5D_11424786_CA	C100A	chr5D	chr5D:11424687-11424886	ccatcctggattggaggattagaaG	ccatcctggattggaggattagaaT	gcaatgtcatggttgagcttca	60.514	59.985	59.77	76
chr5D_11428117_AT	A100T	chr5D	chr5D:11428018-11428217	agatgttgctactaacgtgcT	agatgttgctactaacgtgcA	aggcccatcgcttcagattg	57.405	57.687	60.465	86
chr5D_11428191_AC	A100C	chr5D	chr5D:11428092-11428291	cgctgctgaagagagtacgaT	cgctgctgaagagagtacgaG	tgccttagcagcatttggca	59.935	60.531	60.899	50
chr5D_11430613_GA	G100A	chr5D	chr5D:11430514-11430713	agaggctgactaatgatatccgaG	agaggctgactaatgatatccgaA	gcccatgcgctaaattcacc	59.295	58.92	60.249	70
chr5D_11432282_AT	A100T	chr5D	chr5D:11432183-11432382	ttttgcattactgatgaagtcacT	ttttgcattactgatgaagtcacA	ccacattgatccagcagtgt	57.117	57.368	58.17	61
chr5D_11432363_CG	C100G	chr5D	chr5D:11432264-11432463	tcatgatgaggctcgtcttG	tcatgatgaggctcgtcttC	ccacattgatccagcagtgt	57.408	57.121	58.17	138
chr5D_11433762_CT	C100T	chr5D	chr5D:11433663-11433862	caagatgtgaggacgttcgC	caagatgtgaggacgttcgT	ggtgttggtttggcatgagc	59.284	57.934	60.32	83
chr5D_11435016_TC	T100C	chr5D	chr5D:11434917-11435116	accgcctttctgttgccA	accgcctttctgttgccG	ccgatgctggtttggaggta	59.805	60.978	59.748	135
chr5D_11435552_AT	A100T	chr5D	chr5D:11435453-11435652	tgggtttcatagcactatcttcA	tgggtttcatagcactatcttcT	cgacccttttgccatcatgc	57.308	57.042	60.179	98
chr5D_11435788_CT	C100T	chr5D	chr5D:11435689-11435888	agcccatcttttgcaaagcG	agcccatcttttgcaaagcA	aatctagccagctgtcggtg	60.038	58.95	59.823	58
chr5D_11437895_AG	A100G	chr5D	chr5D:11437796-11437995	acatccgttacacagaaaggaaA	acatccgttacacagaaaggaaG	gctccatcggtgtatgcatt	58.684	58.29	58.402	141
chr5D_11439800_GC	G100C	chr5D	chr5D:11439701-11439900	gtccgctcggagaagcaC	gtccgctcggagaagcaG	aaatcgggggccaaaagtca	60.507	60.203	60.179	60
chr5D_11439801_TC	T100C	chr5D	chr5D:11439702-11439901	cagatgcagcaggaggaagT	cagatgcagcaggaggaagC	ctcaagcaggccaatttcgc	59.748	61.096	60.457	72
chr5D_11460323_GA	G100A	chr5D	chr5D:11460224-11460423	cttttcttgtgcggttaagctC	cttttcttgtgcggttaagctT	taatgccactcgacacggtc	58.444	58.035	60.109	60
chr5D_11460622_CA	C100A	chr5D	chr5D:11460523-11460722	tccattaagaaagtccaaaactgcC	tccattaagaaagtccaaaactgcA	tggatggtttcactgcaggg	59.989	59.404	60.251	89
chr5D_11461098_AG	A100G	chr5D	chr5D:11460999-11461198	cctcctctgtcgggcctA	cctcctctgtcgggcctG	gggagttcggaagactgacg	59.721	61.465	60.109	96
chr5D_11464378_AC	A100C	chr5D	chr5D:11464279-11464478	ccaaaaggcatctctccaagttT	ccaaaaggcatctctccaagttG	gtaggcttcctgaggatcgg	59.424	60.057	59.323	65
chr5D_11464528_CT	C100T	chr5D	chr5D:11464429-11464628	gtcatgtcgtgatgtccgcC	gtcatgtcgtgatgtccgcT	acgagggaagaggaaaaccc	61.421	60.459	59.309	84
chr5D_11465230_CT	C100T	chr5D	chr5D:11465131-11465330	cacgaacatggttggagcaC	cacgaacatggttggagcaT	ccctcctcagaaccgtgact	59.762	58.832	60.901	84
chr5D_11465240_TC	T100C	chr5D	chr5D:11465141-11465340	gttggagcaccctgagatgT	gttggagcaccctgagatgC	ccctcctcagaaccgtgact	61.029	59.674	60.901	74
chr5D_11465353_AT	A100T	chr5D	chr5D:11465254-11465453	tctctcagatttgcaaaaagaacT	tctctcagatttgcaaaaagaacA	gggtgactgatcccctcatc	57.051	57.302	59.238	70
chr5D_11465483_TA	T100A	chr5D	chr5D:11465384-11465583	atccttgctgaaattggggT	atccttgctgaaattggggA	gctttgcactaagatgggcc	57.371	57.074	59.543	100
chr5D_11529175_AG	A100G	chr5D	chr5D:11529076-11529275	tgcgtgaaaccttttggagT	tgcgtgaaaccttttggagC	ccgacagttggccagattca	58.242	59.616	60.322	110
chr5D_11529881_CG	C100G	chr5D	chr5D:11529782-11529981	caatacctccaaaccaccatcC	caatacctccaaaccaccatcG	taggcgtgcagggaaagaag	58.976	59.317	60.036	50
chr5D_11530388_GC	G100C	chr5D	chr5D:11530289-11530488	tggaacggtaagtgtttcagaC	tggaacggtaagtgtttcagaG	acaaatcgttaggcaatcagc	58.54	58.276	57.235	63
chr5D_11530886_CT	C100T	chr5D	chr5D:11530787-11530986	tgcagttcgaggtattgtctC	tgcagttcgaggtattgtctT	atgctggcaggaacgttagg	57.768	57.322	60.393	51
chr5D_11531087_AG	A100G	chr5D	chr5D:11530988-11531187	cgtcttgacatcttgctcttcA	cgtcttgacatcttgctcttcG	attgcaggacacgaacatgc	58.679	59.656	59.477	71
chr5D_11532463_AT	A100T	chr5D	chr5D:11532364-11532563	tgaaagctaaagaaaactgccatT	tgaaagctaaagaaaactgccatA	aatcacgactcatgacgagg	57.839	57.107	57.431	60
chr5D_11533158_CT	C100T	chr5D	chr5D:11533059-11533258	ttgttgctcgtgctgctcG	ttgttgctcgtgctgctcA	cgagttcacccaaagttgcg	61.598	60.523	60.041	94
chr5D_11533186_CT	C100T	chr5D	chr5D:11533087-11533286	agcaacaacgacgggctC	agcaacaacgacgggctT	tgcatctccagcagtcactc	60.665	60.203	59.751	131
chr5D_11570667_GC	G100C	chr5D	chr5D:11570568-11570767	tgctccatgggatcttatagagG	tgctccatgggatcttatagagC	aggccgactcacataggaga	58.9	59.483	59.741	88
chr5D_11570751_TA	T100A	chr5D	chr5D:11570652-11570851	tcctacagctgggaaaatctacaA	tcctacagctgggaaaatctacaT	tgagtcggcctgttccattt	59.466	59.278	59.6	53
chr5D_11572407_AT	A100T	chr5D	chr5D:11572308-11572507	agatactatgtggcgtagaaacaaT	agatactatgtggcgtagaaacaaA	ccgtcgggtgctaacagttt	58.183	58.363	60.602	96
chr5D_11574331_GA	G100A	chr5D	chr5D:11574232-11574431	tgtgtttgctccttgtcagC	tgtgtttgctccttgtcagT	ccacatcggcgactacaaca	58.976	57.582	60.389	50
chr5D_11575479_TC	T100C	chr5D	chr5D:11575380-11575579	cagttaatttgcaggctgttttcA	cagttaatttgcaggctgttttcG	gccggtagcagtctaaatagt	58.951	59.851	57.27	73
[truncated: 72,315 more rows]

## Sheet: 5U
SNP_id(5Uu)	SNP	chromosome	Mapped_regions	Forward_primer	Reverse_primer	Common_primer	Forward_primer_TM	Reverse_primer_TM	common_primer_TM	product_size
chr5D_93926_TC	T100C	chr5D	chr5D:93827-94026	gagatggaggacctcatcagT	gagatggaggacctcatcagC	cagtggaggtcgttctcgag	58.323	59.656	59.831	83
chr5D_94057_GC	G100C	chr5D	chr5D:93958-94157	gtggaaaggcggaatcttgC	gtggaaaggcggaatcttgG	cagatcggatctccctccct	59.829	59.189	59.886	58
chr5D_94725_CG	C100G	chr5D	chr5D:94626-94825	aagcttaccgaagaactggC	aagcttaccgaagaactggG	agagactctgtgagcttgagc	58.19	57.526	59.454	56
chr5D_95412_CT	C100T	chr5D	chr5D:95313-95512	tgcaatctgctcaacaaaatcG	tgcaatctgctcaacaaaatcA	aatgccctcctgctgaaaca	58.432	57.412	59.887	51
chr5D_96008_TC	T100C	chr5D	chr5D:95909-96108	gcacgagcaagctcacgA	gcacgagcaagctcacgG	tgtgtgttgttctcaggagga	60.735	61.782	58.885	54
chr5D_96156_GC	G100C	chr5D	chr5D:96057-96256	aaaagccgagtaggactagaaC	aaaagccgagtaggactagaaG	aatggctcgaagaacggagg	57.547	57.278	60.108	72
chr5D_97084_AT	A100T	chr5D	chr5D:96985-97184	ggcgatggagtcagaggcA	ggcgatggagtcagaggcT	gcatagccaccacctccttt	61.725	61.431	60.034	71
chr5D_97159_GC	G100C	chr5D	chr5D:97060-97259	cgattagagaaagagcaggatacG	cgattagagaaagagcaggatacC	ctcgaactgccgaaccttct	58.849	58.534	60.038	50
chr5D_139828_AT	A100T	chr5D	chr5D:139729-139928	aacaacacacatgttccccT	aacaacacacatgttccccA	tgtggcggtgatttaggctt	57.547	57.848	59.962	60
chr5D_139917_CG	C100G	chr5D	chr5D:139818-140017	tcggaatgagctggtgcaG	tcggaatgagctggtgcaC	tgtggcggtgatttaggctt	60.079	60.376	59.962	148
chr5D_324741_AG	A100G	chr5D	chr5D:324642-324841	ttggtttgtcggtttttatgtctA	ttggtttgtcggtttttatgtctG	gaactttttcgtccttggagcc	57.061	58.417	60.031	50
chr5D_345189_TA	T100A	chr5D	chr5D:345090-345289	agtagtttcggcgtgattacaT	agtagtttcggcgtgattacaA	gcgagaccgtgccttttaga	57.881	58.083	60.389	146
chr5D_345335_AG	A100G	chr5D	chr5D:345236-345435	caacttgcatgcatggtaactT	caacttgcatgcatggtaactC	taaaaggcacggtctcgcg	58.083	58.495	60.735	61
chr5D_364553_GT	G100T	chr5D	chr5D:364454-364653	cagcatcgcagggggtatG	cagcatcgcagggggtatT	gtttacgctcgccagctttt	60.599	59.851	59.763	50
chr5D_388149_AG	A100G	chr5D	chr5D:388050-388249	ccccattccatcgtcattatcttaT	ccccattccatcgtcattatcttaC	ggcgcgcctttacttttgtt	58.582	59.356	60.318	66
chr5D_389748_TC	T100C	chr5D	chr5D:389649-389848	actcgtggatgagaaaaccatatA	actcgtggatgagaaaaccatatG	cgcttttcacctccacacca	57.52	58.881	60.818	59
chr5D_554395_TC	T100C	chr5D	chr5D:554296-554495	catgtcaactcaacttgtgcA	catgtcaactcaacttgtgcG	agccctgaaactgccatgg	57.304	58.357	60.305	69
chr5D_555558_GC	G100C	chr5D	chr5D:555459-555658	cacggtggatggggtgaaC	cacggtggatggggtgaaG	cccatcaggttcgggatgaa	60.674	60.377	59.454	60
chr5D_555561_CA	C100A	chr5D	chr5D:555462-555661	ttgacacggtggatggggtG	ttgacacggtggatggggtT	cccatcaggttcgggatgaa	62.405	61.711	59.454	64
chr5D_556162_AG	A100G	chr5D	chr5D:556063-556262	agaagggcatatgctttttcacT	agaagggcatatgctttttcacC	cgctgtccccttcaagatca	58.652	59.551	59.75	78
chr5D_556276_AG	A100G	chr5D	chr5D:556177-556376	acttgcttcccgatgagactA	acttgcttcccgatgagactG	cggtgacatcaaggcaatcg	58.542	60.067	59.625	60
chr5D_556351_AG	A100G	chr5D	chr5D:556252-556451	tcctttaactgaagtgctgacattA	tcctttaactgaagtgctgacattG	accatttgcggacgactttg	58.47	59.761	59.409	52
chr5D_556720_AG	A100G	chr5D	chr5D:556621-556820	ggctctctcaacagcaccA	ggctctctcaacagcaccG	tccgttgccccctaatcttg	59.627	60.74	59.745	55
chr5D_556910_GC	G100C	chr5D	chr5D:556811-557010	acctgaggattcaaaacaatacaaG	acctgaggattcaaaacaatacaaC	gcacacgcatcagtttcatga	57.781	58.018	59.803	65
chr5D_557395_TC	T100C	chr5D	chr5D:557296-557495	ctttggagtcggtgctggT	ctttggagtcggtgctggC	gggtgtgtggtgtgatgttg	59.929	61.328	59.332	67
chr5D_557562_AG	A100G	chr5D	chr5D:557463-557662	ccaagtgtacctcaagggcA	ccaagtgtacctcaagggcG	gtgtttgttgctcgcaaggt	59.6	60.674	59.899	79
chr5D_557928_TC	T100C	chr5D	chr5D:557829-558028	ggccataactgctgcccA	ggccataactgctgcccG	gtgggccaagagaagtaggc	60.044	61.212	60.393	89
chr5D_558102_CT	C100T	chr5D	chr5D:558003-558202	caacatcaacctgcaggcaC	caacatcaacctgcaggcaT	gtctagtttgatgccgagtca	60.039	59.107	57.768	88
chr5D_561761_GA	G100A	chr5D	chr5D:561662-561861	cggaggaatctagcaccacG	cggaggaatctagcaccacA	ggaggaacgccggtctaatag	60.249	59.176	60	51
chr5D_565263_AC	A100C	chr5D	chr5D:565164-565363	ctgtgcctacgatcaacattgT	ctgtgcctacgatcaacattgG	gcagtcgtgttgttcgtgac	58.997	59.647	60.043	112
chr5D_565669_CT	C100T	chr5D	chr5D:565570-565769	ttccttcatttctctagatcgatcG	ttccttcatttctctagatcgatcA	tctggggagaaaggcagaga	58.327	57.412	59.883	60
chr5D_565805_GA	G100A	chr5D	chr5D:565706-565905	tgtggtattagggaggaagatgaG	tgtggtattagggaggaagatgaA	tcctcctcgcttcctcctta	59.098	58.715	59.37	109
chr5D_565966_AG	A100G	chr5D	chr5D:565867-566066	ccggaatctttacctagaagcaA	ccggaatctttacctagaagcaG	cgtgcattcgttagcccatg	58.234	58.627	59.972	80
chr5D_566284_TA	T100A	chr5D	chr5D:566185-566384	ctccaaggcctgaaacaccA	ctccaaggcctgaaacaccT	aagtcccctgctcatgatgc	60.179	59.889	60.107	82
chr5D_566425_AC	A100C	chr5D	chr5D:566326-566525	ggcagatatgttttgtgatgacatA	ggcagatatgttttgtgatgacatC	cgaaatcctgcaggtgactct	57.737	58.796	60.067	51
chr5D_566852_TC	T100C	chr5D	chr5D:566753-566952	tggccgttatgaaattacagcT	tggccgttatgaaattacagcC	cgactgttgagaacaccccc	58.384	59.314	60.603	53
chr5D_567245_TC	T100C	chr5D	chr5D:567146-567345	cgtgaggtactaaagaaatttggT	cgtgaggtactaaagaaatttggC	gccctcacagcagtcagttt	57.203	58.372	60.536	59
chr5D_567317_GC	G100C	chr5D	chr5D:567218-567417	atcgccctgaagcacctG	atcgccctgaagcacctC	tgccataccagcatattgtctg	59.73	59.413	58.521	74
chr5D_568090_AG	A100G	chr5D	chr5D:567991-568190	tcgtgaaagcaccctacaaaatT	tcgtgaaagcaccctacaaaatC	tcctgatgaactctggttgaat	59.499	59.113	57.084	74
chr5D_568298_CT	C100T	chr5D	chr5D:568199-568398	aaccaaagaaccaaaatccttcG	aaccaaagaaccaaaatccttcA	cgtcagcagcctatgaggaa	58.056	57.051	59.538	63
chr5D_568469_AC	A100C	chr5D	chr5D:568370-568569	tggcaagtgaaaataagatgttgA	tggcaagtgaaaataagatgttgC	ggcacgcactcagatctcat	57.353	58.771	60.179	121
chr5D_568569_AC	A100C	chr5D	chr5D:568470-568669	gatctgagtgcgtgcccaA	gatctgagtgcgtgcccaC	gcatctcttcagcaacccca	60.376	61.103	60.323	51
chr5D_568778_GA	G100A	chr5D	chr5D:568679-568878	ggcttgtatgttcgaacatcgG	ggcttgtatgttcgaacatcgA	tgcctgctacacccacatta	59.97	59.073	59.012	92
chr5D_569303_GT	G100T	chr5D	chr5D:569204-569403	ggttgatatctgggtaacttgtgG	ggttgatatctgggtaacttgtgT	ccagatgtcaaccagggcac	59.118	58.503	60.962	145
chr5D_569665_TG	T100G	chr5D	chr5D:569566-569765	ccattcactaatcatcctacaggtA	ccattcactaatcatcctacaggtC	cctacattttgccatgccacc	57.697	58.773	60.135	52
chr5D_569887_CT	C100T	chr5D	chr5D:569788-569987	agactttcttagaaccctttccG	agactttcttagaaccctttccA	cgaatgggcttgtgatgttca	58.104	57.093	59.188	73
chr5D_570328_CT	C100T	chr5D	chr5D:570229-570428	tgtagcaaataatctgcatgtgtcC	tgtagcaaataatctgcatgtgtcT	ggacgatgctttgcctcagt	59.934	59.118	60.675	112
chr5D_570368_GA	G100A	chr5D	chr5D:570269-570468	aaactagcattcagtcctacttcC	aaactagcattcagtcctacttcT	ggcactatcctgcagtgaga	58.264	57.387	59.173	121
chr5D_570625_GA	G100A	chr5D	chr5D:570526-570725	tgccttctcttactccctcttaC	tgccttctcttactccctcttaT	tggtcaaacgaagtggcctt	58.975	58.115	60.107	55
chr5D_571186_CT	C100T	chr5D	chr5D:571087-571286	tcatttttgtcatggtttgtcgG	tcatttttgtcatggtttgtcgA	tgttccgtaattctttcgtggt	58.384	57.493	58.269	73
chr5D_571317_TG	T100G	chr5D	chr5D:571218-571417	gtcaataacctagcctacaagcA	gtcaataacctagcctacaagcC	ggctgtgtgtgtttctgggt	58.234	58.872	60.752	70
chr5D_571408_TG	T100G	chr5D	chr5D:571309-571508	actcccgctgtaaacaaatgtA	actcccgctgtaaacaaatgtC	ggaattgcttgtaggctaggt	57.989	59.188	57.717	118
chr5D_571610_TC	T100C	chr5D	chr5D:571511-571710	actttctgtcacccatgcaA	actttctgtcacccatgcaG	gctgatccgatggacaagga	57.637	58.098	59.534	96
chr5D_611346_TC	T100C	chr5D	chr5D:611247-611446	acctcctcttccaccgtagT	acctcctcttccaccgtagC	gaggaggaggaggaaggagg	59.591	60.971	60.106	71
chr5D_649892_TC	T100C	chr5D	chr5D:649793-649992	gggtgttgtgatatgctcatgA	gggtgttgtgatatgctcatgG	tttccgtcactcccacaacc	58.455	59.38	60.179	55
chr5D_650641_AG	A100G	chr5D	chr5D:650542-650741	acaatcggaaattccaaaacgagA	acaatcggaaattccaaaacgagG	accgaagtgcaatggctagg	59.483	60.321	60.393	50
chr5D_650829_AC	A100C	chr5D	chr5D:650730-650929	tataccactccacccccacA	tataccactccacccccacC	gcaacttgaagaggctggaa	59.582	60.327	58.391	133
chr5D_932575_TG	T100G	chr5D	chr5D:932476-932675	tggatcgggccaagaggT	tggatcgggccaagaggG	ggagaggagggaggagatctc	60.285	61.09	59.924	116
chr5D_936271_CT	C100T	chr5D	chr5D:936172-936371	aatccataacaacttgctgcttC	aatccataacaacttgctgcttT	catgcttgaaccctccctcc	57.936	57.527	60.395	56
chr5D_937486_CT	C100T	chr5D	chr5D:937387-937586	gcttcacggatcaagtctatgaG	gcttcacggatcaagtctatgaA	cgagggacagatgggaagtt	58.952	58.566	59.095	75
chr5D_937570_CA	C100A	chr5D	chr5D:937471-937670	agaaaggaaatgaggatggtctG	agaaaggaaatgaggatggtctT	atccgtgaagccagttccag	58.147	57.473	60.036	95
chr5D_937627_GA	G100A	chr5D	chr5D:937528-937727	gctaacctattgtcagccacattG	gctaacctattgtcagccacattA	gcatcgattgttgcaccatca	60.202	58.877	59.867	113
chr5D_938444_TA	T100A	chr5D	chr5D:938345-938544	ccagcaacacagtggatttcA	ccagcaacacagtggatttcT	ccgtacctctgtttcatgggt	59.044	58.767	59.722	59
chr5D_938682_GA	G100A	chr5D	chr5D:938583-938782	tggaagggtttggtccaattaG	tggaagggtttggtccaattaA	ggcctctgtcctcaaccttt	58.226	57.8	59.598	124
chr5D_939000_CT	C100T	chr5D	chr5D:938901-939100	cctggtatccttgccatggC	cctggtatccttgccatggT	gcccatgcgcatttaggaag	60.825	59.447	59.969	109
chr5D_1610163_CG	C100G	chr5D	chr5D:1610064-1610263	ggcttctccgccgacctC	ggcttctccgccgacctG	gaggtagacgatgatggcgc	62.516	62.822	60.665	84
chr5D_1610250_TC	T100C	chr5D	chr5D:1610151-1610350	ggcttctggctgctggaT	ggcttctggctgctggaC	ctgtgaggtctgcgaggaag	59.725	60.749	60.109	73
chr5D_1611938_TC	T100C	chr5D	chr5D:1611839-1612038	tgatgagatgagatgggggT	tgatgagatgagatgggggC	tgttggccacgacacagaaa	57.498	58.938	60.393	67
chr5D_1612123_CA	C100A	chr5D	chr5D:1612024-1612223	agccacacaaatgatctgaatttC	agccacacaaatgatctgaatttA	gcgatggccatagcatctga	58.283	57.161	60.321	60
chr5D_1612749_GA	G100A	chr5D	chr5D:1612650-1612849	tctttgagcttttcgggtcG	tctttgagcttttcgggtcA	accatccaaacaggcatcgt	58.491	57.369	59.962	52
chr5D_1612965_AG	A100G	chr5D	chr5D:1612866-1613065	acacaacttctccattccaatagaT	acacaacttctccattccaatagaC	tcaactcggttgttctcggg	58.275	59.06	59.967	50
chr5D_1613040_AT	A100T	chr5D	chr5D:1612941-1613140	catcgccacgaagcacagT	catcgccacgaagcacagA	agtggggagctggacttgta	61.029	60.738	60.179	65
chr5D_1613112_TC	T100C	chr5D	chr5D:1613013-1613212	atggacctagtggagcaccT	atggacctagtggagcaccC	gaacacaatgagggaagcgg	59.957	60.983	59.195	56
chr5D_1799822_CG	C100G	chr5D	chr5D:1799723-1799922	ccctcgcctcctccttctC	ccctcgcctcctccttctG	agcagcaggattgttaggcc	61.131	61.431	60.395	54
chr5D_1800695_GC	G100C	chr5D	chr5D:1800596-1800795	ctcctcaaggtcgacccG	ctcctcaaggtcgacccC	gagtaggccgtgctgagc	59.114	58.7	60.203	53
chr5D_1802150_GC	G100C	chr5D	chr5D:1802051-1802250	gcgttcatgagccactcC	gcgttcatgagccactcG	agaacatcctgctggacgac	58.509	58.915	59.752	142
chr5D_1863467_TC	T100C	chr5D	chr5D:1863368-1863567	actatttacttgcaccccactttT	actatttacttgcaccccactttC	agacggggatggaagggc	58.855	59.235	61.091	54
chr5D_1864612_CT	C100T	chr5D	chr5D:1864513-1864712	tcggctggaaatacgtgtgC	tcggctggaaatacgtgtgT	agagatgggcactgaaacga	61.017	59.681	59.023	64
chr5D_1864908_AG	A100G	chr5D	chr5D:1864809-1865008	cactccttaatctgacatctttcaA	cactccttaatctgacatctttcaG	acagggcagtagggtagcat	57.088	57.463	60.327	95
chr5D_1883884_TA	T100A	chr5D	chr5D:1883785-1883984	tgtacaagctcttgcaccacA	tgtacaagctcttgcaccacT	tacgtccctgagctactccc	60.134	59.859	60.107	52
chr5D_1885414_AG	A100G	chr5D	chr5D:1885315-1885514	tgaacttgacatgacaccgT	tgaacttgacatgacaccgC	atccagatcagcgtcccaag	57.387	58.774	59.533	73
chr5D_1886118_GA	G100A	chr5D	chr5D:1886019-1886218	tcatggatgtgcaggctgtC	tcatggatgtgcaggctgtT	cacggtgatcatgagctgga	60.393	59.961	59.824	98
chr5D_2120566_AG	A100G	chr5D	chr5D:2120467-2120666	tggcccttctcggtctcA	tggcccttctcggtctcG	agcagaaagaggactggctg	59.88	61.069	59.676	115
chr5D_2120656_TC	T100C	chr5D	chr5D:2120557-2120756	aggtggagctgaagcagaaA	aggtggagctgaagcagaaG	cgctgtagcccttcttcagg	59.233	59.676	60.461	54
chr5D_2122228_CA	C100A	chr5D	chr5D:2122129-2122328	cgtgtgtgtacgtgcatatgttC	cgtgtgtgtacgtgcatatgttA	gagtttcttgtcggcgaaga	60.481	59.391	58.22	137
chr5D_2136254_TC	T100C	chr5D	chr5D:2136155-2136354	gcaccccctccctctctT	gcaccccctccctctctC	acactcatgtacgcagtggg	60.286	60.766	60.037	50
chr5D_2137788_TC	T100C	chr5D	chr5D:2137689-2137888	ggataactgtagtcacactgttgA	ggataactgtagtcacactgttgG	tctgttcctaaatacgggctgt	58.22	59.07	59.164	55
chr5D_2139302_TC	T100C	chr5D	chr5D:2139203-2139402	agatatacatcattcagtgactgcA	agatatacatcattcagtgactgcG	ttgggacaggtacctctttcc	57.941	58.845	59.017	50
chr5D_2139424_AC	A100C	chr5D	chr5D:2139325-2139524	gcttctgacagggccagT	gcttctgacagggccagG	ccgttcccttcttttccagc	59.247	60.046	59.118	71
chr5D_2140283_CT	C100T	chr5D	chr5D:2140184-2140383	cgctggagtatgccgaaacG	cgctggagtatgccgaaacA	tcatctacaagttcgaccctaca	61.753	60.739	58.662	52
chr5D_2140646_AT	A100T	chr5D	chr5D:2140547-2140746	cctgcgacctcaacctttacA	cctgcgacctcaacctttacT	gcgccggttttcatgttgaa	60.271	59.998	60.318	107
chr5D_2286068_AG	A100G	chr5D	chr5D:2285969-2286168	cgcattggcaggaatccaA	cgcattggcaggaatccaG	cacacacatatcggagcgga	58.808	59.268	59.898	50
chr5D_2286182_TG	T100G	chr5D	chr5D:2286083-2286282	tcgtacggtacacacaaaactaT	tcgtacggtacacacaaaactaG	acttgctgcaatccctggag	57.88	58.464	60.323	73
chr5D_2286643_CT	C100T	chr5D	chr5D:2286544-2286743	acgccgacctggacatcG	acgccgacctggacatcA	ctgaagaaggcacgtgagct	62.13	60.995	60.32	50
chr5D_2286768_AG	A100G	chr5D	chr5D:2286669-2286868	taccaatctgcacaggagcA	taccaatctgcacaggagcG	acaaggttacgaggaggcaa	59.017	60.108	58.947	91
chr5D_2287481_TC	T100C	chr5D	chr5D:2287382-2287581	acacaagtcgttgactcctaaA	acacaagtcgttgactcctaaG	caggactctaatgggggagaga	57.604	58.021	60.091	52
chr5D_2287691_TG	T100G	chr5D	chr5D:2287592-2287791	atggagttgtagaatatggttggA	atggagttgtagaatatggttggC	tgctaactctgggtctcctga	58.867	57.425	59.923	69
chr5D_2287919_AC	A100C	chr5D	chr5D:2287820-2288019	gtcactcagttaccttgttctttaT	gtcactcagttaccttgttctttaG	gcttatccatgaacggaacttgg	57.035	57.591	59.935	50
chr5D_2288651_TC	T100C	chr5D	chr5D:2288552-2288751	gtggccactttacttgactaacT	gtggccactttacttgactaacC	gctttccatttggctcatcca	59.499	58.613	59.173	61
chr5D_2289144_CT	C100T	chr5D	chr5D:2289045-2289244	gtcgtcttccatgtccgcC	gtcgtcttccatgtccgcT	cacgttaccgtctaaaatgtggg	60.81	59.784	59.876	107
chr5D_2290251_GC	G100C	chr5D	chr5D:2290152-2290351	gcaccaaatctggaaggaaatcG	gcaccaaatctggaaggaaatcC	acagcgttccgatctcgatt	60.428	60.119	59.544	81
chr5D_2290502_CT	C100T	chr5D	chr5D:2290403-2290602	aatgccaatgttcctgccaC	aatgccaatgttcctgccaT	tccagacccttgggaaaact	59.39	58.425	58.47	95
chr5D_2290820_GA	G100A	chr5D	chr5D:2290721-2290920	aaaaagccatgccatttgtcG	aaaaagccatgccatttgtcA	cccatgggttacaaggtaataatgc	58.584	57.511	59.989	97
chr5D_2291496_TA	T100A	chr5D	chr5D:2291397-2291596	aggctattctcgtacccaaagtT	aggctattctcgtacccaaagtA	gcccaccacgtactattttcc	59.482	58.716	58.988	98
chr5D_2291722_TA	T100A	chr5D	chr5D:2291623-2291822	agctttcctccgagatgctA	agctttcctccgagatgctT	gaccattgcaagcaaaccca	58.218	59.092	59.608	69
chr5D_2291855_TA	T100A	chr5D	chr5D:2291756-2291955	gccggcaggatagattagactT	gccggcaggatagattagactA	cctccccatcctctccttct	59.7	58.91	59.733	88
chr5D_2296723_CG	C100G	chr5D	chr5D:2296624-2296823	tcttaagatctctcattttggtcgG	tcttaagatctctcattttggtcgC	tcgcaagacccagctatgat	58.659	59.187	58.877	52
chr5D_2297184_GA	G100A	chr5D	chr5D:2297085-2297284	ccaatgggagaatttttgtagagcC	ccaatgggagaatttttgtagagcT	catccgcaatctcgaggaca	60.395	59.58	59.897	80
chr5D_2297466_GT	G100T	chr5D	chr5D:2297367-2297566	gcggattgtggtagtttttcctaC	gcggattgtggtagtttttcctaA	tgagattgccttttgcccca	60.143	59.543	60.179	59
chr5D_2297690_CT	C100T	chr5D	chr5D:2297591-2297752	acttatagcgaaggtcatcatacaC	acttatagcgaaggtcatcatacaT	cacactccatggaggtgaca	58.552	57.767	59.313	84
chr5D_2298596_GC	G100C	chr5D	chr5D:2298497-2298696	tagcctagcctctcccagaG	tagcctagcctctcccagaC	gataagtactggccccatcct	59.519	59.814	58.66	76
chr5D_2299016_TC	T100C	chr5D	chr5D:2298917-2299116	tgtaagtgtgcactccattacaT	tgtaagtgtgcactccattacaC	ggctttaggttccaatggca	58.095	58.938	58.444	140
chr5D_2299284_AC	A100C	chr5D	chr5D:2299185-2299384	ttgctatctgctgaaagttttgaA	ttgctatctgctgaaagttttgaC	ggggtgggatatgctgactc	58.238	57.61	59.602	70
chr5D_2299570_TG	T100G	chr5D	chr5D:2299471-2299670	tgagagagagagagagagagagT	tgagagagagagagagagagagG	agcacattttcttgcggcac	58.386	59.037	60.319	83
chr5D_2299705_GT	G100T	chr5D	chr5D:2299606-2299805	gtgtgtctgcaatggtcacC	gtgtgtctgcaatggtcacA	cgggccctcttttagaagca	59.407	58.692	60.035	60
chr5D_2300727_CT	C100T	chr5D	chr5D:2300628-2300827	tgcatgggtaataccaaccaaaG	tgcatgggtaataccaaccaaaA	caaccttgaggcagcaagtg	59.233	58.84	59.687	80
chr5D_2300729_TG	T100G	chr5D	chr5D:2300630-2300829	tgcatgggtaataccaaccaA	tgcatgggtaataccaaccaC	caaccttgaggcagcaagtg	57.542	58.271	59.687	80
chr5D_2300858_GT	G100T	chr5D	chr5D:2300759-2300958	gttgctactagtggatcttcaagtC	gttgctactagtggatcttcaagtA	tgtgccatactgacatgcatg	59.192	58.136	58.981	57
chr5D_2301275_TG	T100G	chr5D	chr5D:2301176-2301375	tgctaataccaggcacatatacaA	tgctaataccaggcacatatacaC	ggctgaggagatccacgaac	57.819	58.453	60.179	129
chr5D_2302783_CA	C100A	chr5D	chr5D:2302684-2302883	atgtggtttggcatgcgacG	atgtggtttggcatgcgacT	cagcaggagcatgaggatga	62.199	60.895	59.531	118
chr5D_2303189_CT	C100T	chr5D	chr5D:2303090-2303289	gctgttgaacaattgcaactgG	gctgttgaacaattgcaactgA	tgaggagacgggagaagatca	59.459	58.553	59.715	132
chr5D_2303840_AG	A100G	chr5D	chr5D:2303741-2303940	gccaaggcacacacactttT	gccaaggcacacacactttC	ggtccattcccaaacacaca	59.824	60.249	58.301	133
chr5D_2304572_TC	T100C	chr5D	chr5D:2304473-2304672	tcgtagagaggcagctcataA	tcgtagagaggcagctcataG	ggacaccgctctttgtgaga	58.068	58.501	59.966	92
chr5D_2304851_CT	C100T	chr5D	chr5D:2304752-2304951	cttctgtccttttgacttgacataC	cttctgtccttttgacttgacataT	acactttcccactttgaggca	58.107	57.321	60.064	101
chr5D_2305790_AC	A100C	chr5D	chr5D:2305691-2305890	tccttcaccggtttcctctaA	tccttcaccggtttcctctaC	atgatggaaggcatgcccat	58.388	59.102	59.81	68
chr5D_2305902_GA	G100A	chr5D	chr5D:2305803-2306002	tgaatccagtgtcacaaatcatgG	tgaatccagtgtcacaaatcatgA	tggctcattgaaaactggca	59.54	58.685	58.298	115
chr5D_2306214_CA	C100A	chr5D	chr5D:2306115-2306314	ggcttggtggtgtagtgcG	ggcttggtggtgtagtgcT	tgctttaattctcccactgattgt	61.325	59.927	58.676	64
chr5D_2310201_CG	C100G	chr5D	chr5D:2310102-2310301	aagatagctagctcaatgaccC	aagatagctagctcaatgaccG	tccaacatgaagcagcatca	57.75	57.384	57.797	119
chr5D_2310341_GA	G100A	chr5D	chr5D:2310242-2310441	tggctctactaagggttcaacatG	tggctctactaagggttcaacatA	ccagaagaagctgccaggtt	60.323	58.973	60.251	79
chr5D_2310505_TC	T100C	chr5D	chr5D:2310406-2310605	ttctcacatgtttgcaaatgaaaaA	ttctcacatgtttgcaaatgaaaaG	agaagccgggagttgaactt	57.763	57.393	59.234	104
chr5D_2310802_AG	A100G	chr5D	chr5D:2310703-2310902	cagcaaaatgaaagaatcagaccA	cagcaaaatgaaagaatcagaccG	ggaagtttaagccaaaacgcct	59.145	58.224	59.965	101
chr5D_2311567_AG	A100G	chr5D	chr5D:2311468-2311667	acgaatcggccacattagttaaT	acgaatcggccacattagttaaC	acttcccatacaatgttgtagtca	58.552	59.38	57.878	109
chr5D_2311698_GA	G100A	chr5D	chr5D:2311599-2311798	ggcatgaaaagtcatacctcgattG	ggcatgaaaagtcatacctcgattA	acaggtcggtagtatgctttct	60.505	59.242	58.902	140
chr5D_2312639_AG	A100G	chr5D	chr5D:2312540-2312739	agaattactttcatcaatcggccA	agaattactttcatcaatcggccG	atcctcctcctcctcctcct	58.807	59.727	60.33	98
chr5D_2313268_AG	A100G	chr5D	chr5D:2313169-2313368	ggagcaagaaccaatctttcgaT	ggagcaagaaccaatctttcgaC	agcatttgggagctacacgc	59.308	60.12	61.027	57
chr5D_2313359_GA	G100A	chr5D	chr5D:2313260-2313459	tggggaagtaagaacggaagG	tggggaagtaagaacggaagA	ttctcccaatacacccacgc	59.373	58.388	60.036	50
chr5D_2313565_AG	A100G	chr5D	chr5D:2313466-2313665	tccaaacttgcgaaggccT	tccaaacttgcgaaggccC	ccgtcagttggtgtccttga	59.849	60.901	59.894	55
chr5D_2313647_GA	G100A	chr5D	chr5D:2313548-2313747	gagcagcaattggttaccacG	gagcagcaattggttaccacA	tgggatgcattgcacgtaac	60.136	59.114	59.192	50
chr5D_2314254_GA	G100A	chr5D	chr5D:2314155-2314354	agaagttggccgaagaacttG	agaagttggccgaagaacttA	atgctttgcttttcgcctcg	58.778	57.236	60.11	65
chr5D_2314817_CT	C100T	chr5D	chr5D:2314718-2314917	actgttgctcaatacaagaatgtcG	actgttgctcaatacaagaatgtcA	actctagctaggggttgcca	60.107	59.235	59.957	66
chr5D_2315580_GA	G100A	chr5D	chr5D:2315481-2315680	agagaatgttatgcgctatggaG	agagaatgttatgcgctatggaA	ggtgcaaacatggaaaccgt	58.436	58.039	59.612	86
chr5D_2500027_CG	C100G	chr5D	chr5D:2499928-2500127	ggatagctagctaggtcgctG	ggatagctagctaggtcgctC	atgcggtgggaccaaagaaa	59.529	59.259	60.179	72
chr5D_2503159_GT	G100T	chr5D	chr5D:2503060-2503259	gccagttgcaccgaccaaG	gccagttgcaccgaccaaT	ttcgtggtagctcctgcatc	61.908	61.268	59.824	65
chr5D_2503241_AG	A100G	chr5D	chr5D:2503142-2503341	gcttgtttagtgtgtcatcggtT	gcttgtttagtgtgtcatcggtC	gatgcaggagctaccacgaa	59.75	60.121	59.824	78
chr5D_2503390_AG	A100G	chr5D	chr5D:2503291-2503490	actcacggccaccatatcaA	actcacggccaccatatcaG	aatggtggtgtagcacgacg	59.091	59.534	60.669	62
chr5D_2504497_GT	G100T	chr5D	chr5D:2504398-2504597	actttgccggccagcatatG	actttgccggccagcatatT	ccggagtggaagaaacggaa	61.387	60.684	59.966	69
chr5D_2504578_GA	G100A	chr5D	chr5D:2504479-2504678	cggccgtcgttaatccacG	cggccgtcgttaatccacA	ggagaggaaggagctagcca	61.511	60.446	60.398	67
chr5D_2504706_CT	C100T	chr5D	chr5D:2504607-2504806	tcacatagctagatccagactcG	tcacatagctagatccagactcA	ccttcctctccagggctttc	58.931	57.946	59.746	113
chr5D_2505026_TC	T100C	chr5D	chr5D:2504927-2505126	agtacgctgcatctgtactagT	agtacgctgcatctgtactagC	accactggtccatggcattt	58.72	59.966	59.885	79
chr5D_2505760_AG	A100G	chr5D	chr5D:2505661-2505860	aggacaaaagctagtactgatttgA	aggacaaaagctagtactgatttgG	gctagatcggtatcttccagtgt	59.06	58.23	59.429	98
chr5D_2505977_CA	C100A	chr5D	chr5D:2505878-2506077	gccttctttattgtgaatcgcatC	gccttctttattgtgaatcgcatA	tcagcagtgtgccatacctg	59.028	57.94	60.036	57
chr5D_2508043_AT	A100T	chr5D	chr5D:2507944-2508143	cgatggacactgataatttggagA	cgatggacactgataatttggagT	ggaaacagtttgcttcctgc	58.64	58.881	57.86	68
chr5D_2508102_GC	G100C	chr5D	chr5D:2508003-2508202	actgtttcctgtgaaattccttcG	actgtttcctgtgaaattccttcC	acatcaaaagataagcggaggt	59.724	59.415	57.778	60
chr5D_2508210_AC	A100C	chr5D	chr5D:2508111-2508310	cgcatgtctcttccagaagataatT	cgcatgtctcttccagaagataatG	tgaacagtttaacctccgct	59.243	59.823	57.077	129
chr5D_2509392_CT	C100T	chr5D	chr5D:2509293-2509492	tctgatcttacaggcatgacaaaG	tctgatcttacaggcatgacaaaA	tccttggtgcagatacctca	58.819	58.44	58.049	50
chr5D_2510086_CG	C100G	chr5D	chr5D:2509987-2510186	gtttggatgcatatgtgttgtcC	gtttggatgcatatgtgttgtcG	acagcagataggcgccatta	58.576	58.902	59.241	51
chr5D_2510539_TG	T100G	chr5D	chr5D:2510440-2510639	gttcatcaccagcaactaatgttA	gttcatcaccagcaactaatgttC	tcaactgatataacaaccaggca	58.606	57.505	57.827	54
chr5D_2510981_AG	A100G	chr5D	chr5D:2510882-2511081	tgtagtacatcttgcgctgtttaT	tgtagtacatcttgcgctgtttaC	agcactcgatgatcattcagaa	58.584	59.376	57.603	55
chr5D_2511065_AT	A100T	chr5D	chr5D:2510966-2511165	ggatggatgaagttgttgcagA	ggatggatgaagttgttgcagT	ggtacttgcagaggctcctc	58.916	59.178	59.823	125
chr5D_2511716_AT	A100T	chr5D	chr5D:2511617-2511816	gatgcggctgtccctggT	gatgcggctgtccctggA	tcttgctggccttgtcgaag	62.101	61.786	60.604	77
chr5D_2517930_AG	A100G	chr5D	chr5D:2517831-2518030	gcacatccgtctttgtgtgatA	gcacatccgtctttgtgtgatG	tttggtccccaacttccacc	59	60.413	60.106	88
chr5D_2518102_TC	T100C	chr5D	chr5D:2518003-2518202	ggggtatctctttctctgtcgT	ggggtatctctttctctgtcgC	gcagtactaccatgggccat	58.975	60.224	59.526	118
chr5D_2518419_AG	A100G	chr5D	chr5D:2518320-2518519	cgcatgccctaaacgtccA	cgcatgccctaaacgtccG	ggtcagatcgggggtatgaa	61.809	60.744	58.58	117
chr5D_2520286_TG	T100G	chr5D	chr5D:2520187-2520386	ttccttgacaacacatggacT	ttccttgacaacacatggacG	tcccaagcatgtgagctaca	57.424	58.782	59.017	54
chr5D_2520444_TG	T100G	chr5D	chr5D:2520345-2520544	tgtctaaattcgacaccatctacT	tgtctaaattcgacaccatctacG	tccaagtgattctgtcagcct	57.474	58.662	59.019	58
chr5D_2520796_GC	G100C	chr5D	chr5D:2520697-2520896	gggttcactgtttccaactgC	gggttcactgtttccaactgG	gcaagcttcatttaaccctgct	59.933	59.319	59.768	72
chr5D_2521183_TC	T100C	chr5D	chr5D:2521084-2521283	acacttgcttccatttagtttctT	acacttgcttccatttagtttctC	actcgtcactgaaaagccct	57.285	57.681	59.241	52
chr5D_2521412_TG	T100G	chr5D	chr5D:2521313-2521512	tcacaagtcaaacaaggcctaA	tcacaagtcaaacaaggcctaC	tctatcctcacttactttcatgct	58.789	58.108	57.202	136
chr5D_2524669_CG	C100G	chr5D	chr5D:2524570-2524769	tggagatgcaggttcgattG	tggagatgcaggttcgattC	gctgttgctgcaatccactg	57.972	57.684	60.388	51
chr5D_2524757_AC	A100C	chr5D	chr5D:2524658-2524857	acgctagtgagatgatagtgcT	acgctagtgagatgatagtgcG	ccgtggttgttcaaggcaaa	58.782	60.032	59.542	78
chr5D_2593496_TC	T100C	chr5D	chr5D:2593397-2593596	cgaaacttaattagttgaggctcA	cgaaacttaattagttgaggctcG	aatactactaggcacggggc	57.278	58.214	58.954	51
chr5D_2595226_AG	A100G	chr5D	chr5D:2595127-2595326	tgccaatgatatggtttgtgtataA	tgccaatgatatggtttgtgtataG	gcagactgcagttgtgaact	57.112	57.491	58.697	88
chr5D_2595691_TC	T100C	chr5D	chr5D:2595592-2595791	ctcaaaaggcagctaacaaactA	ctcaaaaggcagctaacaaactG	acataggcatcggctacatga	57.311	58.707	59.029	50
chr5D_2602101_GA	G100A	chr5D	chr5D:2602002-2602201	acctcctccctcttgatggC	acctcctccctcttgatggT	accgttaaggaggagtcccc	60.985	59.581	60.617	102
chr5D_2602882_CT	C100T	chr5D	chr5D:2602783-2602982	gcatgaatcagttgcagtgtgG	gcatgaatcagttgcagtgtgA	gcacagagcaacccttttaca	60.67	59.773	59.046	72
chr5D_2610923_GA	G100A	chr5D	chr5D:2610824-2611023	ctgggcatcatcctcgcG	ctgggcatcatcctcgcA	atggcgttggtgatggagag	60.664	59.493	60.108	50
chr5D_2611832_GC	G100C	chr5D	chr5D:2611733-2611932	acctccatgggcacgctG	acctccatgggcacgctC	ccttgacgttgagcagcatg	62.415	62.101	59.833	109
chr5D_2612231_GC	G100C	chr5D	chr5D:2612132-2612331	gtcagctgcaccatgtcC	gtcagctgcaccatgtcG	ccttcctcatggagtcgctc	58.417	58.828	59.896	79
chr5D_2612300_AG	A100G	chr5D	chr5D:2612201-2612400	acctcctcgtccaccacT	acctcctcgtccaccacC	atcgtgaaaagcggtgggtt	59.473	60.604	60.536	50
chr5D_2613066_TC	T100C	chr5D	chr5D:2612967-2613166	actctgcccactcctccaA	actctgcccactcctccaG	actaccggcttttcgtggtg	60.152	60.612	60.602	78
chr5D_2613098_GC	G100C	chr5D	chr5D:2612999-2613198	gagtgcctggagctcggG	gagtgcctggagctcggC	aagtccgacgaggctaggat	62.154	62.829	60.107	50
chr5D_2619562_AG	A100G	chr5D	chr5D:2619463-2619662	gagccgagaaagacgaggaA	gagccgagaaagacgaggaG	ctacaaccctcccgacttcg	59.473	59.9	59.827	117
chr5D_2620427_CA	C100A	chr5D	chr5D:2620328-2620527	agaaatgagccttattttcaagcG	agaaatgagccttattttcaagcT	ttggcttggcgtgaatgaag	58.355	57.153	59.402	105
chr5D_2620836_AG	A100G	chr5D	chr5D:2620737-2620936	gccttgccacttgtgccA	gccttgccacttgtgccG	tggttcagatgcttggcaaga	61.226	62.347	60.203	52
chr5D_2621562_GC	G100C	chr5D	chr5D:2621463-2621662	attctgtacccgtccacacG	attctgtacccgtccacacC	tgcccaattccatggctgat	59.754	59.388	60.032	52
chr5D_2621688_CA	C100A	chr5D	chr5D:2621589-2621788	cggcaacctaagatacaacaaacC	cggcaacctaagatacaacaaacA	ccggactgccagttcacatt	60.379	59.785	60.606	55
chr5D_2622249_TC	T100C	chr5D	chr5D:2622150-2622349	cgtcatattgatgcaaaggcT	cgtcatattgatgcaaaggcC	cctcaatgaagaactcttatggca	57.023	57.996	58.812	128
chr5D_2622678_AG	A100G	chr5D	chr5D:2622579-2622778	acaatagcaacctaaacagaccA	acaatagcaacctaaacagaccG	tggttggttagatcctgtaggc	58.019	58.999	59.496	53
chr5D_2623170_AG	A100G	chr5D	chr5D:2623071-2623270	gcacaaccaaaacacccgaA	gcacaaccaaaacacccgaG	tgccaccagtatgccatctac	59.826	60.249	59.859	119
chr5D_2663197_AG	A100G	chr5D	chr5D:2663098-2663297	gagatctgaaacaatcataagacgT	gagatctgaaacaatcataagacgC	gggacaaccatctttgcagg	57.237	58.355	59.109	76
chr5D_2664053_TC	T100C	chr5D	chr5D:2663954-2664153	agggtcaagcacttgcataT	agggtcaagcacttgcataC	tgggtgtttttccgcatgaac	57.185	58.174	59.932	57
chr5D_2664523_CA	C100A	chr5D	chr5D:2664424-2664623	gttccaaaggctgattcagttataC	gttccaaaggctgattcagttataA	ctgaaatgggagagggggaa	58.214	57.609	58.701	127
chr5D_2665470_TC	T100C	chr5D	chr5D:2665371-2665570	ctgagtcggttggggatgtT	ctgagtcggttggggatgtC	ccggcaaagtccccatatct	59.675	60.108	59.526	136
chr5D_2669518_TC	T100C	chr5D	chr5D:2669419-2669618	gtgctcgcaatgacttcctA	gtgctcgcaatgacttcctG	tcggggttcgcatttcatga	57.99	59.555	60.036	51
chr5D_2670626_CT	C100T	chr5D	chr5D:2670527-2670726	tgcacagacgagccaccC	tgcacagacgagccaccT	gaatgtgccttgtggatgcc	62.314	61.234	59.826	92
chr5D_2670743_TG	T100G	chr5D	chr5D:2670644-2670843	ttgacaggcacaccatcctA	ttgacaggcacaccatcctC	gcacattcctccagacccaa	58.643	59.963	59.962	70
chr5D_2670917_GA	G100A	chr5D	chr5D:2670818-2671017	gaaggtcgggtatgatatgaacG	gaaggtcgggtatgatatgaacA	accttcaccatgcacaccaa	58.765	57.79	60.106	115
chr5D_2671013_TG	T100G	chr5D	chr5D:2670914-2671113	tgtgcatggtgaaggtccaT	tgtgcatggtgaaggtccaG	taccgatgggtcctcatcca	59.595	60.251	59.737	88
chr5D_2671881_GA	G100A	chr5D	chr5D:2671782-2671981	gcctaagattcgcctgctcC	gcctaagattcgcctgctcT	ggcatttcaatttccacgcg	60.882	59.894	59.009	61
chr5D_2672767_TG	T100G	chr5D	chr5D:2672668-2672867	cccccacaagcaagcagA	cccccacaagcaagcagC	accgcgcaagaagaagaaga	59.884	61.688	59.966	60
chr5D_2672777_TC	T100C	chr5D	chr5D:2672678-2672877	gctctcgctctgcttgctT	gctctcgctctgcttgctC	cattgcctcccaccttctcc	60.741	61.167	60.395	110
chr5D_2672967_GC	G100C	chr5D	chr5D:2672868-2673067	tgccgacaagttggagctG	tgccgacaagttggagctC	agtaattcaggaggaagggagt	60.598	60.302	57.918	71
chr5D_2673978_CT	C100T	chr5D	chr5D:2673879-2674078	gctccttccttgcactggC	gctccttccttgcactggT	tggtgggataggagtagcca	61.339	59.926	59.36	71
chr5D_2674154_GA	G100A	chr5D	chr5D:2674055-2674254	ggaggaggtttgggtagggC	ggaggaggtttgggtagggT	ccacaccagcctaaccacta	61.923	60.549	59.019	146
chr5D_2674444_CT	C100T	chr5D	chr5D:2674345-2674544	tccaaccaatccaacacacatataC	tccaaccaatccaacacacatataT	agtatcctgggctgctttgc	59.35	58.569	60.395	54
chr5D_2674716_GC	G100C	chr5D	chr5D:2674617-2674816	actagcactccttgatgaatatcG	actagcactccttgatgaatatcC	gcagaggttccgggatttca	58.222	57.892	60.035	50
chr5D_2675219_GT	G100T	chr5D	chr5D:2675120-2675319	gctggtatctcggtattacaggtG	gctggtatctcggtattacaggtT	gccgtccctggtttttcaca	60.559	59.961	61.105	82
chr5D_2675226_AG	A100G	chr5D	chr5D:2675127-2675326	tctggcatcatttggattgctT	tctggcatcatttggattgctC	ggagttgccaagtgtccagt	59.308	58.899	60.179	128
chr5D_2675857_CG	C100G	chr5D	chr5D:2675758-2675957	aggtatcttgcagttgacaaaaaC	aggtatcttgcagttgacaaaaaG	agcttcttgacacttgcaga	58.168	57.923	57.372	114
chr5D_2677680_AG	A100G	chr5D	chr5D:2677581-2677780	cggaactcggaggaggaA	cggaactcggaggaggaG	agaagttctggacgcggttc	57.986	58.484	60.32	70
chr5D_2685187_TC	T100C	chr5D	chr5D:2685088-2685287	ccattcaagcacttctgcagataA	ccattcaagcacttctgcagataG	ccatgcagcccttccttttt	59.603	59.965	59.021	78
chr5D_2685827_CT	C100T	chr5D	chr5D:2685728-2685927	gcttgcaactttcttacactcC	gcttgcaactttcttacactcT	cgtgcacacaaccgatttct	58.11	57.18	59.414	140
chr5D_2685944_CT	C100T	chr5D	chr5D:2685845-2686044	ttgagggaaaaactcacgcG	ttgagggaaaaactcacgcA	ccctatctctcccatatcttgtgg	59.058	57.954	59.531	81
chr5D_2687714_GA	G100A	chr5D	chr5D:2687615-2687814	gggaatgagttgtatgtatacccaG	gggaatgagttgtatgtatacccaA	agcagtgggttgcatggaat	58.769	58.402	60.252	65
chr5D_2688105_CT	C100T	chr5D	chr5D:2688006-2688205	tgtaggtcaaattttatgatgccaG	tgtaggtcaaattttatgatgccaA	cagtgaaggtgactggcatct	57.901	57.526	59.997	55
chr5D_2689065_CG	C100G	chr5D	chr5D:2688966-2689165	gatggctcgacccaacactC	gatggctcgacccaacactG	gcgtttgcgtctgtactgtg	61.021	60.741	60.111	88
chr5D_2689676_CA	C100A	chr5D	chr5D:2689577-2689776	aggagcaaggtccagacgG	aggagcaaggtccagacgT	gcccctcaagtctgacgttt	61.287	60.534	60.25	107
chr5D_2690355_CT	C100T	chr5D	chr5D:2690256-2690455	cgattagaaccttacgcatcaagG	cgattagaaccttacgcatcaagA	cttgagtgtcgtggccattc	59.791	58.959	59.201	50
chr5D_2690483_TC	T100C	chr5D	chr5D:2690384-2690583	ccccctgattttaaagaagatacaA	ccccctgattttaaagaagatacaG	acctgaaccccttgaacacg	57.045	57.426	60.179	50
chr5D_2691331_CT	C100T	chr5D	chr5D:2691232-2691431	cacctggttactgtagtacccG	cacctggttactgtagtacccA	gcagtttccaaaaatgctcgtg	59.835	58.833	59.528	132
chr5D_2789783_CG	C100G	chr5D	chr5D:2789684-2789883	tgaagacaagctataggtacctacG	tgaagacaagctataggtacctacC	aggacggagggagtattttgt	59.47	59.168	58.452	59
chr5D_2789893_GA	G100A	chr5D	chr5D:2789794-2789993	tcccttttgcttggaagatacC	tcccttttgcttggaagatacT	ggctaggatggggacgacta	58.303	57.342	60.179	51
chr5D_2790798_CA	C100A	chr5D	chr5D:2790699-2790898	tctctcaaaatgtaagtagctctgC	tctctcaaaatgtaagtagctctgA	cggacgtgtcgatcttccaa	58.897	57.532	60.109	50
chr5D_2797207_CT	C100T	chr5D	chr5D:2797108-2797307	agtgaagtggtgagtggggG	agtgaagtggtgagtggggA	tctatttggacggctgaaagg	61.419	60.4	58.014	72
chr5D_2797311_CG	C100G	chr5D	chr5D:2797212-2797411	cgaacgatctacagaaagaccaG	cgaacgatctacagaaagaccaC	tgcgatcttcaccggtcttc	58.901	59.147	60.109	53
chr5D_2798000_AG	A100G	chr5D	chr5D:2797901-2798100	gcaacagccaggccaagA	gcaacagccaggccaagG	ccatcattcccctgtccacc	60.598	61.688	60.107	122
chr5D_2823638_TC	T100C	chr5D	chr5D:2823539-2823738	acctacgcagatcacctatgT	acctacgcagatcacctatgC	atgccggttgagagagtgtt	58.333	59.658	59.313	93
chr5D_2843061_TA	T100A	chr5D	chr5D:2842962-2843161	acataccccatcatttgtgcaA	acataccccatcatttgtgcaT	aatgcgatgattgcacacgg	58.561	58.355	59.901	98
chr5D_2843106_CT	C100T	chr5D	chr5D:2843007-2843206	gcttgttttcattcggttcttcaC	gcttgttttcattcggttcttcaT	aatgagctaccgatgcaccg	59.559	58.777	60.531	50
chr5D_2843891_TC	T100C	chr5D	chr5D:2843792-2843991	gggaactagcatgttctacgT	gggaactagcatgttctacgC	ccagctcgttcgttgtgtca	57.478	58.797	60.874	134
chr5D_2843997_CT	C100T	chr5D	chr5D:2843898-2844097	ggttgaatcaattgacacaacgaaC	ggttgaatcaattgacacaacgaaT	tgcatggggagagctcatct	59.827	59.08	60.693	94
chr5D_2844404_GT	G100T	chr5D	chr5D:2844305-2844504	cacatggagcattttgtgtagttaC	cacatggagcattttgtgtagttaA	gtgcgtgcctcattcattgg	58.914	58.323	60.179	73
chr5D_2844513_AT	A100T	chr5D	chr5D:2844414-2844613	tgcacgcacgccttacttaA	tgcacgcacgccttacttaT	ggctaacgacatgtgcaaga	60.601	60.391	58.561	79
chr5D_2845470_CT	C100T	chr5D	chr5D:2845371-2845570	ccatactttcccaaatgatgtcaG	ccatactttcccaaatgatgtcaA	tcatagatgatccggttgcca	57.86	57.471	58.954	125
chr5D_2845668_AG	A100G	chr5D	chr5D:2845569-2845768	tgcatggatttcctactagacaA	tgcatggatttcctactagacaG	agctggctcatcacatgaaa	57.308	57.718	57.498	75
chr5D_3011279_GA	G100A	chr5D	chr5D:3011180-3011379	gccagccaccacacacaG	gccagccaccacacacaA	agcaccttcacagctatgct	61.29	60.833	59.383	83
chr5D_3012183_TA	T100A	chr5D	chr5D:3012084-3012283	tgctagcatcttggaaattcaacA	tgctagcatcttggaaattcaacT	cccggaaagtagtatgtaggcg	59.234	58.988	60.288	63
chr5D_3043761_CA	C100A	chr5D	chr5D:3043662-3043861	ccagaagaggacggcggC	ccagaagaggacggcggA	ggttccacgctctaggcatt	62.822	61.069	60.108	73
chr5D_3108388_GA	G100A	chr5D	chr5D:3108289-3108488	tcgaatccgatgactctggC	tcgaatccgatgactctggT	caccgaggtcagagtcgaag	59.614	58.236	59.831	64
chr5D_3121512_AC	A100C	chr5D	chr5D:3121413-3121612	agacaggaggtaaggtggaaT	agacaggaggtaaggtggaaG	gcaggatttcctcgttgcaa	57.793	58.459	59.119	84
chr5D_3133940_AG	A100G	chr5D	chr5D:3133841-3134040	ggcaagaatttgtcgagttcaatT	ggcaagaatttgtcgagttcaatC	gataggatttggcggcatgg	58.777	59.146	59.116	93
chr5D_3134092_AC	A100C	chr5D	chr5D:3133993-3134192	tccctcatccctattggtatcT	tccctcatccctattggtatcG	tctggcagggttctgggtag	57.215	58.559	60.91	52
chr5D_3134537_GC	G100C	chr5D	chr5D:3134438-3134637	acaggacaatgggggaagttC	acaggacaatgggggaagttG	gcccatgaggttccaatggt	59.924	60.203	60.325	97
chr5D_3135305_CG	C100G	chr5D	chr5D:3135206-3135405	acgtacaattacagctcgtcttaG	acgtacaattacagctcgtcttaC	gcagtgcccaaaatgcctc	58.67	58.909	60.08	61
chr5D_3135948_AG	A100G	chr5D	chr5D:3135849-3136048	tcaatagtacgggtgctgcT	tcaatagtacgggtgctgcC	cggatagagcagatggtcca	58.808	59.823	58.668	91
chr5D_3136260_TC	T100C	chr5D	chr5D:3136161-3136360	agaattgtaaacagagcagaccA	agaattgtaaacagagcagaccG	cgtttcgttcccgttcttca	59.003	58.027	58.789	94
chr5D_3136488_AG	A100G	chr5D	chr5D:3136389-3136588	cctcgtcgagtggtgcttA	cctcgtcgagtggtgcttG	tcgtgaccaacagccatcag	59.119	60.734	60.321	100
chr5D_3138137_GC	G100C	chr5D	chr5D:3138038-3138237	cctcccgatgaagccaacaC	cctcccgatgaagccaacaG	gaactggcggctggtatacc	61.027	60.746	60.532	85
chr5D_3138314_AC	A100C	chr5D	chr5D:3138215-3138414	cgagccttccccaatggatA	cgagccttccccaatggatC	tgacagggatggtcagtgaac	59.235	60.536	59.652	67
chr5D_3140081_AG	A100G	chr5D	chr5D:3139982-3140181	aagaaagcttagccgccgaT	aagaaagcttagccgccgaC	ggcctaaatgactttcgccg	60.108	61.02	59.623	69
chr5D_3143049_AG	A100G	chr5D	chr5D:3142950-3143149	tggttgaatcgtattgagttccA	tggttgaatcgtattgagttccG	cgagtttcgataggctggagg	58.099	59.07	60.269	86
chr5D_3145332_AG	A100G	chr5D	chr5D:3145233-3145432	gctgtgaggaacaataattctctT	gctgtgaggaacaataattctctC	gcgggaagtgtgggactaat	57.25	57.643	59.748	65
chr5D_3148630_CT	C100T	chr5D	chr5D:3148531-3148730	aacacaggactgacggggC	aacacaggactgacggggT	tgaaggctcgccaagtagac	62.179	60.765	59.753	50
chr5D_3148633_AG	A100G	chr5D	chr5D:3148534-3148733	ccaagtagacggcaagccT	ccaagtagacggcaagccC	ttgaagtagggcacgctacg	59.703	60.745	60.109	62
chr5D_3149361_TG	T100G	chr5D	chr5D:3149262-3149461	acccaagaagatagagagtccA	acccaagaagatagagagtccC	ttcggagggcggggatatc	57.661	58.351	60.912	112
chr5D_3150207_AC	A100C	chr5D	chr5D:3150108-3150307	aactagggacttcgaaaacgagT	aactagggacttcgaaaacgagG	caacggtatccctacctggc	59.68	60.306	59.894	50
chr5D_3163033_TG	T100G	chr5D	chr5D:3162934-3163133	ttttgtttattcaacaccaattgcA	ttttgtttattcaacaccaattgcC	gcccaaagatcgaaaagtacga	57.979	57.384	59.002	142
chr5D_3163100_AG	A100G	chr5D	chr5D:3163001-3163200	acaatgaagtggtgtcatgtgaT	acaatgaagtggtgtcatgtgaC	caccgaaccagtcaggagtt	58.599	59.435	59.607	62
chr5D_3163723_GA	G100A	chr5D	chr5D:3163624-3163823	acttgcggtgttctctccaC	acttgcggtgttctctccaT	acagatgctgcgagtagaaga	60.25	59.313	58.905	121
chr5D_3164543_AG	A100G	chr5D	chr5D:3164444-3164643	ggagaaaaccagaggagtccA	ggagaaaaccagaggagtccG	gagcttgcacggtgaagaac	59.021	60.067	59.764	72
chr5D_3164678_TC	T100C	chr5D	chr5D:3164579-3164778	gctaaaggcgtctcactcA	gctaaaggcgtctcactcG	aggccttcaagttcaaccgt	57.185	58.345	59.817	84
chr5D_3164793_TG	T100G	chr5D	chr5D:3164694-3164893	tgaccactcatgcctctaaagaT	tgaccactcatgcctctaaagaG	tccgccctagtgttaccctt	59.223	59.804	60.252	50
chr5D_3165069_TC	T100C	chr5D	chr5D:3164970-3165169	gattgtctgaagtaggacctattcA	gattgtctgaagtaggacctattcG	gccctagtttctttggccca	57.886	58.79	60.252	59
chr5D_3165385_AG	A100G	chr5D	chr5D:3165286-3165485	cgctccccattgaaaagaacT	cgctccccattgaaaagaacC	gcgaaggtgggatttctatgg	58.837	59.798	58.778	73
chr5D_3165464_AT	A100T	chr5D	chr5D:3165365-3165564	cctaaactgctgctaacaagaataT	cctaaactgctgctaacaagaataA	actacgccagggagatccaa	57.44	57.622	60.325	56
chr5D_3411672_AG	A100G	chr5D	chr5D:3411573-3411772	agtggccccgtatgtgtcA	agtggccccgtatgtgtcG	atgcgtacagtctgactccg	62.014	60.916	59.548	94
chr5D_3413021_GA	G100A	chr5D	chr5D:3412922-3413121	ccaacacttacacacagctacataG	ccaacacttacacacagctacataA	tggtgatttaaccagcagtct	59.651	59.301	57.212	105
chr5D_3414932_CG	C100G	chr5D	chr5D:3414833-3415032	cctaactaaatccaaagtccacgaG	cctaactaaatccaaagtccacgaC	ttgatctatcagggcatttgaagga	59.419	59.649	60.104	50
chr5D_3525773_CG	C100G	chr5D	chr5D:3525674-3525873	attgggcttgctccaggG	attgggcttgctccaggC	gggtacagttggttatgggct	59.638	60.363	59.716	91
chr5D_3548261_GC	G100C	chr5D	chr5D:3548162-3548361	tgcgcctcgatgatgtgG	tgcgcctcgatgatgtgC	agggcatcaagttccagctg	60.203	60.892	60.323	52
chr5D_3561984_GC	G100C	chr5D	chr5D:3561885-3562084	ggaagggcatcatccaaacC	ggaagggcatcatccaaacG	tccagtttcctgaggagcct	58.885	59.259	60.179	64
chr5D_3562069_TC	T100C	chr5D	chr5D:3561970-3562169	tagccagccacgttgctcT	tagccagccacgttgctcC	tgtttgtgacacgggcctat	61.583	62.606	59.601	85
chr5D_3562386_TC	T100C	chr5D	chr5D:3562287-3562486	caactattgtacaattacccctcaA	caactattgtacaattacccctcaG	tctaaccctttttgaaccacttgt	57.068	57.446	58.734	78
chr5D_3570712_GA	G100A	chr5D	chr5D:3570613-3570812	ccaaaagcaggacatggaagtG	ccaaaagcaggacatggaagtA	tgtcatgtattagccattgtgtg	60.03	58.579	57.184	119
chr5D_3570849_CT	C100T	chr5D	chr5D:3570750-3570949	tggaagatgacatctagatgcatC	tggaagatgacatctagatgcatT	tcgagaccatgttgctagaga	58.208	57.816	58.277	78
chr5D_3572208_AT	A100T	chr5D	chr5D:3572109-3572308	tcttcttgtcaaagtgcttcgaaA	tcttcttgtcaaagtgcttcgaaT	gcaaccttggacttggttcg	59.366	59.184	59.689	119
chr5D_3591782_GA	G100A	chr5D	chr5D:3591683-3591882	cttggggagtgttgcagtcG	cttggggagtgttgcagtcA	acccctggatgatgttgcag	61.231	60.179	60.034	67
chr5D_3591839_GT	G100T	chr5D	chr5D:3591740-3591939	gaagatgccaccgagatcgC	gaagatgccaccgagatcgA	ggtggaagggaggttgtcaa	61.218	59.614	59.523	122
chr5D_3591917_GA	G100A	chr5D	chr5D:3591818-3592017	caagaacctgccgcccaG	caagaacctgccgcccaA	aatagtgccggggatgttgc	61.058	60.597	60.752	58
chr5D_3597492_TC	T100C	chr5D	chr5D:3597393-3597592	ggttcgacttctcctactgtgtA	ggttcgacttctcctactgtgtG	cggtttatcgtcgaaggggt	60.612	59.245	59.826	53
chr5D_3597663_CT	C100T	chr5D	chr5D:3597564-3597763	gtggccgatctcaacccG	gtggccgatctcaacccA	aagtcgaccgtgcagaagag	60.512	59.331	60.039	68
chr5D_3597894_GA	G100A	chr5D	chr5D:3597795-3597994	tattcgtcgagagcagcgtC	tattcgtcgagagcagcgtT	taggggtactcgacgagtcc	59.972	59.549	59.821	52
chr5D_3597967_GT	G100T	chr5D	chr5D:3597868-3598067	accgcgttggggaatttcG	accgcgttggggaatttcT	tacgctgttccggatgtgtc	61.33	59.926	60.109	59
chr5D_3598037_CT	C100T	chr5D	chr5D:3597938-3598137	taggagcaatggccccgG	taggagcaatggccccgA	cacatccggaacagcgtaca	61.489	60.366	60.389	65
chr5D_3599503_CT	C100T	chr5D	chr5D:3599404-3599603	actcccctctcgtggtatcC	actcccctctcgtggtatcT	gtgctgcatgggagagatct	60.106	59.072	59.531	105
chr5D_3600282_GA	G100A	chr5D	chr5D:3600183-3600382	tggcccccatataacacatctC	tggcccccatataacacatctT	ggaacacaatgctgtcatccg	59.625	59.211	59.869	50
chr5D_3600409_CT	C100T	chr5D	chr5D:3600310-3600509	gaggactcaggcagggtgG	gaggactcaggcagggtgA	gcagagaaaccctccacaca	61.664	60.611	59.891	67
chr5D_3600482_TC	T100C	chr5D	chr5D:3600383-3600582	tgatgaggtgtgttacgtcgA	tgatgaggtgtgttacgtcgG	gtgggcttgaatctcctcga	59.119	60.068	59.463	73
chr5D_3600643_AT	A100T	chr5D	chr5D:3600544-3600743	ctcttacgagtccggatagcA	ctcttacgagtccggatagcT	gttccgggtcgcctcattac	58.781	58.504	60.809	74
chr5D_3601391_TG	T100G	chr5D	chr5D:3601292-3601491	gtgaggatccagtctgaaggT	gtgaggatccagtctgaaggG	ggctccattcgtcgacagat	58.816	59.516	59.897	82
chr5D_3601978_TG	T100G	chr5D	chr5D:3601879-3602078	tcttgggacgctatcaggtaA	tcttgggacgctatcaggtaC	gcacaaatccacggcaagtt	58.258	58.97	59.968	56
chr5D_3602239_CT	C100T	chr5D	chr5D:3602140-3602339	ggcggtggtttttctttgcG	ggcggtggtttttctttgcA	ctccattgctctcgccttct	61.212	60.179	59.822	50
chr5D_3603013_GA	G100A	chr5D	chr5D:3602914-3603113	tcctttggccagtctatgagC	tcctttggccagtctatgagT	attctgccactaccccaactg	58.449	59.79	59.995	50
chr5D_3603115_AG	A100G	chr5D	chr5D:3603016-3603215	atgagtccgttggaggtacA	atgagtccgttggaggtacG	aatgtggccggttagtgcat	58.067	59.184	60.323	54
chr5D_3603635_TC	T100C	chr5D	chr5D:3603536-3603735	tccaaagcgctcctgatcaT	tccaaagcgctcctgatcaC	atggtcagcagttgggaagg	59.457	60.392	59.961	57
chr5D_3604617_AG	A100G	chr5D	chr5D:3604518-3604717	gaaaatcccaacaagattgaaacaT	gaaaatcccaacaagattgaaacaC	tcttctttcaaattgttggtcatgt	57.032	57.823	57.889	65
chr5D_3607627_GT	G100T	chr5D	chr5D:3607528-3607727	ctccggaacactatttgattttctC	ctccggaacactatttgattttctA	cccatgtgaagggcaaggaa	58.224	57.157	60.252	72
chr5D_3607666_GC	G100C	chr5D	chr5D:3607567-3607766	ttccggagaattttgtgaatcaG	ttccggagaattttgtgaatcaC	cccttgtgccactgccttat	57.373	57.629	60.324	118
chr5D_3609021_CA	C100A	chr5D	chr5D:3608922-3609121	catctgggcgtgtgtggC	catctgggcgtgtgtggA	tcgatggaataactggggtga	61.434	59.653	58.527	50
chr5D_3609199_CT	C100T	chr5D	chr5D:3609100-3609299	tccctccgtttgggtttatcaG	tccctccgtttgggtttatcaA	ggtgcatcactcattttcgacc	60.027	59.624	60.16	85
chr5D_3609306_GT	G100T	chr5D	chr5D:3609207-3609406	ggacgacatctagaggcattG	ggacgacatctagaggcattT	ctggccttgtagtgtgtgga	58.251	57.539	59.604	110
chr5D_3609693_GC	G100C	chr5D	chr5D:3609594-3609793	acatgaagaccttattcctcctaG	acatgaagaccttattcctcctaC	cagccgccaacttctgagta	57.261	57.513	60.037	82
chr5D_3613658_TC	T100C	chr5D	chr5D:3613559-3613758	cgccacaatgtcgctgcT	cgccacaatgtcgctgcC	cgccctctgaatcgccttag	61.426	62.466	60.599	97
chr5D_3614691_TC	T100C	chr5D	chr5D:3614592-3614791	aaagcaagtaggtcaccatgA	aaagcaagtaggtcaccatgG	tgagctgttagccatgatcca	58.205	57.212	59.161	59
chr5D_3614795_TC	T100C	chr5D	chr5D:3614696-3614895	ggcccatatgcaaagatttgagT	ggcccatatgcaaagatttgagC	tcaactttgagtctgggcct	60.801	59.614	58.86	82
chr5D_3636576_CG	C100G	chr5D	chr5D:3636477-3636676	gtacccccgcttccatgG	gtacccccgcttccatgC	gacctcatcgcgttcaagga	59.808	60.516	60.109	69
chr5D_3637260_AG	A100G	chr5D	chr5D:3637161-3637360	caagaaagacgcggtcacgA	caagaaagacgcggtcacgG	tcttcctccttcgcctttgc	61.887	60.938	60.322	51
chr5D_3638327_TG	T100G	chr5D	chr5D:3638228-3638427	cacgttcaggttctctgctttT	cacgttcaggttctctgctttG	ttcatgaggagactgcgcag	59.386	60.033	60.108	110
chr5D_3638678_AG	A100G	chr5D	chr5D:3638579-3638778	cgcattgctgctcatgtacttT	cgcattgctgctcatgtacttC	cggccatgagagagaaagca	60.159	60.538	60.108	89
chr5D_3639758_TC	T100C	chr5D	chr5D:3639659-3639858	ggaggacgatccaggggT	ggaggacgatccaggggC	tcttcaaggacgtcggcg	60.042	61.551	59.743	96
chr5D_3639990_CG	C100G	chr5D	chr5D:3639891-3640090	acattcttttcttcctcttgtgttG	acattcttttcttcctcttgtgttC	tagacgccgaagcagtagc	58.2	57.968	59.568	119
chr5D_3654418_TC	T100C	chr5D	chr5D:3654319-3654518	gcgagcggattattatcttcacA	gcgagcggattattatcttcacG	cagggtccagcttctccttg	59.012	59.94	60.036	51
chr5D_3657191_TA	T100A	chr5D	chr5D:3657092-3657291	gcactccatgatcatgaaggagA	gcactccatgatcatgaaggagT	ccatttgcctttctccttggc	60.181	60.433	60.067	51
chr5D_3771049_CT	C100T	chr5D	chr5D:3770950-3771149	tggttcagctcataggtatagaacG	tggttcagctcataggtatagaacA	ggcgacaaattcatccagctc	59.99	59.103	59.935	106
chr5D_3828973_GC	G100C	chr5D	chr5D:3828874-3829073	ctgctacgtaggagcacctC	ctgctacgtaggagcacctG	tggccctgcttcttcttcat	59.617	59.899	59.299	63
chr5D_3828980_TA	T100A	chr5D	chr5D:3828881-3829080	ccatggctgctacgtaggA	ccatggctgctacgtaggT	ctggccctgcttcttcttca	58.876	59.177	59.963	70
chr5D_3890179_AG	A100G	chr5D	chr5D:3890080-3890279	gcgctaaagtaacttacgccatatA	gcgctaaagtaacttacgccatatG	aagatgcatggttccttcctaa	60.612	59.369	57.409	75
chr5D_3895347_CT	C100T	chr5D	chr5D:3895248-3895447	cgagagggagtttccgctC	cgagagggagtttccgctT	agactttctaagtgccggcc	59.86	59.408	60.036	52
chr5D_3896426_CG	C100G	chr5D	chr5D:3896327-3896526	cgatctctccaatcaggtcG	cgatctctccaatcaggtcC	acaaggaaaatcgaagagaacca	57.586	57.19	58.285	131
chr5D_3896544_CT	C100T	chr5D	chr5D:3896445-3896644	ctggattagtctggtcttacttgG	ctggattagtctggtcttacttgA	gcgagaaaatcccctccctt	58.335	57.468	59.744	109
chr5D_3927527_TC	T100C	chr5D	chr5D:3927428-3927627	acaacctgctgcacaccaT	acaacctgctgcacaccaC	acgtgaaacccatgtgatgt	60.153	61.121	57.73	104
chr5D_3928252_AG	A100G	chr5D	chr5D:3928153-3928352	cgaggtgctctatttctcatgT	cgaggtgctctatttctcatgC	acacctagggttcaattgcca	57.948	59.201	59.573	61
chr5D_3928351_CA	C100A	chr5D	chr5D:3928252-3928451	gccatcgaacttctagaacctG	gccatcgaacttctagaacctT	gagcacctcgaggaaatcat	58.809	58.137	57.389	109
chr5D_3928763_GA	G100A	chr5D	chr5D:3928664-3928863	ggacaattttcctgaagccatcC	ggacaattttcctgaagccatcT	tgactgagaacggctgagta	60.119	59.234	58.094	104
chr5D_3930213_TC	T100C	chr5D	chr5D:3930114-3930313	actacgtaccctccatgtttcA	actacgtaccctccatgtttcG	ccgtcttagcggttcaccat	58.833	59.835	60.108	92
chr5D_3991932_TC	T100C	chr5D	chr5D:3991833-3992032	gcccctcccctctttcgaT	gcccctcccctctttcgaC	atccggattttcaggggcag	61.073	62.033	60.107	55
chr5D_4043711_AT	A100T	chr5D	chr5D:4043612-4043811	catgagcccaaccacctcT	catgagcccaaccacctcA	ttcctcttgaggcagtggtc	59.312	59.62	59.313	50
chr5D_4225128_AG	A100G	chr5D	chr5D:4225029-4225228	cgtgcttcctccttcactctA	cgtgcttcctccttcactctG	agatccgcctcaatccaacc	59.181	60.671	59.819	57
chr5D_4242496_TG	T100G	chr5D	chr5D:4242397-4242596	aggtcactctcacctcctttT	aggtcactctcacctcctttG	ccccacccatctctcttgtg	58.304	59.026	59.746	73
chr5D_4243073_AG	A100G	chr5D	chr5D:4242974-4243173	agacctgctcacattgctcT	agacctgctcacattgctcC	ggtcagatccagcagaggtg	59.017	60.036	59.822	51
chr5D_4243293_CG	C100G	chr5D	chr5D:4243194-4243393	cgcctcactgttcttgatttcC	cgcctcactgttcttgatttcG	tgccgtcgtgtggtaaagtt	59.84	60.16	60.179	102
chr5D_4245665_TG	T100G	chr5D	chr5D:4245566-4245765	tgaatttgtgaaggcttaggatctT	tgaatttgtgaaggcttaggatctG	cacggacggaacagagagag	58.752	59.351	59.831	59
chr5D_4245689_TC	T100C	chr5D	chr5D:4245590-4245789	ttgctcaacacggacggaA	ttgctcaacacggacggaG	ttaggatcttcccccgcctc	59.856	60.301	60.763	52
chr5D_4246011_AG	A100G	chr5D	chr5D:4245912-4246111	agctcacaatcgcaccatcA	agctcacaatcgcaccatcG	attagtcgcagtggctagct	60.036	61.086	58.885	51
chr5D_4247346_AG	A100G	chr5D	chr5D:4247247-4247446	attcctcatattcacaactcctcT	attcctcatattcacaactcctcC	cgaccagatcccagccatac	58.065	57.178	59.966	89
chr5D_4661501_AG	A100G	chr5D	chr5D:4661402-4661601	cctcgtggccttctagctcT	cctcgtggccttctagctcC	ggatgatgaagacgatgggtga	62.022	61.04	59.897	59
chr5D_4661787_GA	G100A	chr5D	chr5D:4661688-4661887	ccaccactatgtgctagcttC	ccaccactatgtgctagcttT	cggcgtgttgtctttgtagc	58.445	58.009	60.111	146
chr5D_4806329_AG	A100G	chr5D	chr5D:4806230-4806429	ccctctgatatggcatagtcacT	ccctctgatatggcatagtcacC	tgcaagtggaggatcaacaga	59.163	60.056	59.301	93
chr5D_4806700_TG	T100G	chr5D	chr5D:4806601-4806800	ggcatccaatgacaataggacaaaT	ggcatccaatgacaataggacaaaG	gctgcatgtgtgtttgtcca	59.93	60.451	59.615	67
chr5D_4806812_AG	A100G	chr5D	chr5D:4806713-4806912	agtatttggactcatttagggcaA	agtatttggactcatttagggcaG	tcctgcaccaccctagagaa	58.173	58.559	59.884	67
chr5D_4807071_AG	A100G	chr5D	chr5D:4806972-4807171	gatgacaaggttctacaacaagagA	gatgacaaggttctacaacaagagG	tgccatcccatgtttctgct	58.776	59.59	59.96	50
chr5D_4807260_CT	C100T	chr5D	chr5D:4807161-4807360	cattgaataagtgccctatgtcatC	cattgaataagtgccctatgtcatT	ggtcccaccttttgcaagtac	58.093	57.719	59.388	102
chr5D_4808627_CG	C100G	chr5D	chr5D:4808528-4808727	actaatccagcattttggtgtttC	actaatccagcattttggtgtttG	tccaccaaaagcacatgtct	58.217	58.459	57.637	116
chr5D_4808811_TG	T100G	chr5D	chr5D:4808712-4808911	tgaacctggtgatcatctttgT	tgaacctggtgatcatctttgG	tcacagttgggttgtttgca	57.628	58.311	58.45	141
chr5D_4809095_TG	T100G	chr5D	chr5D:4808996-4809195	accatcactacactacatagttccT	accatcactacactacatagttccG	gtgtgtgtgctgtgtgtgac	58.804	59.933	59.903	93
chr5D_4809145_TA	T100A	chr5D	chr5D:4809046-4809245	tgtgtgtgtgctgtgtgtgA	tgtgtgtgtgctgtgtgtgT	ggggacacttggatcacttct	60.321	60.605	59.369	123
chr5D_4809152_CT	C100T	chr5D	chr5D:4809053-4809252	accaacaattcaataggtcacacaC	accaacaattcaataggtcacacaT	gctgaggagaggaggagtga	59.99	59.225	60.034	104
chr5D_4809588_AG	A100G	chr5D	chr5D:4809489-4809688	tgtttttggcacatttggtctT	tgtttttggcacatttggtctC	tactccctctcccaatgcca	57.786	58.209	59.956	80
chr5D_5099112_GA	G100A	chr5D	chr5D:5099013-5099212	tgaaacccctcttagtgccC	tgaaacccctcttagtgccT	tggccttgttgaccaccaaa	59.303	58.258	60.325	69
chr5D_5099603_AG	A100G	chr5D	chr5D:5099504-5099703	gttcggggtggcttctctT	gttcggggtggcttctctC	caacttaggctccgttcgga	59.625	60.079	59.754	71
chr5D_5099648_GC	G100C	chr5D	chr5D:5099549-5099748	cttcgagaagccagctcctG	cttcgagaagccagctcctC	gaaaaattgcactgcggggt	60.46	60.179	59.967	50
chr5D_5099927_CT	C100T	chr5D	chr5D:5099828-5100027	cttctcgtggagccagcG	cttctcgtggagccagcA	catcctcctttcctgggctg	60.508	59.341	60.107	109
chr5D_5099963_CT	C100T	chr5D	chr5D:5099864-5100063	gctgtctcgtttgggaagcC	gctgtctcgtttgggaagcT	agcaagtaaggccccgttc	61.578	60.604	60.003	50
chr5D_5100161_CT	C100T	chr5D	chr5D:5100062-5100261	cttttaacttgccccatctacaG	cttttaacttgccccatctacaA	cacaatgcacatgagcttgc	57.433	57.024	58.654	84
chr5D_5101682_AG	A100G	chr5D	chr5D:5101583-5101782	cgctcaaacatggttggattcaA	cgctcaaacatggttggattcaG	aggtttttcggctcggaaga	60.671	60.305	59.605	88
chr5D_5104529_CT	C100T	chr5D	chr5D:5104430-5104629	ggagcagaagcatgtccgG	ggagcagaagcatgtccgA	gttaccaccacgaggaagct	60.817	59.781	59.679	111
chr5D_5118082_AG	A100G	chr5D	chr5D:5117983-5118182	tctacaaggccctttatcacttT	tctacaaggccctttatcacttC	tctttgttgttttgccggga	57.486	57.901	58.525	87
chr5D_5119035_AG	A100G	chr5D	chr5D:5118936-5119135	ggagagattctgcttgagctctA	ggagagattctgcttgagctctG	gttagggaggcgagctgttg	60.739	59.364	60.741	66
chr5D_5119179_CT	C100T	chr5D	chr5D:5119080-5119279	ccgccccatatttgactttgtatG	ccgccccatatttgactttgtatA	gcacaacctccggatgatga	60.262	58.933	60.108	111
chr5D_5169197_CA	C100A	chr5D	chr5D:5169098-5169297	agttcggtttgctcaagattcaG	agttcggtttgctcaagattcaT	ccgctcccatgcatgaatct	59.5	58.925	60.537	96
chr5D_5170296_GA	G100A	chr5D	chr5D:5170197-5170396	cggacagatagcacgaaacG	cggacagatagcacgaaacA	tgtaacctgtcgatgcgctg	59.085	58.009	60.736	85
chr5D_5170403_GA	G100A	chr5D	chr5D:5170304-5170503	cacatgttgtcgaaacgtgaataC	cacatgttgtcgaaacgtgaataT	gcgcatcgacaggttacact	58.382	59.161	60.736	83
chr5D_5170804_GT	G100T	chr5D	chr5D:5170705-5170904	gctcgccagcaaaggttacC	gctcgccagcaaaggttacA	gtcaagggagagatgggtgg	61.923	61.235	59.456	50
chr5D_5171330_TA	T100A	chr5D	chr5D:5171231-5171430	gtcccatgtctgttttagcatcA	gtcccatgtctgttttagcatcT	gtggcttcagaccctcagtt	58.99	58.735	59.602	121
chr5D_5171843_AC	A100C	chr5D	chr5D:5171744-5171943	agcttcaaattttagacacccaaaA	agcttcaaattttagacacccaaaC	cttgatggtgggtgtgagtt	58.719	58.116	57.723	60
chr5D_5172060_GA	G100A	chr5D	chr5D:5171961-5172160	cccttccttctggtgaggatC	cccttccttctggtgaggatT	aggattcaaacaggggtggt	59.512	59.081	58.842	77
chr5D_5172187_CG	C100G	chr5D	chr5D:5172088-5172287	cagtaaggtaccccagctagtG	cagtaaggtaccccagctagtC	ggagggtgccaccaacttat	59.569	59.306	59.668	64
chr5D_5172590_TA	T100A	chr5D	chr5D:5172491-5172690	ccatgcacatgtttatatgttagcA	ccatgcacatgtttatatgttagcT	cgacagtaaatgccacatcca	58.263	58.026	58.645	82
chr5D_5172910_GA	G100A	chr5D	chr5D:5172811-5173010	tagctgcccaaacccgaaaG	tagctgcccaaacccgaaaA	cttgtctcttttcccccgct	60.608	60.179	59.963	64
chr5D_5172913_AG	A100G	chr5D	chr5D:5172814-5173013	ctgcccaaacccgaaagaaA	ctgcccaaacccgaaagaaG	cttgtctcttttcccccgct	58.963	59.402	59.963	61
chr5D_5173425_GA	G100A	chr5D	chr5D:5173326-5173525	gtggtgactttccgctaacG	gtggtgactttccgctaacA	acgtctagctgtcggttagc	59.212	58.126	59.549	55
chr5D_5173591_AG	A100G	chr5D	chr5D:5173492-5173691	acatctgcttaggtaaactccatT	acatctgcttaggtaaactccatC	caggagaggagaggggatga	57.933	58.324	59.44	56
chr5D_5173690_TC	T100C	chr5D	chr5D:5173591-5173790	tgattctgctggatcaattggaA	tgattctgctggatcaattggaG	aatgacctggagattggggc	58.398	58.795	59.74	52
chr5D_5219160_TC	T100C	chr5D	chr5D:5219061-5219260	tctacataaagcagcacagtgA	tctacataaagcagcacagtgG	ggcttggcctttttcgtgat	57.464	58.401	59.397	76
chr5D_5219526_GA	G100A	chr5D	chr5D:5219427-5219626	caatacatacaagtacagttgggtC	caatacatacaagtacagttgggtT	acgtcagggaacaagaagca	57.696	57.318	59.532	50
chr5D_5221589_AG	A100G	chr5D	chr5D:5221490-5221689	ctgacagaagccgccgtT	ctgacagaagccgccgtC	cctttgcaggcaaaacacct	60.358	60.811	59.535	70
chr5D_5222394_TG	T100G	chr5D	chr5D:5222295-5222494	gaggatgaggaggaggaggA	gaggatgaggaggaggaggC	ctccgagtcctcctccatcc	59.143	60.832	60.826	105
chr5D_5222483_GC	G100C	chr5D	chr5D:5222384-5222583	agttcggcggcgagatcG	agttcggcggcgagatcC	gacgagttgggggaagaaga	62.554	62.209	59.026	89
chr5D_5222833_TC	T100C	chr5D	chr5D:5222734-5222933	ggcctcctcctccacacaA	ggcctcctcctccacacaG	tagtggggtgaggaaggagg	61.664	61.224	59.957	69
chr5D_5226625_TG	T100G	chr5D	chr5D:5226526-5226725	ggggaatttcagtcaccgtT	ggggaatttcagtcaccgtG	gcaggaccgatcactcaaga	58.094	58.835	59.467	67
chr5D_5271703_GA	G100A	chr5D	chr5D:5271604-5271803	tggaaatggattctaatgctggG	tggaaatggattctaatgctggA	gtcagcgccaaacaatctca	58.782	57.872	59.126	114
chr5D_5271722_GA	G100A	chr5D	chr5D:5271623-5271822	tgggtcatctgattcatcatacG	tgggtcatctgattcatcatacA	gtcagcgccaaacaatctca	58.113	57.107	59.126	95
chr5D_5276771_AC	A100C	chr5D	chr5D:5276672-5276871	tgagtgaattctctgctcaaacT	tgagtgaattctctgctcaaacG	ccactgaactagcgctcgtt	58.034	59.257	60.389	129
chr5D_5277819_AG	A100G	chr5D	chr5D:5277720-5277919	tgcatttgagatcaaggactcA	tgcatttgagatcaaggactcG	gccgtcctcgattgatgatg	57.709	58.735	58.857	117
chr5D_5277855_TA	T100A	chr5D	chr5D:5277756-5277955	agtttgatctacgtgggacattaA	agtttgatctacgtgggacattaT	ggctgcatttgagatcaaggac	57.955	57.765	59.901	84
chr5D_5347960_AG	A100G	chr5D	chr5D:5347861-5348060	gggagtagttcaagagctccaatA	gggagtagttcaagagctccaatG	actccaatggctactactagttcg	60.921	59.594	59.661	87
chr5D_5355257_AG	A100G	chr5D	chr5D:5355158-5355357	caagtactttcgacggtagcA	caagtactttcgacggtagcG	atgcgcgctaactagctagt	58.062	59.09	59.331	72
chr5D_5356435_TC	T100C	chr5D	chr5D:5356336-5356535	tgtgataaaggccaacggaaT	tgtgataaaggccaacggaaC	ggaccaaaaatgctgccagg	57.92	58.844	60.037	69
chr5D_5357412_CG	C100G	chr5D	chr5D:5357313-5357512	gaacgtggtgcatggtcatC	gaacgtggtgcatggtcatG	ctgtttgcaccgtctttggt	59.552	59.831	59.262	63
chr5D_5357714_TC	T100C	chr5D	chr5D:5357615-5357814	agatagtattggctcctatccacA	agatagtattggctcctatccacG	tcatggtgcgttatgtccaca	58.345	59.293	59.997	90
chr5D_5357723_GA	G100A	chr5D	chr5D:5357624-5357823	tggagggataagatagtattggctC	tggagggataagatagtattggctT	tcatggtgcgttatgtccaca	59.278	58.908	59.997	100
chr5D_5358240_GA	G100A	chr5D	chr5D:5358141-5358340	agccgattcagattaagaattccG	agccgattcagattaagaattccA	atgccaggttgacgcattcc	59.248	58.315	61.315	110
chr5D_5358383_GA	G100A	chr5D	chr5D:5358284-5358483	accaagttgttcagcagcaC	accaagttgttcagcagcaT	cctggcatgctaacatctgc	59.259	58.304	59.333	84
chr5D_5358505_TC	T100C	chr5D	chr5D:5358406-5358605	actccctcctaacaatgaagttcA	actccctcctaacaatgaagttcG	gccactcaaggttgttgctt	60.323	59.402	59.253	112
chr5D_5358565_GA	G100A	chr5D	chr5D:5358466-5358665	gaattctacaagtggtcaagaacG	gaattctacaagtggtcaagaacA	gggtgggggtgttcttgtta	58.083	57.139	59.521	93
chr5D_5362316_TC	T100C	chr5D	chr5D:5362217-5362416	catgtctgccaaagtcaaaagA	catgtctgccaaagtcaaaagG	gctcacatggactacctggg	57.427	58.354	59.821	83
chr5D_5362409_TC	T100C	chr5D	chr5D:5362310-5362509	tggaacatcctaaacctgcattA	tggaacatcctaaacctgcattG	gcgtgtgggctgctaactaa	57.814	59.237	60.672	85
chr5D_5362550_AT	A100T	chr5D	chr5D:5362451-5362650	accgttagtacaccgtttagctT	accgttagtacaccgtttagctA	gctgacacagtatactacaacaaca	59.994	59.244	59.076	117
chr5D_5362665_GA	G100A	chr5D	chr5D:5362566-5362765	tgtttgcctataaagtctccgC	tgtttgcctataaagtctccgT	gctaaacggtgtactaacggt	58.733	57.453	58.053	135
chr5D_5362772_CT	C100T	chr5D	chr5D:5362673-5362872	cggaaaacagtgctctcgtC	cggaaaacagtgctctcgtT	gcatgtgtcacgaattcacga	59.215	58.782	59.541	77
chr5D_5362971_CG	C100G	chr5D	chr5D:5362872-5363071	gcacgggactgtctctacG	gcacgggactgtctctacC	aagagtgaaatgggccgacg	59.863	59.488	60.674	62
chr5D_5364198_TC	T100C	chr5D	chr5D:5364099-5364298	gggcaagtgtcaaacaaaaggA	gggcaagtgtcaaacaaaaggG	ttccttcatgtgggagtgcc	60.742	59.833	59.962	75
chr5D_5364342_CA	C100A	chr5D	chr5D:5364243-5364442	actgagtttgcgaaacctcC	actgagtttgcgaaacctcA	ttgacaaccggcctaagtgg	58.406	57.674	60.251	50
chr5D_5364387_TC	T100C	chr5D	chr5D:5364288-5364487	gttgtttttaccacatgactgactA	gttgtttttaccacatgactgactG	aggccggttgtcaagtaagag	57.746	59.029	59.998	53
chr5D_5365254_CT	C100T	chr5D	chr5D:5365155-5365354	ccctcttgtatacttccaatctccG	ccctcttgtatacttccaatctccA	gcctttcttccttgggcaac	60.51	59.633	59.682	91
chr5D_5365999_CT	C100T	chr5D	chr5D:5365900-5366099	tcgactctgatttactgagacaG	tcgactctgatttactgagacaA	aggctctatgtgtgggtcca	57.447	57.04	60.253	143
chr5D_5366127_CA	C100A	chr5D	chr5D:5366028-5366227	tgccagctacaggaaaatgttG	tgccagctacaggaaaatgttT	cgaccatcattttgtgagtgct	59.442	58.77	59.515	109
chr5D_5366342_AT	A100T	chr5D	chr5D:5366243-5366442	acctttggaccttttaagtagcT	acctttggaccttttaagtagcA	caaatgatgcagacgccagg	57.68	57.943	59.9	86
chr5D_5366455_TC	T100C	chr5D	chr5D:5366356-5366555	gtaatgttggacttctcaaactgtT	gtaatgttggacttctcaaactgtC	caggaaggcggctaaggac	57.972	58.34	60.153	141
chr5D_5367473_AC	A100C	chr5D	chr5D:5367374-5367573	gcactagttttaagagagcagctT	gcactagttttaagagagcagctG	acaacaggtcaacgtccacc	59.307	59.907	60.463	55
chr5D_5367576_CT	C100T	chr5D	chr5D:5367477-5367676	ggaagtgtcttcacagtaagttgC	ggaagtgtcttcacagtaagttgT	ctggcccgatcaagagtgtc	60.025	58.883	60.461	61
chr5D_5367620_TC	T100C	chr5D	chr5D:5367521-5367720	ttgatcgggccagaggtgaT	ttgatcgggccagaggtgaC	atggctgatctccgactcca	60.983	61.899	60.398	60
chr5D_5367833_GC	G100C	chr5D	chr5D:5367734-5367933	tggaggtgtgtagtaaacaggG	tggaggtgtgtagtaaacaggC	cgagattgaggccaggcaaa	59.364	59.962	60.678	69
chr5D_5368227_GA	G100A	chr5D	chr5D:5368128-5368327	cggcagcgtgatagagcG	cggcagcgtgatagagcA	gcactcaacgacatcggaga	61.027	59.895	60.109	60
chr5D_5368581_GA	G100A	chr5D	chr5D:5368482-5368681	gcatcaaggaggctctaaggaaG	gcatcaaggaggctctaaggaaA	tgccatgcgaaccaacattg	60.744	60.371	60.038	56
chr5D_5368662_TC	T100C	chr5D	chr5D:5368563-5368762	tcgagggcaaacaatatgacatT	tcgagggcaaacaatatgacatC	ttctttcagggccaaaccgg	58.731	59.123	60.826	129
chr5D_5370072_TA	T100A	chr5D	chr5D:5369973-5370172	cctccgcctgttggtgcT	cctccgcctgttggtgcA	atggacatgttgcgggagg	62.336	62.642	60.078	91
chr5D_5406397_AG	A100G	chr5D	chr5D:5406298-5406497	acatgagtttcagaggcaaatgaA	acatgagtttcagaggcaaatgaG	ccagcagtgaggctcatctc	59.171	59.542	60.179	61
chr5D_5407245_CT	C100T	chr5D	chr5D:5407146-5407345	cccgtttggtgaagctttcG	cccgtttggtgaagctttcA	acctgcccctatctctgtca	60.04	58.971	59.66	53
chr5D_5407358_AG	A100G	chr5D	chr5D:5407259-5407458	tctgaaagtgtacctcattagggA	tctgaaagtgtacctcattagggG	cagcagcgccatgaacattg	58.661	59.53	60.801	67
chr5D_5420592_AG	A100G	chr5D	chr5D:5420493-5420692	acccctcaacctttagattccT	acccctcaacctttagattccC	aaactcgcagctgatagggg	58.457	59.419	59.821	68
chr5D_5423151_CT	C100T	chr5D	chr5D:5423052-5423251	acctccagaatgagaagtatgagaG	acctccagaatgagaagtatgagaA	gacagtgggttgtgtggtca	59.402	59.039	60.107	82
chr5D_5423341_AG	A100G	chr5D	chr5D:5423242-5423441	cctcgtagttcatacttatccctcA	cctcgtagttcatacttatccctcG	agtcttgcagagagggaatacc	59.231	60.107	59.231	91
chr5D_5423374_GC	G100C	chr5D	chr5D:5423275-5423474	atctcaagcgtcaaaattctacG	atctcaagcgtcaaaattctacC	ggagctaagaggggttgagac	57.544	57.197	59.517	121
chr5D_5423774_AG	A100G	chr5D	chr5D:5423675-5423874	gctggaaggtcaattgtaagaagT	gctggaaggtcaattgtaagaagC	tggtcttgcttttctgggact	59.238	60.38	59.505	54
chr5D_5553499_AC	A100C	chr5D	chr5D:5553400-5553599	agagcagttgactcttccttaattA	agagcagttgactcttccttaattC	gacaccgcgtaaccacacta	57.754	58.83	60.039	54
chr5D_5557986_AT	A100T	chr5D	chr5D:5557887-5558086	gcatgctcacgtatttcatgttttA	gcatgctcacgtatttcatgttttT	ccaacttgacgggaggaagg	58.973	59.654	60.322	135
chr5D_5558705_CT	C100T	chr5D	chr5D:5558606-5558805	acagtacagaacattgtgctcG	acagtacagaacattgtgctcA	atgaagatgggggttgggga	58.94	57.928	60.555	58
chr5D_5558900_GC	G100C	chr5D	chr5D:5558801-5559000	ggaaatcaagtgcaaaaggaaatgC	ggaaatcaagtgcaaaaggaaatgG	gctcggagttggatcttgga	60.334	59.82	59.463	134
chr5D_5559144_GT	G100T	chr5D	chr5D:5559045-5559244	tcttgcctattcatccaggttagG	tcttgcctattcatccaggttagT	ggagagggccacatgagaaa	59.897	59.278	59.379	94
chr5D_5559871_AC	A100C	chr5D	chr5D:5559772-5559971	ccacatgcgccctgtttataT	ccacatgcgccctgtttataG	cgggttataggtcaggaattgtca	58.77	59.396	60.142	149
chr5D_5560559_TA	T100A	chr5D	chr5D:5560460-5560659	tgccatcttccccaaagcaA	tgccatcttccccaaagcaT	acgcctcccaaaaccaacta	60.179	59.958	59.525	79
chr5D_5562679_AG	A100G	chr5D	chr5D:5562580-5562779	tgtctgggaaaattcttccgT	tgtctgggaaaattcttccgC	acaactttgacagttcaggct	58.841	57.498	57.995	60
chr5D_5565162_AG	A100G	chr5D	chr5D:5565063-5565262	agtagcatgatgttgagtaactctA	agtagcatgatgttgagtaactctG	gaactgggcgtaagtgagca	57.353	58.663	60.32	96
chr5D_5565275_CT	C100T	chr5D	chr5D:5565176-5565375	gctcttggagagtactaccgC	gctcttggagagtactaccgT	ggtcgttccctttatgttgct	59.934	58.633	58.567	53
chr5D_5567698_GT	G100T	chr5D	chr5D:5567599-5567798	acacgttggctgcatgaatC	acacgttggctgcatgaatA	gcttcgtaatttggccgctag	59.477	58.18	60.004	116
chr5D_5567844_CG	C100G	chr5D	chr5D:5567745-5567944	acgtgatgtccttcctgcC	acgtgatgtccttcctgcG	tcgtcgagagcagacttgtg	59.703	60.08	59.761	57
chr5D_5568139_CT	C100T	chr5D	chr5D:5568040-5568239	cgtttggatagtacagccatgttC	cgtttggatagtacagccatgttT	gaacccacctctcaacacga	59.966	59.605	59.608	81
chr5D_5568251_AC	A100C	chr5D	chr5D:5568152-5568351	ttcaggtcccacaaatcgcT	ttcaggtcccacaaatcgcG	gggttcgttaggctgctgaa	59.6	60.953	60.321	80
chr5D_5568334_CT	C100T	chr5D	chr5D:5568235-5568434	ctgccttatcatcaagggtctC	ctgccttatcatcaagggtctT	cctcagactaaccgaagctgt	58.262	57.838	59.454	137
chr5D_5568549_GA	G100A	chr5D	chr5D:5568450-5568649	gttgcatgctccgttacctG	gttgcatgctccgttacctA	tgaaaaagtgaagatcctctgga	59.552	57.981	57.433	144
chr5D_5568978_CT	C100T	chr5D	chr5D:5568879-5569078	accaaacgacctgctggaaC	accaaacgacctgctggaaT	gcggcaaagcaaattcggat	60.818	59.89	60.458	124
chr5D_5569069_AG	A100G	chr5D	chr5D:5568970-5569169	tgtaggagctctaagaaatccgaA	tgtaggagctctaagaaatccgaG	tctcgatgaaagggtggctg	59.046	59.419	59.75	91
chr5D_5569296_TC	T100C	chr5D	chr5D:5569197-5569396	actttgtctcaacacattgacataA	actttgtctcaacacattgacataG	gtatcgagcgtcgctgatct	57.433	57.805	59.764	97
chr5D_5571147_AG	A100G	chr5D	chr5D:5571048-5571247	ggacattggaggccagaagaA	ggacattggaggccagaagaG	attgaccgaattgcccgaca	59.995	60.408	60.322	60
chr5D_5596996_AG	A100G	chr5D	chr5D:5596897-5597096	aaagatgccatgtatttgctgaT	aaagatgccatgtatttgctgaC	gcccccatcttcattctgca	57.998	57.136	60.396	58
chr5D_5606373_AG	A100G	chr5D	chr5D:5606274-5606473	tgggtatttgcgactttcactaT	tgggtatttgcgactttcactaC	tcatgggcggcttcatgtat	58.161	59.002	59.526	57
chr5D_5625550_AC	A100C	chr5D	chr5D:5625451-5625650	tgtgttgccaaaaggttatttctT	tgtgttgccaaaaggttatttctG	ctggccatgatgaccgatca	58.016	58.644	59.893	57
chr5D_5628740_TA	T100A	chr5D	chr5D:5628641-5628840	gccatcccaaccatatcgataA	gccatcccaaccatatcgataT	gcctgttgtgcgctgaaaat	58.05	57.844	60.319	50
chr5D_5628808_CT	C100T	chr5D	chr5D:5628709-5628908	tggagaagacattagtggcgC	tggagaagacattagtggcgT	actcggcattttcttgtgcg	60.406	59.1	59.762	52
chr5D_5629344_CT	C100T	chr5D	chr5D:5629245-5629444	aaaattacctttcccgttcattcaC	aaaattacctttcccgttcattcaT	tgatggtaatggctccttgca	58.548	57.76	59.716	50
chr5D_5629898_CT	C100T	chr5D	chr5D:5629799-5629998	agaggatcgaggacatgggG	agaggatcgaggacatgggA	ctgaggaaggcttggcttca	60.471	59.442	59.963	52
chr5D_5632845_GC	G100C	chr5D	chr5D:5632746-5632945	gcttttgcacctcagattagG	gcttttgcacctcagattagC	tgcaatttgtaggtgtgagcc	57.228	57.858	59.114	79
chr5D_5634717_TG	T100G	chr5D	chr5D:5634618-5634817	ggaaagcgagaatgtgttcgtaA	ggaaagcgagaatgtgttcgtaC	ctagccgccggatatgaaga	59.569	60.182	59.111	85
chr5D_5635031_TG	T100G	chr5D	chr5D:5634932-5635131	tgccaagagtccaacttcttttA	tgccaagagtccaacttcttttC	ggaaatgtctggcatgaaagca	59.368	58.212	59.768	126
chr5D_5635290_GA	G100A	chr5D	chr5D:5635191-5635390	cctcgagccactttgacagC	cctcgagccactttgacagT	ggaacacctatgcaccccta	61.295	59.966	58.79	81
chr5D_5790151_CT	C100T	chr5D	chr5D:5790052-5790251	gctgtcgtggtccccctG	gctgtcgtggtccccctA	gtacgaggacgacagccg	62.395	60.682	59.9	79
chr5D_5797034_AC	A100C	chr5D	chr5D:5796935-5797134	tcctgcgttctgataacacatA	tcctgcgttctgataacacatC	cccagtccaggagtccttga	57.271	58.478	60.545	141
chr5D_5797723_GT	G100T	chr5D	chr5D:5797624-5797823	gcaagcttgtgtttgtggaattttC	gcaagcttgtgtttgtggaattttA	gctggacacttgagtcgagt	60.728	59.707	59.684	65
chr5D_5797892_CA	C100A	chr5D	chr5D:5797793-5797992	gggggatgcatttgattcgatG	gggggatgcatttgattcgatT	gcctcgtttgctgtggtttt	60.03	59.37	59.898	51
chr5D_5798076_CT	C100T	chr5D	chr5D:5797977-5798176	tcggtccaaagagtatggtgG	tcggtccaaagagtatggtgA	gcaccagcactgtcaaaact	59.447	58.468	59.259	72
chr5D_5798183_GA	G100A	chr5D	chr5D:5798084-5798283	ggatattgattgtatgccgttacaC	ggatattgattgtatgccgttacaT	ctctttggaccgatcctcga	58.401	57.622	58.896	124
chr5D_5798646_CT	C100T	chr5D	chr5D:5798547-5798746	tgtccagaacacaatttcaaccG	tgtccagaacacaatttcaaccA	tctagaaagaatacgcttgcca	59.934	58.98	57.534	93
chr5D_5799151_GA	G100A	chr5D	chr5D:5799052-5799251	tgatgggagtgttttgactgtC	tgatgggagtgttttgactgtT	caaattgaacccgacagcga	58.523	58.103	59.128	50
chr5D_5800049_AG	A100G	chr5D	chr5D:5799950-5800149	gcctagcaaatgaagatgtacaagA	gcctagcaaatgaagatgtacaagG	acctgacatagccaagtttacct	59.414	60.221	59.412	86
chr5D_5800173_AG	A100G	chr5D	chr5D:5800074-5800273	tttgtaaatattccctgcgtgatT	tttgtaaatattccctgcgtgatC	tgttgggagtcactgtagtgg	57.232	57.628	59.308	50
chr5D_5801252_AG	A100G	chr5D	chr5D:5801153-5801352	tcaaggatggaagcaaagacaaT	tcaaggatggaagcaaagacaaC	ctgcaggcacactaggctta	58.59	59.43	59.75	54
chr5D_5801767_TC	T100C	chr5D	chr5D:5801668-5801867	ggctgtttttagaccccacA	ggctgtttttagaccccacG	caacaacagtggtgcaggc	58.01	59.121	59.934	50
chr5D_5801853_CT	C100T	chr5D	chr5D:5801754-5801953	agctcgtagataatcaactctgaC	agctcgtagataatcaactctgaT	agctacgagacagtgctgta	57.933	57.107	58.177	54
chr5D_5802082_CA	C100A	chr5D	chr5D:5801983-5802182	cagatgttgtgagctatactttcaG	cagatgttgtgagctatactttcaT	tgcatttgcatggttctaccac	57.768	57.217	59.769	102
chr5D_5802768_CG	C100G	chr5D	chr5D:5802669-5802868	tgatttgttagatggccatgaaC	tgatttgttagatggccatgaaG	tgacagagaggcttgcagtg	57.419	57.16	59.966	112
chr5D_5803344_CG	C100G	chr5D	chr5D:5803245-5803444	tggttttgcttgtctatttgatgC	tggttttgcttgtctatttgatgG	gcctgttgcaagcatgtacc	58.771	58.218	60.109	64
chr5D_5803765_TC	T100C	chr5D	chr5D:5803666-5803865	gattgtccatccactccccT	gattgtccatccactccccC	agctagaattagaagcaagcct	58.783	59.816	57.231	55
chr5D_5803957_CT	C100T	chr5D	chr5D:5803858-5804057	gtgaaatgttttctgctcacagttC	gtgaaatgttttctgctcacagttT	tcgacgttagcatgctagtt	59.543	59.193	57.067	71
chr5D_5804129_TA	T100A	chr5D	chr5D:5804030-5804229	tgaactgcaaaaacgtcttacatT	tgaactgcaaaaacgtcttacatA	gcatgtgtccttttcttttcgt	58.114	57.394	58.035	124
chr5D_5807633_GA	G100A	chr5D	chr5D:5807534-5807733	acaccaaaactccgataaaaccaG	acaccaaaactccgataaaaccaA	gccagtggtatgacttggaca	59.723	59.354	59.997	62
chr5D_5809047_AG	A100G	chr5D	chr5D:5808948-5809147	acatgaataaaagtcagcacgcA	acatgaataaaagtcagcacgcG	ccacctgggcatcaacaatg	59.498	60.425	59.467	107
chr5D_5809135_CT	C100T	chr5D	chr5D:5809036-5809235	tgttgatgcccaggtggtaaC	tgttgatgcccaggtggtaaT	acgcacgtcgatgataagac	60.547	59.643	58.176	100
chr5D_5809291_CT	C100T	chr5D	chr5D:5809192-5809391	gtttgacagctgttgagggC	gtttgacagctgttgagggT	ccaagatcccaatgtcccca	59.688	58.32	59.369	55
chr5D_5809522_CA	C100A	chr5D	chr5D:5809423-5809622	tggctagccacatgatcgaC	tggctagccacatgatcgaA	ggtgatgcattttagtacttaggca	59.895	59.17	59.411	78
chr5D_5809552_CT	C100T	chr5D	chr5D:5809453-5809652	atgcattttagtacttaggcattcG	atgcattttagtacttaggcattcA	gccacatgatcgacaaagca	58.041	57.12	59.196	68
chr5D_5809892_TC	T100C	chr5D	chr5D:5809793-5809992	agtcaatgaaaaccttcccaacaT	agtcaatgaaaaccttcccaacaC	tcggagctgctctgacaaac	59.901	59.099	60.32	135
chr5D_5810389_GA	G100A	chr5D	chr5D:5810290-5810489	aggtcacagaatgaaaaggtgtG	aggtcacagaatgaaaaggtgtA	ccggtgggacccatactttc	59.115	57.695	60.107	67
chr5D_5810639_TC	T100C	chr5D	chr5D:5810540-5810739	gaaggtgctcttccagttcT	gaaggtgctcttccagttcC	ggcaacagtgatgggatgac	57.151	58.185	58.902	105
chr5D_6009074_CG	C100G	chr5D	chr5D:6008975-6009174	gtagagctcgctgaggcaG	gtagagctcgctgaggcaC	gctcaagatgctggaggagg	59.934	60.227	60.179	52
chr5D_6009291_CT	C100T	chr5D	chr5D:6009192-6009391	tgtgttggcatctctagactagC	tgtgttggcatctctagactagT	ggtcctggttctgacccaag	59.869	58.655	59.963	51
chr5D_6052175_TA	T100A	chr5D	chr5D:6052076-6052275	gggcctttctctttgtttccaT	gggcctttctctttgtttccaA	ggcgaacgaacggaatcttg	59.1	59.302	59.905	92
chr5D_6201435_TA	T100A	chr5D	chr5D:6201336-6201535	acattgggtatattagcgggctA	acattgggtatattagcgggctT	ttgaggcggacggacactaa	59.158	59.926	61.18	51
chr5D_6234662_AC	A100C	chr5D	chr5D:6234563-6234762	tgacttaggtctgcctccgT	tgacttaggtctgcctccgG	gcagtggaacgatagagactcc	60.252	60.971	60.224	69
chr5D_6374658_CG	C100G	chr5D	chr5D:6374559-6374758	tggtaagggttaatcgcgtC	tggtaagggttaatcgcgtG	agcagtgtggaggcaaatga	57.702	57.987	59.889	50
chr5D_6375116_AG	A100G	chr5D	chr5D:6375017-6375216	cccatacttggatcaatcaactcA	cccatacttggatcaatcaactcG	gcatgaggctgatcacacct	58.56	59.487	60.107	73
chr5D_6375403_AG	A100G	chr5D	chr5D:6375304-6375503	tgtggttcatctcttctaactgT	tgtggttcatctcttctaactgC	ttgtaagcagcctccatgcc	57.192	58.43	60.681	53
chr5D_6378099_CT	C100T	chr5D	chr5D:6378000-6378199	tcctgtcaattgagcaaacatacC	tcctgtcaattgagcaaacatacT	tgatctcctagtagtatgttgcga	59.541	58.684	58.626	56
chr5D_6378235_TC	T100C	chr5D	chr5D:6378136-6378335	tcatcgtactattacttgcccttaT	tcatcgtactattacttgcccttaC	ggagagttccctcagcaagt	57.465	58.258	59.02	105
chr5D_6378289_GA	G100A	chr5D	chr5D:6378190-6378389	agttccctcagcaagtaagtaaC	agttccctcagcaagtaagtaaT	acccatgatttcgttgcaca	58.104	57.236	58.385	69
chr5D_6378981_AG	A100G	chr5D	chr5D:6378882-6379081	tgttcaaattatgcagaggccA	tgttcaaattatgcagaggccG	gcatccaatggagtgatgga	58.571	59.577	57.647	146
chr5D_6379070_GT	G100T	chr5D	chr5D:6378971-6379170	agtgatggatcatggtttgaatttC	agtgatggatcatggtttgaatttA	tgcagaggccaggaatttaa	58.129	57.04	57.103	124
chr5D_6379775_AT	A100T	chr5D	chr5D:6379676-6379875	gcattggcaaaagagaacacaaaA	gcattggcaaaagagaacacaaaT	agcagacttgatgatgcagtca	59.668	59.487	60.027	94
chr5D_6379890_AG	A100G	chr5D	chr5D:6379791-6379990	ccagttcaggaaccttagttaacaA	ccagttcaggaaccttagttaacaG	tccaggagtgaaaccaacga	59.299	58.941	58.875	95
chr5D_6380267_TC	T100C	chr5D	chr5D:6380168-6380367	tgcaacaccttggcccaA	tgcaacaccttggcccaG	agacgggtcttatgcatgtagg	60.043	60.521	59.634	50
chr5D_6380339_TC	T100C	chr5D	chr5D:6380240-6380439	agccatggtgaaaatctgtgT	agccatggtgaaaatctgtgC	accatttcggcccatttctt	58.12	59.453	58.063	70
chr5D_6380833_CT	C100T	chr5D	chr5D:6380734-6380933	ctttggtctccagggcagtC	ctttggtctccagggcagtT	tgtgtatctgatgtgcctaaaga	60.322	59.889	57.324	51
chr5D_6381562_CT	C100T	chr5D	chr5D:6381463-6381662	aaggtttgctgggcattcaC	aaggtttgctgggcattcaT	agcattatctgagctggggg	59.319	58.352	59.23	131
chr5D_6381725_GT	G100T	chr5D	chr5D:6381626-6381825	gcatgaagatgaaggtgtcaaC	gcatgaagatgaaggtgtcaaA	cccccagctcagataatgct	57.911	57.228	59.23	93
chr5D_6382226_AG	A100G	chr5D	chr5D:6382127-6382326	agagatcttcctacattgtaagcA	agagatcttcctacattgtaagcG	gccttttggaagtcttgcca	57.202	58.163	58.96	60
chr5D_6382500_AT	A100T	chr5D	chr5D:6382401-6382600	tcctgctcctacagttttgacA	tcctgctcctacagttttgacT	caaccgcaccttgaaaacca	59.296	59.027	59.542	140
chr5D_6383035_CG	C100G	chr5D	chr5D:6382936-6383135	aatgaaactaccgtacaacgttG	aatgaaactaccgtacaacgttC	tcataggttttcagttgtaatggct	57.667	57.419	58.755	124
chr5D_6383272_TG	T100G	chr5D	chr5D:6383173-6383372	caagtgaatatgagcgataccttT	caagtgaatatgagcgataccttG	attgactgggacaaggctcg	57.149	57.779	60.036	56
chr5D_6385475_TC	T100C	chr5D	chr5D:6385376-6385575	agacccaccacaacattcaT	agacccaccacaacattcaC	gtgcatggcttatgtgtgca	57.022	58.019	59.473	93
chr5D_6387421_CA	C100A	chr5D	chr5D:6387322-6387521	atgtgcggtgaacgtctttC	atgtgcggtgaacgtctttA	tcgtttctttttcttctctgcttct	59.134	57.842	59.182	131
chr5D_6387595_GA	G100A	chr5D	chr5D:6387496-6387695	tgtgtccatcttcaccgtgC	tgtgtccatcttcaccgtgT	tagaagcgtttcggaggcac	60.603	59.244	60.389	52
chr5D_6388550_GT	G100T	chr5D	chr5D:6388451-6388650	acataattagcctcaggaaaaacaC	acataattagcctcaggaaaaacaA	cggagtgtgtgtggaaacca	57.842	57.225	60.463	76
chr5D_6390213_CG	C100G	chr5D	chr5D:6390114-6390313	cttattcttgaagtcttgagctcG	cttattcttgaagtcttgagctcC	gcttttcggccagctttcaa	57.67	57.339	59.968	52
chr5D_6390524_AT	A100T	chr5D	chr5D:6390425-6390624	gcgcatgagaattctatgcattT	gcgcatgagaattctatgcattA	tgcacagaactatttgtcgaca	58.456	57.713	58.277	89
chr5D_6390634_GC	G100C	chr5D	chr5D:6390535-6390734	ctccgagacaaggttctaaatatcG	ctccgagacaaggttctaaatatcC	gctaaacccatccaaacccg	59.084	58.783	59.185	50
chr5D_6436058_AG	A100G	chr5D	chr5D:6435959-6436158	aaaactccaatcatgttacacacT	aaaactccaatcatgttacacacC	cacatcttgttttagggtttgca	57.916	57.04	58.057	144
chr5D_6441118_CG	C100G	chr5D	chr5D:6441019-6441218	gaaagcaatctggtcaatacacG	gaaagcaatctggtcaatacacC	tgcatgccagtctaagctca	58.348	58.013	59.385	86
chr5D_6441382_GC	G100C	chr5D	chr5D:6441283-6441482	gtactaactgggcacaattttctaC	gtactaactgggcacaattttctaG	tcttgattcgtgccgtgtct	58.161	57.927	59.683	51
chr5D_6441449_CT	C100T	chr5D	chr5D:6441350-6441549	tcctcagtcagtgcacaatctG	tcctcagtcagtgcacaatctA	ttcgtgccgtgtctacaagg	60.289	58.835	60.319	109
chr5D_6445083_GC	G100C	chr5D	chr5D:6444984-6445183	cacaccaatctcccgagcC	cacaccaatctcccgagcG	attcatggcgagtcacctgg	60.45	60.811	60.108	53
chr5D_6445282_AG	A100G	chr5D	chr5D:6445183-6445382	acacacacacatcctaggaagaA	acacacacacatcctaggaagaG	tcgagtgggcgttcaagaaa	59.354	59.741	59.895	62
chr5D_6445450_AG	A100G	chr5D	chr5D:6445351-6445550	tgtcaaaactccatgaaaattacgT	tgtcaaaactccatgaaaattacgC	gcactaccaaatgcaagcgt	57.966	59.082	59.759	79
chr5D_6445577_TC	T100C	chr5D	chr5D:6445478-6445677	gttggaagttgttgttggtatgA	gttggaagttgttgttggtatgG	ccctgtagctttggaagggg	58.383	57.492	60.034	74
chr5D_6445735_TC	T100C	chr5D	chr5D:6445636-6445835	acaaggaatgtcatcgaggcT	acaaggaatgtcatcgaggcC	aggccatgaactccatcgaa	60.407	59.443	59.088	95
chr5D_6445858_CG	C100G	chr5D	chr5D:6445759-6445958	gtatccagataaggtatggttttgC	gtatccagataaggtatggttttgG	tgcagtaacaagcaaatcgact	57.797	57.254	58.862	78
chr5D_6446042_GC	G100C	chr5D	chr5D:6445943-6446142	tccgttggactttatcaccatC	tccgttggactttatcaccatG	ccgacgcatacacagagaca	58.131	58.394	59.83	59
chr5D_6446904_GA	G100A	chr5D	chr5D:6446805-6447004	tggccaggtagttttcatttgaC	tggccaggtagttttcatttgaT	gcaactgcaatctaccaaggt	59.428	58.584	58.837	62
chr5D_6449004_CT	C100T	chr5D	chr5D:6448905-6449104	tgatctgcaccaataaacactagG	tgatctgcaccaataaacactagA	agtttgttgtatttcggtttgaagt	58.815	57.951	58.141	55
chr5D_6451090_TG	T100G	chr5D	chr5D:6450991-6451190	tgaacacggacggtttgtttT	tgaacacggacggtttgtttG	tggccatttgcgaagagatt	59.189	59.869	58.162	69
chr5D_6453917_CT	C100T	chr5D	chr5D:6453818-6454017	gcttttgtagatgcgcagtgC	gcttttgtagatgcgcagtgT	gcttgtatgtggcttggcac	61.053	59.802	60.109	54
chr5D_6454587_GA	G100A	chr5D	chr5D:6454488-6454687	agtcgatcatctggtgggaC	agtcgatcatctggtgggaT	gggatttggtagctgcacct	58.885	57.906	60.034	56
chr5D_6455046_CT	C100T	chr5D	chr5D:6454947-6455146	tggaggcgtattcaggtatgC	tggaggcgtattcaggtatgT	tcatttcggtggagaggaaaca	59.93	58.605	59.629	55
chr5D_6455459_AT	A100T	chr5D	chr5D:6455360-6455559	tctcacccagcggtcaaatT	tctcacccagcggtcaaatA	cacacacacacacacacctg	59.6	58.728	59.553	125
chr5D_6455730_AG	A100G	chr5D	chr5D:6455631-6455830	ctccagccagtgagaaaccA	ctccagccagtgagaaaccG	gccatacttatcgtgcaggc	60.672	59.602	59.132	122
chr5D_6456066_TC	T100C	chr5D	chr5D:6455967-6456166	gcaatccaagttgaggagacaT	gcaatccaagttgaggagacaC	cacctcgacctcttgaagca	58.649	59.514	59.682	52
chr5D_6457801_AT	A100T	chr5D	chr5D:6457702-6457901	gctcatccaagggttactgaaaaT	gctcatccaagggttactgaaaaA	ggcttgcatgcttgtgtttg	59.293	59.477	59.137	97
chr5D_6457917_AT	A100T	chr5D	chr5D:6457818-6458017	cccattagctggtctttttccA	cccattagctggtctttttccT	ccatcctagaggcgtgggta	58.57	58.298	60.469	139
chr5D_6458015_TG	T100G	chr5D	chr5D:6457916-6458115	ccatcctagaggcgtgggtA	ccatcctagaggcgtgggtC	ggattcacccattagctggtct	61.749	60.469	59.826	146
chr5D_6458099_AG	A100G	chr5D	chr5D:6458000-6458199	cagcgatgttgggagccA	cagcgatgttgggagccG	tcatttccgacgaccaccat	60.046	61.198	59.389	51
chr5D_6458205_TC	T100C	chr5D	chr5D:6458106-6458305	tgttccatggcatgatttccaA	tgttccatggcatgatttccaG	tcgtagttgtgcagcagagg	58.828	59.238	60.038	52
chr5D_6458329_CT	C100T	chr5D	chr5D:6458230-6458429	gggagaaggaggccatacaG	gggagaaggaggccatacaA	atgccacctggaagcacaa	59.238	58.787	59.846	86
chr5D_6458413_TG	T100G	chr5D	chr5D:6458314-6458513	tcatttgactctgctatatggtcA	tcatttgactctgctatatggtcC	tgatgatgctagcacacggg	57.516	58.142	60.179	50
chr5D_6458515_AG	A100G	chr5D	chr5D:6458416-6458615	cagtcgacgcacacaccT	cagtcgacgcacacaccC	cgaagccatcaacagggtga	59.972	61.036	60.322	51
chr5D_6458779_CG	C100G	chr5D	chr5D:6458680-6458879	catcagttgaagaccttgcattC	catcagttgaagaccttgcattG	ctaggcgcttcctttgggaa	58.518	58.269	60.035	61
chr5D_6461510_CT	C100T	chr5D	chr5D:6461411-6461610	gcccataacttcggaaatatgaaC	gcccataacttcggaaatatgaaT	tgaaataagtgaacgtgtgaggt	58.241	57.425	58.3	98
chr5D_6480619_TC	T100C	chr5D	chr5D:6480520-6480719	ccggagctcttacgggaT	ccggagctcttacgggaC	gggcgcgtataaggctaaca	58.142	59.194	60.25	61
chr5D_6480631_AG	A100G	chr5D	chr5D:6480532-6480731	tcttacgggattcgacaacattA	tcttacgggattcgacaacattG	agggcgcgtataaggctaac	57.672	59.07	59.967	55
chr5D_6480675_AG	A100G	chr5D	chr5D:6480576-6480775	tctcccaactccagcaaacT	tctcccaactccagcaaacC	gttagccttatacgcgccct	58.86	59.89	59.967	51
chr5D_6482114_CA	C100A	chr5D	chr5D:6482015-6482214	taccagtgctgctgtactcC	taccagtgctgctgtactcA	gttgcaaactccaactcggg	59.104	58.372	59.689	89
chr5D_6483457_CT	C100T	chr5D	chr5D:6483358-6483557	ccaatgctggtccgcagG	ccaatgctggtccgcagA	gccctctttcgtcttcacca	61.136	60.046	59.965	54
chr5D_6483913_AG	A100G	chr5D	chr5D:6483814-6484013	cacactttttcacgagattgaagaT	cacactttttcacgagattgaagaC	ccgatttgctggagttggga	58.337	59.096	60.322	82
chr5D_6484351_GA	G100A	chr5D	chr5D:6484252-6484451	tttgttcagttcgggtggcG	tttgttcagttcgggtggcA	tgtttggtgaagcagtgggt	61.441	60.394	60.034	54
chr5D_6484407_GA	G100A	chr5D	chr5D:6484308-6484507	tcggagattagccacggtaatC	tcggagattagccacggtaatT	accaaacatgggcacagtga	59.705	59.303	60.106	51
chr5D_6484505_AG	A100G	chr5D	chr5D:6484406-6484605	ccttcactccaaatgaacttaccA	ccttcactccaaatgaacttaccG	ggtctaccggcaatggtgaa	58.93	59.846	60.036	76
chr5D_6486349_AG	A100G	chr5D	chr5D:6486250-6486449	tgctgggagaaatatttgtagtcA	tgctgggagaaatatttgtagtcG	ctctcctcctccaccaccta	57.939	58.884	59.368	146
chr5D_6486504_AT	A100T	chr5D	chr5D:6486405-6486604	aggcggttacctagctagtattA	aggcggttacctagctagtattT	tagtactcggcggcgtttag	58.009	58.778	59.622	64
chr5D_6486614_CA	C100A	chr5D	chr5D:6486515-6486714	ggcatgcatgatactagctaaaagG	ggcatgcatgatactagctaaaagT	tcacctagacaccacctttgc	60.106	59.529	59.928	85
chr5D_6490992_TG	T100G	chr5D	chr5D:6490893-6491092	atggagccacaataaggaatcA	atggagccacaataaggaatcC	tgggccagccaatatatccc	58.163	57.475	59.296	72
chr5D_6520651_CT	C100T	chr5D	chr5D:6520552-6520751	tcaaaatcagttcccatgccatG	tcaaaatcagttcccatgccatA	tagcagcgttcttggacctg	59.804	58.392	60.037	74
chr5D_6520901_GA	G100A	chr5D	chr5D:6520802-6521001	cagtaaaggcacgcagaagC	cagtaaaggcacgcagaagT	gccagcaactagtactcctacc	59.833	58.487	59.899	83
chr5D_6520928_TA	T100A	chr5D	chr5D:6520829-6521028	cgtgcctttactgtttgcctT	cgtgcctttactgtttgcctA	aggtgccctcaacacacttt	59.663	58.852	59.741	84
chr5D_6540357_TG	T100G	chr5D	chr5D:6540258-6540457	cacactttgaggagacgttgtaT	cacactttgaggagacgttgtaG	gaccgtcatcccgatccaag	58.693	59.264	60.249	52
chr5D_6540518_GA	G100A	chr5D	chr5D:6540419-6540618	ggacggagctcatggtgtaC	ggacggagctcatggtgtaT	ttcacgtgcacctcactgc	60.179	59.247	60.887	52
chr5D_6540581_TC	T100C	chr5D	chr5D:6540482-6540681	cgcgcgtcatgctcattT	cgcgcgtcatgctcattC	ggagcaaagttggggaggaa	59.599	60.054	59.888	53
chr5D_6540983_TC	T100C	chr5D	chr5D:6540884-6541083	ttgttctcgcacgccgaT	ttgttctcgcacgccgaC	ggtccatactgcagtcggac	60.049	61.034	60.179	67
chr5D_6541538_CG	C100G	chr5D	chr5D:6541439-6541638	tatgggccttctgcatcctG	tatgggccttctgcatcctC	atgctctggagtgcgtagtg	59.525	59.233	59.826	70
chr5D_6541914_TC	T100C	chr5D	chr5D:6541815-6542014	cctcccagatgacaagaaggA	cctcccagatgacaagaaggG	tcttgggtcttccaggagga	58.809	59.789	59.508	52
chr5D_6542128_AG	A100G	chr5D	chr5D:6542029-6542228	gggacgaggttgggggaT	gggacgaggttgggggaC	gccttcctctccaggttgtc	60.691	61.714	60.036	79
chr5D_6542213_AG	A100G	chr5D	chr5D:6542114-6542313	aggaacgcccagctgctT	aggaacgcccagctgctC	tcctcgtgtagcatctgggt	61.959	62.401	60.324	50
chr5D_6542684_AG	A100G	chr5D	chr5D:6542585-6542784	cggctctcttcttcaacctaaaT	cggctctcttcttcaacctaaaC	acatgacggggaggaaaagc	58.491	59.32	60.323	117
chr5D_6542958_AC	A100C	chr5D	chr5D:6542859-6543058	ccatctcgtaacaaaacggacA	ccatctcgtaacaaaacggacC	tggttggattctcgtgcacg	58.939	59.586	60.949	50
chr5D_6543163_CG	C100G	chr5D	chr5D:6543064-6543263	cagggagtactgagcatcgtG	cagggagtactgagcatcgtC	gctagcagggctaacgttgt	60.202	59.934	60.391	75
chr5D_6637603_GA	G100A	chr5D	chr5D:6637504-6637703	catacgtatgctgtgtcggC	catacgtatgctgtgtcggT	tgagcgtccgtgtctatacg	59.147	57.796	59.346	84
chr5D_6638030_GA	G100A	chr5D	chr5D:6637931-6638130	agcttccttgacaaatactctctC	agcttccttgacaaatactctctT	ctgatactccctccatttggaa	58.27	57.879	57.222	136
chr5D_6638325_AC	A100C	chr5D	chr5D:6638226-6638425	ccaacactctcgattgattgtgaT	ccaacactctcgattgattgtgaG	actccaaagaacgcatgcct	59.367	59.907	60.251	50
chr5D_6708977_CG	C100G	chr5D	chr5D:6708878-6709077	acccacagttgccatgcC	acccacagttgccatgcG	ttggcgctccatttgttacg	60.601	60.985	59.48	54
chr5D_6709111_GA	G100A	chr5D	chr5D:6709012-6709211	tggatcgtcgcgtcttcaaC	tggatcgtcgcgtcttcaaT	tctccatgagcctctcaccc	60.732	59.827	60.689	58
chr5D_6820930_CA	C100A	chr5D	chr5D:6820831-6821030	ctgtcgtcgtcgagctcC	ctgtcgtcgtcgagctcA	tcaagaagtccgacgatgcc	59.901	59.139	60.109	52
chr5D_6821530_GC	G100C	chr5D	chr5D:6821431-6821630	ggaccgccgaatcagcaaC	ggaccgccgaatcagcaaG	aagacgacgaaggagccttg	61.751	61.464	60.038	60
chr5D_6822340_TG	T100G	chr5D	chr5D:6822241-6822440	cgctacaccaccatcgcA	cgctacaccaccatcgcC	tgagcatgccgatgaaggag	60.126	60.89	60.179	52
chr5D_6823524_GA	G100A	chr5D	chr5D:6823425-6823624	agctagctactactgagcagG	agctagctactactgagcagA	gcatgcacatgtcacactca	58.418	57.431	59.124	64
chr5D_6823890_AC	A100C	chr5D	chr5D:6823791-6823990	gaggaggggaggagatgcA	gaggaggggaggagatgcC	tcccatactctggctggctt	60.075	60.841	60.622	54
chr5D_6824003_GC	G100C	chr5D	chr5D:6823904-6824103	ttctcactcgatctttctctctG	ttctcactcgatctttctctctC	gaatgtacacgcagcagctg	57.441	57.189	59.904	59
chr5D_6825791_TA	T100A	chr5D	chr5D:6825692-6825891	tcacttaaacggatgtatctagcA	tcacttaaacggatgtatctagcT	tggcgctgaaacgagtgtat	57.54	57.289	60.038	59
chr5D_6827539_TC	T100C	chr5D	chr5D:6827440-6827639	gctcccaatctttgaccatgtaT	gctcccaatctttgaccatgtaC	tgcgttatttacaaagccagaca	58.79	59.622	59.184	96
chr5D_6828075_GA	G100A	chr5D	chr5D:6827976-6828175	tgatgtcggtcaatatgtctctaC	tgatgtcggtcaatatgtctctaT	agaccaacaccccgcaaaaa	57.927	57.099	60.685	66
chr5D_6828302_AT	A100T	chr5D	chr5D:6828203-6828402	aactgtgactgtcataaaaagcaT	aactgtgactgtcataaaaagcaA	gccgaatcttaccacacttgtc	57.36	57.55	59.584	62
chr5D_6828961_GT	G100T	chr5D	chr5D:6828862-6829061	gggagcatgtatggtgttttgG	gggagcatgtatggtgttttgT	acaccgcaatgatacgctga	59.834	59.174	60.108	89
chr5D_6910518_CA	C100A	chr5D	chr5D:6910419-6910618	ttcgcctctcctatgcctgC	ttcgcctctcctatgcctgA	tctactagccggatctgggg	62.033	60.397	59.887	78
chr5D_6910648_TC	T100C	chr5D	chr5D:6910549-6910748	gttcttcttcgaggcagtcttT	gttcttcttcgaggcagtcttC	gccagagctccgtctaatcc	58.605	59.009	59.967	78
chr5D_6910653_CA	C100A	chr5D	chr5D:6910554-6910753	gaacttgaggagggtcggaG	gaacttgaggagggtcggaT	ggtggcggttcttcttcga	59.467	58.804	60.005	53
chr5D_6911304_AC	A100C	chr5D	chr5D:6911205-6911404	tgcgtccacctctagcgA	tgcgtccacctctagcgC	gcgttacagcacatggagaag	60.361	62.13	59.605	98
chr5D_7001429_GA	G100A	chr5D	chr5D:7001330-7001529	ctccatccgcgctaccaC	ctccatccgcgctaccaT	cagtgtgcacggtccttcta	60.28	59.263	59.683	55
chr5D_7001697_CA	C100A	chr5D	chr5D:7001598-7001797	tcaaggaaataattatgtgcagccC	tcaaggaaataattatgtgcagccA	ggactgagaaatgcccctgg	59.931	59.344	60.395	58
chr5D_7002706_TC	T100C	chr5D	chr5D:7002607-7002806	cctggaagtggccatggatT	cctggaagtggccatggatC	tgaaagtatcgggcgacagg	60.033	60.467	59.825	65
chr5D_7003101_GC	G100C	chr5D	chr5D:7003002-7003201	cctaacgccttgtcgacattC	cctaacgccttgtcgacattG	tatggccttctggtggacct	59.341	59.606	60.253	56
chr5D_7003431_TC	T100C	chr5D	chr5D:7003332-7003531	agggaccacgccaggtaT	agggaccacgccaggtaC	gcgtccattatgcccctctt	59.959	61.001	60.179	74
chr5D_7003629_CT	C100T	chr5D	chr5D:7003530-7003729	tcaacctccacctcatgtcC	tcaacctccacctcatgtcT	agcatctgcctgtggaacc	59.016	57.97	60.002	79
chr5D_7005355_TC	T100C	chr5D	chr5D:7005256-7005455	acaacttaattgcagttttcacaaA	acaacttaattgcagttttcacaaG	gctttccatggtgctaagcg	57.102	57.476	59.901	95
chr5D_7005716_CT	C100T	chr5D	chr5D:7005617-7005816	tttggggattccttctagaacaG	tttggggattccttctagaacaA	aaggggctgagtaaggacca	57.821	57.407	60.179	64
chr5D_7006088_TA	T100A	chr5D	chr5D:7005989-7006188	atggacattgctttctgtttcttA	atggacattgctttctgtttcttT	agcaccccaacatgacagat	57.834	57.101	59.299	141
chr5D_7006649_GA	G100A	chr5D	chr5D:7006550-7006749	ggacaagtaccaaggtgaggC	ggacaagtaccaaggtgaggT	tgtagtgccactcgtgtaca	60.611	59.302	58.679	51
chr5D_7006817_TG	T100G	chr5D	chr5D:7006718-7006917	attaactcaggtgagccggA	attaactcaggtgagccggC	ccagtctgcaatggccaaac	58.431	60.108	60.038	86
chr5D_7008323_AC	A100C	chr5D	chr5D:7008224-7008423	cgcccctagctcctgacT	cgcccctagctcctgacG	cttatcgacgcgtacacccc	60.443	61.906	60.593	95
chr5D_7014005_GT	G100T	chr5D	chr5D:7013906-7014105	gcgaaactatatcaccaaccgG	gcgaaactatatcaccaaccgT	gcgtagtactcgacgacaca	59.457	58.808	59.56	64
chr5D_7014280_GA	G100A	chr5D	chr5D:7014181-7014380	cgacaacgacgtgaaactaactaC	cgacaacgacgtgaaactaactaT	gctccctcaacctgtagcaa	60.144	59.386	59.675	54
chr5D_7014464_CT	C100T	chr5D	chr5D:7014365-7014564	ggtacgtaggaccaatcaatcatG	ggtacgtaggaccaatcaatcatA	gacaagggaccaggggaaat	59.25	57.907	59.295	61
chr5D_7015013_CG	C100G	chr5D	chr5D:7014914-7015113	ggacagggagttaggagcaC	ggacagggagttaggagcaG	agatcacgcagctggtcatt	59.462	59.173	59.749	94
chr5D_7015103_AG	A100G	chr5D	chr5D:7015004-7015203	gtgatctggtgacaaagatgagA	gtgatctggtgacaaagatgagG	cctccaagtcagcaccatca	58.175	59.062	59.674	50
chr5D_7015314_TG	T100G	chr5D	chr5D:7015215-7015414	ctttttcccggtaaggagcaA	ctttttcccggtaaggagcaC	accgcaattgccctaaggat	59.189	58.489	59.741	75
chr5D_7016237_AG	A100G	chr5D	chr5D:7016138-7016337	gcatcagcaacagcaataccA	gcatcagcaacagcaataccG	gcacgaaagcacatctgtgg	59.526	60.533	60.11	92
chr5D_7016288_CT	C100T	chr5D	chr5D:7016189-7016388	tttactccatcacccgtcatC	tttactccatcacccgtcatT	attgtgaaacgcctgcaagc	57.463	57.007	60.319	59
chr5D_7016458_AC	A100C	chr5D	chr5D:7016359-7016558	tgagaaagctgatggttttgcT	tgagaaagctgatggttttgcG	ccctgtttttgcagtgctgt	58.775	60.031	59.539	79
chr5D_7016560_TC	T100C	chr5D	chr5D:7016461-7016660	agagcagatgaaggatacatgttT	agagcagatgaaggatacatgttC	ttggaaaggaaacagggcgt	58.001	58.391	60.106	61
chr5D_7017433_CT	C100T	chr5D	chr5D:7017334-7017533	caatgtatgtcagcgccgtC	caatgtatgtcagcgccgtT	aggcacgtgctggtattcaa	59.698	59.273	59.964	78
chr5D_7017646_CT	C100T	chr5D	chr5D:7017547-7017746	ggttttctgttcgagacgcC	ggttttctgttcgagacgcT	ggcatcactcaggaccaagt	59.488	58.501	59.674	58
chr5D_7018197_CT	C100T	chr5D	chr5D:7018098-7018297	gtcagaacctgcaccggC	gtcagaacctgcaccggT	tcaagccctcaccttcacct	61.05	59.574	60.768	103
chr5D_7033436_CG	C100G	chr5D	chr5D:7033337-7033536	aggaatttccatttctgttgcG	aggaatttccatttctgttgcC	ggagggaggaagaggaaggt	57.821	57.458	59.957	78
chr5D_7033558_GA	G100A	chr5D	chr5D:7033459-7033658	tcagcaccactatacgtacacC	tcagcaccactatacgtacacT	aggtccctttccccctcttt	59.575	58.65	60.103	60
chr5D_7040805_CT	C100T	chr5D	chr5D:7040706-7040905	ccaaaccgtttgctgctgG	ccaaaccgtttgctgctgA	ttctaccaaccggtctaccc	60.3	59.267	58.439	128
chr5D_7041697_GT	G100T	chr5D	chr5D:7041598-7041797	gctttgttttagtgaacataccacC	gctttgttttagtgaacataccacA	gtgcaacagtttagatgtcttct	59.081	58.5	57.069	53
chr5D_7081587_CT	C100T	chr5D	chr5D:7081488-7081687	tcgaacttgaacttgaaagaccC	tcgaacttgaacttgaaagaccT	tgaccattcgccagctaagg	59.125	58.234	60.108	78
chr5D_7081877_CT	C100T	chr5D	chr5D:7081778-7081977	acctttgatactaacccatcaagG	acctttgatactaacccatcaagA	ccttctcccagcgattggtc	58.244	57.364	60.463	85
chr5D_7229443_GA	G100A	chr5D	chr5D:7229344-7229543	aaatattagaagcgcaactccaaC	aaatattagaagcgcaactccaaT	tgctgtcagacatgctacttgt	58.12	57.3	59.962	96
chr5D_7231135_TG	T100G	chr5D	chr5D:7231036-7231235	acttgaacttctgtctgggttatT	acttgaacttctgtctgggttatG	cccagccagatctcaacaca	58.058	58.691	59.674	111
chr5D_7411041_AG	A100G	chr5D	chr5D:7410942-7411141	gaacgaggccaaccctgaT	gaacgaggccaaccctgaC	cctcaccggatcgctgatc	59.7	60.671	60.007	65
chr5D_7411113_AC	A100C	chr5D	chr5D:7411014-7411213	ttccgatgctggctctcgaA	ttccgatgctggctctcgaC	atctgaagaacgccagggc	61.604	62.285	60.078	69
chr5D_7411552_TC	T100C	chr5D	chr5D:7411453-7411652	gctgaaatcattgatctacacttgA	gctgaaatcattgatctacacttgG	caaacaagtacagtgtgcaatga	57.687	58.507	58.081	127
chr5D_7412224_AT	A100T	chr5D	chr5D:7412125-7412324	actgtgcaaaatacaaagcaacA	actgtgcaaaatacaaagcaacT	cacgttgatgttagcgaatcga	58.247	57.99	59.403	99
chr5D_7412786_GA	G100A	chr5D	chr5D:7412687-7412886	gcgccgtccttgccataC	gcgccgtccttgccataT	tggtacgagtttggcgtcaa	61.573	60.592	59.896	59
chr5D_7413549_TC	T100C	chr5D	chr5D:7413450-7413649	acttttcacgttcagagtgttgtA	acttttcacgttcagagtgttgtG	ctgcaagtgtttgtaaagcagt	58.827	60.143	57.967	61
chr5D_7414498_GA	G100A	chr5D	chr5D:7414399-7414598	ccttgatttcctcctttcatcaagC	ccttgatttcctcctttcatcaagT	ggcaagggtaacaggaaacag	60.394	59.286	59.113	63
chr5D_7415213_GA	G100A	chr5D	chr5D:7415114-7415313	gatctcctcctcctccaccG	gatctcctcctcctccaccA	tccctccctctctctctctct	60.826	59.737	59.989	63
chr5D_7415663_TC	T100C	chr5D	chr5D:7415564-7415763	ggcagcagttggggaggA	ggcagcagttggggaggG	tcttcccttcccttgccctt	61.651	62.748	60.776	50
chr5D_7415715_TC	T100C	chr5D	chr5D:7415616-7415815	cgacgacaagtagccggaA	cgacgacaagtagccggaG	cttctcctccccaactgctg	59.789	60.226	60.036	75
chr5D_7415934_TC	T100C	chr5D	chr5D:7415835-7416034	gcttggcttttggtcttggT	gcttggcttttggtcttggC	tttggtgatcctgcctgcat	59.247	60.601	59.96	56
chr5D_7416678_AG	A100G	chr5D	chr5D:7416579-7416778	caatccggccaaccaggA	caatccggccaaccaggG	accattagcgaccgcactta	59.645	60.755	59.467	54
chr5D_7416921_AT	A100T	chr5D	chr5D:7416822-7417021	gcagcagcaggtaggggaT	gcagcagcaggtaggggaA	atggatgccctcctccatct	61.751	61.972	60.104	107
chr5D_7417773_TA	T100A	chr5D	chr5D:7417674-7417873	gcactactatattggccacacaaT	gcactactatattggccacacaaA	catgacagcaacccctaccc	59.178	59.362	60.394	55
chr5D_7417896_GA	G100A	chr5D	chr5D:7417797-7417996	aggaacacgcgtataatggC	aggaacacgcgtataatggT	gttgctgcttctgcttgctt	58.421	57.026	59.968	91
chr5D_7418781_CA	C100A	chr5D	chr5D:7418682-7418881	cagccctctgaatattcaaataagG	cagccctctgaatattcaaataagT	ttggcaactctaggtgaggg	57.788	57.186	59.016	50
chr5D_7418894_GA	G100A	chr5D	chr5D:7418795-7418994	agagaggaacatcaaaaggcaG	agagaggaacatcaaaaggcaA	tgggtatcattggcatggaca	58.316	57.896	59.432	60
chr5D_7419380_TA	T100A	chr5D	chr5D:7419281-7419480	ggctagctgtttttacgtctgaaaA	ggctagctgtttttacgtctgaaaT	tcaagaacattcggtctgtcca	60.278	60.107	59.633	55
chr5D_7420022_CT	C100T	chr5D	chr5D:7419923-7420122	ttctgccctgtcaacatttacttC	ttctgccctgtcaacatttacttT	gccggaccaatgtgcaaatt	59.481	59.107	60.037	50
chr5D_7420139_CG	C100G	chr5D	chr5D:7420040-7420239	acacatttggcacctaccaC	acacatttggcacctaccaG	cccccagtttttgtcttgttga	58.384	58.09	59.237	148
chr5D_7420446_AG	A100G	chr5D	chr5D:7420347-7420546	acttctggactcaatgcacatT	acttctggactcaatgcacatC	aatggcctccagttccactg	58.24	58.658	59.961	126
chr5D_7420859_CG	C100G	chr5D	chr5D:7420760-7420959	cacattggcaggcatagagttC	cacattggcaggcatagagttG	tgccactgttgatgcactga	59.643	59.901	60.179	66
chr5D_7421053_AC	A100C	chr5D	chr5D:7420954-7421153	tctcgctagcaatgattaatggA	tctcgctagcaatgattaatggC	ccggcatcagtttggcattt	57.786	59.252	59.753	77
chr5D_7421359_GC	G100C	chr5D	chr5D:7421260-7421459	tgctggattttgaaacttctcG	tgctggattttgaaacttctcC	agcctccaccgagacatact	57.512	57.146	60.033	51
chr5D_7421818_CT	C100T	chr5D	chr5D:7421719-7421918	tcatatttgatccagcacgataatC	tcatatttgatccagcacgataatT	atcgcatagtaccagcaccg	57.399	57.016	59.968	56
chr5D_7422814_CT	C100T	chr5D	chr5D:7422715-7422914	cataattaagggccacgacaaG	cataattaagggccacgacaaA	aacgctgtccacaaatccct	57.448	57.026	59.89	127
chr5D_7501739_AG	A100G	chr5D	chr5D:7501640-7501839	ctcttcgtgcgtgcccatA	ctcttcgtgcgtgcccatG	ccatcttggacctcctgtcg	61.744	60.154	59.823	62
chr5D_7502129_TC	T100C	chr5D	chr5D:7502030-7502229	acgtggagcactactacccA	acgtggagcactactacccG	ggagctcctcgtcatcgac	60.251	61.311	59.643	54
chr5D_7503598_CG	C100G	chr5D	chr5D:7503499-7503698	agcaagaaagacccgttttcG	agcaagaaagacccgttttcC	tgtcgaaggctcccatcttg	59.398	59.046	59.75	100
chr5D_7504085_GA	G100A	chr5D	chr5D:7503986-7504185	gactcctcctggccggtG	gactcctcctggccggtA	gggccgttcaagtcacaaac	61.776	60.043	59.97	82
chr5D_7504444_GA	G100A	chr5D	chr5D:7504345-7504544	tgacgaggtcaacgtgcaG	tgacgaggtcaacgtgcaA	ggggttcgcgatttcctgta	60.3	59.858	60.108	61
chr5D_7505261_CA	C100A	chr5D	chr5D:7505162-7505361	gagcgataaggtcccggC	gagcgataaggtcccggA	gtaccagccaaaaccaagagc	59.971	58.148	59.73	50
chr5D_7563482_CT	C100T	chr5D	chr5D:7563383-7563582	tcattaaacagacacgagtgcG	tcattaaacagacacgagtgcA	gctttgttcaccatggctcg	59.271	58.277	60.11	50
chr5D_7565558_GT	G100T	chr5D	chr5D:7565459-7565658	gcaacctacctaagttcaagaagaC	gcaacctacctaagttcaagaagaA	ggtgtgatggtggccataca	59.591	59.004	60.035	77
chr5D_7565862_TA	T100A	chr5D	chr5D:7565763-7565962	tctcatgactcatgcttggaataA	tctcatgactcatgcttggaataT	ttccgagcaatgtgtgacca	58.007	57.816	59.892	70
chr5D_7566081_TG	T100G	chr5D	chr5D:7565982-7566181	gtattgaatggtcttgacttctgaT	gtattgaatggtcttgacttctgaG	gggaacaacaaaacgaagggg	57.144	57.699	59.932	94
chr5D_7566901_AG	A100G	chr5D	chr5D:7566802-7567001	ttcgctctttcacttcaattctttA	ttcgctctttcacttcaattctttG	gcatgagaacttggcaaacagt	58.798	57.509	59.965	148
chr5D_7568195_CT	C100T	chr5D	chr5D:7568096-7568295	ccaagacagatgattccaactgaaG	ccaagacagatgattccaactgaaA	ttcatgtcggtccacccatc	59.876	59.525	59.748	87
chr5D_7568513_AC	A100C	chr5D	chr5D:7568414-7568613	tggacagcgaagttaccaaaaT	tggacagcgaagttaccaaaaG	gggcggtttttgttcctttgt	59.124	58.518	60.135	149
chr5D_7568897_AG	A100G	chr5D	chr5D:7568798-7568997	attcccagtttctcggcataT	attcccagtttctcggcataC	aggtatagacagcggtgttcg	58.081	57.135	59.596	146
chr5D_7569225_AT	A100T	chr5D	chr5D:7569126-7569325	ttgatgagaacaaccagccT	ttgatgagaacaaccagccA	ctccttgcttcatggctgga	57.043	57.345	60.035	86
chr5D_7569476_CT	C100T	chr5D	chr5D:7569377-7569576	acccgtattttcttcacagcG	acccgtattttcttcacagcA	ctggctccgctaaagatggg	58.926	57.865	60.534	64
chr5D_7570440_CT	C100T	chr5D	chr5D:7570341-7570540	aacaggttgttccgtctgtaC	aacaggttgttccgtctgtaT	aacgagatggcaaggcagaa	58.17	57.236	59.963	61
chr5D_7571116_TG	T100G	chr5D	chr5D:7571017-7571216	tggaccgtagaagccacataT	tggaccgtagaagccacataG	ttcgcgcttggctttttgaa	58.605	59.245	59.899	58
chr5D_7571331_AG	A100G	chr5D	chr5D:7571232-7571431	tgacatggtgacttggcctT	tgacatggtgacttggcctC	agcatggaaatgtcgcgaga	59.522	59.963	60.108	62
chr5D_7591705_CT	C100T	chr5D	chr5D:7591606-7591805	aactagcatactccatgatccataC	aactagcatactccatgatccataT	tggagtatgttctttcaaaggaagt	58.059	57.254	58.399	87
chr5D_7594209_CG	C100G	chr5D	chr5D:7594110-7594309	tcagctactgaaacgtattcctG	tcagctactgaaacgtattcctC	tgccagtttggatcgtgaga	58.255	58.005	59.315	74
chr5D_7594355_AG	A100G	chr5D	chr5D:7594256-7594455	cacagctgcacaacactacA	cacagctgcacaacactacG	cccttgtgttttctgttgcgt	58.701	59.767	59.866	50
chr5D_7596128_TG	T100G	chr5D	chr5D:7596029-7596228	ggcaatataagaagagtcaatcacA	ggcaatataagaagagtcaatcacC	gctgatctttgcatgggtct	57.208	57.804	58.24	111
chr5D_7597638_CT	C100T	chr5D	chr5D:7597539-7597738	cctctacctagtgtggcccG	cctctacctagtgtggcccA	ctgctcctacaaaggctgca	61.393	60.325	60.322	64
chr5D_7598806_GC	G100C	chr5D	chr5D:7598707-7598906	agcatattggggcattgctC	agcatattggggcattgctG	gtaccgtcgatggtccatcc	58.665	58.955	59.968	75
chr5D_7599021_CT	C100T	chr5D	chr5D:7598922-7599121	ggttgcttgctatttcactaagttC	ggttgcttgctatttcactaagttT	atttggtggtatcccgagcg	58.913	58.553	60.179	51
chr5D_7599110_AG	A100G	chr5D	chr5D:7599011-7599210	ccatgggaggctgagtttctA	ccatgggaggctgagtttctG	gtagcgtttgtcaagccgaa	60.681	59.16	59.137	50
chr5D_7599328_CT	C100T	chr5D	chr5D:7599229-7599428	tggtctaaacatgccattgtttcG	tggtctaaacatgccattgtttcA	cgcttaaacggtccaagtgc	60.321	59.414	60.11	55
chr5D_7599427_CA	C100A	chr5D	chr5D:7599328-7599527	attgaccgacaccatgaacC	attgaccgacaccatgaacA	cccaccagtccaaggaatcc	58.179	57.44	60.034	55
chr5D_7600676_GT	G100T	chr5D	chr5D:7600577-7600776	accggactcgatgttatgatcG	accggactcgatgttatgatcT	gcctcgccttcatcttggaa	60.031	58.777	60.393	97
chr5D_7601397_CT	C100T	chr5D	chr5D:7601298-7601497	cagctgaactggtttattcacttC	cagctgaactggtttattcacttT	ttgtaccaggccaactcgtc	58.306	57.923	59.966	83
chr5D_7602615_CG	C100G	chr5D	chr5D:7602516-7602715	gtcttcgagcctgacaaagatG	gtcttcgagcctgacaaagatC	ggttggaacgtggagggaaa	59.33	59.073	60.179	65
chr5D_7602779_GA	G100A	chr5D	chr5D:7602680-7602879	ctcctcctcctcctcccctG	ctcctcctcctcctcccctA	ggtgagaaagatgccgaggg	62.311	60.703	60.463	100
chr5D_7605801_CT	C100T	chr5D	chr5D:7605702-7605901	cagtcataaaccaatgcagcttC	cagtcataaaccaatgcagcttT	tgcttcgatcggggtcaatt	58.582	58.187	59.748	108
chr5D_7605915_TC	T100C	chr5D	chr5D:7605816-7606015	ataccccatgcttggccaaT	ataccccatgcttggccaaC	agcaatagcaagacacatgtca	59.734	60.687	58.322	102
chr5D_7606074_AG	A100G	chr5D	chr5D:7605975-7606174	agctccaacgtctttgtccT	agctccaacgtctttgtccC	cgagcgacatggtgcaaaaa	59.241	60.25	60.041	57
chr5D_7606272_AG	A100G	chr5D	chr5D:7606173-7606372	ccctagcactagcaacacgA	ccctagcactagcaacacgG	ccatgtccttcaggctagca	59.469	60.46	59.457	56
chr5D_7607979_GA	G100A	chr5D	chr5D:7607880-7608079	ctccacatgggccttcaagC	ctccacatgggccttcaagT	gccaagttgcaactggttcc	61.318	59.961	60.249	75
chr5D_7608134_GC	G100C	chr5D	chr5D:7608035-7608234	ccctgtgatagaatcatcttgtcC	ccctgtgatagaatcatcttgtcG	catcaaggaggtttcggggg	58.696	59.013	60.394	57
chr5D_7608692_AT	A100T	chr5D	chr5D:7608593-7608792	ttggtgaccatgcaagatacA	ttggtgaccatgcaagatacT	caatggatgttgtgaccccg	57.568	57.281	59.189	51
chr5D_7630554_CG	C100G	chr5D	chr5D:7630455-7630654	cctccctgcatgaatcagttC	cctccctgcatgaatcagttG	agcagctgcagattctaggtg	58.704	58.978	60.134	143
chr5D_7630813_TC	T100C	chr5D	chr5D:7630714-7630913	atgtgcgcttgccttccttA	atgtgcgcttgccttccttG	tccgggtccaactctaaagc	60.322	61.87	59.388	74
chr5D_7631291_GT	G100T	chr5D	chr5D:7631192-7631391	gggagaagttttcctttgaggttC	gggagaagttttcctttgaggttA	tgactgtcacctcctctgct	59.721	58.617	60.179	51
chr5D_7633357_AG	A100G	chr5D	chr5D:7633258-7633457	atccttcacggcggctcT	atccttcacggcggctcC	gtcatctgcagagggagctg	61.078	62.163	60.179	123
chr5D_7635497_AG	A100G	chr5D	chr5D:7635398-7635597	ctaacgggtcggatcgcaA	ctaacgggtcggatcgcaG	tgaacggccgaacaggttaa	59.86	60.299	59.894	52
chr5D_7636517_AT	A100T	chr5D	chr5D:7636418-7636617	tcacaatcccattcttagaaccA	tcacaatcccattcttagaaccT	ggacacccaatccgatggtt	57.487	57.221	60.034	81
chr5D_7638346_CT	C100T	chr5D	chr5D:7638247-7638446	ttctgcacaactccaagtgG	ttctgcacaactccaagtgA	ggtggcctcctctggtattt	58.321	57.292	59.08	98
chr5D_7735605_GC	G100C	chr5D	chr5D:7735506-7735705	ttttccaagaatacacaacgaaaaG	ttttccaagaatacacaacgaaaaC	gctggccttcatggatgagt	57.021	57.256	60.107	94
chr5D_7736054_GA	G100A	chr5D	chr5D:7735955-7736154	gatgtatctttggctcctgcG	gatgtatctttggctcctgcA	aggcacaccatcatcaccaa	58.077	59.13	59.595	69
chr5D_7742957_TC	T100C	chr5D	chr5D:7742858-7743057	tgaaacaaactgatccacctagA	tgaaacaaactgatccacctagG	gttgggtacttggaactcca	57.439	58.348	57.057	81
chr5D_7743831_CG	C100G	chr5D	chr5D:7743732-7743931	agtgaaagcaatgatcacctcaG	agtgaaagcaatgatcacctcaC	aaagagaaggaggagcccgt	58.992	59.245	60.546	51
chr5D_7744765_CT	C100T	chr5D	chr5D:7744666-7744865	tccctgttcgatttcaaatcttgC	tccctgttcgatttcaaatcttgT	gctcctgaagggcattcact	60.083	58.93	60.035	114
chr5D_7744830_TA	T100A	chr5D	chr5D:7744731-7744930	cctgaagggcattcactattgtA	cctgaagggcattcactattgtT	actctgttccctgttcgatttca	58.219	58.981	59.929	118
chr5D_7745528_CT	C100T	chr5D	chr5D:7745429-7745628	ggtggcaaataaacgaaagaagaC	ggtggcaaataaacgaaagaagaT	cattgcaatcacaaggacaca	59.084	58.29	57.353	94
chr5D_7745606_TC	T100C	chr5D	chr5D:7745507-7745706	ccttgtgattgcaatgttttagcT	ccttgtgattgcaatgttttagcC	gtgttttcggccatctatgca	58.768	59.61	59.257	77
chr5D_7745677_AT	A100T	chr5D	chr5D:7745578-7745777	cgggaggatttctgttacaacT	cgggaggatttctgttacaacA	gcatagatggccgaaaacaca	58.061	58.329	59.257	59
chr5D_7747545_CT	C100T	chr5D	chr5D:7747446-7747645	acgaaggtacaaacgtctcatC	acgaaggtacaaacgtctcatT	ggagggcccatcattgactt	58.427	58.014	59.74	79
chr5D_7747808_CA	C100A	chr5D	chr5D:7747709-7747908	gccttggaagagatgcaaatttG	gccttggaagagatgcaaatttT	gagttggaatgtcaaaggcca	59.069	58.427	58.761	69
chr5D_7748395_AG	A100G	chr5D	chr5D:7748296-7748495	cctcatgagttttctttacgtggA	cctcatgagttttctttacgtggG	cgagtcagggtcgggagata	59.005	59.846	60.179	76
chr5D_7748522_AG	A100G	chr5D	chr5D:7748423-7748622	ctcttaacgacggcggcA	ctcttaacgacggcggcG	taggagtattggtgcagccg	60.126	61.245	59.536	60
chr5D_7748745_CT	C100T	chr5D	chr5D:7748646-7748845	ccctcttctgtgtggacgC	ccctcttctgtgtggacgT	gcatcggctaattggcaaca	60.375	58.95	59.545	143
chr5D_7748957_TG	T100G	chr5D	chr5D:7748858-7749057	ttgatgacatatgcccaggatataT	ttgatgacatatgcccaggatataG	tggagtacgtcgtacctaca	57.544	58.108	57.239	55
chr5D_7750150_TC	T100C	chr5D	chr5D:7750051-7750250	atactcgcctgtccactgcT	atactcgcctgtccactgcC	cgcccttgttttgacgtctg	60.973	61.961	60.041	79
chr5D_7750269_GC	G100C	chr5D	chr5D:7750170-7750369	gcatttattcagcggttggttG	gcatttattcagcggttggttC	attcgctacctgcccaactg	59.077	58.821	60.393	67
chr5D_7750273_GA	G100A	chr5D	chr5D:7750174-7750373	attcagcggttggttgtctG	attcagcggttggttgtctA	attcgctacctgcccaactg	58.762	57.149	60.393	61
chr5D_7934083_AG	A100G	chr5D	chr5D:7933984-7934183	gaatcactttccctagcatcataaT	gaatcactttccctagcatcataaC	gtccaagtatccatgccaca	57.007	57.804	57.582	147
chr5D_7965478_GC	G100C	chr5D	chr5D:7965379-7965578	ctacagcaagagtacggtctC	ctacagcaagagtacggtctG	cgcaccatcaagagggactt	57.592	57.862	60.036	56
chr5D_7965547_TG	T100G	chr5D	chr5D:7965448-7965647	ggcagaattatcttgcttcaagttT	ggcagaattatcttgcttcaagttG	gccttgctggaagaggtcat	58.607	59.196	60.035	57
chr5D_7966578_CT	C100T	chr5D	chr5D:7966479-7966678	gctagtatcagtaagaacatcagcG	gctagtatcagtaagaacatcagcA	tacttgtcgaccaggtgctg	59.373	58.492	59.683	141
chr5D_7966628_CT	C100T	chr5D	chr5D:7966529-7966728	ccggcggtactcctcatcG	ccggcggtactcctcatcA	gctttcttgtggacgctgatg	62.196	61.125	60.136	82
chr5D_8020557_CT	C100T	chr5D	chr5D:8020458-8020657	tctttagttaggtacctcctcttcG	tctttagttaggtacctcctcttcA	gctcagcgtcaagatggtct	59.115	58.202	60.108	64
chr5D_8021373_GA	G100A	chr5D	chr5D:8021274-8021473	acctcaaggcgaccatcaaG	acctcaaggcgaccatcaaA	tcgttggtggagaagtgtgg	60.036	59.6	59.894	79
chr5D_8021508_GA	G100A	chr5D	chr5D:8021409-8021608	gctctctcccagtgcgaC	gctctctcccagtgcgaT	tgcgaggtcaacggatacac	59.817	58.785	60.109	92
chr5D_8021601_CG	C100G	chr5D	chr5D:8021502-8021701	cggcaccaaaaggcacaaaG	cggcaccaaaaggcacaaaC	cgtgatgcagaggtcgacat	60.875	61.151	60.179	58
chr5D_8022355_CT	C100T	chr5D	chr5D:8022256-8022455	acattccactgtacttgccttC	acattccactgtacttgccttT	ggttaagttgctccatggtga	58.588	58.167	58.21	50
chr5D_8023115_GT	G100T	chr5D	chr5D:8023016-8023215	tcgagtggaccgtctgttaG	tcgagtggaccgtctgttaT	gagctcgaggagatggcttt	58.837	58.17	59.536	130
chr5D_8023493_TC	T100C	chr5D	chr5D:8023394-8023593	ggtcgacgtattatgtagacacT	ggtcgacgtattatgtagacacC	gtgctagtatgaccaggcca	57.585	58.469	59.169	121
chr5D_8024545_GC	G100C	chr5D	chr5D:8024446-8024645	tttacgctagggaccaacttC	tttacgctagggaccaacttG	acaagacgcatgaacccatt	57.952	57.676	58.09	115
chr5D_8024634_GA	G100A	chr5D	chr5D:8024535-8024734	tgtcagggtattcatcatccaataC	tgtcagggtattcatcatccaataT	agcaatggtcgatgcatcca	58.466	57.666	60.107	50
chr5D_8024719_TC	T100C	chr5D	chr5D:8024620-8024819	ttgcctggtccgtccacaT	ttgcctggtccgtccacaC	tgcacgtggatgggtaagat	61.525	62.47	59.091	84
chr5D_8024869_GT	G100T	chr5D	chr5D:8024770-8024969	tcgaacatgttgactgatgacC	tcgaacatgttgactgatgacA	ccatccacgtgcaaatcctg	58.674	58.011	59.547	119
chr5D_8025193_CT	C100T	chr5D	chr5D:8025094-8025293	gcgagtttttaccaacatttttgtC	gcgagtttttaccaacatttttgtT	gccgaaaacaccgttggaaa	58.592	58.233	59.899	56
chr5D_8025207_TC	T100C	chr5D	chr5D:8025108-8025307	atgccgaaaacaccgttggA	atgccgaaaacaccgttggG	gttgcccaaatgagcgagtt	60.82	61.801	59.402	71
chr5D_8025669_GA	G100A	chr5D	chr5D:8025570-8025769	aggttgtcccatgtcaccttaC	aggttgtcccatgtcaccttaT	tcgctccatatgggcctttg	59.96	59.08	60.179	138
chr5D_8025930_CT	C100T	chr5D	chr5D:8025831-8026030	gtccatccacgtgggcaC	gtccatccacgtgggcaT	ttattgggccttgtcgttgga	60.746	59.728	59.926	50
chr5D_8026006_GA	G100A	chr5D	chr5D:8025907-8026106	aacaatatctgtgccgcagC	aacaatatctgtgccgcagT	atccaacgacaaggcccaat	59.265	57.886	59.96	85
chr5D_8033530_CT	C100T	chr5D	chr5D:8033431-8033630	cagctcccgccttcaccC	cagctcccgccttcaccT	tatgtgtgtctgggagccga	62.785	61.711	60.614	75
chr5D_8033662_AG	A100G	chr5D	chr5D:8033563-8033762	ctcggcgaggacacgaaT	ctcggcgaggacacgaaC	caatggcctcttgctcctcc	59.51	60.504	60.751	60
chr5D_8033998_AG	A100G	chr5D	chr5D:8033899-8034098	ctctggtggccgcctcaT	ctctggtggccgcctcaC	tctccgatcgattgctgcag	61.79	62.767	60.249	63
chr5D_8034077_AG	A100G	chr5D	chr5D:8033978-8034177	gacgtcgtatgccgtgcA	gacgtcgtatgccgtgcG	gctcgctgaaaagcctgttc	60.505	61.604	60.11	70
chr5D_8034299_CT	C100T	chr5D	chr5D:8034200-8034399	tcattgaagaacacctacacccC	tcattgaagaacacctacacccT	ttgctgctcgccagatgatg	60.245	59.349	61.093	50
chr5D_8034960_TG	T100G	chr5D	chr5D:8034861-8035060	tcttgtagaaacctctcaggcA	tcttgtagaaacctctcaggcC	agggatccatcgtcttggga	58.761	59.432	60.031	59
chr5D_8050730_TA	T100A	chr5D	chr5D:8050631-8050830	acattcttgtgtctatcttggcttA	acattcttgtgtctatcttggcttT	ctcatacggttgtagcatatctgt	58.289	58.994	58.226	73
chr5D_8050889_TA	T100A	chr5D	chr5D:8050790-8050989	ggatctgatagggtggagctaaA	ggatctgatagggtggagctaaT	accagcttccaacaagcact	59.096	58.9	60.107	113
chr5D_8051319_AT	A100T	chr5D	chr5D:8051220-8051419	agcaagcggacataagactatatT	agcaagcggacataagactatatA	atgggacggagggaatagaa	57.897	57.164	57.51	50
chr5D_8051593_AG	A100G	chr5D	chr5D:8051494-8051693	cgttcagttcacagccacaT	cgttcagttcacagccacaC	acacatgggacccaacttgt	58.771	59.695	59.444	61
chr5D_8051744_GA	G100A	chr5D	chr5D:8051645-8051844	gggggaattggagttaaaagacaG	gggggaattggagttaaaagacaA	cccttttggagcacaatgca	59.537	59.164	59.319	74
chr5D_8051872_GA	G100A	chr5D	chr5D:8051773-8051972	gtttcttcttgcaaggggagC	gtttcttcttgcaaggggagT	tgctccaaaagggtcttgaca	59.729	58.412	59.786	111
chr5D_8052066_GA	G100A	chr5D	chr5D:8051967-8052166	actttaccgccttcttatgttgaC	actttaccgccttcttatgttgaT	catttttgctcggcgaagtt	59.306	58.503	57.95	121
chr5D_8052742_GA	G100A	chr5D	chr5D:8052643-8052842	agctcagctgaagttgatgatG	agctcagctgaagttgatgatA	atgtcgacttgcctgacacc	58.728	57.25	60.321	101
chr5D_8234200_GA	G100A	chr5D	chr5D:8234101-8234300	tgctaggctatacacctgtgG	tgctaggctatacacctgtgA	caagaaggtacctgacggca	58.961	57.973	59.68	69
chr5D_8234439_CG	C100G	chr5D	chr5D:8234340-8234539	gcaaaacaaggccgagcaG	gcaaaacaaggccgagcaC	cccttgttttgtgctggacg	60.372	60.662	59.969	62
chr5D_8261153_CG	C100G	chr5D	chr5D:8261054-8261253	tcaaagccgacattcctcaG	tcaaagccgacattcctcaC	gttgcacacctacgccaatt	57.901	58.192	59.404	58
chr5D_8261790_CT	C100T	chr5D	chr5D:8261691-8261890	aggttgatgtgatagcattactagG	aggttgatgtgatagcattactagA	gaccttggcaatgtgtacaact	58.237	57.397	59.115	57
chr5D_8262195_CA	C100A	chr5D	chr5D:8262096-8262295	gagcccagcaaagactccG	gagcccagcaaagactccT	tttgtctgctgcaggcact	60.743	59.318	60.153	75
chr5D_8262327_CG	C100G	chr5D	chr5D:8262228-8262427	agtcaactcttctatggcacG	agtcaactcttctatggcacC	gccaagtcacactatcggct	57.762	57.381	60.108	69
chr5D_8262402_CT	C100T	chr5D	chr5D:8262303-8262502	cacattgcgggatcaaatacaaG	cacattgcgggatcaaatacaaA	gtgtatgaaggtccgtgcca	58.646	58.258	60.037	111
chr5D_8361884_AG	A100G	chr5D	chr5D:8361785-8361984	tcctatccaggtttgttgatttcT	tcctatccaggtttgttgatttcC	ccccagatccttctgtgcag	57.86	58.739	60.107	52
chr5D_8362766_CG	C100G	chr5D	chr5D:8362667-8362866	gaccatcctgcctctgcG	gaccatcctgcctctgcC	agttggaggcgaccttgaac	60.203	59.808	60.25	85
chr5D_8389845_TC	T100C	chr5D	chr5D:8389746-8389945	gcaaaacgcttatgccgaaaT	gcaaaacgcttatgccgaaaC	ggcaaagtttcgtggcacg	58.741	59.615	60.657	145
chr5D_8390310_TC	T100C	chr5D	chr5D:8390211-8390410	tagatgagcaagccgacctA	tagatgagcaagccgacctG	tgccttgctatcgtactatgca	57.933	59.538	59.636	61
chr5D_8390498_TC	T100C	chr5D	chr5D:8390399-8390598	tttcatcgttgtagcgcccT	tttcatcgttgtagcgcccC	gcagttcgcatgtttggcaa	60.037	61.022	60.597	50
chr5D_8391047_CT	C100T	chr5D	chr5D:8390948-8391147	tgtgggacttatatcatgcatgtaC	tgtgggacttatatcatgcatgtaT	gtttcaagcatttcactctagca	58.77	57.98	57.637	77
chr5D_8392339_AT	A100T	chr5D	chr5D:8392240-8392439	gccagacaaagagcttctctacA	gccagacaaagagcttctctacT	tcctagaccctggaactgct	60.306	60.056	59.586	55
chr5D_8392375_TC	T100C	chr5D	chr5D:8392276-8392475	agttccagggtctaggatccT	agttccagggtctaggatccC	gccatttctgagatgcaccg	59.059	60.062	59.62	114
chr5D_8392764_GC	G100C	chr5D	chr5D:8392665-8392864	tgaaccatttacacattcagccG	tgaaccatttacacattcagccC	gggctctattatggtgtgggg	59.81	59.49	59.926	68
chr5D_8398097_AG	A100G	chr5D	chr5D:8397998-8398197	cgagagtgggctttgaaagatT	cgagagtgggctttgaaagatC	gtgccgcatgatgagttcat	58.923	59.325	58.98	102
chr5D_8408864_CT	C100T	chr5D	chr5D:8408765-8408964	ccatgatcagagtaccataagacG	ccatgatcagagtaccataagacA	tgcaaatctcctgggatagct	58.535	57.589	58.87	117
chr5D_8409042_TA	T100A	chr5D	chr5D:8408943-8409142	ccttctttttctccagggcaT	ccttctttttctccagggcaA	gcaagaatgagtggtgtccc	58.187	58.403	58.831	101
chr5D_8409374_AC	A100C	chr5D	chr5D:8409275-8409474	ttgtgagtcagtgacacgtT	ttgtgagtcagtgacacgtG	ccgcacttgtggcaagattc	57.334	58.079	60.11	59
chr5D_8409593_GA	G100A	chr5D	chr5D:8409494-8409693	ttttcagagttgttgtgtagttcaC	ttttcagagttgttgtgtagttcaT	tggcaaccttcagaaaccaac	58.162	57.376	59.246	104
chr5D_8409706_TC	T100C	chr5D	chr5D:8409607-8409806	gcccattttcccttccaaattcaT	gcccattttcccttccaaattcaC	caaccttgttgggctggaaa	60.324	61.103	58.881	100
chr5D_8409751_CA	C100A	chr5D	chr5D:8409652-8409851	gttgggctggaaaatttaaacaaaG	gttgggctggaaaatttaaacaaaT	tcagcccattttcccttcca	58.276	57.729	59.217	96
chr5D_8410584_CT	C100T	chr5D	chr5D:8410485-8410684	tttcttgcacacccacggC	tttcttgcacacccacggT	tgaggaaactaagcttgggca	61.486	60.077	59.576	117
chr5D_8410658_GA	G100A	chr5D	chr5D:8410559-8410758	ggaaactaagcttgggcaattC	ggaaactaagcttgggcaattT	cccacggcgattttgattcc	58.15	57.728	59.899	103
chr5D_8411539_CA	C100A	chr5D	chr5D:8411440-8411639	gacctttctccatcacccatG	gacctttctccatcacccatT	agtgcttctggaatgtggca	58.352	57.628	59.889	138
chr5D_8411787_AG	A100G	chr5D	chr5D:8411688-8411887	ttcgcaatctcttgacttccT	ttcgcaatctcttgacttccC	tcactcttgcgtgctttgga	58.3	57.315	60.179	50
chr5D_8414900_CT	C100T	chr5D	chr5D:8414801-8415000	tcgtttcttggtcattgtacgG	tcgtttcttggtcattgtacgA	tgctctagttgccacattcca	58.939	58.02	59.649	90
chr5D_8414902_GC	G100C	chr5D	chr5D:8414803-8415002	tgttttcgtttcttggtcattgtaC	tgttttcgtttcttggtcattgtaG	tgctctagttgccacattcca	58.74	58.509	59.649	95
chr5D_8414946_CA	C100A	chr5D	chr5D:8414847-8415046	acagtgatagaagaccatctgcC	acagtgatagaagaccatctgcA	aaagtactcggtggcgttgt	59.866	59.229	59.895	64
chr5D_8415462_AC	A100C	chr5D	chr5D:8415363-8415562	acaatatggagtattagctggacaT	acaatatggagtattagctggacaG	ccgacgaaatggaagaccga	57.678	58.237	60.109	132
chr5D_8415539_GT	G100T	chr5D	chr5D:8415440-8415639	ttcaacaagttcatgtgatagcaG	ttcaacaagttcatgtgatagcaT	gactggaggtacagccatga	57.755	57.177	58.805	133
chr5D_8415575_TG	T100G	chr5D	chr5D:8415476-8415675	ggtcagtttttacacactgcaaaT	ggtcagtttttacacactgcaaaG	gactggaggtacagccatga	58.652	59.202	58.805	97
chr5D_8415973_CT	C100T	chr5D	chr5D:8415874-8416073	cctgtctgcttagcaagtgaG	cctgtctgcttagcaagtgaA	gggaggtcagatgcatgtga	58.655	58.229	59.457	130
chr5D_8421545_AT	A100T	chr5D	chr5D:8421446-8421645	tcaagtctccgcatgcaacT	tcaagtctccgcatgcaacA	gtcgctgtccactctggttt	59.965	60.25	60.25	96
chr5D_8493703_AG	A100G	chr5D	chr5D:8493604-8493803	tgtgttgttgagttgctgatgaT	tgtgttgttgagttgctgatgaC	cgagctgcaacggatcaaat	59.115	59.935	59.271	50
chr5D_8528415_AC	A100C	chr5D	chr5D:8528316-8528515	agattttgggcgtgtgctgA	agattttgggcgtgtgctgC	accaccgcttttaggatcgt	60.537	62.146	59.388	67
[truncated: 38,118 more rows]
